# Supplementary material for: Rh(I) Complexes with Hemilabile Thioether-Functionalized NHC Ligands as Catalysts for [2 + 2 + 2] Cycloaddition of 1,5-Bisallenes and Alkynes
Source: ACS Catal. 2023 Feb 17;13(5):3201–10. doi: 10.1021/acscatal.2c05790 (PMC9990073; doi:10.1021/acscatal.2c05790)
Supplement: Supplementary file 2 — cs2c05790_si_002.cif [file cs2c05790_si_002.cif]

data_global
_audit_creation_method                  'APEX3 v2018.1-0'

_publ_requested_journal                 ?

_publ_contact_author_name               ?
_publ_contact_author_address            
;
;
_publ_contact_author_email              ?
_publ_contact_author_fax                ?
_publ_contact_author_phone              ?

_publ_section_title                     
;
;
_publ_section_abstract                  
;
;
_publ_section_references                
;
;
_publ_section_comment                   
;
;

data_9257
_chemical_name_systematic               ?
_chemical_name_common                   ?
_chemical_formula_moiety                'C21 H23 N O6 S'
_chemical_formula_sum                   'C21 H23 N O6 S'
_chemical_formula_iupac                 ?
_chemical_formula_weight                417.46
_chemical_absolute_configuration        ad

_chemical_melting_point                 ?

_space_group_crystal_system             monoclinic
_space_group_name_H-M_alt               'P 1 21 1'
_space_group_name_Hall                  'P 2yb'
loop_
    _space_group_symop_operation_xyz
    'x, y, z'
    '-x, y+1/2, -z'

_cell_length_a                          5.870(6)
_cell_length_b                          23.41(2)
_cell_length_c                          7.254(8)
_cell_angle_alpha                       90
_cell_angle_beta                        91.59(2)
_cell_angle_gamma                       90
_cell_volume                            996.4(18)
_cell_formula_units_Z                   2
_cell_measurement_reflns_used           8596
_cell_measurement_theta_min             2.8090
_cell_measurement_theta_max             28.2130
_cell_measurement_temperature           100.(2)

_exptl_crystal_description              block
_exptl_crystal_colour                   colourless
_exptl_crystal_size_max                 0.200
_exptl_crystal_size_mid                 0.110
_exptl_crystal_size_min                 0.070
_exptl_crystal_density_diffrn           1.392
_exptl_crystal_density_meas             ?
_exptl_crystal_density_method           'not measured'
_exptl_crystal_F_000                    440

_exptl_absorpt_coefficient_mu           0.201
_exptl_absorpt_correction_type          Multi-Scan
_exptl_absorpt_process_details          
;
SADABS-2016/2 - Bruker AXS area detector scaling and absorption correction
;
_exptl_absorpt_correction_T_min         0.67
_exptl_absorpt_correction_T_max         0.75

_exptl_special_details                  
;
; 

_diffrn_ambient_temperature             100.(2)

_diffrn_source                          ?
_diffrn_source_type                     'Ceramic x-ray tube'

_diffrn_radiation_type                  'Mo K\a'
_diffrn_radiation_wavelength            0.71076
_diffrn_radiation_monochromator         
    'doubly curved silicon crystal Bruker Triumph'

_diffrn_measurement_device_type         'D8 QUEST ECO'
_diffrn_measurement_method              'omega scans'

_diffrn_detector_area_resol_mean        7.3910
_diffrn_detector 			'CPAD'
_diffrn_detector_type 			'PHOTON II'
_diffrn_reflns_number                   16805
_diffrn_reflns_av_R_equivalents         0.0282
_diffrn_reflns_av_unetI/netI            0.0310
_diffrn_reflns_theta_min                2.94
_diffrn_reflns_theta_max                28.30
_diffrn_reflns_theta_full               28.30
_diffrn_measured_fraction_theta_max     0.996
_diffrn_measured_fraction_theta_full    0.996
_diffrn_reflns_limit_h_min              -7
_diffrn_reflns_limit_h_max              7
_diffrn_reflns_limit_k_min              -31
_diffrn_reflns_limit_k_max              30
_diffrn_reflns_limit_l_min              -9
_diffrn_reflns_limit_l_max              9

_refine_special_details                 
;
;

_reflns_number_total                    4929
_reflns_number_gt                       4671
_reflns_threshold_expression            'I > 2\s(I)'

_refine_ls_structure_factor_coef        Fsqd
_refine_ls_matrix_type                  full
_refine_ls_R_factor_all                 0.0428
_refine_ls_R_factor_gt                  0.0399
_refine_ls_wR_factor_gt                 0.0890
_refine_ls_wR_factor_ref                0.0904
_refine_ls_goodness_of_fit_ref          1.077
_refine_ls_restrained_S_all             1.077
_refine_ls_number_reflns                4929
_refine_ls_number_parameters            284
_refine_ls_number_restraints            1
_refine_ls_number_constraints           ?
_refine_ls_hydrogen_treatment           constr
_refine_ls_weighting_scheme             calc
_refine_ls_weighting_details            
    'w=1/[\s^2^(Fo^2^)+(0.0400P)^2^+0.3564P] where P=(Fo^2^+2Fc^2^)/3'

_atom_sites_solution_hydrogens          geom
_atom_sites_solution_primary            ?
_atom_sites_solution_secondary          ?

_refine_ls_shift/su_max                 0.000
_refine_ls_shift/su_mean                0.000
_refine_diff_density_max                0.303
_refine_diff_density_min                -0.238
_refine_ls_extinction_method            none
_refine_ls_extinction_coef              ?
_refine_ls_abs_structure_details        
;

Flack x determined using 2052 quotients [(I+)-(I-)]/[(I+)+(I-)]
(Parsons, Flack and Wagner, Acta Cryst. B69 (2013) 249-259).
;
_refine_ls_abs_structure_Flack          0.05(3)

loop_
    _atom_type_symbol
    _atom_type_description
    _atom_type_scat_dispersion_real
    _atom_type_scat_dispersion_imag
    _atom_type_scat_source
    C C 0.0033 0.0016 'International Tables Vol C Tables 4.2.6.8 and 6.1.1.4'
    H H 0.0000 0.0000 'International Tables Vol C Tables 4.2.6.8 and 6.1.1.4'
    N N 0.0061 0.0033 'International Tables Vol C Tables 4.2.6.8 and 6.1.1.4'
    O O 0.0106 0.0060 'International Tables Vol C Tables 4.2.6.8 and 6.1.1.4'
    S S 0.1246 0.1234 'International Tables Vol C Tables 4.2.6.8 and 6.1.1.4'

_computing_data_collection              'Bruker Instrument Service vV6.2.9'
_computing_cell_refinement              'SAINT V8.38A (Bruker AXS Inc., 2017)'
_computing_data_reduction               'SAINT V8.38A (Bruker AXS Inc., 2017)'
_computing_structure_solution           'SHELXT 2014/5 (Sheldrick, 2014)'
_computing_structure_refinement         'SHELXL-2017/1 (Sheldrick, 2017)'
_computing_molecular_graphics           'shelXle (C.B. Huebschle, rev 882)'
_computing_publication_material         ?

loop_
    _atom_site_type_symbol
    _atom_site_label
    _atom_site_fract_x
    _atom_site_fract_y
    _atom_site_fract_z
    _atom_site_U_iso_or_equiv
    _atom_site_adp_type
    _atom_site_calc_flag
    _atom_site_refinement_flags_adp
    _atom_site_refinement_flags_occupancy
    _atom_site_refinement_flags_posn
    _atom_site_occupancy
    _atom_site_disorder_assembly
    _atom_site_disorder_group
    S S19 -0.07352(11) 0.40683(3) 0.38099(9) 0.02199(15) Uani d . . . 1.0 . .
    O O11 0.6313(3) 0.70616(9) 0.4608(3) 0.0275(5) Uani d . . . 1.0 . .
    O O12 0.9576(3) 0.65915(10) 0.5162(3) 0.0275(5) Uani d . . . 1.0 . .
    O O15 0.9862(4) 0.57467(10) 0.8994(3) 0.0338(5) Uani d . . . 1.0 . .
    O O16 0.7769(3) 0.65502(9) 0.8791(3) 0.0254(4) Uani d . . . 1.0 . .
    C C18 0.5857(6) 0.49342(15) 0.8918(5) 0.0363(8) Uani d . . . 1.0 . .
    H H18A 0.695065 0.506687 0.980795 0.044 Uiso calc U . R 1.0 . .
    H H18B 0.505652 0.458817 0.912331 0.044 Uiso calc U . R 1.0 . .
    O O20 -0.1211(4) 0.37189(10) 0.5382(3) 0.0319(5) Uani d . . . 1.0 . .
    O O21 -0.2553(3) 0.42789(9) 0.2640(3) 0.0278(5) Uani d . . . 1.0 . .
    C C29 0.4282(5) 0.60845(13) 0.2232(4) 0.0249(6) Uani d . . . 1.0 . .
    H H29A 0.517377 0.640527 0.190089 0.03 Uiso calc U . R 1.0 . .
    H H29B 0.320363 0.592819 0.137066 0.03 Uiso calc U . R 1.0 . .
    N N6 0.0645(4) 0.46214(11) 0.4596(3) 0.0256(5) Uani d . . . 1.0 . .
    C C1 0.6159(4) 0.60618(12) 0.5337(4) 0.0185(5) Uani d . . . 1.0 . .
    C C2 0.6594(4) 0.57735(12) 0.6938(4) 0.0196(5) Uani d . . . 1.0 . .
    C C3 0.5445(5) 0.52330(13) 0.7384(4) 0.0246(6) Uani d . . . 1.0 . .
    C C4 0.3193(13) 0.5188(3) 0.6201(9) 0.0185(17) Uani d . P . 0.443(11) A 1
    H H4 0.203905 0.547425 0.659522 0.022 Uiso calc U P R 0.443(11) A 1
    C C4' 0.4187(11) 0.4973(3) 0.5800(7) 0.0210(15) Uani d . P . 0.557(11) A 2
    H H4' 0.527732 0.47828 0.49617 0.025 Uiso calc U P R 0.557(11) A 2
    C C5 0.2212(6) 0.45639(15) 0.6224(4) 0.0359(8) Uani d . . . 1.0 . .
    H H5A 0.340471 0.427203 0.603857 0.043 Uiso calc U P R 0.443(11) A 1
    H H5B 0.139144 0.448045 0.736748 0.043 Uiso calc U P R 0.443(11) A 1
    H H5A' 0.276432 0.416604 0.635949 0.043 Uiso calc U P R 0.557(11) A 2
    H H5B' 0.145093 0.467829 0.736789 0.043 Uiso calc U P R 0.557(11) A 2
    C C7 0.1403(5) 0.50778(12) 0.3336(4) 0.0240(6) Uani d . . . 1.0 . .
    H H7A 0.032319 0.540285 0.33171 0.029 Uiso calc U P R 0.443(11) A 1
    H H7B 0.154957 0.493095 0.206496 0.029 Uiso calc U P R 0.443(11) A 1
    H H7A' 0.010661 0.529966 0.280598 0.029 Uiso calc U P R 0.557(11) A 2
    H H7B' 0.233768 0.492599 0.233192 0.029 Uiso calc U P R 0.557(11) A 2
    C C8 0.3740(12) 0.5257(3) 0.4168(9) 0.0153(17) Uani d . P . 0.443(11) A 1
    H H8 0.49438 0.49782 0.381274 0.018 Uiso calc U P R 0.443(11) A 1
    C C8' 0.2836(10) 0.5429(2) 0.4751(8) 0.0152(13) Uani d . P . 0.557(11) A 2
    H H8' 0.181131 0.563568 0.560502 0.018 Uiso calc U P R 0.557(11) A 2
    C C9 0.4542(5) 0.58548(12) 0.3896(4) 0.0220(6) Uani d . . . 1.0 . .
    C C10 0.7303(4) 0.66255(13) 0.5000(4) 0.0205(5) Uani d . . . 1.0 . .
    C C13 1.0746(5) 0.71409(16) 0.5054(5) 0.0361(8) Uani d . . . 1.0 . .
    H H13A 1.23936 0.708145 0.51992 0.054 Uiso calc U . R 1.0 . .
    H H13B 1.022602 0.73925 0.603685 0.054 Uiso calc U . R 1.0 . .
    H H13C 1.04026 0.731729 0.38527 0.054 Uiso calc U . R 1.0 . .
    C C14 0.8273(5) 0.60071(13) 0.8347(4) 0.0243(6) Uani d . . . 1.0 . .
    C C17 0.9445(6) 0.68190(15) 1.0012(5) 0.0360(8) Uani d . . . 1.0 . .
    H H17A 1.09206 0.682888 0.941334 0.054 Uiso calc U . R 1.0 . .
    H H17B 0.958754 0.660011 1.116087 0.054 Uiso calc U . R 1.0 . .
    H H17C 0.895965 0.72097 1.028642 0.054 Uiso calc U . R 1.0 . .
    C C22 0.1106(5) 0.36818(11) 0.2390(4) 0.0192(5) Uani d . . . 1.0 . .
    C C23 0.2884(5) 0.33629(14) 0.3165(4) 0.0269(6) Uani d . . . 1.0 . .
    H H23 0.305879 0.333052 0.446717 0.032 Uiso calc U . R 1.0 . .
    C C24 0.4396(5) 0.30928(14) 0.2025(5) 0.0306(7) Uani d . . . 1.0 . .
    H H24 0.563192 0.288216 0.255697 0.037 Uiso calc U . R 1.0 . .
    C C25 0.4144(5) 0.31235(13) 0.0118(4) 0.0255(6) Uani d . . . 1.0 . .
    C C26 0.2296(6) 0.34212(13) -0.0634(4) 0.0271(6) Uani d . . . 1.0 . .
    H H26 0.20529 0.342836 -0.193395 0.033 Uiso calc U . R 1.0 . .
    C C27 0.0795(5) 0.37091(12) 0.0488(4) 0.0236(6) Uani d . . . 1.0 . .
    H H27 -0.0433 0.392282 -0.004218 0.028 Uiso calc U . R 1.0 . .
    C C28 0.5839(6) 0.28401(17) -0.1127(6) 0.0403(8) Uani d . . . 1.0 . .
    H H28A 0.556817 0.242694 -0.114988 0.061 Uiso calc U . R 1.0 . .
    H H28B 0.739103 0.291602 -0.065875 0.061 Uiso calc U . R 1.0 . .
    H H28C 0.565238 0.299393 -0.237897 0.061 Uiso calc U . R 1.0 . .

loop_
    _atom_site_aniso_label
    _atom_site_aniso_U_11
    _atom_site_aniso_U_22
    _atom_site_aniso_U_33
    _atom_site_aniso_U_12
    _atom_site_aniso_U_13
    _atom_site_aniso_U_23
    S19 0.0227(3) 0.0207(3) 0.0227(3) -0.0043(3) 0.0031(2) -0.0020(3)
    O11 0.0208(10) 0.0242(10) 0.0372(12) -0.0033(8) -0.0060(8) 0.0036(9)
    O12 0.0128(9) 0.0345(11) 0.0352(11) -0.0014(9) 0.0017(8) -0.0106(9)
    O15 0.0310(11) 0.0321(12) 0.0374(13) 0.0082(10) -0.0160(10) -0.0067(10)
    O16 0.0232(10) 0.0260(11) 0.0265(10) 0.0042(8) -0.0066(8) -0.0098(8)
    C18 0.045(2) 0.0317(17) 0.0311(17) -0.0081(15) -0.0149(14) 0.0039(14)
    O20 0.0358(12) 0.0336(12) 0.0267(11) -0.0114(10) 0.0058(9) -0.0005(9)
    O21 0.0215(10) 0.0257(10) 0.0361(12) 0.0002(8) -0.0004(8) -0.0055(9)
    C29 0.0233(14) 0.0306(15) 0.0206(13) -0.0065(12) -0.0028(11) 0.0006(11)
    N6 0.0324(13) 0.0224(12) 0.0221(12) -0.0071(10) -0.0001(10) -0.0043(10)
    C1 0.0130(11) 0.0204(13) 0.0221(13) 0.0026(10) 0.0002(9) -0.0026(10)
    C2 0.0170(12) 0.0230(13) 0.0187(12) 0.0051(10) -0.0008(10) -0.0056(10)
    C3 0.0311(15) 0.0247(14) 0.0178(13) -0.0002(12) -0.0049(11) -0.0044(11)
    C4 0.022(3) 0.015(3) 0.018(3) 0.004(3) 0.000(3) -0.004(2)
    C4' 0.028(3) 0.019(3) 0.016(2) 0.003(2) -0.004(2) 0.000(2)
    C5 0.053(2) 0.0331(17) 0.0210(14) -0.0200(16) -0.0069(14) 0.0015(12)
    C7 0.0268(14) 0.0183(13) 0.0262(14) -0.0037(11) -0.0087(11) 0.0004(11)
    C8 0.015(3) 0.020(3) 0.010(3) 0.001(3) -0.002(2) -0.002(2)
    C8' 0.017(3) 0.015(2) 0.014(2) 0.001(2) 0.001(2) -0.0031(19)
    C9 0.0191(13) 0.0202(13) 0.0264(15) 0.0010(11) -0.0063(11) -0.0019(11)
    C10 0.0177(12) 0.0273(14) 0.0165(12) -0.0010(11) 0.0011(9) -0.0043(11)
    C13 0.0205(14) 0.043(2) 0.045(2) -0.0124(14) 0.0069(13) -0.0165(16)
    C14 0.0236(14) 0.0276(15) 0.0215(14) 0.0043(12) -0.0025(11) -0.0040(11)
    C17 0.0333(18) 0.0369(18) 0.0368(18) 0.0054(14) -0.0149(15) -0.0173(14)
    C22 0.0213(13) 0.0154(11) 0.0208(13) -0.0037(10) -0.0016(10) -0.0020(10)
    C23 0.0283(15) 0.0328(16) 0.0193(14) 0.0014(13) -0.0080(11) 0.0015(12)
    C24 0.0262(15) 0.0293(15) 0.0357(17) 0.0043(13) -0.0084(13) -0.0026(13)
    C25 0.0269(14) 0.0183(13) 0.0313(15) -0.0033(11) 0.0009(12) -0.0049(11)
    C26 0.0379(16) 0.0240(14) 0.0195(13) 0.0003(13) 0.0008(12) -0.0011(11)
    C27 0.0292(14) 0.0212(13) 0.0199(13) 0.0008(11) -0.0046(11) 0.0028(11)
    C28 0.0370(18) 0.0375(19) 0.047(2) 0.0047(15) 0.0075(15) -0.0170(17)

_geom_special_details                   
;

All esds (except the esd in the dihedral angle between two l.s. planes)
are estimated using the full covariance matrix.  The cell esds are taken
into account individually in the estimation of esds in distances, angles
and torsion angles; correlations between esds in cell parameters are only
used when they are defined by crystal symmetry.  An approximate (isotropic)
treatment of cell esds is used for estimating esds involving l.s. planes.
;

loop_
    _geom_bond_atom_site_label_1
    _geom_bond_atom_site_label_2
    _geom_bond_site_symmetry_2
    _geom_bond_distance
    _geom_bond_publ_flag
    S19 O21 . 1.432(2) ?
    S19 O20 . 1.437(3) ?
    S19 N6 . 1.622(3) ?
    S19 C22 . 1.763(3) ?
    O11 C10 . 1.205(4) ?
    O12 C10 . 1.338(3) ?
    O12 C13 . 1.461(4) ?
    O15 C14 . 1.199(4) ?
    O16 C14 . 1.346(4) ?
    O16 C17 . 1.449(4) ?
    C18 C3 . 1.331(4) ?
    C18 H18A . 0.95 ?
    C18 H18B . 0.95 ?
    C29 C9 . 1.326(4) ?
    C29 H29A . 0.95 ?
    C29 H29B . 0.95 ?
    N6 C7 . 1.482(4) ?
    N6 C5 . 1.483(4) ?
    C1 C2 . 1.361(4) ?
    C1 C9 . 1.474(4) ?
    C1 C10 . 1.503(4) ?
    C2 C3 . 1.474(4) ?
    C2 C14 . 1.503(4) ?
    C3 C4' . 1.479(6) ?
    C3 C4 . 1.559(7) ?
    C4 C8 . 1.526(11) ?
    C4 C5 . 1.571(7) ?
    C4 H4 . 1.0 ?
    C4' C8' . 1.521(8) ?
    C4' C5 . 1.542(6) ?
    C4' H4' . 1.0 ?
    C5 H5A . 0.99 ?
    C5 H5B . 0.99 ?
    C5 H5A' . 0.99 ?
    C5 H5B' . 0.99 ?
    C7 C8 . 1.541(7) ?
    C7 C8' . 1.546(6) ?
    C7 H7A . 0.99 ?
    C7 H7B . 0.99 ?
    C7 H7A' . 0.99 ?
    C7 H7B' . 0.99 ?
    C8 C9 . 1.492(7) ?
    C8 H8 . 1.0 ?
    C8' C9 . 1.554(6) ?
    C8' H8' . 1.0 ?
    C13 H13A . 0.98 ?
    C13 H13B . 0.98 ?
    C13 H13C . 0.98 ?
    C17 H17A . 0.98 ?
    C17 H17B . 0.98 ?
    C17 H17C . 0.98 ?
    C22 C27 . 1.388(4) ?
    C22 C23 . 1.389(4) ?
    C23 C24 . 1.383(5) ?
    C23 H23 . 0.95 ?
    C24 C25 . 1.389(5) ?
    C24 H24 . 0.95 ?
    C25 C26 . 1.388(4) ?
    C25 C28 . 1.515(5) ?
    C26 C27 . 1.390(4) ?
    C26 H26 . 0.95 ?
    C27 H27 . 0.95 ?
    C28 H28A . 0.98 ?
    C28 H28B . 0.98 ?
    C28 H28C . 0.98 ?

loop_
    _geom_angle_atom_site_label_1
    _geom_angle_atom_site_label_2
    _geom_angle_atom_site_label_3
    _geom_angle_site_symmetry_1
    _geom_angle_site_symmetry_3
    _geom_angle
    _geom_angle_publ_flag
    O21 S19 O20 . . 120.54(15) ?
    O21 S19 N6 . . 106.88(15) ?
    O20 S19 N6 . . 106.34(15) ?
    O21 S19 C22 . . 106.81(15) ?
    O20 S19 C22 . . 107.90(15) ?
    N6 S19 C22 . . 107.85(14) ?
    C10 O12 C13 . . 114.3(2) ?
    C14 O16 C17 . . 114.0(2) ?
    C3 C18 H18A . . 120.0 ?
    C3 C18 H18B . . 120.0 ?
    H18A C18 H18B . . 120.0 ?
    C9 C29 H29A . . 120.0 ?
    C9 C29 H29B . . 120.0 ?
    H29A C29 H29B . . 120.0 ?
    C7 N6 C5 . . 111.5(2) ?
    C7 N6 S19 . . 120.9(2) ?
    C5 N6 S19 . . 120.0(2) ?
    C2 C1 C9 . . 122.9(3) ?
    C2 C1 C10 . . 120.0(2) ?
    C9 C1 C10 . . 117.1(2) ?
    C1 C2 C3 . . 122.5(2) ?
    C1 C2 C14 . . 120.2(3) ?
    C3 C2 C14 . . 117.3(2) ?
    C18 C3 C2 . . 124.1(3) ?
    C18 C3 C4' . . 120.6(3) ?
    C2 C3 C4' . . 113.8(3) ?
    C18 C3 C4 . . 123.8(4) ?
    C2 C3 C4 . . 108.9(3) ?
    C8 C4 C3 . . 109.1(6) ?
    C8 C4 C5 . . 101.2(5) ?
    C3 C4 C5 . . 111.2(5) ?
    C8 C4 H4 . . 111.6 ?
    C3 C4 H4 . . 111.6 ?
    C5 C4 H4 . . 111.6 ?
    C3 C4' C8' . . 110.0(5) ?
    C3 C4' C5 . . 117.6(4) ?
    C8' C4' C5 . . 98.7(5) ?
    C3 C4' H4' . . 110.0 ?
    C8' C4' H4' . . 110.0 ?
    C5 C4' H4' . . 110.0 ?
    N6 C5 C4' . . 103.8(3) ?
    N6 C5 C4 . . 97.3(3) ?
    N6 C5 H5A . . 112.3 ?
    C4 C5 H5A . . 112.3 ?
    N6 C5 H5B . . 112.3 ?
    C4 C5 H5B . . 112.3 ?
    H5A C5 H5B . . 109.9 ?
    N6 C5 H5A' . . 111.0 ?
    C4' C5 H5A' . . 111.0 ?
    N6 C5 H5B' . . 111.0 ?
    C4' C5 H5B' . . 111.0 ?
    H5A' C5 H5B' . . 109.0 ?
    N6 C7 C8 . . 103.5(3) ?
    N6 C7 C8' . . 98.1(3) ?
    N6 C7 H7A . . 111.1 ?
    C8 C7 H7A . . 111.1 ?
    N6 C7 H7B . . 111.1 ?
    C8 C7 H7B . . 111.1 ?
    H7A C7 H7B . . 109.0 ?
    N6 C7 H7A' . . 112.1 ?
    C8' C7 H7A' . . 112.1 ?
    N6 C7 H7B' . . 112.1 ?
    C8' C7 H7B' . . 112.1 ?
    H7A' C7 H7B' . . 109.8 ?
    C9 C8 C4 . . 107.6(6) ?
    C9 C8 C7 . . 118.9(5) ?
    C4 C8 C7 . . 98.1(5) ?
    C9 C8 H8 . . 110.5 ?
    C4 C8 H8 . . 110.5 ?
    C7 C8 H8 . . 110.5 ?
    C4' C8' C7 . . 103.0(4) ?
    C4' C8' C9 . . 108.5(5) ?
    C7 C8' C9 . . 114.9(4) ?
    C4' C8' H8' . . 110.1 ?
    C7 C8' H8' . . 110.1 ?
    C9 C8' H8' . . 110.1 ?
    C29 C9 C1 . . 124.6(3) ?
    C29 C9 C8 . . 118.2(3) ?
    C1 C9 C8 . . 114.4(3) ?
    C29 C9 C8' . . 124.3(3) ?
    C1 C9 C8' . . 109.7(3) ?
    O11 C10 O12 . . 123.0(3) ?
    O11 C10 C1 . . 124.6(2) ?
    O12 C10 C1 . . 112.5(2) ?
    O12 C13 H13A . . 109.5 ?
    O12 C13 H13B . . 109.5 ?
    H13A C13 H13B . . 109.5 ?
    O12 C13 H13C . . 109.5 ?
    H13A C13 H13C . . 109.5 ?
    H13B C13 H13C . . 109.5 ?
    O15 C14 O16 . . 124.1(3) ?
    O15 C14 C2 . . 124.7(3) ?
    O16 C14 C2 . . 111.2(2) ?
    O16 C17 H17A . . 109.5 ?
    O16 C17 H17B . . 109.5 ?
    H17A C17 H17B . . 109.5 ?
    O16 C17 H17C . . 109.5 ?
    H17A C17 H17C . . 109.5 ?
    H17B C17 H17C . . 109.5 ?
    C27 C22 C23 . . 120.2(3) ?
    C27 C22 S19 . . 119.4(2) ?
    C23 C22 S19 . . 120.3(2) ?
    C24 C23 C22 . . 119.4(3) ?
    C24 C23 H23 . . 120.3 ?
    C22 C23 H23 . . 120.3 ?
    C23 C24 C25 . . 121.3(3) ?
    C23 C24 H24 . . 119.3 ?
    C25 C24 H24 . . 119.3 ?
    C26 C25 C24 . . 118.5(3) ?
    C26 C25 C28 . . 120.3(3) ?
    C24 C25 C28 . . 121.2(3) ?
    C25 C26 C27 . . 121.0(3) ?
    C25 C26 H26 . . 119.5 ?
    C27 C26 H26 . . 119.5 ?
    C22 C27 C26 . . 119.4(3) ?
    C22 C27 H27 . . 120.3 ?
    C26 C27 H27 . . 120.3 ?
    C25 C28 H28A . . 109.5 ?
    C25 C28 H28B . . 109.5 ?
    H28A C28 H28B . . 109.5 ?
    C25 C28 H28C . . 109.5 ?
    H28A C28 H28C . . 109.5 ?
    H28B C28 H28C . . 109.5 ?

loop_
    _geom_torsion_atom_site_label_1
    _geom_torsion_atom_site_label_2
    _geom_torsion_atom_site_label_3
    _geom_torsion_atom_site_label_4
    _geom_torsion_site_symmetry_1
    _geom_torsion_site_symmetry_2
    _geom_torsion_site_symmetry_3
    _geom_torsion_site_symmetry_4
    _geom_torsion
    _geom_torsion_publ_flag
    O21 S19 N6 C7 . . . . -49.7(3) ?
    O20 S19 N6 C7 . . . . -179.6(2) ?
    C22 S19 N6 C7 . . . . 64.8(3) ?
    O21 S19 N6 C5 . . . . 163.3(2) ?
    O20 S19 N6 C5 . . . . 33.3(3) ?
    C22 S19 N6 C5 . . . . -82.2(3) ?
    C9 C1 C2 C3 . . . . -1.2(4) ?
    C10 C1 C2 C3 . . . . 177.1(2) ?
    C9 C1 C2 C14 . . . . 179.7(2) ?
    C10 C1 C2 C14 . . . . -2.0(4) ?
    C1 C2 C3 C18 . . . . 178.7(3) ?
    C14 C2 C3 C18 . . . . -2.2(4) ?
    C1 C2 C3 C4' . . . . 12.5(5) ?
    C14 C2 C3 C4' . . . . -168.4(4) ?
    C1 C2 C3 C4 . . . . -21.0(5) ?
    C14 C2 C3 C4 . . . . 158.1(4) ?
    C18 C3 C4 C8 . . . . -145.0(5) ?
    C2 C3 C4 C8 . . . . 54.7(6) ?
    C18 C3 C4 C5 . . . . -34.2(7) ?
    C2 C3 C4 C5 . . . . 165.5(4) ?
    C18 C3 C4' C8' . . . . 149.0(4) ?
    C2 C3 C4' C8' . . . . -44.3(6) ?
    C18 C3 C4' C5 . . . . 37.1(7) ?
    C2 C3 C4' C5 . . . . -156.1(4) ?
    C7 N6 C5 C4' . . . . -6.2(4) ?
    S19 N6 C5 C4' . . . . 143.7(3) ?
    C7 N6 C5 C4 . . . . 24.5(4) ?
    S19 N6 C5 C4 . . . . 174.4(4) ?
    C3 C4' C5 N6 . . . . 151.5(4) ?
    C8' C4' C5 N6 . . . . 33.4(5) ?
    C8 C4 C5 N6 . . . . -47.2(6) ?
    C3 C4 C5 N6 . . . . -162.9(4) ?
    C5 N6 C7 C8 . . . . 6.8(5) ?
    S19 N6 C7 C8 . . . . -142.8(4) ?
    C5 N6 C7 C8' . . . . -23.2(4) ?
    S19 N6 C7 C8' . . . . -172.9(3) ?
    C3 C4 C8 C9 . . . . -66.8(7) ?
    C5 C4 C8 C9 . . . . 175.8(4) ?
    C3 C4 C8 C7 . . . . 169.3(4) ?
    C5 C4 C8 C7 . . . . 52.0(6) ?
    N6 C7 C8 C9 . . . . -151.3(5) ?
    N6 C7 C8 C4 . . . . -36.0(6) ?
    C3 C4' C8' C7 . . . . -172.7(4) ?
    C5 C4' C8' C7 . . . . -49.1(6) ?
    C3 C4' C8' C9 . . . . 65.1(7) ?
    C5 C4' C8' C9 . . . . -171.3(3) ?
    N6 C7 C8' C4' . . . . 44.8(5) ?
    N6 C7 C8' C9 . . . . 162.5(4) ?
    C2 C1 C9 C29 . . . . -171.2(3) ?
    C10 C1 C9 C29 . . . . 10.4(4) ?
    C2 C1 C9 C8 . . . . -10.6(5) ?
    C10 C1 C9 C8 . . . . 171.0(4) ?
    C2 C1 C9 C8' . . . . 21.7(4) ?
    C10 C1 C9 C8' . . . . -156.7(3) ?
    C4 C8 C9 C29 . . . . -154.3(5) ?
    C7 C8 C9 C29 . . . . -44.2(8) ?
    C4 C8 C9 C1 . . . . 43.8(7) ?
    C7 C8 C9 C1 . . . . 153.9(5) ?
    C4' C8' C9 C29 . . . . 140.7(4) ?
    C7 C8' C9 C29 . . . . 26.1(6) ?
    C4' C8' C9 C1 . . . . -52.2(5) ?
    C7 C8' C9 C1 . . . . -166.8(3) ?
    C13 O12 C10 O11 . . . . 7.3(4) ?
    C13 O12 C10 C1 . . . . -173.4(2) ?
    C2 C1 C10 O11 . . . . -125.7(3) ?
    C9 C1 C10 O11 . . . . 52.7(4) ?
    C2 C1 C10 O12 . . . . 55.1(3) ?
    C9 C1 C10 O12 . . . . -126.5(3) ?
    C17 O16 C14 O15 . . . . 5.4(4) ?
    C17 O16 C14 C2 . . . . -174.4(3) ?
    C1 C2 C14 O15 . . . . -126.7(3) ?
    C3 C2 C14 O15 . . . . 54.2(4) ?
    C1 C2 C14 O16 . . . . 53.1(4) ?
    C3 C2 C14 O16 . . . . -126.0(3) ?
    O21 S19 C22 C27 . . . . 9.7(3) ?
    O20 S19 C22 C27 . . . . 140.6(2) ?
    N6 S19 C22 C27 . . . . -104.9(2) ?
    O21 S19 C22 C23 . . . . -171.7(2) ?
    O20 S19 C22 C23 . . . . -40.8(3) ?
    N6 S19 C22 C23 . . . . 73.7(3) ?
    C27 C22 C23 C24 . . . . 2.7(4) ?
    S19 C22 C23 C24 . . . . -175.9(2) ?
    C22 C23 C24 C25 . . . . -1.5(5) ?
    C23 C24 C25 C26 . . . . -1.6(5) ?
    C23 C24 C25 C28 . . . . 178.4(3) ?
    C24 C25 C26 C27 . . . . 3.5(4) ?
    C28 C25 C26 C27 . . . . -176.5(3) ?
    C23 C22 C27 C26 . . . . -0.9(4) ?
    S19 C22 C27 C26 . . . . 177.7(2) ?
    C25 C26 C27 C22 . . . . -2.2(4) ?

_shelx_res_file                         
;

TITL 9257_0m_a.res in P2(1)
    9257_0m_a.res
    created by SHELXL-2017/1 at 14:06:47 on 22-Sep-2021
REM Old TITL Integration of 9257
REM SHELXT solution in P2(1)
REM R1 0.109,  Rweak 0.053,  Alpha 0.007,  Orientation as input
REM Flack x =  0.078 ( 0.024 ) from Parsons' quotients
REM Formula found by SHELXT:  C20 O8 S
CELL  0.71076   5.8698  23.4063   7.2539   90.000   91.593   90.000
ZERR    2.000   0.0062   0.0236   0.0079    0.000    0.023    0.000
LATT -1
SYMM -X, 1/2+Y, -Z
SFAC C H N O S
UNIT 42 46 2 12 2
TEMP -173.160
SIZE 0.070 0.110 0.200
L.S. 10
BOND $H
conf
acta
LIST 6
FMAP 2
PLAN 20

OMIT 0 0 1
WGHT    0.040000    0.356400
FVAR       1.03321   0.44291
S19   5   -0.073521    0.406830    0.380993    11.00000    0.02270    0.02074 =
         0.02267   -0.00204    0.00312   -0.00428
O11   4    0.631267    0.706161    0.460806    11.00000    0.02081    0.02419 =
         0.03716    0.00360   -0.00599   -0.00325
O12   4    0.957552    0.659155    0.516234    11.00000    0.01279    0.03447 =
         0.03521   -0.01058    0.00166   -0.00135
O15   4    0.986197    0.574669    0.899397    11.00000    0.03097    0.03206 =
         0.03737   -0.00672   -0.01603    0.00823
O16   4    0.776871    0.655018    0.879148    11.00000    0.02324    0.02600 =
         0.02654   -0.00979   -0.00661    0.00417
C18   1    0.585670    0.493416    0.891802    11.00000    0.04533    0.03171 =
         0.03108    0.00395   -0.01488   -0.00811
AFIX  93
H18A  2    0.695065    0.506687    0.980795    11.00000   -1.20000
H18B  2    0.505652    0.458817    0.912331    11.00000   -1.20000
AFIX   0
O20   4   -0.121104    0.371894    0.538218    11.00000    0.03577    0.03363 =
         0.02666   -0.00051    0.00575   -0.01140
O21   4   -0.255314    0.427885    0.263968    11.00000    0.02154    0.02575 =
         0.03615   -0.00551   -0.00042    0.00025
C29   1    0.428177    0.608449    0.223175    11.00000    0.02334    0.03056 =
         0.02056    0.00060   -0.00276   -0.00649
AFIX  93
H29A  2    0.517377    0.640527    0.190089    11.00000   -1.20000
H29B  2    0.320363    0.592819    0.137066    11.00000   -1.20000
AFIX   0
N6    3    0.064514    0.462142    0.459614    11.00000    0.03237    0.02242 =
         0.02206   -0.00435   -0.00011   -0.00709
C1    1    0.615882    0.606183    0.533695    11.00000    0.01296    0.02040 =
         0.02210   -0.00261    0.00019    0.00258
C2    1    0.659372    0.577345    0.693809    11.00000    0.01703    0.02295 =
         0.01873   -0.00564   -0.00080    0.00506
C3    1    0.544514    0.523295    0.738368    11.00000    0.03108    0.02471 =
         0.01784   -0.00440   -0.00488   -0.00020
part 1 21
C4    1    0.319325    0.518814    0.620109    21.00000    0.02180    0.01542 =
         0.01819   -0.00440   -0.00003    0.00419
AFIX  13
H4    2    0.203905    0.547425    0.659522    21.00000   -1.20000
AFIX   0
part 2 -21
C4'   1    0.418726    0.497327    0.580049   -21.00000    0.02793    0.01882 =
         0.01602    0.00039   -0.00382    0.00326
AFIX  13
H4'   2    0.527732    0.478280    0.496170   -21.00000   -1.20000
AFIX   0
part 0
C5    1    0.221214    0.456390    0.622429    11.00000    0.05319    0.03308 =
         0.02096    0.00153   -0.00687   -0.02003
AFIX  23
part 1 21
H5A   2    0.340471    0.427203    0.603857    21.00000   -1.20000
H5B   2    0.139144    0.448045    0.736748    21.00000   -1.20000
AFIX  23
part 2 -21
H5A'  2    0.276432    0.416604    0.635949   -21.00000   -1.20000
H5B'  2    0.145093    0.467829    0.736789   -21.00000   -1.20000
AFIX   0
part 0
C7    1    0.140287    0.507782    0.333600    11.00000    0.02685    0.01830 =
         0.02619    0.00038   -0.00874   -0.00373
AFIX  23
part 1 21
H7A   2    0.032319    0.540285    0.331710    21.00000   -1.20000
H7B   2    0.154957    0.493095    0.206496    21.00000   -1.20000
AFIX  23
part 2 -21
H7A'  2    0.010661    0.529966    0.280598   -21.00000   -1.20000
H7B'  2    0.233768    0.492599    0.233192   -21.00000   -1.20000
AFIX   0
part 1 21
C8    1    0.374033    0.525654    0.416806    21.00000    0.01538    0.02015 =
         0.01013   -0.00177   -0.00164    0.00106
AFIX  13
H8    2    0.494380    0.497820    0.381274    21.00000   -1.20000
AFIX   0
part 2 -21
C8'   1    0.283599    0.542925    0.475069   -21.00000    0.01658    0.01513 =
         0.01402   -0.00312    0.00087    0.00075
AFIX  13
H8'   2    0.181131    0.563568    0.560502   -21.00000   -1.20000
AFIX   0
part 0
C9    1    0.454163    0.585484    0.389579    11.00000    0.01912    0.02021 =
         0.02639   -0.00186   -0.00626    0.00102
C10   1    0.730258    0.662548    0.500047    11.00000    0.01775    0.02726 =
         0.01652   -0.00431    0.00113   -0.00100
C13   1    1.074575    0.714091    0.505385    11.00000    0.02046    0.04274 =
         0.04535   -0.01651    0.00688   -0.01242
AFIX 137
H13A  2    1.239360    0.708145    0.519920    11.00000   -1.50000
H13B  2    1.022602    0.739250    0.603685    11.00000   -1.50000
H13C  2    1.040260    0.731729    0.385270    11.00000   -1.50000
AFIX   0
C14   1    0.827263    0.600706    0.834730    11.00000    0.02360    0.02755 =
         0.02145   -0.00396   -0.00247    0.00429
C17   1    0.944467    0.681895    1.001172    11.00000    0.03334    0.03690 =
         0.03677   -0.01730   -0.01487    0.00543
AFIX 137
H17A  2    1.092060    0.682888    0.941334    11.00000   -1.50000
H17B  2    0.958754    0.660011    1.116087    11.00000   -1.50000
H17C  2    0.895965    0.720970    1.028642    11.00000   -1.50000
AFIX   0
C22   1    0.110628    0.368176    0.239040    11.00000    0.02135    0.01536 =
         0.02084   -0.00201   -0.00159   -0.00366
C23   1    0.288364    0.336286    0.316547    11.00000    0.02826    0.03284 =
         0.01926    0.00152   -0.00798    0.00136
AFIX  43
H23   2    0.305879    0.333052    0.446717    11.00000   -1.20000
AFIX   0
C24   1    0.439611    0.309281    0.202531    11.00000    0.02618    0.02934 =
         0.03575   -0.00258   -0.00844    0.00433
AFIX  43
H24   2    0.563192    0.288216    0.255697    11.00000   -1.20000
AFIX   0
C25   1    0.414414    0.312348    0.011783    11.00000    0.02685    0.01829 =
         0.03131   -0.00485    0.00094   -0.00334
C26   1    0.229574    0.342125   -0.063386    11.00000    0.03793    0.02399 =
         0.01946   -0.00109    0.00075    0.00032
AFIX  43
H26   2    0.205290    0.342836   -0.193395    11.00000   -1.20000
AFIX   0
C27   1    0.079519    0.370912    0.048820    11.00000    0.02920    0.02122 =
         0.01995    0.00278   -0.00459    0.00085
AFIX  43
H27   2   -0.043300    0.392282   -0.004218    11.00000   -1.20000
AFIX   0
C28   1    0.583850    0.284007   -0.112737    11.00000    0.03704    0.03749 =
         0.04686   -0.01699    0.00751    0.00466
AFIX 137
H28A  2    0.556817    0.242694   -0.114988    11.00000   -1.50000
H28B  2    0.739103    0.291602   -0.065875    11.00000   -1.50000
H28C  2    0.565238    0.299393   -0.237897    11.00000   -1.50000
REM #####
AFIX   0
HKLF 4


REM  9257_0m_a.res in P2(1)
REM R1 =  0.0399 for    4671 Fo > 4sig(Fo)  and  0.0428 for all    4929 data
REM    284 parameters refined using      1 restraints

END

WGHT      0.0400      0.3564

REM Highest difference peak  0.303,  deepest hole -0.238,  1-sigma level  0.045
Q1    1   0.0308  0.3876  0.3190  11.00000  0.05    0.30
Q2    1   0.4665  0.5212  0.9162  11.00000  0.05    0.30
Q3    1   0.5229  0.5996  0.4651  11.00000  0.05    0.23
Q4    1   0.6050  0.5511  0.7080  11.00000  0.05    0.22
Q5    1   0.4939  0.2674 -0.2193  11.00000  0.05    0.21
Q6    1   0.4913  0.2963 -0.0454  11.00000  0.05    0.20
Q7    1   0.5282  0.5800  0.2576  11.00000  0.05    0.20
Q8    1   0.3757  0.5600  0.4070  11.00000  0.05    0.19
Q9    1   0.4578  0.5158  0.6596  11.00000  0.05    0.19
Q10   1  -0.0142  0.4390  0.4320  11.00000  0.05    0.18
Q11   1   0.1264  0.3829  0.1358  11.00000  0.05    0.18
Q12   1   0.3685  0.5210  0.5212  11.00000  0.05    0.17
Q13   1   0.3964  0.3011  0.0993  11.00000  0.05    0.17
Q14   1   0.6919  0.3556 -0.2226  11.00000  0.05    0.17
Q15   1   1.1225  0.6388  0.3217  11.00000  0.05    0.17
Q16   1  -0.0259  0.3838  0.4709  11.00000  0.05    0.16
Q17   1   0.5975  0.5980  0.6327  11.00000  0.05    0.16
Q18   1   0.6510  0.6353  0.5432  11.00000  0.05    0.16
Q19   1  -0.1590  0.3959  0.4863  11.00000  0.05    0.16
Q20   1  -0.2299  0.4036  0.3479  11.00000  0.05    0.16
;
_shelx_res_checksum                     31659

_shelx_hkl_file                         
;
  -1   0   0  652.97   13.19
  -1   0   0  623.23   13.81
   1   0   0  662.00   12.83
   1   0   0  597.52   13.07
  -2   0   0 1056.28   22.32
  -2   0   0 1069.41   22.15
   2   0   0 1057.89   22.02
   2   0   0 1103.87   22.88
  -2   0   0 1041.22   22.01
  -2   0   0 1112.14   22.83
  -3   0   0  271.10    9.08
  -3   0   0  260.41    8.59
  -3   0   0  258.62    8.34
   3   0   0  257.01    8.14
   3   0   0  258.13    9.06
  -3   0   0  265.70    8.31
  -4   0   0   29.57    4.02
  -4   0   0   27.59    4.01
   4   0   0   24.85    3.42
   4   0   0   33.06    4.67
  -4   0   0   27.52    3.80
  -4   0   0   22.67    3.57
   5   0   0    3.81    3.41
  -5   0   0    3.58    3.11
  -5   0   0    5.27    3.23
  -5   0   0    3.83    2.54
   5   0   0    1.09    2.37
   6   0   0  652.84   18.74
  -6   0   0  653.94   19.15
   6   0   0  706.08   21.72
   6   0   0  651.90   18.92
  -6   0   0  680.60   20.16
   7   0   0   17.74    6.14
   7   0   0   13.48    4.25
  -7   0   0   25.08    5.33
  -1  -1   0 2731.05   49.51
  -1  -1   0 2698.76   50.30
   1  -1   0 2884.32   49.88
   1  -1   0 2729.44   50.42
  -1  -1   0 2448.15   50.42
  -1  -1   0 2763.47   50.54
   1  -1   0 2630.99   50.51
   1   1   0 2743.62   50.41
  -1   1   0 2837.22   51.54
   1   1   0 2685.77   51.08
  -1   1   0 2737.09   51.37
  -2  -1   0  203.91    6.68
  -2  -1   0  218.24    7.02
   2  -1   0  211.39    7.11
   2  -1   0  208.94    6.69
  -2  -1   0  212.82    6.75
  -2  -1   0  215.24    5.98
  -2   1   0  198.12    6.48
   2   1   0  201.13    5.72
  -2   1   0  191.87    5.78
  -2   1   0  189.52    6.54
  -2   1   0  198.78    5.93
   2   1   0  211.31    6.75
  -3  -1   0  119.96    5.67
   3  -1   0  124.40    6.27
   3  -1   0  116.04    5.57
  -3  -1   0  117.96    5.09
  -3  -1   0  115.42    5.75
  -3  -1   0  118.33    5.98
  -3   1   0  104.57    4.90
  -3   1   0  107.30    5.50
   3   1   0  108.76    5.77
  -3   1   0  124.53    5.45
  -3   1   0  112.89    5.78
   3   1   0  110.66    4.79
  -4  -1   0  159.00    7.30
  -4  -1   0  170.02    7.85
   4  -1   0  149.28    6.92
   4  -1   0  162.47    8.09
  -4  -1   0  147.25    7.30
  -4  -1   0  154.47    6.60
   4   1   0  154.87    7.72
  -4   1   0  160.32    7.06
  -4   1   0  166.35    7.44
  -4   1   0  154.14    7.55
  -4   1   0  155.69    6.70
   4   1   0  145.32    6.33
  -5  -1   0   36.47    4.77
   5  -1   0   38.00    5.76
   5  -1   0   33.15    4.41
  -5  -1   0   34.54    5.28
   5   1   0   36.70    4.30
   5   1   0   25.94    4.96
  -5   1   0   39.03    5.24
  -5   1   0   35.85    4.82
  -5   1   0   38.68    4.14
  -6  -1   0  212.84   10.66
   6  -1   0  198.00   10.37
   6  -1   0  231.50   11.99
   6   1   0  228.74    9.64
  -6   1   0  217.55   10.15
   6   1   0  211.81    9.47
   6   1   0  228.29   12.04
  -6   1   0  224.39    9.83
   7  -1   0    2.40    4.55
  -7  -1   0   -1.08    3.99
   7  -1   0    3.15    3.66
   7   1   0    3.35    3.53
  -7   1   0    0.53    3.89
   7   1   0   -1.47    4.51
  -1  -2   0 1171.51   23.98
  -1  -2   0 1173.35   22.10
   1  -2   0 1256.78   24.08
   1  -2   0 1262.67   22.31
  -1  -2   0 1160.66   23.19
  -1  -2   0 1211.76   24.21
   1  -2   0 1196.71   23.96
  -1   2   0 1180.60   24.05
   1   2   0 1223.23   23.40
  -1   2   0 1229.59   24.18
  -2  -2   0   86.54    4.15
  -2  -2   0   87.82    3.30
  -2  -2   0   90.25    4.68
   2  -2   0   87.37    4.55
   2  -2   0   87.94    4.82
  -2  -2   0   91.05    4.87
   2   2   0   98.15    4.53
   2   2   0   90.21    3.34
  -2   2   0   88.10    3.38
  -2   2   0   90.34    3.53
  -2   2   0   93.80    4.73
  -2   2   0   89.33    4.56
   3  -2   0  388.27   11.47
  -3  -2   0  394.29   11.89
   3  -2   0  389.63   11.88
  -3  -2   0  376.28    9.83
  -3  -2   0  387.86   11.22
  -3  -2   0  404.66   11.70
  -3   2   0  385.31   10.05
  -3   2   0  391.36   11.82
  -3   2   0  384.58   11.46
   3   2   0  368.79    9.69
  -3   2   0  399.06   10.30
   3   2   0  395.05   11.43
   4  -2   0  116.85    7.08
  -4  -2   0  113.45    6.49
  -4  -2   0  103.30    6.35
  -4  -2   0  115.27    6.71
   4  -2   0  101.85    6.01
  -4  -2   0  121.22    5.53
   4   2   0  111.92    5.27
  -4   2   0  114.67    6.60
  -4   2   0  107.35    5.59
  -4   2   0  110.83    5.34
  -4   2   0  114.79    6.68
   4   2   0  118.31    6.72
   5  -2   0  477.00   15.03
   5  -2   0  494.78   16.68
  -5  -2   0  494.62   16.04
  -5  -2   0  459.03   15.13
  -5   2   0  473.90   13.73
   5   2   0  489.71   16.01
  -5   2   0  491.18   14.22
  -5   2   0  470.01   15.38
   5   2   0  460.04   13.31
   6  -2   0  307.58   14.15
  -6  -2   0  296.35   13.01
  -6   2   0  276.18   10.50
   6   2   0  287.74   10.35
   6   2   0  278.61   10.37
   6   2   0  282.31   13.22
  -6   2   0  275.48   10.98
  -7  -2   0   21.30    5.50
   7  -2   0   20.45    5.90
   7  -2   0   22.55    5.12
  -7   2   0   13.87    4.37
   7   2   0   23.55    6.19
   7   2   0   11.69    3.93
   0   3   0    1.26    1.07
   0   3   0    0.21    0.92
   1  -3   0 1143.33   23.04
  -1  -3   0 1149.67   23.19
   1  -3   0 1130.52   23.00
  -1  -3   0 1072.46   23.18
  -1  -3   0 1142.98   22.00
  -1   3   0 1059.23   22.69
   1   3   0 1111.98   21.74
  -1   3   0 1167.41   22.84
  -2  -3   0  766.84   18.13
   2  -3   0  746.48   17.63
   2  -3   0  760.14   17.84
  -2  -3   0  790.44   16.85
  -2  -3   0  747.57   17.72
  -2  -3   0  779.02   15.07
   2   3   0  758.88   16.54
  -2   3   0  745.64   17.51
   2   3   0  742.16   14.66
  -2   3   0  741.53   17.46
  -2   3   0  735.82   14.84
  -3  -3   0   69.85    4.58
  -3  -3   0   75.76    3.54
  -3  -3   0   77.95    5.13
   3  -3   0   78.58    5.04
  -3  -3   0   78.37    5.45
   3  -3   0   77.73    5.48
   3   3   0   80.46    4.91
  -3   3   0   73.78    3.59
  -3   3   0   75.03    3.74
  -3   3   0   79.34    5.29
  -3   3   0   82.05    5.39
   3   3   0   72.87    3.44
  -4  -3   0  201.60    9.15
   4  -3   0  204.08    8.68
   4  -3   0  202.31    9.37
  -4  -3   0  204.56    8.35
  -4  -3   0  208.57    8.86
  -4   3   0  194.49    6.88
   4   3   0  196.97    6.60
   4   3   0  203.67    8.74
  -4   3   0  201.08    9.06
  -4   3   0  189.88    7.04
  -4   3   0  190.17    8.66
   5  -3   0  124.06    7.36
  -5  -3   0  139.48    8.76
  -5  -3   0  125.36    8.26
  -5  -3   0  127.73    7.50
   5  -3   0  133.02    8.79
   5   3   0  121.47    5.91
   5   3   0  127.00    5.94
  -5   3   0  131.70    6.17
   5   3   0  132.56    8.32
  -5   3   0  136.64    8.23
  -5   3   0  119.24    6.26
  -6  -3   0  203.59   11.35
   6  -3   0  213.85   12.30
  -6   3   0  208.52    9.08
   6   3   0  202.47   11.24
   6   3   0  193.75    7.96
  -6   3   0  184.16    8.12
   6   3   0  204.09    8.16
   7  -3   0   15.69    5.41
  -7  -3   0   15.39    5.32
   7  -3   0   21.63    4.92
   7   3   0    5.41    3.25
  -7   3   0   16.19    4.21
   7   3   0   12.90    5.63
   0  -4   0 3253.02   61.91
   0  -4   0 3388.12   62.11
   0  -4   0 3250.20   62.00
   0   4   0 2834.84   52.41
   0   4   0 2788.80   52.45
   0   4   0 2793.16   52.41
  -1  -4   0 9999.00  183.54
  -2  -4   0  155.63    5.49
  -2  -4   0  161.08    6.52
   2  -4   0  155.09    6.64
  -2  -4   0  154.36    6.74
   2  -4   0  169.56    6.69
  -2   4   0  163.94    6.88
  -2   4   0  156.34    6.64
   2   4   0  174.38    5.96
  -3  -4   0   41.79    4.72
  -3  -4   0   40.20    3.70
   3  -4   0   38.94    4.22
   3  -4   0   47.24    4.79
  -3  -4   0   38.32    4.02
  -3   4   0   45.63    2.63
  -3   4   0   39.68    4.61
  -3   4   0   45.67    2.79
  -3   4   0   53.05    4.79
   3   4   0   43.63    4.16
   3   4   0   40.88    2.42
  -4  -4   0   46.27    5.25
  -4  -4   0   43.83    4.33
   4  -4   0   44.44    5.56
   4  -4   0   44.05    4.65
  -4  -4   0   45.18    4.65
  -4   4   0   39.30    5.02
  -4   4   0   48.49    5.63
   4   4   0   43.42    4.81
   4   4   0   44.58    3.10
  -4   4   0   47.31    3.31
  -4   4   0   40.15    3.38
  -5  -4   0  178.22    8.99
  -5  -4   0  176.39    9.91
   5  -4   0  165.97    9.82
   5  -4   0  166.94   12.36
  -5   4   0  177.38    6.92
  -5   4   0  190.00    7.27
   5   4   0  175.41    6.60
   5   4   0  179.92    6.64
   5   4   0  180.19    9.55
  -5   4   0  182.22    9.68
   6  -4   0  249.86   13.04
  -6  -4   0  254.06   12.59
   6   4   0  262.19   12.40
  -6   4   0  244.54    8.92
  -6   4   0  257.06    9.67
   6   4   0  238.50    8.34
  -6   4   0  232.31   11.62
   6   4   0  235.04    8.42
  -7  -4   0  308.53   14.67
   7  -4   0  287.06   15.30
   7  -4   0  307.80   13.70
   7   4   0  338.50   16.39
   7   4   0  302.52   11.05
  -7   4   0  324.93   13.17
   0  -5   0   -0.14    1.34
   0  -5   0   -0.68    1.31
   0  -5   0   -1.45    1.50
   0   5   0    1.10    1.66
   0   5   0    3.20    1.68
   0   5   0   -1.90    1.58
   1  -5   0 4871.47   91.77
  -1  -5   0 4879.59   91.99
  -1  -5   0 4938.78   89.09
   1  -5   0 4826.85   91.83
   1  -5   0 5048.39   91.86
  -1  -5   0 4914.72   90.42
  -1  -5   0 4970.54   92.37
   1  -5   0 4756.44   89.12
  -1   5   0 4976.94   93.14
   1   5   0 4949.32   91.57
  -2  -5   0 1407.64   30.83
  -2  -5   0 1475.12   31.50
  -2  -5   0 1425.41   29.00
   2  -5   0 1420.17   30.67
   2  -5   0 1453.71   30.83
  -2   5   0 1437.04   30.94
  -2   5   0 1424.67   30.63
   2   5   0 1440.46   29.06
   3  -5   0  127.66    6.81
   3  -5   0  125.33    7.00
  -3  -5   0  132.19    7.36
  -3  -5   0  131.46    5.74
  -3  -5   0  127.49    6.94
  -3   5   0  122.03    3.79
  -3   5   0  117.56    3.67
   3   5   0  123.02    5.98
  -3   5   0  117.04    6.78
  -3   5   0  124.03    6.75
   3   5   0  117.64    3.33
   4  -5   0  286.33   11.03
  -4  -5   0  278.91   10.07
   4  -5   0  292.13   11.71
  -4  -5   0  267.21   10.78
  -4  -5   0  286.81   11.74
  -4   5   0  280.10    7.70
  -4   5   0  276.07    7.85
  -4   5   0  300.47   11.62
   4   5   0  286.55    7.34
   4   5   0  289.95    7.34
  -4   5   0  294.37   11.65
   4   5   0  305.89   10.74
  -5  -5   0  310.32   11.90
   5  -5   0  335.10   13.84
  -5  -5   0  317.05   13.63
  -5   5   0  336.33    9.55
   5   5   0  328.15    8.78
   5   5   0  328.57    8.75
  -5   5   0  332.46   13.29
   5   5   0  340.46   12.70
  -5   5   0  306.69    9.15
   6  -5   0   14.26    5.20
  -6  -5   0   14.30    5.44
  -6   5   0   15.08    3.24
   6   5   0   17.54    2.60
  -6   5   0   17.97    2.96
   6   5   0   10.33    2.64
  -6   5   0   20.17    5.40
   6   5   0   14.07    4.96
  -7  -5   0   18.35    6.18
   7  -5   0   34.22    7.42
   7  -5   0   24.48    5.58
  -7   5   0   14.80    3.77
   7   5   0   22.19    3.12
   7   5   0   24.25    3.05
   7   5   0   19.38    6.10
  -7   5   0   12.31    4.52
   0  -6   0  891.36   18.68
   0  -6   0  870.54   18.62
   0  -6   0  876.19   18.51
   0   6   0  858.56   18.55
   0   6   0  868.64   18.63
   0   6   0  893.22   18.68
   1  -6   0 2858.24   55.69
  -1  -6   0 2865.00   53.12
  -1  -6   0 2946.76   56.25
  -1  -6   0 2933.48   56.47
   1  -6   0 2816.80   53.18
   1  -6   0 2803.99   55.78
  -1  -6   0 2930.35   54.37
   1  -6   0 2852.19   55.74
  -1   6   0 2915.50   55.67
   1   6   0 2774.91   53.77
  -2  -6   0  410.95   10.54
  -2  -6   0  400.18   12.52
   2  -6   0  412.22   12.26
  -2  -6   0  412.97   12.40
   2  -6   0  420.19   12.24
   2   6   0  412.12   10.58
  -2   6   0  399.72   12.17
  -3  -6   0  178.58    8.25
   3  -6   0  184.91    8.35
   3  -6   0  184.36    8.39
  -3  -6   0  177.83    8.61
  -3  -6   0  186.23    7.02
  -3   6   0  191.99    8.80
   3   6   0  189.36    7.43
  -3   6   0  189.13    8.54
  -4  -6   0  223.59    8.84
   4  -6   0  224.55   10.55
  -4  -6   0  227.78   10.55
  -4  -6   0  223.66   10.03
   4  -6   0  220.36    9.80
  -4   6   0  213.68   10.18
  -4   6   0  219.59    5.81
  -4   6   0  225.68    5.97
   4   6   0  232.35    9.30
  -5  -6   0  369.25   12.99
  -5  -6   0  374.72   15.31
   5  -6   0  391.32   15.27
  -5   6   0  371.30    9.51
  -5   6   0  367.78    9.27
   5   6   0  389.59   13.69
  -5   6   0  375.29   14.61
   5   6   0  363.38    8.52
   5   6   0  371.39    8.55
  -6  -6   0    7.39    4.92
   6  -6   0    0.56    3.79
  -6   6   0    9.02    5.05
   6   6   0    2.84    4.18
  -6   6   0    3.56    2.16
  -6   6   0    7.78    1.96
  -7  -6   0   87.04    9.92
   7  -6   0  101.24   10.25
   7   6   0   91.68    9.09
   0  -7   0    2.92    1.75
   0  -7   0    2.05    1.80
   0  -7   0   -0.90    1.75
   0   7   0    3.59    2.07
   0   7   0    0.18    1.81
   1  -7   0 2340.86   47.01
  -1  -7   0 2436.88   45.59
   1  -7   0 2340.48   47.11
   1  -7   0 2338.73   46.90
   1  -7   0 2355.69   44.52
  -1  -7   0 2349.13   44.43
  -1  -7   0 2376.20   47.40
  -1  -7   0 2397.73   47.74
   1   7   0 2384.71   46.08
  -1   7   0 2358.74   47.74
   1   7   0 2428.71   44.97
   2  -7   0  191.66    8.05
  -2  -7   0  167.27    7.94
  -2  -7   0  176.22    6.32
   2  -7   0  184.27    7.70
  -2  -7   0  188.10    8.11
   2  -7   0  181.55    7.82
  -2   7   0  165.00    7.86
   2   7   0  186.44    6.46
   3  -7   0  632.47   17.81
  -3  -7   0  625.37   15.60
  -3  -7   0  629.18   18.04
   3  -7   0  620.14   17.70
  -3  -7   0  621.65   18.44
   3   7   0  612.57   15.63
  -3   7   0  597.21   17.31
  -3   7   0  647.82   18.10
   4  -7   0  217.26   10.59
  -4  -7   0  209.42    8.54
  -4  -7   0  200.60   11.19
  -4  -7   0  221.65   10.97
   4  -7   0  226.33   10.63
  -4   7   0  226.17   10.64
   4   7   0  219.72    9.10
  -5  -7   0  945.30   24.52
  -5  -7   0  963.18   27.86
   5  -7   0 1010.20   27.85
  -5   7   0  990.18   27.40
   5   7   0  972.73   25.35
   6  -7   0   16.82    5.56
  -6  -7   0   15.12    5.48
   6   7   0   13.20    4.80
   7  -7   0   30.08    7.14
  -7  -7   0   34.24    7.31
   7  -7   0   30.26    6.52
   7   7   0   28.70    6.80
   0  -8   0  246.94    7.61
   0  -8   0  246.45    7.71
   0  -8   0  252.82    7.83
   0   8   0  262.76    8.21
   0   8   0  267.15    8.20
  -1  -8   0  295.73    9.69
   1  -8   0  296.03    7.56
  -1  -8   0  283.07    7.41
  -1  -8   0  278.66    9.76
   1  -8   0  309.12    9.77
   1  -8   0  310.06    9.72
  -1  -8   0  276.07    8.14
   1   8   0  285.79    7.36
   1   8   0  277.05    8.23
  -1   8   0  278.90    9.43
  -2  -8   0   91.03    4.71
   2  -8   0   90.70    5.80
  -2  -8   0   93.13    6.25
   2  -8   0   80.21    5.51
  -2  -8   0   81.13    5.90
   2  -8   0   88.16    5.63
  -2   8   0   84.96    5.87
   2   8   0   90.07    4.77
  -3  -8   0  505.13   16.36
  -3  -8   0  492.92   13.19
   3  -8   0  493.31   15.47
   3  -8   0  475.89   15.40
  -3  -8   0  502.49   15.67
  -3   8   0  483.33   15.61
   3   8   0  519.56   13.68
  -4  -8   0  493.67   14.48
  -4  -8   0  487.55   17.33
   4  -8   0  553.68   17.49
  -4   8   0  519.03   17.50
   4   8   0  526.77   15.23
  -5  -8   0   94.14    8.26
  -5  -8   0   99.80    6.79
   5  -8   0  111.83    9.22
  -5   8   0  111.03    8.78
   5   8   0   98.22    7.51
   6  -8   0   98.45    9.41
  -6  -8   0  108.79    9.85
   6   8   0   88.23    7.71
  -6   8   0  110.54    9.52
  -7  -8   0    1.03    4.70
   7  -8   0    7.36    5.68
   7   8   0   14.76    5.77
   0  -9   0    3.47    2.02
   0  -9   0    2.51    2.10
   0  -9   0    2.83    2.06
   0  -9   0    0.99    2.26
   0   9   0    3.85    2.19
   0   9   0    4.28    2.33
   1  -9   0  291.24    9.87
   1  -9   0  298.42    8.24
  -1  -9   0  306.59   10.46
   1  -9   0  312.17   10.13
  -1  -9   0  294.79   10.08
   1  -9   0  310.64    8.20
  -1  -9   0  314.93    8.13
  -1  -9   0  304.61    8.85
   1   9   0  294.12    8.83
   1   9   0  290.95    7.95
  -1   9   0  308.19   10.22
   2  -9   0 1600.42   30.20
   2  -9   0 1582.23   35.48
  -2  -9   0 1646.96   33.28
   2  -9   0 1609.36   35.73
  -2  -9   0 1604.70   36.01
  -2  -9   0 1615.66   36.53
   2  -9   0 1640.00   35.71
   2  -9   0 1634.40   30.20
   2   9   0 1667.18   34.03
  -2   9   0 1647.10   36.72
  -3  -9   0   55.09    4.35
   3  -9   0   55.52    5.74
  -3  -9   0   65.95    6.17
   3  -9   0   61.12    5.63
   3  -9   0   56.63    5.34
  -3  -9   0   56.76    5.46
   3   9   0   52.81    4.49
  -3   9   0   50.68    6.25
  -4  -9   0  120.04    6.44
  -4  -9   0  112.41    8.37
   4  -9   0  119.10    8.59
   4   9   0  135.41    7.37
  -4   9   0  151.95    9.54
  -5  -9   0  687.90   22.77
  -5  -9   0  640.73   18.49
   5  -9   0  645.79   21.81
   5   9   0  668.10   19.40
  -5   9   0  683.02   22.27
  -6  -9   0    3.90    5.12
   6  -9   0    5.70    4.77
   6   9   0    2.71    4.02
  -6   9   0    4.09    4.68
  -7  -9   0   14.50    6.29
   7  -9   0   12.38    5.83
   7   9   0   13.42    5.21
   0 -10   0 1193.61   26.16
   0 -10   0 1146.06   25.44
   0 -10   0 1180.99   25.76
   0 -10   0 1174.09   25.71
   0  10   0 1175.24   26.02
   0  10   0 1203.11   26.33
   1 -10   0 2253.87   46.77
   1 -10   0 2262.71   44.48
   1 -10   0 2240.31   46.65
  -1 -10   0 2275.88   45.08
  -1 -10   0 2318.93   47.59
  -1 -10   0 2283.03   47.08
   1 -10   0 2266.44   44.24
  -1 -10   0 2291.64   44.17
   1  10   0 2269.08   45.55
   1  10   0 2313.62   44.51
  -1  10   0 2274.81   47.27
   2 -10   0 1645.28   36.43
  -2 -10   0 1638.46   36.81
  -2 -10   0 1635.16   33.77
   2 -10   0 1618.40   31.09
  -2 -10   0 1619.32   30.75
  -2 -10   0 1669.26   30.80
   2 -10   0 1627.39   36.36
   2 -10   0 1610.96   30.98
   2 -10   0 1608.32   36.42
  -2 -10   0 1683.04   37.62
  -2  10   0 1624.85   36.45
   2  10   0 1593.86   33.39
  -3 -10   0    2.43    2.94
  -3 -10   0    2.10    3.33
   3 -10   0    3.61    2.63
  -3 -10   0    3.58    2.25
   3 -10   0    1.03    3.22
   3  10   0    1.46    2.26
  -3  10   0    3.83    3.20
  -4 -10   0  796.11   20.55
   4 -10   0  822.56   23.96
  -4 -10   0  857.38   25.31
   4  10   0  815.88   20.66
  -4  10   0  782.73   23.62
  -5 -10   0   16.61    3.86
  -5 -10   0   26.94    6.44
   5 -10   0   25.52    5.49
  -5  10   0   25.07    6.16
   5  10   0   21.33    4.59
   6 -10   0   56.59    8.42
  -6 -10   0   56.14    9.13
  -6  10   0   59.86    8.46
   6  10   0   58.19    7.37
  -7 -10   0    1.05    5.07
   7 -10   0    0.00    4.40
   7  10   0    0.88    4.27
   0 -11   0   12.23    2.67
   0 -11   0   15.05    2.72
   0 -11   0   15.68    3.27
   0 -11   0   17.31    3.16
   0  11   0   17.87    3.41
  -1 -11   0  815.26   20.79
  -1 -11   0  814.90   19.11
   1 -11   0  824.26   20.66
   1 -11   0  808.83   18.59
   1 -11   0  819.32   18.40
  -1 -11   0  823.95   21.25
   1 -11   0  816.20   20.67
  -1 -11   0  838.12   18.39
   1  11   0  853.59   18.53
   1  11   0  801.30   19.31
  -1  11   0  796.62   20.73
   2 -11   0 1114.60   27.11
  -2 -11   0 1121.63   24.57
  -2 -11   0 1101.41   27.37
   2 -11   0 1088.59   22.09
   2 -11   0 1077.53   21.90
   2 -11   0 1097.71   27.01
  -2 -11   0 1128.48   28.15
  -2 -11   0 1094.93   21.75
  -2 -11   0 1148.65   21.85
   2 -11   0 1112.08   27.27
  -2  11   0 1128.33   27.93
   2  11   0 1122.22   25.05
  -3 -11   0  110.36    5.93
   3 -11   0  116.62    7.91
  -3 -11   0  108.40    8.33
   3  11   0  123.80    6.33
  -3  11   0  133.36    8.71
  -4 -11   0 1077.33   29.94
  -4 -11   0 1017.40   24.69
   4 -11   0 1007.80   28.12
  -4  11   0 1094.00   29.77
   4  11   0 1032.71   25.30
  -5 -11   0  119.37    9.64
   5 -11   0  118.64    9.71
  -5 -11   0  104.91    6.90
  -5  11   0  119.86    9.46
   5  11   0  113.92    7.54
   6 -11   0  149.01   11.05
  -6 -11   0  138.33   11.66
  -6  11   0  155.95   11.55
   6  11   0  154.75    9.42
   7 -11   0   15.28    5.78
  -7 -11   0    6.80    5.86
   7  11   0    5.74    4.76
   0 -12   0  553.14   14.95
   0 -12   0  567.07   15.20
   0 -12   0  566.83   15.26
   0 -12   0  573.69   15.65
   0  12   0  589.83   15.99
   0  12   0  614.19   16.39
  -1 -12   0  388.98   13.35
  -1 -12   0  384.45   11.40
   1 -12   0  374.97   12.47
  -1 -12   0  376.59   12.61
   1 -12   0  392.58   11.07
   1 -12   0  400.13   12.80
   1 -12   0  399.16   10.88
  -1 -12   0  402.85   10.83
   1  12   0  396.30   11.85
   1  12   0  403.05   10.99
  -1  12   0  371.96   12.75
   2 -12   0  314.99   11.93
  -2 -12   0  326.66    8.01
  -2 -12   0  313.79   10.11
  -2 -12   0  326.44   12.19
  -2 -12   0  316.25   12.72
  -2 -12   0  320.31    8.02
   2 -12   0  329.91   12.15
   2 -12   0  322.15    8.28
   2 -12   0  326.67    8.17
   2 -12   0  324.28   12.04
   2  12   0  309.26   10.27
  -2  12   0  336.52   12.58
  -3 -12   0  154.17    9.85
   3 -12   0  156.08    9.09
  -3 -12   0  129.88    6.64
   3  12   0  154.80    7.19
  -3  12   0  148.33    9.20
  -4 -12   0  392.11   12.86
  -4 -12   0  388.93   16.71
   4 -12   0  422.71   16.16
   4  12   0  400.89   13.24
  -4  12   0  419.47   16.83
  -5 -12   0    6.01    4.45
   5 -12   0   -0.53    4.42
  -5 -12   0    2.23    2.92
  -5  12   0   -1.30    4.24
   5  12   0    4.13    3.14
   6 -12   0   14.13    5.63
  -6 -12   0   15.17    6.32
   6  12   0   17.62    4.60
  -6  12   0   12.76    5.64
   7 -12   0   22.19    6.71
  -7 -12   0   29.20    8.48
   7  12   0   17.76    6.15
   0 -13   0   10.77    3.29
   0 -13   0    5.00    2.21
   0 -13   0    8.69    2.45
   0 -13   0   10.19    2.80
   0  13   0   13.55    3.39
   0  13   0   11.23    3.13
  -1 -13   0  469.21   15.32
  -1 -13   0  462.35   14.67
   1 -13   0  468.78   14.39
  -1 -13   0  463.69   12.50
   1 -13   0  461.45   14.60
  -1 -13   0  463.13   13.16
   1 -13   0  475.90   13.01
   1 -13   0  472.27   12.65
  -1  13   0  480.74   15.33
   1  13   0  502.73   13.25
   1  13   0  491.41   14.09
  -2 -13   0   32.27    5.47
   2 -13   0   45.42    5.70
  -2 -13   0   32.65    2.72
   2 -13   0   33.51    2.70
  -2 -13   0   34.75    2.72
   2 -13   0   34.71    2.92
   2 -13   0   42.17    5.59
  -2 -13   0   27.62    4.44
   2 -13   0   39.41    5.25
  -2 -13   0   33.08    3.74
   2  13   0   28.23    3.92
  -2  13   0   30.36    5.23
  -3 -13   0  292.19   10.34
   3 -13   0  309.93   12.86
  -3 -13   0  324.14   13.98
   3  13   0  317.67   10.93
  -3  13   0  321.87   13.88
  -4 -13   0  154.72    7.80
  -4 -13   0  182.90   11.84
   4 -13   0  157.90   10.24
   4  13   0  167.79    8.61
  -4  13   0  173.53   10.98
  -5 -13   0  253.74   14.30
  -5 -13   0  236.93   10.94
   5 -13   0  262.27   14.11
   5  13   0  255.70   10.79
  -5  13   0  260.98   14.37
  -6 -13   0   17.80    7.17
   6 -13   0   20.91    5.84
  -6  13   0   29.32    7.39
   6  13   0   29.07    5.88
  -7 -13   0    9.88    6.75
   7 -13   0    7.48    5.39
   7  13   0    9.21    5.17
   0 -14   0  962.21   23.50
   0 -14   0  974.36   23.67
   0 -14   0  932.71   23.24
   0 -14   0 1002.31   24.27
   0  14   0  981.49   24.13
   0  14   0  995.45   24.49
   1 -14   0    4.13    2.38
  -1 -14   0    5.26    2.22
   1 -14   0    3.43    2.86
  -1 -14   0    3.84    2.28
  -1 -14   0    3.54    2.64
   1 -14   0    0.38    2.44
  -1 -14   0    3.16    2.91
   1 -14   0    2.47    2.21
   1  14   0    3.32    2.61
  -1  14   0    4.85    3.24
   1  14   0    3.93    2.35
  -2 -14   0   85.89    4.16
  -2 -14   0   93.05    4.21
   2 -14   0   88.39    4.19
   2 -14   0   84.42    4.32
   2 -14   0   90.81    7.20
  -2 -14   0   95.08    7.49
  -2 -14   0   82.64    5.39
   2  14   0   77.90    5.58
  -2  14   0   75.32    6.68
   3 -14   0  128.71    8.81
  -3 -14   0   93.10    6.07
  -3 -14   0  122.63    8.98
   3  14   0  102.21    6.76
  -3  14   0  130.97    9.11
  -4 -14   0    1.52    2.76
  -4 -14   0    6.12    4.22
   4 -14   0    4.74    4.46
   4  14   0    8.29    3.44
  -4  14   0    8.14    5.43
   5 -14   0   10.43    5.18
  -5 -14   0   15.48    5.76
   5  14   0   13.09    3.86
  -5  14   0   16.23    6.31
   6 -14   0   23.66    6.54
  -6 -14   0   10.68    6.59
   6  14   0   23.23    5.67
  -6  14   0   20.54    7.05
   0 -15   0   16.94    3.25
   0 -15   0   15.67    3.33
   0 -15   0   17.58    3.68
   0 -15   0   19.72    3.46
   0  15   0   13.15    3.68
   0  15   0   22.92    4.07
  -1 -15   0   14.55    4.17
  -1 -15   0   19.28    3.24
   1 -15   0   20.96    3.36
   1 -15   0   16.25    3.33
   1 -15   0   13.67    3.58
  -1 -15   0   13.77    3.04
  -1 -15   0   17.24    3.50
   1 -15   0   18.67    3.54
   1  15   0   15.78    3.59
  -1  15   0   19.93    4.69
   1  15   0   15.53    3.19
   2 -15   0  491.81   16.45
   2 -15   0  483.25   12.44
  -2 -15   0  461.03   13.84
  -2 -15   0  477.18   12.02
   2 -15   0  463.42   11.94
  -2 -15   0  470.82   11.93
  -2 -15   0  484.17   17.35
  -2  15   0  498.35   17.33
   2  15   0  477.89   14.61
  -3 -15   0  777.43   24.42
   3 -15   0  736.47   22.70
  -3 -15   0  747.28   19.68
  -3  15   0  768.71   24.28
   3  15   0  818.34   21.12
  -4 -15   0   27.31    6.50
   4 -15   0   23.20    5.99
  -4 -15   0   18.80    3.57
  -4  15   0   16.79    5.57
   4  15   0   16.78    4.13
   5 -15   0   76.16    8.80
  -5 -15   0   75.22    9.89
   5  15   0   97.74    7.77
  -5  15   0  101.03    9.65
   6 -15   0    2.19    5.05
  -6 -15   0   -7.53    5.23
   6  15   0    5.56    3.92
  -6  15   0   11.38    6.55
   0 -16   0  657.24   18.55
   0 -16   0  696.03   19.51
   0 -16   0  666.26   18.63
   0 -16   0  652.07   18.36
   0  16   0  718.54   20.22
   0  16   0  709.42   19.78
  -1 -16   0  108.32    5.99
  -1 -16   0  102.37    6.04
  -1 -16   0  101.54    7.55
  -1 -16   0  107.63    7.28
   1 -16   0  110.45    6.36
   1 -16   0   98.06    7.24
   1 -16   0  108.25    6.07
   1  16   0  108.28    7.10
   1  16   0  109.06    6.37
  -1  16   0  107.16    7.90
   2 -16   0    9.33    3.85
  -2 -16   0   12.30    2.60
  -2 -16   0   13.01    2.51
  -2 -16   0   11.20    5.03
  -2 -16   0    6.12    2.63
   2 -16   0   11.80    2.35
   2 -16   0    8.18    2.56
   2  16   0   11.23    3.17
  -2  16   0    5.48    4.35
  -3 -16   0   69.29    5.86
  -3 -16   0   73.26    7.98
   3 -16   0   75.87    7.93
  -3  16   0   90.70    8.86
   3  16   0   77.41    6.27
  -4 -16   0   80.27    6.16
   4 -16   0   92.10    8.90
  -4 -16   0   79.30   10.43
   4  16   0   83.32    6.64
  -4  16   0   85.89    9.56
  -5 -16   0   13.50    5.98
   5 -16   0    3.52    4.86
  -5  16   0    5.16    5.39
   5  16   0    6.85    3.68
  -6 -16   0  103.99   12.04
   6 -16   0  118.94   11.55
   6  16   0  140.63    9.77
  -6  16   0  122.50   11.67
   0 -17   0    5.02    3.22
   0 -17   0   13.73    3.25
   0 -17   0    5.48    2.68
   0  17   0   11.21    3.36
   0  17   0   10.57    3.87
   1 -17   0  384.36   12.36
  -1 -17   0  382.48   12.11
  -1 -17   0  378.21   12.59
   1 -17   0  370.90   12.61
  -1 -17   0  375.84   14.95
   1  17   0  420.43   14.25
   1  17   0  390.94   12.99
  -1  17   0  429.64   15.64
  -2 -17   0   39.07    4.49
   2 -17   0   42.96    3.72
   2 -17   0   38.30    4.08
   2 -17   0   37.07    5.87
  -2 -17   0   36.13    6.50
  -2 -17   0   44.22    3.83
  -2 -17   0   42.00    3.93
  -2  17   0   52.24    7.59
   2  17   0   53.02    5.61
  -3 -17   0  674.82   23.34
   3 -17   0  647.66   21.54
  -3 -17   0  615.65   17.93
  -3  17   0  636.71   22.45
   3  17   0  650.08   18.82
   4 -17   0   18.93    5.68
  -4 -17   0   35.84    7.24
  -4 -17   0   29.82    4.70
  -4  17   0   36.25    7.82
   4  17   0   26.84    4.58
  -5 -17   0   16.59    7.09
   5 -17   0   36.06    7.31
  -5  17   0   17.90    6.48
   5  17   0   27.21    5.00
  -6 -17   0    8.54    6.83
   6 -17   0    6.19    5.84
  -6  17   0    2.43    6.08
   6  17   0   17.91    5.14
   0 -18   0   63.77    5.59
   0 -18   0   70.49    6.50
   0 -18   0   61.65    5.52
   0  18   0   71.29    6.57
   0  18   0   67.67    6.70
  -1 -18   0  239.78    9.29
   1 -18   0  231.75    9.90
   1 -18   0  215.90    9.16
  -1 -18   0  220.97   11.71
  -1 -18   0  223.01    9.58
   1  18   0  228.10   10.66
   1  18   0  228.40    9.73
  -1  18   0  215.54   11.33
   2 -18   0  312.59   10.24
  -2 -18   0  300.82   14.22
   2 -18   0  289.11    9.57
   2 -18   0  313.89   13.68
  -2 -18   0  281.67   10.83
  -2 -18   0  307.85    9.70
  -2 -18   0  297.20    9.70
   2  18   0  308.78   12.32
  -2  18   0  332.84   14.63
   3 -18   0   39.68    2.40
  -3 -18   0   36.75    7.02
  -3 -18   0   37.42    5.11
   3 -18   0   37.39    2.30
   3 -18   0   46.24    6.88
  -3  18   0   34.56    6.79
   3  18   0   36.42    5.42
   4 -18   0   20.22    6.16
  -4 -18   0   16.46    6.00
  -4  18   0   15.23    5.70
   4  18   0   21.40    4.56
  -5 -18   0   92.50   12.46
   5 -18   0   86.07   10.99
  -5  18   0   95.69   12.29
   5  18   0   72.78    7.16
  -6 -18   0    1.69    6.42
   6 -18   0   10.85    6.00
   6  18   0    5.37    4.73
  -6  18   0    2.86    6.86
   0 -19   0    3.23    3.46
   0  19   0    0.90    3.43
   0  19   0    1.03    3.51
   1 -19   0   49.49    4.94
   1 -19   0   50.49    6.79
  -1 -19   0   46.58    7.12
   1 -19   0   49.15    5.68
  -1 -19   0   55.60    5.13
  -1  19   0   53.45    7.54
   1  19   0   47.56    6.34
   2 -19   0   67.40    4.81
  -2 -19   0   67.92    6.24
   2 -19   0   70.72    7.90
   2 -19   0   60.66    5.11
  -2 -19   0   79.92    9.43
  -2 -19   0   76.79    5.17
  -2 -19   0   77.96    5.06
   2  19   0   80.07    7.02
  -2  19   0   74.49    8.02
  -3 -19   0  135.22   11.53
   3 -19   0  166.79    5.19
  -3 -19   0  161.39    4.81
   3 -19   0  165.00   10.77
   3 -19   0  162.67    5.08
  -3 -19   0  164.26    4.59
  -3 -19   0  169.12   11.91
  -3  19   0  147.02   10.94
   3  19   0  170.42    9.23
   4 -19   0  193.62   12.73
  -4 -19   0  215.84   14.33
   4  19   0  215.70   11.12
  -4  19   0  214.73   14.06
   5 -19   0   56.61    9.08
  -5 -19   0   49.38    9.43
  -5  19   0   56.60    9.27
   5  19   0   52.27    6.64
   6 -19   0   55.26    9.65
  -6 -19   0   52.69   10.62
  -6  19   0   48.91    9.70
   6  19   0   58.18    8.02
   0 -20   0  786.19   23.27
   0  20   0  785.84   23.41
   0  20   0  836.16   24.13
   1 -20   0  275.01   11.48
   1 -20   0  261.30   10.44
   1 -20   0  248.11   12.42
  -1 -20   0  255.18   10.39
  -1 -20   0  278.15   13.52
   1  20   0  270.95   12.38
  -1  20   0  263.32   13.05
  -2 -20   0  130.30    6.69
  -2 -20   0  131.22    6.62
   2 -20   0  138.28    7.23
   2 -20   0  127.00    6.57
   2 -20   0  130.91    9.97
  -2 -20   0  129.24   10.76
   2  20   0  128.89    8.89
  -2  20   0  135.76   10.25
   3 -20   0   17.35    5.47
   3 -20   0   16.91    2.29
   3 -20   0   19.63    2.28
  -3 -20   0   24.65    2.12
  -3 -20   0   23.14    7.00
  -3 -20   0   20.79    2.47
  -3  20   0   16.02    6.07
   3  20   0   17.24    4.74
  -4 -20   0   96.43   10.49
   4 -20   0  110.02    9.88
  -4  20   0  139.28   12.10
   4  20   0  121.73    8.53
  -5 -20   0   48.20    9.31
   5 -20   0   51.73    8.68
  -5  20   0   67.22   10.64
   5  20   0   51.55    6.77
  -6 -20   0   92.40   12.75
  -6  20   0   92.43   15.54
   0 -21   0    8.15    4.04
   0  21   0   20.58    5.35
   0  21   0   18.53    5.02
  -1 -21   0  103.43    6.75
  -1 -21   0   97.90    9.02
   1 -21   0   92.61    6.44
   1 -21   0   88.98    6.95
   1 -21   0   97.81    8.56
  -1  21   0  102.97    9.10
   1  21   0  109.47    8.51
   2 -21   0  196.86    8.43
   2 -21   0  217.65    9.39
  -2 -21   0  207.98    8.65
   2 -21   0  184.11   11.46
  -2 -21   0  197.01   12.66
  -2 -21   0  213.42    8.61
   2  21   0  205.17   10.88
  -2  21   0  191.73   12.05
  -3 -21   0   45.99    8.29
  -3 -21   0   62.47    3.17
   3 -21   0   62.21    3.46
   3 -21   0   61.50    8.53
  -3 -21   0   58.17    3.62
   3 -21   0   60.53    3.77
  -3  21   0   54.78    9.35
   3  21   0   62.77    7.48
  -4 -21   0  166.05   13.42
   4 -21   0  166.97   12.01
  -4  21   0  156.86   12.71
   4  21   0  175.56   10.11
   5 -21   0   16.80    6.41
  -5 -21   0    6.52    6.41
   5  21   0    6.39    4.24
  -5  21   0   16.12    6.72
   0 -22   0   14.59    5.17
   0  22   0   40.67    6.68
   0  22   0   26.61    5.92
   1 -22   0  255.15   11.59
   1 -22   0  227.63   12.46
  -1 -22   0  235.85   10.73
  -1 -22   0  226.97   13.20
  -1  22   0  270.02   13.78
   1  22   0  253.29   12.77
  -2 -22   0  253.15   10.05
   2 -22   0  246.50    9.70
   2 -22   0  264.40   10.67
  -2 -22   0  250.51   14.19
   2 -22   0  245.93   13.80
  -2 -22   0  247.09    9.69
  -2  22   0  256.98   14.10
   2  22   0  260.76   12.84
   3 -22   0  119.03    5.34
  -3 -22   0  124.45    5.23
   3 -22   0  126.01    5.18
  -3 -22   0  133.93   11.46
  -3 -22   0  132.22    4.90
   3 -22   0  131.43   10.99
   3  22   0  130.41    8.89
  -3  22   0  122.94   11.59
  -4 -22   0  104.07   10.73
   4 -22   0   91.86    9.59
   4  22   0  103.69    8.42
  -4  22   0   85.28   11.61
   5 -22   0   92.72   11.79
  -5 -22   0   71.31   11.05
  -5  22   0   90.81   12.60
   5  22   0   88.62    8.32
   0 -23   0   -2.65    3.25
   0  23   0    3.06    4.26
   0  23   0   -2.42    4.24
   1 -23   0  130.87   10.13
  -1 -23   0  122.89    7.98
   1 -23   0  122.84    8.47
  -1 -23   0  130.02   10.42
  -1  23   0  143.89   10.86
   1  23   0  140.06   10.00
  -2 -23   0   55.61    5.53
   2 -23   0   43.56    5.66
   2 -23   0   47.85    4.74
  -2 -23   0   48.33    8.00
   2 -23   0   54.47    8.57
  -2 -23   0   53.52    4.85
   2  23   0   61.00    7.59
  -2  23   0   52.13    8.28
  -3 -23   0   41.98    3.81
   3 -23   0   46.30    3.93
  -3 -23   0   56.79    3.43
   3 -23   0   38.26    8.17
   3 -23   0   49.25    3.57
  -3 -23   0   31.35    7.97
   3  23   0   64.15    7.06
  -3  23   0   55.09    9.67
  -4 -23   0  147.78   12.94
   4 -23   0  157.66   12.21
  -4  23   0  167.75   14.28
   4  23   0  168.41   10.38
  -5 -23   0   18.10    8.52
   5 -23   0   31.30    8.27
   5  23   0   29.63    6.51
  -5  23   0   38.86   10.08
   0 -24   0  439.57   17.78
   0  24   0  431.75   17.36
   1 -24   0  133.83    9.14
   1 -24   0  149.45   11.09
  -1 -24   0  136.47    8.76
  -1 -24   0  132.31   10.67
  -1  24   0  138.64   11.10
   1  24   0  129.76    9.88
  -2 -24   0  130.45    7.29
   2 -24   0  124.28    7.22
  -2 -24   0  136.47    7.75
   2 -24   0  133.15   10.56
   2 -24   0  125.69    7.95
  -2 -24   0  134.80   11.16
  -2  24   0  133.67   11.30
   2  24   0  116.31    9.11
  -3 -24   0   43.41    4.18
   3 -24   0   44.27    4.24
   3 -24   0   58.94    9.49
  -3 -24   0   57.48    3.54
   3 -24   0   61.78    3.93
  -3 -24   0   37.76    8.34
   3  24   0   56.12    7.24
  -3  24   0   39.11    8.77
  -4 -24   0   32.16    8.92
   4 -24   0   24.56    7.11
  -4  24   0   25.92    8.54
   4  24   0   35.02    6.72
   0 -25   0    5.14    4.46
   1 -25   0   43.54    6.27
  -1 -25   0   58.59    6.44
   1 -25   0   39.69    7.52
  -1 -25   0   46.24    8.06
  -1  25   0   36.75    7.28
   1  25   0   34.61    6.97
   2 -25   0   65.21    6.47
   2 -25   0   50.65    5.59
  -2 -25   0   67.88   10.09
  -2 -25   0   64.21    6.08
   2 -25   0   64.10    9.47
  -2 -25   0   65.38    6.17
  -2  25   0   65.59    9.35
   2  25   0   67.07    8.55
   3 -25   0  210.18   10.89
  -3 -25   0  205.62    8.71
  -3 -25   0  209.05    7.65
   3 -25   0  206.10    7.79
   3 -25   0  198.33   13.50
  -3 -25   0  209.30   14.90
   3  25   0  215.06   12.37
  -3  25   0  239.87   15.56
   4 -25   0    8.05    6.22
  -4 -25   0    4.84    5.83
  -4  25   0    8.74    6.19
   4  25   0   14.05    4.91
   0 -26   0   58.85    8.61
  -1 -26   0  107.46   10.07
   1 -26   0   90.51    8.25
  -1 -26   0   94.45    8.19
   1 -26   0   96.42    9.24
  -1  26   0  106.11    9.75
   1  26   0   99.40    9.67
   2 -26   0   60.64    9.42
  -2 -26   0   69.99   10.42
  -2 -26   0   54.80    6.57
   2 -26   0   67.43    6.84
   2  26   0   73.19    8.29
  -2  26   0   57.83    9.27
   3 -26   0    2.82    2.53
  -3 -26   0    5.47    5.29
   3 -26   0    0.40    5.37
  -3 -26   0    3.19    2.70
  -3  26   0   10.08    6.48
   3  26   0   12.13    4.55
  -4 -26   0  109.84   12.50
   4 -26   0  112.08   12.08
   4  26   0  114.85   10.12
  -4  26   0  120.27   12.69
   0 -27   0    1.64    4.28
   0 -27   0    2.52    4.07
   0 -27   0   11.51    4.60
  -1 -27   0   34.22    7.83
  -1 -27   0   27.77    5.84
   1 -27   0   15.88    5.41
   1 -27   0   12.20    5.41
   1  27   0   19.94    6.34
  -2 -27   0   29.44    7.96
  -2 -27   0   29.06    5.58
   2 -27   0   28.82    7.46
   2 -27   0   24.50    5.29
   2  27   0   28.52    6.49
  -2  27   0   22.68    7.00
   3 -27   0  105.26    6.01
  -3 -27   0  125.74   12.67
   3 -27   0  109.21   11.19
  -3 -27   0  110.30    5.93
  -3  27   0  125.63   12.46
   3  27   0  126.73   10.46
   0 -28   0   42.97    7.07
   0 -28   0   45.88    7.98
   0 -28   0   34.77    6.93
   1 -28   0  240.78   14.67
   1 -28   0  228.70   12.91
  -1 -28   0  253.78   12.82
  -1 -28   0  211.88   14.42
  -2 -28   0    3.93    5.46
  -2 -28   0    4.13    4.00
   2 -28   0   11.84    6.50
   2 -28   0    7.41    4.32
   2  28   0    0.39    4.98
  -2  28   0   11.70    6.33
   3 -28   0   13.21    6.64
  -3 -28   0   10.64    6.79
   3  28   0   13.36    5.44
  -3  28   0   13.23    7.18
   0 -29   0   -2.70    4.68
   0 -29   0    3.27    4.40
   0 -29   0   -3.50    4.55
   1 -29   0   21.55    6.97
  -1 -29   0   37.48    6.72
  -1 -29   0   38.39    8.57
   1 -29   0   27.97    6.24
  -2 -29   0   95.61    8.12
   2 -29   0   96.15   10.29
  -2 -29   0  108.49   11.69
   2 -29   0   97.67    8.58
   2  29   0   96.76   10.36
   0 -30   0  153.34   11.91
   0 -30   0  146.40   12.65
   0 -30   0  163.23   12.54
  -1 -30   0   75.71    8.34
   1 -30   0   81.95    9.21
   1 -30   0   91.19   10.41
   1 -30   0   70.20   10.25
  -1 -30   0  103.54    9.64
  -1 -30   0  106.63   13.00
   2 -30   0   22.56    5.63
  -2 -30   0   14.82    5.32
   2 -30   0   17.78    8.19
  -2 -30   0   21.26    7.91
   2  30   0   16.77    6.76
   0 -31   0    5.95    5.08
   0 -31   0   -1.00    4.19
   0 -31   0    7.50    5.12
   7   0  -1  154.54   11.03
  -7   0   1  147.86    9.38
   6   0  -1   18.41    3.68
  -6   0   1   19.64    4.48
   6   0  -1   12.20    4.45
  -6   0   1   13.72    4.09
  -6   0   1   19.46    4.15
   5   0  -1  180.46    9.21
  -5   0   1  186.88    8.66
  -5   0   1  177.19    8.61
  -5   0   1  184.85    8.30
   5   0  -1  179.44    8.15
  -5   0   1  172.59    8.63
  -4   0   1   34.39    3.76
   4   0  -1   38.75    3.94
  -4   0   1   41.51    4.61
   4   0  -1   38.86    4.42
  -4   0   1   32.64    4.18
  -4   0   1   31.79    4.11
   3   0  -1   39.84    3.68
  -3   0   1   41.65    3.70
  -3   0   1   45.64    3.80
   3   0  -1   43.27    3.76
  -3   0   1   41.18    3.60
  -2   0   1  447.74   10.67
  -2   0   1  441.06   11.15
   2   0  -1  437.08   11.06
   2   0  -1  454.07   11.08
   2   0  -1  454.69   10.76
  -2   0   1  417.19   10.80
  -1   0   1  260.31    6.99
  -1   0   1  265.11    6.88
   1   0  -1  260.68    6.96
   1   0  -1  256.85    6.82
  -1   0   1  264.65    6.22
   1   0  -1  264.63    6.20
   0   0   1   -0.86    1.35
  -1   0  -1 3026.76   55.89
   1   0   1 3040.14   56.56
   1   0   1 2987.10   55.90
  -1   0  -1 2934.49   56.27
   1   0   1 2909.21   56.22
  -1   0  -1 2989.07   56.49
   2   0   1  398.44   10.23
  -2   0  -1  394.19   10.72
   2   0   1  392.09   10.09
   2   0   1  391.32   11.11
   2   0   1  398.15   10.68
  -2   0  -1  390.28   11.11
   3   0   1 2056.60   41.49
   3   0   1 2099.37   42.43
   3   0   1 2091.04   43.35
   3   0   1 2026.94   41.29
  -3   0  -1 2076.61   42.32
  -3   0  -1 1992.43   42.95
  -4   0  -1 1079.84   27.38
   4   0   1 1125.21   25.63
  -4   0  -1 1168.73   26.91
   4   0   1 1157.92   28.07
   4   0   1 1110.96   25.64
   5   0   1  484.85   16.83
  -5   0  -1  448.96   14.41
   5   0   1  450.30   14.09
   5   0   1  452.69   13.97
  -5   0  -1  463.84   15.20
   6   0   1  215.60    9.41
   6   0   1  206.14   12.10
  -6   0  -1  200.75   10.33
   6   0   1  185.59    9.44
   7   0   1    7.26    3.92
   7   0   1    2.77    5.16
  -7   0  -1    2.01    4.03
   7  -1  -1   18.01    5.62
  -7  -1   1   30.19    5.80
   7   1  -1   28.66    6.35
  -7   1   1   25.44    5.14
  -6  -1   1  194.66   11.04
  -6  -1   1  219.06    9.70
   6  -1  -1  251.21   12.10
  -6  -1   1  226.69   10.73
  -6   1   1  225.78   10.66
   6   1  -1  228.25    9.79
   6   1  -1  235.41   11.31
  -6   1   1  223.41   10.04
  -6   1   1  215.06    9.55
  -5  -1   1  382.46   12.95
   5  -1  -1  408.93   14.15
  -5  -1   1  394.24   12.66
   5  -1  -1  393.70   13.15
  -5  -1   1  396.24   13.72
  -5  -1   1  403.62   13.47
   5   1  -1  384.36   12.27
  -5   1   1  367.36   13.29
   5   1  -1  393.86   13.58
  -5   1   1  393.68   12.38
  -5   1   1  387.78   13.36
  -5   1   1  389.56   12.77
  -4  -1   1  239.69    9.06
   4  -1  -1  234.93    9.14
  -4  -1   1  237.53    9.35
   4  -1  -1  239.93    9.39
  -4  -1   1  239.63    8.94
  -4  -1   1  234.10    8.54
  -4   1   1  244.96    8.94
  -4   1   1  245.61    8.57
   4   1  -1  248.77    8.77
  -4   1   1  253.06    9.48
   4   1  -1  262.89    9.47
  -4   1   1  254.32    9.61
  -3  -1   1  267.68    8.48
  -3  -1   1  275.70    8.51
  -3  -1   1  268.28    8.88
   3  -1  -1  266.84    8.89
   3  -1  -1  282.43    9.04
   3   1  -1  273.88    8.47
  -3   1   1  276.22    8.32
   3   1  -1  273.79    8.61
  -3   1   1  281.00    9.04
  -3   1   1  273.26    9.13
   2  -1  -1 2911.91   55.85
  -2  -1   1 2925.59   55.15
   2  -1  -1 3029.37   55.52
  -2  -1   1 2875.61   56.22
   2  -1  -1 2885.52   56.32
  -2  -1   1 2931.15   55.72
   2   1  -1 2881.17   56.04
  -2   1   1 2902.25   56.19
   2   1  -1 2830.50   55.35
  -2   1   1 2905.15   55.13
   2   1  -1 3042.49   55.06
   1  -1  -1  974.83   19.36
   1  -1  -1  998.95   20.11
  -1  -1   1  946.47   19.91
   1  -1  -1  967.77   19.32
  -1  -1   1  957.20   19.51
   1   1  -1  943.11   20.09
  -1   1   1  976.14   19.55
  -1   1   1 1033.59   20.42
   1   1  -1  957.39   19.72
   1   1  -1  968.49   18.61
  -1   1   1 1008.91   19.65
   0  -1  -1 1249.20   24.93
   0   1   1 1718.78   34.87
  -1  -1  -1 1589.46   32.24
   1  -1   1 1665.69   31.94
  -1  -1  -1 1594.70   32.06
   1  -1   1 1620.40   31.72
   1  -1   1 1649.84   32.32
  -1  -1  -1 1659.42   31.33
   1   1   1 1658.54   32.30
   1   1   1 1626.32   31.37
   1   1   1 1600.10   32.26
  -1   1  -1 1643.81   31.89
  -1   1  -1 1615.62   32.25
  -1   1  -1 1649.91   31.94
   2  -1   1 1932.17   38.16
   2  -1   1 1955.79   38.28
  -2  -1  -1 1921.44   38.96
   2  -1   1 1894.55   38.31
   2  -1   1 1942.47   39.36
  -2  -1  -1 1895.09   38.83
  -2   1  -1 1895.09   37.43
   2   1   1 1912.77   36.79
   2   1   1 1887.23   38.10
   2   1   1 1937.98   38.45
  -2   1  -1 1866.80   38.35
   2   1   1 1783.97   36.51
  -3  -1  -1  294.43   10.22
   3  -1   1  291.00    9.26
  -3  -1  -1  300.70   10.13
   3  -1   1  292.37   10.43
   3  -1   1  291.91    9.37
   3  -1   1  287.16    9.36
   3   1   1  298.87   10.07
  -3   1  -1  289.99   10.40
   3   1   1  294.25    8.79
   3   1   1  297.48    8.82
  -3   1  -1  307.90    9.64
   3   1   1  288.57   10.23
   4  -1   1   79.09    5.28
   4  -1   1   77.31    6.61
  -4  -1  -1   80.10    5.98
  -4  -1  -1   80.47    5.87
   4  -1   1   75.95    5.26
   4   1   1   80.55    4.93
   4   1   1   84.24    6.57
   4   1   1   79.81    4.80
  -4   1  -1   78.73    5.39
  -4   1  -1   65.58    5.85
   5  -1   1  202.23    8.96
  -5  -1  -1  221.85   10.50
   5  -1   1  216.61   11.16
  -5  -1  -1  206.49    9.48
   5  -1   1  208.00    9.20
  -5   1  -1  200.59    8.81
   5   1   1  207.00   10.93
   5   1   1  212.97    8.61
   5   1   1  216.25    8.76
  -5   1  -1  203.41    9.42
   6  -1   1  109.80    9.56
   6  -1   1   94.56    7.26
  -6  -1  -1  109.82    8.32
   6   1   1  101.55    6.85
  -6   1  -1  110.81    7.21
   6   1   1   95.84    6.71
  -6   1  -1   95.81    7.37
   6   1   1   97.77    9.07
   7  -1   1   25.31    5.24
   7  -1   1   30.31    7.33
  -7  -1  -1   20.79    5.61
  -7   1  -1   26.25    5.62
   7   1   1   25.18    5.12
   7   1   1   23.06    6.95
   7  -2  -1   11.61    4.78
  -7  -2   1   16.55    5.08
   7   2  -1   11.40    3.76
  -7   2   1    9.35    3.88
  -7   2   1   25.79    5.28
   7   2  -1    5.65    4.61
  -6  -2   1   87.60    7.42
  -6  -2   1   96.58    6.53
   6  -2  -1  103.75    8.37
  -6   2   1   99.76    6.35
   6   2  -1  110.08    6.59
   6   2  -1  111.87    8.07
  -6   2   1  106.84    6.73
  -6   2   1  105.90    7.97
  -5  -2   1   64.65    5.22
  -5  -2   1   53.64    5.24
  -5  -2   1   52.97    6.00
   5  -2  -1   66.26    5.64
  -5  -2   1   64.95    5.58
   5  -2  -1   63.50    6.47
  -5   2   1   58.88    4.63
   5   2  -1   73.51    6.11
  -5   2   1   64.80    5.23
  -5   2   1   56.99    6.00
   5   2  -1   65.24    4.90
  -4  -2   1    8.99    2.85
  -4  -2   1    4.57    2.42
  -4  -2   1    4.56    2.37
   4  -2  -1    6.81    2.82
  -4  -2   1    7.38    3.04
   4  -2  -1    5.45    2.97
  -4   2   1    3.88    2.46
   4   2  -1    8.50    2.80
   4   2  -1    8.67    2.47
  -4   2   1    6.30    2.19
  -4   2   1    5.60    2.94
  -4   2   1    7.52    2.38
   3  -2  -1  807.52   19.57
  -3  -2   1  816.79   18.37
  -3  -2   1  849.74   18.55
  -3  -2   1  816.43   19.71
   3  -2  -1  806.24   19.59
   3   2  -1  789.55   17.89
   3   2  -1  825.01   18.32
  -3   2   1  790.68   17.61
  -3   2   1  795.80   19.50
   2  -2  -1   13.04    2.59
   2  -2  -1   11.59    1.89
  -2  -2   1   10.15    1.81
  -2  -2   1   12.65    2.22
   2  -2  -1    8.68    2.29
   2  -2  -1   11.24    2.41
  -2  -2   1    7.77    2.28
   2   2  -1   12.43    2.73
   2   2  -1   11.36    2.03
  -2   2   1   12.71    2.79
  -2   2   1    9.71    1.80
   2   2  -1   13.88    1.96
  -1  -2   1 8007.57  147.01
   0  -2   1 1730.14   32.28
   0  -2  -1 1665.62   33.72
   0  -2  -1 1611.04   31.81
   0  -2   1 1562.00   31.71
   0  -2  -1 1692.98   31.72
   0   2   1 1556.87   31.87
   0   2   1 1673.09   32.07
   0   2  -1 1724.30   31.35
   0   2  -1 1710.93   32.06
  -1  -2  -1  629.47   13.04
  -1  -2  -1  644.52   14.57
   1  -2   1  624.35   13.55
  -1  -2  -1  614.38   14.00
   1  -2   1  617.88   14.16
   1  -2   1  612.57   13.98
   1   2   1  632.58   14.41
  -1   2  -1  613.95   14.22
   1   2   1  615.23   14.09
  -1   2  -1  633.78   14.13
  -1   2  -1  615.31   13.61
   1   2   1  639.01   13.11
  -2  -2  -1   29.84    3.82
   2  -2   1   30.97    3.54
   2  -2   1   23.87    2.78
   2  -2   1   29.88    3.85
  -2  -2  -1   24.28    3.39
   2  -2   1   26.71    3.48
   2   2   1   33.12    3.82
  -2   2  -1   26.37    2.93
   2   2   1   25.69    2.51
   2   2   1   20.52    2.39
  -2   2  -1   22.62    3.25
   2   2   1   28.98    3.75
  -3  -2  -1   54.43    4.69
  -3  -2  -1   63.84    5.20
   3  -2   1   63.17    5.38
   3  -2   1   62.00    4.54
   3  -2   1   60.86    4.69
   3  -2   1   60.32    4.08
   3   2   1   58.81    3.73
   3   2   1   58.85    5.32
   3   2   1   57.39    3.66
   3   2   1   51.67    4.63
  -3   2  -1   56.73    4.70
  -3   2  -1   57.24    4.27
   4  -2   1   66.48    5.18
   4  -2   1   62.24    5.15
   4  -2   1   64.74    6.31
  -4  -2  -1   59.08    5.23
  -4  -2  -1   69.17    5.83
   4  -2   1   71.42    4.94
  -4   2  -1   67.01    5.05
   4   2   1   72.40    4.44
   4   2   1   63.85    4.26
   4   2   1   61.82    6.08
  -4   2  -1   71.65    5.89
  -5  -2  -1  358.12   13.20
  -5  -2  -1  383.46   14.11
   5  -2   1  382.15   13.13
   5  -2   1  381.44   15.00
   5  -2   1  364.79   13.00
  -5   2  -1  356.04   11.98
   5   2   1  381.82   11.71
   5   2   1  382.45   14.68
   5   2   1  366.24   11.52
  -5   2  -1  372.75   12.59
   6  -2   1  105.97    9.30
  -6  -2  -1   87.18    8.18
   6  -2   1   96.62    7.29
   6   2   1  102.02    9.35
  -6   2  -1  104.97    7.01
   6   2   1  105.34    6.63
   6   2   1  108.38    6.55
  -6   2  -1   95.70    7.45
   7  -2   1   45.21    8.21
  -7  -2  -1   40.31    7.09
   7  -2   1   37.58    6.46
   7   2   1   39.10    8.15
   7   2   1   41.54    5.55
  -7   2  -1   39.10    6.54
  -7  -3   1   98.79    8.87
   7  -3  -1  102.08    9.54
  -7   3   1   84.50    8.13
   7   3  -1   87.02    8.63
  -7   3   1   83.30    6.23
   7   3  -1   72.15    5.88
   6  -3  -1   32.16    6.15
  -6  -3   1   39.06    4.71
  -6  -3   1   50.41    6.94
  -6   3   1   40.75    4.33
   6   3  -1   45.45    4.66
  -6   3   1   34.04    4.57
   6   3  -1   38.63    5.87
  -6   3   1   33.40    5.91
  -5  -3   1  150.79    6.84
   5  -3  -1  158.24    8.24
  -5  -3   1  146.41    7.62
  -5  -3   1  144.92    8.84
   5  -3  -1  148.97    8.83
  -5  -3   1  135.98    7.92
  -5   3   1  143.49    8.60
  -5   3   1  150.63    6.71
  -5   3   1  137.75    6.31
   5   3  -1  140.45    7.91
   5   3  -1  139.81    6.43
   4  -3  -1   84.09    5.72
  -4  -3   1   84.06    4.85
   4  -3  -1   96.10    6.39
  -4  -3   1   88.42    5.95
  -4  -3   1   88.06    5.17
  -4  -3   1   88.99    6.36
  -4   3   1   81.11    4.30
   4   3  -1   77.26    5.28
  -4   3   1   82.28    6.10
  -4   3   1   83.50    4.56
   4   3  -1   84.75    4.61
  -3  -3   1  399.42   10.31
  -3  -3   1  409.49   12.20
   3  -3  -1  396.17   12.09
  -3  -3   1  401.53   10.52
   3  -3  -1  399.61   12.10
  -3   3   1  403.21   12.20
  -3   3   1  373.80    9.71
   3   3  -1  371.63   11.88
   3   3  -1  393.89   10.02
  -3   3   1  384.81    9.59
   3   3  -1  388.68   10.38
   2  -3  -1 1148.66   24.91
  -2  -3   1 1219.48   23.02
   2  -3  -1 1160.38   22.86
  -2  -3   1 1167.11   25.37
   2  -3  -1 1159.30   24.97
   2  -3  -1 1149.47   25.26
  -2  -3   1 1167.19   23.39
  -2   3   1 1174.75   25.84
  -2   3   1 1180.48   23.12
   2   3  -1 1158.66   25.67
   2   3  -1 1195.50   23.66
   2   3  -1 1200.15   23.25
   1  -3  -1 7010.04  127.08
  -1  -3   1 6832.70  127.54
   1  -3  -1 6864.29  127.47
   1   3  -1 6751.59  124.89
   0  -3  -1 3409.84   64.46
   0  -3  -1 3477.36   64.52
   0  -3   1 3502.43   64.65
   0  -3   1 3411.46   64.45
   0  -3   1 3505.76   63.69
   0  -3  -1 3410.34   64.33
   0   3   1 3490.69   64.45
   0   3  -1 3444.43   64.62
   0   3   1 3426.54   64.47
   0   3   1 3508.04   64.56
   0   3  -1 3388.54   63.62
   0   3  -1 3458.11   64.44
   1  -3   1 3278.13   61.53
  -1  -3  -1 3252.17   59.89
   1  -3   1 3212.14   60.47
  -1  -3  -1 3260.60   61.96
   1  -3   1 3213.83   61.56
   1  -3   1 3247.56   61.50
  -1  -3  -1 3165.61   61.17
   1   3   1 3147.42   59.12
  -1   3  -1 3196.98   59.78
   1   3   1 3248.64   61.21
  -1   3  -1 3222.71   60.74
   1   3   1 3145.62   60.50
   2  -3   1  277.93    8.80
   2  -3   1  278.58    7.59
  -2  -3  -1  266.92    8.48
  -2  -3  -1  268.98    9.12
   2  -3   1  258.17    8.92
   2  -3   1  275.14    8.84
   2   3   1  263.57    9.07
   2   3   1  265.60    6.84
  -2   3  -1  273.01    9.11
   2   3   1  277.86    8.85
  -2   3  -1  259.23    7.56
  -3  -3  -1 1520.68   33.68
   3  -3   1 1533.92   33.87
  -3  -3  -1 1423.49   32.59
   3  -3   1 1571.84   31.42
   3  -3   1 1510.73   32.92
   3   3   1 1505.29   33.30
   3   3   1 1469.71   29.89
  -3   3  -1 1477.16   33.37
  -3   3  -1 1554.58   31.10
   3   3   1 1490.88   32.84
   3   3   1 1469.85   29.82
   4  -3   1   19.99    4.38
   4  -3   1   13.27    3.04
   4  -3   1   15.47    3.72
  -4  -3  -1   23.41    4.38
   4  -3   1   18.06    3.79
  -4  -3  -1   25.43    4.10
   4   3   1   20.94    2.88
   4   3   1   18.07    2.88
  -4   3  -1   18.98    3.36
   4   3   1   21.03    4.38
   5  -3   1   11.69    3.78
   5  -3   1    8.76    4.17
   5  -3   1   15.42    3.62
  -5  -3  -1   11.83    4.46
   5   3   1    2.65    2.39
   5   3   1   12.19    2.69
  -5   3  -1    4.65    3.27
  -5   3  -1    9.32    2.93
   5   3   1   12.49    4.82
  -6  -3  -1   27.09    6.13
   6  -3   1   31.32    5.41
   6  -3   1   33.12    6.53
   6   3   1   27.45    6.47
   6   3   1   33.44    4.38
   6   3   1   32.16    4.13
  -6   3  -1   28.93    4.79
  -6   3  -1   25.33    4.26
  -7  -3  -1   40.52    6.87
   7  -3   1   34.24    6.14
   7  -3   1   41.95    7.95
   7   3   1   39.47    7.64
  -7   3  -1   34.36    5.71
   7   3   1   32.98    5.24
  -7  -4   1   13.66    5.40
   7  -4  -1   14.76    5.58
  -7   4   1   20.57    5.63
   7   4  -1    6.66    4.99
  -7   4   1   17.53    3.96
   7   4  -1   15.46    3.49
  -6  -4   1  169.89   10.38
   6  -4  -1  183.70   10.91
  -6   4   1  179.07    7.59
  -6   4   1  177.11   10.52
   6   4  -1  188.84    7.55
  -6   4   1  174.26    7.53
   6   4  -1  177.04    9.59
  -5  -4   1  135.65    8.99
  -5  -4   1  148.30    7.54
   5  -4  -1  139.22    8.69
  -5  -4   1  140.25    6.25
   5   4  -1  137.77    7.75
  -5   4   1  120.67    8.37
  -5   4   1  135.58    5.82
   5   4  -1  142.42    6.25
  -5   4   1  135.50    6.03
  -4  -4   1   18.31    2.69
   4  -4  -1   19.93    3.77
   4  -4  -1   14.77    3.80
   4  -4  -1   15.50    3.63
  -4  -4   1   20.28    3.10
  -4  -4   1   23.95    4.52
  -4  -4   1   18.91    3.81
   4   4  -1   14.44    3.16
   4   4  -1   14.38    2.49
  -4   4   1   12.74    3.79
  -4   4   1   19.90    2.66
  -4   4   1   18.63    2.52
  -3  -4   1  854.87   18.33
   3  -4  -1  846.55   21.01
  -3  -4   1  897.37   18.98
   3  -4  -1  852.88   21.17
  -3  -4   1  855.52   21.29
   3  -4  -1  857.05   20.96
   3   4  -1  911.17   19.50
  -3   4   1  879.67   18.22
   3   4  -1  847.86   21.70
   3   4  -1  910.38   18.87
  -3   4   1  894.32   18.41
  -3   4   1  884.99   21.93
  -2  -4   1  262.28    6.38
  -2  -4   1  253.62    6.67
  -2  -4   1  256.75    8.79
   2  -4  -1  249.06    5.98
   2  -4  -1  252.67    8.44
   2  -4  -1  265.87    8.53
   2  -4  -1  247.59    8.64
  -2   4   1  243.67    8.79
   2   4  -1  251.36    8.72
   2   4  -1  257.80    6.33
  -2   4   1  251.24    5.97
   2   4  -1  247.41    6.54
  -1  -4   1 6445.63  119.12
   1  -4  -1 6400.37  118.96
   1  -4  -1 6382.22  118.63
   1   4  -1 6632.70  120.47
   1   4  -1 6595.10  122.33
  -1   4   1 6582.47  120.05
  -1   4   1 6521.46  122.21
   0  -4  -1 4060.30   75.98
   0  -4   1 4066.18   75.25
   0  -4  -1 4160.92   76.25
   0  -4   1 4077.74   76.21
   0  -4  -1 4000.52   76.06
   0  -4   1 4115.55   76.10
   0   4  -1 4060.09   75.40
   0   4   1 4105.42   76.19
   0   4  -1 4117.73   76.22
   0   4  -1 3957.99   76.34
   0   4   1 4077.40   76.27
   0   4   1 4215.19   76.50
  -1  -4  -1  455.30   10.18
  -1  -4  -1  477.49   12.33
  -1  -4  -1  493.96   11.79
   1  -4   1  471.45   11.78
   1  -4   1  460.74   11.96
   1  -4   1  474.16   10.87
   1  -4   1  468.35   11.87
   1   4   1  460.51   10.10
   1   4   1  476.81   11.68
   1   4   1  471.91   12.20
  -1   4  -1  445.80   11.46
  -1   4  -1  458.80   10.73
   2  -4   1 1266.63   24.70
  -2  -4  -1 1206.35   26.20
   2  -4   1 1196.91   26.67
   2  -4   1 1195.54   26.91
  -2  -4  -1 1209.47   23.62
  -2  -4  -1 1227.82   27.40
   2   4   1 1224.36   27.25
   2   4   1 1208.22   26.31
   2   4   1 1204.91   23.66
  -2   4  -1 1238.90   24.75
  -2   4  -1 1203.77   26.82
   3  -4   1   27.70    2.96
   3  -4   1   24.61    3.80
  -3  -4  -1   27.96    3.83
   3  -4   1   28.66    4.35
  -3  -4  -1   24.19    4.34
   3   4   1   23.70    4.10
   3   4   1   17.45    3.50
  -3   4  -1   28.49    3.25
  -3   4  -1   24.38    4.18
   3   4   1   25.76    2.41
   3   4   1   25.39    2.48
  -4  -4  -1   94.55    6.96
   4  -4   1   95.75    7.42
   4  -4   1   90.70    5.08
  -4  -4  -1   92.96    6.41
  -4  -4  -1   87.75    6.17
   4  -4   1   87.68    6.15
   4   4   1   86.26    4.25
   4   4   1   89.42    4.30
  -4   4  -1   87.34    5.18
   4   4   1   83.21    6.91
   5  -4   1  127.22    9.38
  -5  -4  -1  136.30    9.05
   5  -4   1  133.01    8.17
   5   4   1  137.10    9.14
   5   4   1  135.54    5.77
  -5   4  -1  123.62    6.71
   5   4   1  133.06    5.81
  -5   4  -1  125.51    6.29
   6  -4   1   53.81    6.19
   6  -4   1   53.71    7.71
  -6  -4  -1   45.88    7.28
  -6   4  -1   45.27    5.02
  -6   4  -1   48.66    5.48
   6   4   1   53.59    7.60
   6   4   1   40.01    4.34
   6   4   1   48.37    4.34
   7  -4   1   34.50    6.23
  -7  -4  -1   29.03    6.66
   7  -4   1   35.79    7.75
  -7   4  -1   23.17    5.43
   7   4   1   26.95    5.16
   7   4   1   21.32    6.56
   7  -5  -1   26.03    6.51
  -7  -5   1   41.46    7.50
  -7   5   1   30.08    6.55
  -7   5   1   30.21    3.52
  -7   5   1   21.57    3.15
   7   5  -1   38.14    7.16
   7   5  -1   31.00    3.95
   6  -5  -1  334.78   14.99
  -6  -5   1  349.29   15.03
   6   5  -1  365.62   10.39
  -6   5   1  329.65    9.38
  -6   5   1  336.13   14.61
  -6   5   1  345.28   10.06
   6   5  -1  337.75   13.08
  -5  -5   1  156.66    7.52
  -5  -5   1  148.86    6.03
   5  -5  -1  153.77    9.42
  -5  -5   1  150.03    9.44
  -5   5   1  157.66    5.84
  -5   5   1  155.98    5.68
   5   5  -1  151.29    7.98
  -5   5   1  162.00    9.66
   5   5  -1  160.96    6.18
  -4  -5   1  272.53    8.83
   4  -5  -1  238.62   10.22
  -4  -5   1  256.91    7.55
   4  -5  -1  244.86   10.30
   4  -5  -1  274.07   10.90
  -4  -5   1  267.65   11.27
  -4  -5   1  246.82   10.40
   4   5  -1  265.35    7.71
  -4   5   1  262.44    7.13
  -4   5   1  269.25    7.33
  -4   5   1  264.29   11.23
   4   5  -1  304.34    9.62
  -3  -5   1  953.55   23.50
  -3  -5   1  953.90   19.67
   3  -5  -1  954.85   23.38
   3  -5  -1  954.16   23.17
   3  -5  -1  945.67   23.06
  -3  -5   1  970.94   20.48
  -3   5   1  925.00   23.07
   3   5  -1  932.92   23.13
   3   5  -1  962.39   20.12
   3   5  -1  957.01   19.18
  -3   5   1  838.70   18.22
  -3   5   1  950.22   18.27
  -2  -5   1  487.48   10.71
   2  -5  -1  479.17   13.19
   2  -5  -1  480.56   13.38
  -2  -5   1  494.22   13.59
   2  -5  -1  497.22   13.28
   2  -5  -1  481.01    9.75
  -2  -5   1  484.62   10.51
   2   5  -1  487.92   10.48
   2   5  -1  453.53   13.37
  -2   5   1  489.74   13.72
  -2   5   1  492.36    9.77
   2   5  -1  478.17   10.61
  -1  -5   1 1753.52   36.20
  -1  -5   1 1786.73   33.10
  -1  -5   1 1809.54   34.35
   1  -5  -1 1771.76   33.88
   1  -5  -1 1815.65   36.20
   1  -5  -1 1770.04   35.80
  -1   5   1 1778.49   34.19
  -1   5   1 1802.85   36.27
   1   5  -1 1801.70   34.57
   1   5  -1 1802.36   36.67
  -1   5   1 1814.35   36.60
   0  -5   1  587.83   13.47
   0  -5   1  583.37   13.57
   0  -5  -1  577.00   13.59
   0  -5  -1  575.24   13.58
   0  -5  -1  604.44   13.48
   0  -5   1  599.97   12.81
   0   5  -1  576.04   12.75
   0   5  -1  587.48   13.56
   0   5   1  604.30   13.77
   0   5   1  604.48   13.94
   0   5  -1  585.67   13.80
   0   5   1  598.67   13.60
   1  -5   1  601.46   13.48
   1  -5   1  617.52   14.89
  -1  -5  -1  612.43   12.88
   1  -5   1  604.21   14.89
  -1  -5  -1  618.29   14.45
   1  -5   1  602.64   14.57
  -1  -5  -1  624.38   15.33
   1   5   1  604.67   12.79
  -1   5  -1  589.90   13.37
  -1   5  -1  598.03   14.37
   1   5   1  621.71   15.19
   1   5   1  597.00   14.21
  -2  -5  -1 1602.55   33.47
   2  -5   1 1590.59   34.34
  -2  -5  -1 1625.39   30.49
   2  -5   1 1634.12   34.56
   2  -5   1 1576.82   31.53
  -2  -5  -1 1645.29   35.09
   2   5   1 1515.43   29.80
  -2   5  -1 1577.95   33.78
  -2   5  -1 1541.58   33.59
   2   5   1 1633.09   33.12
   2   5   1 1577.71   34.21
  -2   5  -1 1605.82   31.06
   3  -5   1  460.20   14.40
   3  -5   1  456.08   11.36
   3  -5   1  469.49   14.11
  -3  -5  -1  456.18   14.58
  -3  -5  -1  449.93   13.32
   3   5   1  474.71   13.85
   3   5   1  454.30   10.22
  -3   5  -1  457.30   14.17
   3   5   1  468.62   10.24
  -3   5  -1  489.85   11.72
  -3   5  -1  445.80   14.17
   3   5   1  442.11   14.34
  -4  -5  -1  729.80   21.09
   4  -5   1  713.48   20.03
  -4  -5  -1  700.42   19.40
   4  -5   1  746.47   21.15
   4  -5   1  733.88   17.12
  -4  -5  -1  692.27   20.17
   4   5   1  708.77   15.52
  -4   5  -1  730.55   17.14
   4   5   1  696.81   15.52
   4   5   1  733.87   20.05
   5  -5   1   11.43    4.85
   5  -5   1    7.32    3.88
  -5  -5  -1    7.28    4.24
  -5   5  -1    5.34    2.84
   5   5   1    6.65    2.20
   5   5   1    5.79    1.89
   5   5   1    4.95    4.13
  -5   5  -1    8.31    2.43
   6  -5   1  168.60   11.47
  -6  -5  -1  160.75   10.91
   6  -5   1  168.77   10.01
  -6   5  -1  155.37    7.25
   6   5   1  155.10    6.13
  -6   5  -1  167.28    7.86
   6   5   1  146.51   10.80
   6   5   1  163.81    6.28
   7  -5   1   66.97    9.77
  -7  -5  -1   69.68    9.45
   7  -5   1   70.25    7.68
  -7   5  -1   57.25    6.93
   7   5   1   80.42    9.80
   7   5   1   48.79    3.66
   7  -6  -1  254.97   14.40
  -7  -6   1  274.86   14.68
  -7   6   1  282.50   14.57
   7   6  -1  256.90   12.62
   6  -6  -1  178.67   11.36
  -6  -6   1  186.89   11.45
   6   6  -1  171.51    5.98
  -6   6   1  197.96   11.42
   6   6  -1  186.82    9.75
   6   6  -1  167.92    6.04
  -5  -6   1  138.03    9.35
   5  -6  -1  120.60    8.73
  -5  -6   1  115.03    6.50
  -5   6   1  113.15    3.80
   5   6  -1  115.60    7.14
   5   6  -1  115.57    4.72
  -5   6   1  117.87    4.04
  -5   6   1  102.65    8.14
   4  -6  -1  314.08   12.00
   4  -6  -1  323.16   12.33
  -4  -6   1  329.86   12.83
  -4  -6   1  307.44    9.69
   4  -6  -1  306.17   11.84
  -4  -6   1  302.36   11.89
  -4  -6   1  308.46    8.06
  -4   6   1  324.27   12.57
  -4   6   1  328.07    7.27
  -4   6   1  313.51    7.14
   4   6  -1  324.70    8.27
   4   6  -1  329.68   10.32
  -3  -6   1  112.61    3.93
   3  -6  -1  119.97    6.88
   3  -6  -1  132.00    7.00
  -3  -6   1  111.40    4.74
  -3  -6   1  113.74    6.63
   3  -6  -1  115.69    6.71
  -3   6   1  111.81    6.75
   3   6  -1  116.09    4.93
   3   6  -1  111.41    3.90
   2  -6  -1  815.83   19.95
   2  -6  -1  819.48   19.73
  -2  -6   1  816.54   16.51
  -2  -6   1  805.00   20.01
   2  -6  -1  800.71   15.25
  -2  -6   1  822.19   16.47
   2  -6  -1  792.98   19.52
   2   6  -1  821.54   16.80
  -2   6   1  829.00   20.50
   2   6  -1  831.29   20.49
   2   6  -1  830.98   16.79
  -1  -6   1  880.25   20.33
  -1  -6   1  901.54   17.45
   1  -6  -1  886.90   19.98
   1  -6  -1  866.84   17.94
   1  -6  -1  881.62   20.16
  -1  -6   1  904.53   18.43
   1   6  -1  899.26   20.90
   1   6  -1  891.92   18.74
  -1   6   1  950.54   18.61
   1   6  -1  873.09   17.89
  -1   6   1  923.93   20.67
  -1   6   1  932.70   20.96
   0  -6  -1 1279.32   26.01
   0  -6   1 1281.27   25.23
   0  -6   1 1185.55   25.01
   0  -6  -1 1251.08   25.72
   0  -6   1 1288.15   26.05
   0  -6   1 1264.26   25.89
   0  -6  -1 1228.94   26.00
   0  -6   1 1230.67   25.95
   0   6   1 1272.35   26.08
   0   6   1 1223.77   26.30
   0   6   1 1291.34   26.28
   0   6  -1 1266.57   26.36
   1  -6   1 1944.84   37.97
   1  -6   1 1911.25   39.33
  -1  -6  -1 1975.39   40.28
  -1  -6  -1 2002.19   37.42
  -1  -6  -1 1993.09   39.14
   1  -6   1 1929.50   39.80
  -1   6  -1 1903.66   39.14
   1   6   1 1962.81   40.01
  -1   6  -1 1962.31   37.96
   1   6   1 1967.90   37.30
   1   6   1 1956.37   39.04
  -2  -6  -1  288.57   10.55
   2  -6   1  305.35   10.28
   2  -6   1  304.12   10.41
  -2  -6  -1  306.17    9.59
  -2  -6  -1  302.62    6.78
   2  -6   1  301.48    7.84
  -2   6  -1  301.09    8.00
  -2   6  -1  306.00   10.25
  -2   6  -1  312.85   10.70
   2   6   1  313.27   10.77
   2   6   1  314.40    9.94
   3  -6   1  240.21    7.01
   3  -6   1  230.70    9.62
  -3  -6  -1  234.27   10.35
  -3  -6  -1  234.81    8.95
   3  -6   1  232.29    9.96
   3   6   1  221.50    8.85
  -3   6  -1  224.66    6.76
  -3   6  -1  227.34    9.66
   3   6   1  224.03    5.23
  -3   6  -1  223.83    9.39
   3   6   1  227.27    9.88
   3   6   1  184.46    5.00
  -4  -6  -1  227.45   10.55
  -4  -6  -1  234.13    9.62
   4  -6   1  226.78   10.12
   4  -6   1  257.76   11.47
  -4  -6  -1  254.25   11.58
   4   6   1  239.48    6.15
   4   6   1  231.31    6.06
  -4   6  -1  253.61    7.93
   4   6   1  259.33   10.64
   5  -6   1  189.52   11.08
  -5  -6  -1  186.33   11.06
   5  -6   1  172.33    9.88
   5   6   1  172.77    5.25
   5   6   1  182.37   10.34
  -5   6  -1  159.80    6.49
   5   6   1  164.99    5.08
  -5   6  -1  172.26    6.98
   6  -6   1  129.57    9.14
   6  -6   1  134.02   10.75
  -6  -6  -1  121.25    9.98
  -6   6  -1  114.39    5.83
  -6   6  -1  122.30    6.15
   6   6   1  104.05    9.64
   7  -6   1   38.16    7.74
  -7  -6  -1   16.88    6.41
   7  -6   1   30.02    6.22
  -7   6  -1   26.04    4.45
   7   6   1   16.71    5.68
   7  -7  -1  121.77   10.87
  -7  -7   1  134.33   11.21
   7   7  -1  107.58   11.86
  -7   7   1  135.52   10.67
   6  -7  -1  159.97   10.92
  -6  -7   1  132.53   10.33
  -6  -7   1  171.80    9.60
   6   7  -1  168.06    9.25
  -6   7   1  187.72   11.57
   5  -7  -1  213.13   11.27
  -5  -7   1  200.29   11.47
  -5  -7   1  202.53    8.37
  -5   7   1  210.40   11.32
   5   7  -1  206.12    5.63
   5   7  -1  216.27    9.17
   4  -7  -1  806.88   22.23
  -4  -7   1  780.88   15.79
  -4  -7   1  784.69   18.46
  -4  -7   1  724.28   29.13
  -4  -7   1  782.21   22.70
   4   7  -1  752.26   15.77
  -4   7   1  808.74   22.64
   4   7  -1  782.84   18.68
   3  -7  -1  101.88    6.57
  -3  -7   1   94.68    4.38
  -3  -7   1  104.58    3.40
  -3  -7   1  106.64    6.61
   3  -7  -1  104.52    6.45
   3  -7  -1  103.69    6.62
  -3   7   1  102.61    6.68
   3   7  -1  102.21    3.44
   3   7  -1  104.04    4.65
  -2  -7   1 2258.77   47.06
  -2  -7   1 2281.07   42.81
   2  -7  -1 2239.92   46.77
   2  -7  -1 2240.21   46.50
   2  -7  -1 2317.56   46.60
  -2  -7   1 2248.40   42.69
   2   7  -1 2224.15   46.86
   2   7  -1 2239.65   42.61
  -2   7   1 2288.38   46.95
   2   7  -1 2249.77   42.44
   1  -7  -1 1088.45   21.83
  -1  -7   1 1085.12   24.31
  -1  -7   1 1061.56   22.08
   1  -7  -1 1071.56   24.04
  -1  -7   1 1094.69   21.37
   1  -7  -1 1081.03   23.94
  -1   7   1 1050.32   24.08
  -1   7   1 1113.29   24.55
   1   7  -1 1091.67   22.20
   1   7  -1 1080.14   24.52
  -1   7   1 1071.19   21.95
   1   7  -1 1091.74   21.56
   0  -7  -1  128.60    5.46
   0  -7  -1  125.16    5.28
   0  -7   1  128.20    5.54
   0  -7  -1  138.67    5.82
   0  -7   1  128.24    5.58
   0  -7   1  133.50    5.57
   0  -7   1  134.99    5.10
   0  -7   1  138.58    5.05
   0   7  -1  129.77    5.61
   0   7   1  137.15    5.64
   0   7   1  134.76    5.50
   0   7   1  134.44    5.76
  -1  -7  -1 2403.21   48.41
   1  -7   1 2418.75   48.02
  -1  -7  -1 2363.00   46.98
   1  -7   1 2375.75   47.35
  -1  -7  -1 2425.16   45.33
   1  -7   1 2313.11   45.80
  -1   7  -1 2385.18   45.85
   1   7   1 2359.11   45.21
   1   7   1 2375.87   47.03
   1   7   1 2366.48   48.10
  -1   7  -1 2377.34   47.22
   2  -7   1 1836.44   35.61
  -2  -7  -1 1879.74   34.34
  -2  -7  -1 1826.16   39.84
  -2  -7  -1 1812.91   37.81
   2  -7   1 1784.67   38.88
   2  -7   1 1853.94   39.32
  -2   7  -1 1727.76   37.70
  -2   7  -1 1728.98   38.01
   2   7   1 1792.51   36.83
   2   7   1 1772.20   38.50
  -2   7  -1 1807.30   34.53
  -3  -7  -1  310.68   12.26
  -3  -7  -1  296.97   10.26
   3  -7   1  306.45   11.32
   3  -7   1  304.28   11.71
   3  -7   1  304.11    8.03
  -3   7  -1  301.07    7.94
  -3   7  -1  291.36   11.35
  -3   7  -1  288.06   11.24
   3   7   1  292.28   10.53
  -4  -7  -1   63.81    6.51
   4  -7   1   70.87    6.97
  -4  -7  -1   58.11    5.42
  -4   7  -1   72.03    6.83
   4   7   1   58.73    5.91
  -4   7  -1   64.19    3.87
  -5  -7  -1  125.09    9.61
   5  -7   1  116.68    8.99
  -5   7  -1  110.46    4.90
   5   7   1  116.48    8.38
  -5   7  -1  120.10    5.35
  -6  -7  -1   54.63    7.91
   6  -7   1   63.53    7.19
   6  -7   1   58.15    8.09
  -6   7  -1   55.42    3.89
  -6   7  -1   66.88    4.38
   6   7   1   62.35    7.96
   7  -7   1   60.12    9.70
  -7  -7  -1   53.77    8.61
   7  -7   1   60.73    8.37
   7   7   1   50.46    8.31
  -7  -8   1  139.63   11.38
   7  -8  -1  139.20   11.59
  -7   8   1  139.76   11.12
   7   8  -1  147.43   11.29
  -6  -8   1   24.25    4.38
  -6  -8   1   34.17    6.89
   6  -8  -1   32.45    6.48
   6   8  -1   21.81    4.57
  -6   8   1   36.86    7.14
  -5  -8   1   48.71    7.44
   5  -8  -1   39.21    6.30
  -5  -8   1   47.51    4.96
   5   8  -1   45.84    5.08
  -5   8   1   52.35    7.79
  -4  -8   1  598.64   15.03
  -4  -8   1  607.56   19.52
   4  -8  -1  585.41   18.41
   4   8  -1  611.38   15.60
  -4   8   1  619.74   19.62
   3  -8  -1  316.85   11.61
  -3  -8   1  305.00   11.73
  -3  -8   1  306.24    8.43
   3  -8  -1  297.91   11.41
  -3  -8   1  295.19    6.68
   3  -8  -1  303.78   11.24
   3   8  -1  299.85    6.75
  -3   8   1  305.17   11.84
   3   8  -1  308.09    8.60
  -2  -8   1   54.12    2.93
   2  -8  -1   59.77    4.87
  -2  -8   1   52.26    3.06
   2  -8  -1   63.48    5.01
   2  -8  -1   64.08    5.20
  -2  -8   1   61.37    5.48
   2   8  -1   61.08    3.20
  -2   8   1   61.83    5.30
   2   8  -1   63.39    5.76
   1  -8  -1 1826.86   38.65
  -1  -8   1 1850.16   36.75
   1  -8  -1 1887.08   38.76
  -1  -8   1 1854.06   39.01
  -1  -8   1 1871.93   35.98
   1  -8  -1 1938.80   36.50
  -1  -8   1 1842.97   36.64
  -1   8   1 1889.85   36.85
   1   8  -1 1906.88   36.52
   1   8  -1 1892.63   39.56
  -1   8   1 1856.73   39.31
  -1   8   1 1884.54   39.32
   0  -8   1   36.52    3.17
   0  -8   1   35.01    3.74
   0  -8  -1   33.33    3.39
   0  -8   1   33.17    3.58
   0  -8  -1   30.71    3.36
   0  -8   1   33.24    3.16
   0  -8  -1   32.18    3.13
   0  -8   1   33.26    3.51
   0   8   1   30.01    3.52
   0   8   1   34.27    3.60
   0   8  -1   36.03    3.97
   0   8   1   29.82    3.54
   1  -8   1 1217.62   26.71
  -1  -8  -1 1183.35   27.52
  -1  -8  -1 1220.73   26.40
   1  -8   1 1217.70   27.24
   1  -8   1 1241.63   25.33
  -1  -8  -1 1244.73   24.76
  -1   8  -1 1247.20   25.38
  -1   8  -1 1242.98   27.39
   1   8   1 1235.38   27.56
   1   8   1 1189.56   24.68
   1   8   1 1154.26   26.15
  -2  -8  -1 1216.88   28.93
   2  -8   1 1194.86   27.98
  -2  -8  -1 1224.66   23.32
  -2  -8  -1 1238.86   26.97
   2  -8   1 1235.99   24.64
   2  -8   1 1171.44   28.11
  -2   8  -1 1207.84   27.94
  -2   8  -1 1253.70   24.13
   2   8   1 1178.54   26.31
   2   8   1 1196.41   28.20
  -2   8  -1 1203.60   27.46
   2   8   1 1039.03   22.57
   3  -8   1   60.01    5.62
   3  -8   1   64.53    3.25
   3  -8   1   61.38    5.94
  -3  -8  -1   64.27    4.95
  -3  -8  -1   59.36    6.34
  -3   8  -1   62.49    6.22
  -3   8  -1   62.49    3.26
   3   8   1   58.95    5.22
  -3   8  -1   54.71    5.47
  -4  -8  -1   97.81    6.41
  -4  -8  -1  105.33    8.53
   4  -8   1  109.70    7.94
  -4   8  -1   97.95    4.05
   4   8   1  105.47    7.25
  -4   8  -1   88.19    7.67
   5  -8   1  127.24    9.87
  -5  -8  -1  126.42    9.54
   5   8   1  129.26    9.09
  -5   8  -1  120.13    4.59
  -5   8  -1  124.74    4.50
   6  -8   1    6.66    4.77
   6  -8   1    4.62    4.32
  -6  -8  -1    2.69    4.38
   6   8   1    1.34    4.34
   7  -8   1    9.47    6.05
   7  -8   1   11.20    5.56
  -7  -8  -1    2.83    5.34
   7   8   1    5.34    5.66
  -7  -9   1   79.38   10.61
   7  -9  -1   72.89    9.80
  -7   9   1   76.72   10.25
   7   9  -1   73.64    8.68
  -6  -9   1   45.09    5.19
   6  -9  -1   64.26    8.23
  -6  -9   1   58.00    8.79
   6   9  -1   53.21    6.01
  -6   9   1   68.12    9.09
   5  -9  -1  294.15   13.66
  -5  -9   1  275.09    9.90
  -5  -9   1  282.66   14.15
   5   9  -1  308.85   10.75
  -5   9   1  310.77   14.18
  -4  -9   1  142.52    9.33
   4  -9  -1  142.13    8.89
  -4  -9   1  129.01    5.95
   4   9  -1  134.18    6.27
  -4   9   1  127.37    8.74
   3  -9  -1  137.11    7.62
  -3  -9   1  131.07    7.94
   3  -9  -1  120.53    7.37
   3  -9  -1  144.31    8.10
  -3  -9   1  137.36    5.33
  -3   9   1  140.99    8.19
   3   9  -1  136.02    5.43
   2  -9  -1  276.74    6.29
   2  -9  -1  286.86   10.52
  -2  -9   1  294.24    7.40
   2  -9  -1  275.62   10.38
   2  -9  -1  276.50    6.31
  -2  -9   1  296.63    7.68
   2  -9  -1  277.68   10.29
  -2  -9   1  272.03   10.53
  -2  -9   1  286.73    7.35
  -2   9   1  289.07   11.02
   2   9  -1  282.45   11.08
   2   9  -1  284.71    7.71
  -1  -9   1  711.73   15.70
   1  -9  -1  668.43   17.36
   1  -9  -1  676.03   15.35
   1  -9  -1  665.13   17.28
  -1  -9   1  658.78   17.48
  -1  -9   1  686.46   15.51
  -1  -9   1  672.14   14.91
   1   9  -1  693.50   15.15
  -1   9   1  676.84   17.61
  -1   9   1  665.57   17.44
  -1   9   1  641.76   15.12
   1   9  -1  681.50   17.79
   0  -9   1  711.89   17.10
   0  -9  -1  702.00   17.28
   0  -9   1  701.79   17.09
   0  -9   1  706.28   16.91
   0  -9   1  698.74   16.39
   0  -9   1  713.20   16.49
   0  -9  -1  700.25   16.80
   0  -9  -1  694.90   17.21
   0   9  -1  717.50   17.43
   0   9   1  694.26   17.14
   0   9   1  705.18   17.07
   0   9   1  705.78   17.56
   1  -9   1  610.89   15.94
   1  -9   1  631.91   16.44
   1  -9   1  614.02   15.79
  -1  -9  -1  617.46   14.04
   1  -9   1  616.21   14.52
  -1  -9  -1  590.95   16.52
  -1  -9  -1  589.28   15.28
  -1   9  -1  585.62   14.28
   1   9   1  586.31   16.16
  -1   9  -1  606.83   16.19
   1   9   1  587.28   13.79
   1   9   1  595.23   15.39
  -2  -9  -1  232.00   10.10
  -2  -9  -1  248.53    6.04
   2  -9   1  255.20    7.15
   2  -9   1  235.05    9.67
  -2  -9  -1  247.38    8.87
   2  -9   1  230.42    9.44
  -2   9  -1  244.34    9.52
   2   9   1  235.53    8.86
   2   9   1  243.95    6.04
   2   9   1  243.68   10.07
  -2   9  -1  228.10    9.80
  -2   9  -1  235.57    6.97
  -3  -9  -1  559.16   17.42
   3  -9   1  567.26   17.58
   3  -9   1  577.18   12.56
  -3  -9  -1  553.00   18.04
  -3  -9  -1  560.89   15.76
   3  -9   1  578.70   17.54
  -3   9  -1  572.25   17.71
   3   9   1  593.12   16.50
  -3   9  -1  576.07   12.82
  -3   9  -1  597.54   18.29
   4  -9   1   69.14    7.40
  -4  -9  -1   51.57    5.20
  -4  -9  -1   60.34    7.89
  -4   9  -1   61.10    2.81
   4   9   1   61.80    6.11
  -4   9  -1   60.91    6.67
   5  -9   1  368.06   15.63
  -5  -9  -1  336.53   15.53
   5   9   1  367.45   14.40
  -6  -9  -1    3.87    5.30
   6  -9   1    9.45    4.88
   6  -9   1    1.41    4.12
   6   9   1    1.09    4.33
   7  -9   1   61.59    9.81
  -7  -9  -1   68.70   10.09
   7  -9   1   64.69    8.87
   7   9   1   70.86   10.20
   7 -10  -1  211.36   13.94
   7  10  -1  197.03   11.71
  -7  10   1  234.09   14.27
   6 -10  -1    0.15    4.13
  -6 -10   1   -4.52    4.45
  -6  10   1   -3.02    4.24
   6  10  -1    6.23    3.61
  -5 -10   1    9.41    5.17
  -5 -10   1   14.19    3.15
   5 -10  -1   13.77    5.07
   5  10  -1    6.37    2.97
  -5  10   1   10.44    5.01
  -4 -10   1  199.93   11.58
   4 -10  -1  192.87   10.50
  -4 -10   1  197.61    7.33
   4  10  -1  189.22    7.42
  -4  10   1  197.00   11.12
  -3 -10   1  231.07    7.19
  -3 -10   1  217.16   11.51
   3 -10  -1  212.41   10.72
   3 -10  -1  191.96   13.26
   3 -10  -1  228.76   10.40
   3  10  -1  243.27    7.62
  -3  10   1  243.01   11.09
   2 -10  -1  406.21    8.91
   2 -10  -1  410.94    8.90
  -2 -10   1  414.42   10.17
  -2 -10   1  398.75    9.73
  -2 -10   1  414.89   13.74
  -2 -10   1  421.93    9.83
   2 -10  -1  388.76   13.12
   2 -10  -1  361.73   12.65
   2  10  -1  418.04   14.12
   2  10  -1  424.19   10.51
  -2  10   1  398.33   13.65
   1 -10  -1  919.15   20.16
   1 -10  -1  917.09   22.27
  -1 -10   1  944.12   20.42
  -1 -10   1  918.51   22.52
  -1 -10   1  915.75   19.78
  -1 -10   1  923.21   20.26
   1 -10  -1  906.53   22.20
   1  10  -1  991.97   23.85
   1  10  -1  974.23   20.83
  -1  10   1  951.08   23.36
  -1  10   1  936.13   23.20
   0 -10   1  289.14    9.37
   0 -10  -1  270.37    9.08
   0 -10  -1  262.03    9.29
   0 -10   1  290.94    8.90
   0 -10  -1  269.44    9.51
   0 -10   1  296.68    9.54
   0 -10   1  297.19    9.00
   0 -10   1  295.42    9.62
   0  10   1  267.41    9.39
   0  10   1  266.86    9.25
   0  10  -1  302.00    9.96
   0  10   1  300.17   10.07
  -1 -10  -1   60.59    4.66
   1 -10   1   52.94    4.43
  -1 -10  -1   58.44    3.68
   1 -10   1   66.55    4.00
   1 -10   1   62.04    4.96
  -1 -10  -1   59.98    5.52
   1 -10   1   52.15    4.67
  -1  10  -1   58.49    5.07
   1  10   1   58.82    4.84
   1  10   1   55.43    4.90
  -1  10  -1   55.83    4.02
   1  10   1   57.86    3.81
  -2 -10  -1  195.92    9.59
  -2 -10  -1  194.39    7.92
   2 -10   1  186.16    8.90
  -2 -10  -1  209.23    5.42
   2 -10   1  186.74    6.14
   2 -10   1  184.97    8.75
  -2  10  -1  180.66    8.92
   2  10   1  204.58    5.52
   2  10   1  195.62    8.15
  -2  10  -1  187.65    6.29
  -3 -10  -1  162.19    7.88
   3 -10   1  184.34    5.36
  -3 -10  -1  184.69    9.90
   3 -10   1  164.25    8.91
   3  10   1  175.91    8.26
  -3  10  -1  176.76    9.47
  -3  10  -1  170.11    5.26
   4 -10   1 1084.21   29.61
  -4 -10  -1 1108.41   30.62
  -4 -10  -1 1117.25   27.40
  -4  10  -1 1081.73   29.82
   4  10   1 1131.67   27.74
   5 -10   1   40.44    7.07
  -5 -10  -1   40.39    7.88
   5  10   1   24.35    5.48
   6 -10   1   87.19    8.90
   6 -10   1   85.09    9.63
  -6 -10  -1   80.34    9.47
   6  10   1   79.32    8.22
  -7 -10  -1   62.97    9.62
   7 -10   1   55.84    8.72
   7 -10   1   60.78    8.99
   7  10   1   91.19    9.19
   7 -11  -1   18.47    6.54
  -7 -11   1   23.29    6.90
  -7  11   1   25.83    6.72
   7  11  -1   29.26    5.67
  -6 -11   1  241.01   14.04
   6 -11  -1  219.44   13.39
  -6 -11   1  197.80    9.02
  -6  11   1  241.21   13.88
   6  11  -1  227.63   10.93
  -5 -11   1  165.60    7.28
   5 -11  -1  180.26   11.26
  -5 -11   1  177.18   12.02
   5  11  -1  176.43    8.08
  -5  11   1  183.30   11.48
  -4 -11   1  282.99    9.08
   4 -11  -1  275.89   12.82
  -4 -11   1  295.98   13.90
  -4  11   1  292.13   13.90
   4  11  -1  276.92    9.45
   3 -11  -1  255.16   11.37
  -3 -11   1  255.46    7.85
  -3 -11   1  244.14   11.73
  -3  11   1  250.43   11.64
   3  11  -1  257.94    8.13
   2 -11  -1   26.90    4.25
  -2 -11   1   24.32    2.68
  -2 -11   1   18.26    2.62
  -2 -11   1   21.09    2.47
   2 -11  -1   20.43    2.01
   2 -11  -1   17.81    2.06
   2 -11  -1   24.34    4.08
  -2 -11   1   26.17    4.54
   2  11  -1   23.55    2.88
  -2  11   1   26.92    4.89
   2  11  -1   26.51    4.93
  -1 -11   1   88.28    4.73
  -1 -11   1   91.36    6.19
  -1 -11   1   84.57    4.63
   1 -11  -1   88.62    4.54
   1 -11  -1   86.39    5.83
   1 -11  -1   88.79    5.81
   1 -11  -1   73.84    4.48
  -1 -11   1   85.24    4.32
  -1  11   1   85.87    5.90
  -1  11   1   88.44    6.32
   1  11  -1   97.29    6.27
   1  11  -1   84.84    4.63
   0 -11   1  693.97   16.99
   0 -11   1  674.38   17.52
   0 -11  -1  666.47   17.59
   0 -11  -1  675.85   17.19
   0 -11  -1  705.30   17.92
   0 -11   1  721.66   17.74
   0 -11   1  701.66   16.99
   0 -11   1  707.95   17.59
   0  11   1  711.77   18.32
   0  11  -1  700.59   17.98
   0  11   1  695.90   17.71
  -1 -11  -1   82.05    5.35
   1 -11   1   78.20    5.51
   1 -11   1   84.62    5.70
  -1 -11  -1   85.15    4.39
   1 -11   1   85.64    4.62
   1 -11   1   82.78    5.98
  -1 -11  -1   86.56    6.05
   1  11   1   96.44    5.97
   1  11   1   92.93    4.76
  -1  11  -1   87.55    6.38
  -1  11  -1   93.86    5.19
   2 -11   1  985.37   24.86
   2 -11   1  943.36   24.36
   2 -11   1  956.39   24.21
   2 -11   1  941.21   20.54
  -2 -11  -1  970.20   23.02
  -2 -11  -1  957.37   24.87
  -2 -11  -1  955.58   25.30
  -2 -11  -1  958.42   19.50
  -2  11  -1  967.36   24.99
   2  11   1  950.16   23.08
  -2  11  -1  938.84   20.62
   2  11   1  966.00   19.68
  -3 -11  -1   59.89    6.56
  -3 -11  -1   59.38    5.03
   3 -11   1   67.75    3.15
   3 -11   1   66.89    6.52
   3  11   1   71.28    5.80
  -3  11  -1   65.59    6.55
  -3  11  -1   63.27    3.16
  -4 -11  -1  268.82   10.91
   4 -11   1  253.54   12.73
  -4 -11  -1  277.61   13.95
  -4  11  -1  264.03   13.18
   4  11   1  246.79   11.07
   5 -11   1   36.89    6.81
  -5 -11  -1   30.79    6.47
   5  11   1   29.63    5.67
   6 -11   1   43.33    7.50
   6 -11   1   36.49    7.58
  -6 -11  -1   30.54    7.29
   6  11   1   36.31    6.12
   7 -11   1    7.95    5.54
   7 -11   1   16.57    6.00
  -7 -11  -1   24.36    8.23
   7  11   1   19.39    6.04
   7 -12  -1   31.11    7.70
  -7 -12   1   19.40    7.79
  -7  12   1   36.49    8.10
   7  12  -1   34.87    7.83
   6 -12  -1   60.79    9.06
  -6 -12   1   37.82    4.97
  -6 -12   1   40.93    8.20
  -6  12   1   53.79    8.67
   6  12  -1   53.13    6.91
   5 -12  -1   75.00    8.60
  -5 -12   1   82.09    5.29
  -5 -12   1   75.44    9.88
   5  12  -1   76.85    5.77
  -5  12   1   79.71    9.06
   4 -12  -1  108.69    8.71
  -4 -12   1  109.46    9.27
  -4 -12   1  107.70    5.41
   4  12  -1  102.50    5.70
  -4  12   1  102.58    8.73
   3 -12  -1  473.15   16.14
  -3 -12   1  460.42   12.05
  -3 -12   1  461.14   17.09
  -3  12   1  478.46   17.05
   3  12  -1  486.68   12.77
  -2 -12   1  761.76   17.08
  -2 -12   1  759.54   16.59
   2 -12  -1  749.88   15.88
   2 -12  -1  692.34   20.01
   2 -12  -1  732.28   20.58
  -2 -12   1  749.39   16.58
  -2 -12   1  727.41   20.75
   2 -12  -1  748.19   15.80
   2  12  -1  759.71   17.54
  -2  12   1  760.75   21.48
   2  12  -1  753.00   21.53
   1 -12  -1  660.29   16.13
  -1 -12   1  649.70   18.19
  -1 -12   1  670.97   16.25
   1 -12  -1  646.10   17.97
   1 -12  -1  660.16   15.91
   1 -12  -1  643.41   17.94
  -1 -12   1  653.40   15.73
  -1 -12   1  658.68   16.15
   1  12  -1  634.36   15.81
  -1  12   1  653.32   18.28
   1  12  -1  637.52   18.24
  -1  12   1  661.87   18.42
   0 -12   1  113.28    6.09
   0 -12  -1  106.97    6.00
   0 -12   1  105.11    5.98
   0 -12  -1  104.82    6.00
   0 -12  -1  109.51    5.93
   0 -12   1  113.91    5.79
   0 -12   1  116.08    5.83
   0 -12   1  111.26    6.09
   0 -12  -1  117.59    6.13
   0  12  -1  100.50    6.37
   0  12   1  116.11    6.29
   0  12   1  109.75    6.46
  -1 -12  -1  730.73   18.78
   1 -12   1  738.12   17.88
   1 -12   1  741.96   19.39
  -1 -12  -1  745.22   20.35
   1 -12   1  748.41   19.45
   1 -12   1  763.88   20.02
  -1 -12  -1  737.27   17.45
  -1 -12  -1  742.89   19.92
   1  12   1  758.22   17.77
   1  12   1  732.03   19.25
  -1  12  -1  755.00   20.34
  -1  12  -1  745.02   18.23
   2 -12   1    8.15    2.15
  -2 -12  -1    4.78    2.62
   2 -12   1    5.72    3.16
  -2 -12  -1    8.30    2.87
  -2 -12  -1    7.19    1.72
  -2 -12  -1   10.37    3.78
   2 -12   1    8.14    3.13
   2 -12   1    5.30    2.70
  -2  12  -1    7.05    3.54
   2  12   1    6.51    3.02
  -2  12  -1    6.74    2.29
   2  12   1   11.56    2.02
  -3 -12  -1  442.71   14.06
  -3 -12  -1  454.48   16.90
   3 -12   1  474.05   16.42
   3 -12   1  462.58   10.54
  -3  12  -1  478.24   16.89
   3  12   1  454.19   14.53
  -3  12  -1  460.51   10.74
  -4 -12  -1   48.54    8.27
  -4 -12  -1   44.62    7.36
   4 -12   1   49.89    7.53
   4  12   1   54.47    5.91
  -4  12  -1   38.60    7.14
  -5 -12  -1  293.56   15.59
   5 -12   1  273.26   14.13
   5  12   1  275.98   12.54
  -6 -12  -1   16.42    7.02
   6 -12   1   13.47    5.64
   6 -12   1   13.50    6.54
   6  12   1   15.88    4.77
  -7 -12  -1  128.04   12.52
   7 -12   1   94.59   10.29
   7 -12   1  109.58   11.34
   7  12   1  117.08   10.03
   7 -13  -1   32.34    7.78
  -7 -13   1   31.06    9.00
  -7  13   1   54.55    9.56
   7  13  -1   33.18    7.01
  -6 -13   1   36.23    5.57
  -6 -13   1   45.43    8.38
   6 -13  -1   40.71    8.01
   6  13  -1   30.83    4.94
  -6  13   1   46.05    8.32
  -5 -13   1  153.32    7.08
   5 -13  -1  142.86   10.84
  -5 -13   1  162.83   12.30
  -5  13   1  170.51   11.52
   5  13  -1  158.93    7.73
  -4 -13   1  186.04    7.28
  -4 -13   1  196.74   12.38
   4 -13  -1  202.04   11.10
   4  13  -1  214.43    8.26
  -4  13   1  218.94   12.31
  -3 -13   1   26.11    5.78
   3 -13  -1   20.98    5.26
  -3 -13   1   26.89    3.28
   3  13  -1   23.17    3.42
  -3  13   1   28.69    5.52
   2 -13  -1  746.96   25.25
  -2 -13   1  776.99   17.85
  -2 -13   1  791.18   17.39
  -2 -13   1  736.99   23.36
   2 -13  -1  667.60   27.26
   2 -13  -1  821.29   16.90
  -2 -13   1  748.71   17.21
   2 -13  -1  786.01   16.67
   2  13  -1  802.33   18.81
   2  13  -1  784.06   22.76
  -2  13   1  836.13   23.04
   1 -13  -1   88.81    4.99
  -1 -13   1   99.07    6.40
  -1 -13   1   92.23    5.23
   1 -13  -1   82.25    6.18
  -1 -13   1   89.54    4.87
   1 -13  -1   88.88    6.36
   1 -13  -1   77.76    4.92
  -1 -13   1   85.11    5.06
  -1  13   1   97.20    6.58
   1  13  -1   92.67    6.92
  -1  13   1   80.92    6.28
   1  13  -1   85.44    5.16
   0 -13  -1  208.25    8.34
   0 -13   1  194.44    8.19
   0 -13  -1  195.72    8.57
   0 -13   1  199.06    7.91
   0 -13  -1  194.90    8.08
   0 -13   1  195.17    8.27
   0 -13  -1  199.42    8.68
   0 -13   1  200.99    8.40
   0 -13   1  208.64    8.09
   0  13  -1  196.64    8.74
   0  13   1  197.32    8.48
   0  13   1  204.84    9.18
   1 -13   1   43.13    4.99
  -1 -13  -1   36.76    4.06
  -1 -13  -1   45.98    5.49
   1 -13   1   39.60    4.47
   1 -13   1   43.70    3.91
  -1 -13  -1   39.24    3.64
   1 -13   1   44.07    4.40
  -1 -13  -1   41.25    5.43
  -1  13  -1   41.13    4.12
   1  13   1   42.72    4.92
   1  13   1   56.12    4.26
  -1  13  -1   46.81    5.79
  -2 -13  -1   37.13    7.81
   2 -13   1   41.89    3.51
  -2 -13  -1   33.45    5.44
   2 -13   1   35.74    5.22
   2 -13   1   44.66    5.56
  -2 -13  -1   38.63    2.90
  -2 -13  -1   47.83    4.68
   2  13   1   52.96    3.38
  -2  13  -1   45.57    3.68
  -2  13  -1   47.89    6.13
   2  13   1   42.44    4.81
   3 -13   1  425.06   15.98
  -3 -13  -1  426.02   13.96
   3 -13   1  447.63   10.43
  -3 -13  -1  466.42   17.39
   3  13   1  445.61   14.55
  -3  13  -1  420.51   10.29
  -3  13  -1  427.82   16.28
   4 -13   1  305.35   14.30
  -4 -13  -1  288.29   14.56
   4  13   1  300.73   12.42
  -4  13  -1  312.62   14.89
   5 -13   1   17.12    5.56
  -5 -13  -1   10.60    6.48
   5  13   1   14.39    4.43
  -6 -13  -1   27.44    7.16
   6 -13   1   15.06    5.75
   6 -13   1   26.61    7.42
   6  13   1   23.94    5.56
  -7 -13  -1   18.34    8.00
   7 -13   1    7.07    5.95
   7 -13   1   18.01    6.92
   7  13   1   17.46    5.31
  -6 -14   1   14.41    6.02
   6 -14  -1   16.57    6.35
   6  14  -1   21.53    4.51
  -6  14   1   13.99    5.75
   5 -14  -1   19.27    5.30
  -5 -14   1   22.89    3.56
  -5 -14   1   12.88    5.92
  -5  14   1   16.93    6.15
   5  14  -1   22.70    3.94
   4 -14  -1  193.02   11.43
  -4 -14   1  186.21   11.98
  -4 -14   1  187.09    7.47
  -4  14   1  185.71   12.21
   4  14  -1  190.99    7.86
  -3 -14   1  506.86   10.39
   3 -14  -1  450.85   17.09
  -3 -14   1  505.47   13.31
  -3 -14   1  521.71   19.03
  -3  14   1  528.12   18.87
   3  14  -1  510.85   13.88
  -2 -14   1  321.24    9.80
  -2 -14   1  320.77    9.37
  -2 -14   1  319.06    9.43
   2 -14  -1  333.75    8.91
   2 -14  -1  330.27    9.05
   2  14  -1  319.61   10.28
  -2  14   1  344.78   13.80
  -1 -14   1  377.34   11.31
  -1 -14   1  355.46   11.11
  -1 -14   1  369.50   10.97
   1 -14  -1  365.77   11.31
   1 -14  -1  348.13   12.73
   1 -14  -1  351.75   12.59
  -1 -14   1  372.68   13.21
   1 -14  -1  361.25   11.08
   1  14  -1  373.02   11.49
   1  14  -1  379.22   13.49
  -1  14   1  366.26   13.57
  -1  14   1  364.57   13.22
   0 -14   1   57.70    4.95
   0 -14   1   55.88    5.10
   0 -14   1   59.76    5.00
   0 -14   1   56.81    4.69
   0 -14   1   64.12    4.80
   0 -14  -1   65.77    5.50
   0 -14  -1   57.60    4.87
   0 -14  -1   63.68    4.98
   0 -14  -1   64.12    5.33
   0  14   1   48.42    5.17
   0  14  -1   62.35    5.61
   0  14   1   58.89    5.34
  -1 -14  -1  320.15   11.36
  -1 -14  -1  347.04   12.91
  -1 -14  -1  343.26   10.41
   1 -14   1  332.79   11.84
  -1 -14  -1  347.83   12.51
   1 -14   1  323.69   10.61
   1 -14   1  341.31   12.05
   1 -14   1  316.80   12.11
   1  14   1  339.29   11.86
  -1  14  -1  305.50   12.20
  -1  14  -1  333.92   10.98
   1  14   1  334.10   10.63
  -2 -14  -1  213.81   10.75
   2 -14   1  195.89    9.91
  -2 -14  -1  199.41    8.68
   2 -14   1  194.81    7.08
  -2 -14  -1  193.13    6.39
  -2  14  -1  190.13   10.61
   2  14   1  203.44    6.81
  -2  14  -1  194.19    7.32
   2  14   1  205.98    9.23
  -3 -14  -1  230.87   12.55
   3 -14   1  220.09   11.41
  -3 -14  -1  219.21    9.85
   3 -14   1  224.58    6.60
  -3  14  -1  234.48   12.33
   3  14   1  236.65   10.47
   4 -14   1   22.24    5.73
  -4 -14  -1   18.96    6.14
   4  14   1   26.14    5.24
  -4  14  -1   21.18    5.81
  -5 -14  -1   93.88    9.68
   5 -14   1   92.37    9.53
   5  14   1   99.41    8.27
   6 -14   1   41.95    8.20
   6 -14   1   31.56    7.63
  -6 -14  -1   45.84    9.39
   6  14   1   40.76    6.74
   6 -15  -1   32.06    7.25
  -6 -15   1   25.34    7.17
   6  15  -1   47.64    6.80
  -6  15   1   31.51    8.08
  -5 -15   1  142.73    6.92
  -5 -15   1  150.99   11.81
   5 -15  -1  151.39   11.51
   5  15  -1  171.70    8.10
  -5  15   1  169.43   12.53
   4 -15  -1   30.03    6.12
  -4 -15   1   31.61    3.83
  -4 -15   1   37.31    8.03
  -4  15   1   21.51    6.17
   4  15  -1   30.88    3.96
  -3 -15   1  187.66    5.06
  -3 -15   1  187.64   11.35
  -3 -15   1  177.41    7.29
   3 -15  -1  180.89   10.48
  -3 -15   1  180.53    5.00
   3  15  -1  190.02    7.84
  -3  15   1  210.07   11.99
   2 -15  -1  432.37   11.57
   2 -15  -1  431.62   11.34
  -2 -15   1  444.39   11.94
  -2 -15   1  446.77   11.93
  -2 -15   1  449.07   12.47
  -2  15   1  472.04   16.82
   2  15  -1  472.55   13.46
  -1 -15   1   51.22    4.10
  -1 -15   1   43.46    5.63
   1 -15  -1   46.95    4.40
   1 -15  -1   43.71    4.48
  -1 -15   1   43.23    4.21
   1 -15  -1   50.60    4.40
  -1 -15   1   57.52    4.66
  -1  15   1   46.10    6.13
   1  15  -1   49.04    5.60
   1  15  -1   46.26    4.66
  -1  15   1   56.13    6.59
   0 -15  -1  185.50    8.48
   0 -15   1  183.56    8.05
   0 -15   1  189.61    8.27
   0 -15  -1  176.29    8.17
   0 -15  -1  169.91    8.02
   0 -15   1  184.38    8.50
   0 -15  -1  181.69    8.77
   0 -15   1  179.55    8.35
   0 -15   1  186.00    8.55
   0  15   1  188.91    8.94
   0  15   1  203.08    9.75
   0  15  -1  194.55    9.20
  -1 -15  -1  123.42    6.20
   1 -15   1  137.22    7.84
   1 -15   1  124.35    6.34
  -1 -15  -1  146.24    8.45
   1 -15   1  137.00    7.50
  -1 -15  -1  123.54    6.79
   1 -15   1  124.10    7.33
  -1 -15  -1  132.56    7.45
   1  15   1  142.80    8.04
  -1  15  -1  139.53    7.22
  -1  15  -1  127.75    8.05
   1  15   1  147.90    6.98
  -2 -15  -1  228.26   11.51
   2 -15   1  221.54   10.77
  -2 -15  -1  214.86    9.31
  -2 -15  -1  219.18    7.13
   2 -15   1  216.81    7.73
  -2  15  -1  230.67    8.27
   2  15   1  223.34    7.63
  -2  15  -1  225.18   11.59
   2  15   1  227.56   10.21
  -3 -15  -1  247.07   10.78
   3 -15   1  279.50    7.74
  -3 -15  -1  274.34   13.97
   3 -15   1  282.38   12.89
  -3  15  -1  264.19   13.20
   3  15   1  261.88   11.21
   4 -15   1   55.73    7.65
  -4 -15  -1   59.22    8.59
   4  15   1   60.73    6.62
  -4  15  -1   52.64    8.25
   5 -15   1   32.09    7.41
  -5 -15  -1   30.27    7.88
   5  15   1   24.48    5.34
   6 -15   1    3.42    4.83
   6 -15   1   10.24    5.90
  -6 -15  -1    1.17    6.05
   6  15   1   11.07    4.19
   6 -16  -1   97.24   12.15
  -6 -16   1   93.34   12.26
  -6  16   1   88.85   11.51
   6  16  -1   83.69    7.21
  -5 -16   1   54.67    4.76
  -5 -16   1   66.62   10.55
   5 -16  -1   57.54    9.08
   5  16  -1   51.34    5.72
  -5  16   1   37.24    7.92
   4 -16  -1  207.09   12.38
  -4 -16   1  197.93    7.93
  -4 -16   1  208.96   13.23
   4  16  -1  199.18    8.36
  -4  16   1  201.88   13.14
   3 -16  -1  910.34   26.86
  -3 -16   1  932.17   21.98
  -3 -16   1  945.36   28.49
  -3 -16   1  938.83   18.98
  -3 -16   1  935.14   18.96
   3  16  -1  953.20   22.96
  -3  16   1  993.43   29.14
  -2 -16   1 1231.44   27.68
  -2 -16   1 1247.74   27.09
  -2 -16   1 1248.93   33.27
   2 -16  -1 1252.82   26.77
   2 -16  -1 1249.28   26.57
  -2 -16   1 1233.40   27.04
   2  16  -1 1296.02   29.26
  -2  16   1 1297.44   33.57
   1 -16  -1  186.14    8.09
  -1 -16   1  191.39    7.97
  -1 -16   1  189.68    8.10
  -1 -16   1  190.87    8.08
   1 -16  -1  192.35    8.31
  -1  16   1  193.61   10.09
  -1  16   1  185.92    9.78
   1  16  -1  200.10    8.59
   1  16  -1  199.03   10.47
   0 -16   1  897.51   22.39
   0 -16  -1  844.44   22.09
   0 -16   1  854.67   22.59
   0 -16  -1  781.39   23.25
   0 -16   1  849.50   22.38
   0 -16  -1  859.88   23.00
   0 -16   1  896.75   22.19
   0 -16   1  899.02   22.85
   0 -16  -1  878.36   22.67
   0  16  -1  864.54   23.30
   0  16   1  886.60   24.08
   0  16   1  888.47   23.21
  -1 -16  -1  152.54    9.00
  -1 -16  -1  159.18    8.01
   1 -16   1  152.06    8.20
  -1 -16  -1  156.72    7.20
   1 -16   1  161.39    8.79
   1 -16   1  163.79    7.60
  -1  16  -1  163.04    7.94
   1  16   1  154.66    7.51
  -1  16  -1  190.23   10.01
   1  16   1  152.52    8.66
   2 -16   1   90.47    7.56
  -2 -16  -1   87.53    7.80
   2 -16   1   83.81    4.96
  -2 -16  -1   89.08    6.32
  -2 -16  -1   83.18    4.53
  -2  16  -1   80.52    7.68
   2  16   1   94.04    7.06
   2  16   1   89.70    5.01
  -2  16  -1   85.41    5.40
   3 -16   1   67.99    3.80
  -3 -16  -1   77.97    8.32
   3 -16   1   74.67    8.04
   3 -16   1   62.77    3.79
  -3  16  -1   64.32    8.42
   3  16   1   60.06    6.34
   4 -16   1  100.47    9.17
  -4 -16  -1   87.41    9.14
  -4  16  -1   99.54    9.95
   4  16   1   93.58    7.67
   5 -16   1   38.17    7.48
  -5 -16  -1   34.43    7.92
   5  16   1   39.14    6.25
   6 -16   1   99.44   10.78
  -6 -16  -1  114.94   13.91
   6 -16   1   84.96   11.07
   6  16   1  109.61    9.37
   6 -17  -1   31.82    7.56
  -6 -17   1   57.56   10.92
  -6  17   1   70.06   11.08
   6  17  -1   68.93    7.60
   5 -17  -1   27.24    7.58
  -5 -17   1   17.71    7.12
  -5 -17   1   25.36    3.92
   5  17  -1   27.69    4.28
  -5  17   1   22.06    7.36
  -4 -17   1  126.83    6.52
   4 -17  -1  135.03   10.55
  -4 -17   1  133.89   11.13
   4  17  -1  138.26    7.56
  -4  17   1  142.43   11.04
  -3 -17   1   97.75    9.15
  -3 -17   1  109.33    4.06
  -3 -17   1   96.63    5.98
   3 -17  -1  102.47    8.60
   3  17  -1  117.93    6.71
  -3  17   1  127.86   10.31
  -2 -17   1   68.00    5.17
  -2 -17   1   80.78    8.37
   2 -17  -1   71.98    7.03
   2 -17  -1   71.10    4.55
  -2 -17   1   75.38    4.90
  -2 -17   1   67.98    4.89
   2 -17  -1   67.38    4.69
   2  17  -1   74.36    5.91
  -2  17   1   76.83    8.19
  -1 -17   1  293.78   10.45
   1 -17  -1  305.47   11.07
  -1 -17   1  291.45   10.50
   1 -17  -1  292.32   10.64
  -1 -17   1  299.89   10.80
   1  17  -1  309.40   11.30
  -1  17   1  321.75   13.38
  -1  17   1  279.37   12.67
   0 -17   1  117.04    6.70
   0 -17  -1  109.72    6.75
   0 -17  -1  119.46    6.94
   0 -17   1  111.05    6.94
   0 -17   1  101.39    6.75
   0 -17  -1   99.32    7.28
   0 -17   1   93.72    6.43
   0 -17   1  118.42    7.49
   0  17   1  118.05    7.90
   0  17  -1  125.91    7.75
   0  17   1  110.51    7.54
  -1 -17  -1   62.91    7.61
   1 -17   1   47.69    6.27
   1 -17   1   51.13    4.71
  -1 -17  -1   44.58    4.46
   1  17   1   59.99    6.81
  -1  17  -1   55.00    5.23
   1  17   1   48.84    4.86
  -1  17  -1   43.33    6.36
  -2 -17  -1   85.52    8.41
  -2 -17  -1   83.91    4.80
   2 -17   1   84.68    5.18
   2 -17   1   83.54    7.23
   2  17   1   94.72    5.44
   2  17   1   82.21    7.05
  -2  17  -1   99.51    8.84
   3 -17   1  298.04   13.82
   3 -17   1  282.10    8.33
   3 -17   1  280.22    8.49
  -3 -17  -1  282.30   14.53
  -3  17  -1  304.69   15.09
   3  17   1  285.94   12.28
   4 -17   1   64.69    9.06
  -4 -17  -1   40.00    8.02
   4  17   1   49.25    6.72
  -4  17  -1   40.67    7.97
  -5 -17  -1   20.34    7.03
   5 -17   1    8.79    5.70
   5  17   1   19.76    4.83
   6 -17   1   24.55    7.12
  -6 -17  -1   10.54    7.21
   6 -17   1    9.77    5.21
   6  17   1   11.16    5.16
   6 -18  -1    3.05    5.40
  -6 -18   1    8.97    5.87
   6  18  -1    4.44    4.02
  -6  18   1    7.04    6.27
  -5 -18   1   16.04    7.65
   5 -18  -1    5.22    5.29
  -5 -18   1    4.38    2.84
   5  18  -1    9.96    3.73
  -5  18   1   10.71    6.70
   4 -18  -1    2.86    4.92
  -4 -18   1    7.77    6.05
  -4 -18   1    5.29    2.44
   4  18  -1   16.96    3.81
  -4  18   1   -0.58    4.18
  -3 -18   1   50.39    5.25
  -3 -18   1   40.94    3.20
   3 -18  -1   43.31    7.32
  -3 -18   1   45.66    3.06
  -3 -18   1   52.77    8.27
   3  18  -1   43.21    4.98
  -3  18   1   56.83    8.49
  -2 -18   1  136.23    7.02
   2 -18  -1  145.48    6.39
  -2 -18   1  155.57   10.90
   2 -18  -1  124.58    9.28
  -2 -18   1  157.92    7.20
   2 -18  -1  135.41    6.50
  -2 -18   1  148.98    6.88
  -2  18   1  147.15   10.49
   2  18  -1  148.38    7.96
  -1 -18   1  145.35    7.38
   1 -18  -1  155.67    8.01
  -1 -18   1  145.62    7.42
  -1 -18   1  149.42    7.81
  -1 -18   1  139.52    9.43
   1 -18  -1  148.66    7.40
   1  18  -1  147.92    8.14
  -1  18   1  150.12    9.46
  -1  18   1  157.34   10.05
   0 -18   1   -0.48    2.63
   0 -18   1    1.93    3.07
   0 -18   1    4.83    2.82
   0 -18  -1    5.38    2.86
   0 -18  -1    6.92    3.18
   0 -18   1    0.93    2.59
   0 -18  -1    5.44    3.59
   0 -18   1    8.66    2.98
   0  18   1    3.10    3.56
   0  18   1    1.44    3.48
  -1 -18  -1   39.35    4.37
   1 -18   1   47.42    6.33
  -1 -18  -1   46.82    6.49
   1 -18   1   39.96    4.50
   1  18   1   43.87    6.13
   1  18   1   42.28    5.31
  -2 -18  -1  163.17    6.76
   2 -18   1  152.67    7.12
  -2 -18  -1  147.66   10.34
   2 -18   1  150.74    9.97
   2  18   1  156.18    7.10
  -2  18  -1  152.27   10.32
   2  18   1  154.97    9.31
   3 -18   1  154.95    6.12
   3 -18   1  176.02   11.10
   3 -18   1  163.61    6.38
  -3 -18  -1  167.41   11.55
   3  18   1  167.76    9.86
  -3  18  -1  174.34   11.61
   4 -18   1   63.24    8.91
  -4 -18  -1   39.30    7.86
   4  18   1   44.41    6.73
  -4  18  -1   50.58    8.43
   5 -18   1   64.76   10.10
  -5 -18  -1   61.51   10.31
   5  18   1   72.70    8.16
  -6 -18  -1   32.97    8.33
   6 -18   1   29.20    7.33
   6 -18   1   29.05    7.25
   6  18   1   42.09    7.20
   6 -19  -1   18.38    6.58
  -6 -19   1    7.50    6.34
  -6  19   1   -3.13    5.61
   6  19  -1    6.78    4.01
  -5 -19   1   79.76   11.30
   5 -19  -1   74.80   10.40
  -5  19   1   96.98   10.49
   5  19  -1   92.31    6.80
  -4 -19   1   88.85   10.07
   4 -19  -1  111.08    9.84
  -4 -19   1   88.93    5.98
   4  19  -1   96.42    6.69
  -4  19   1  101.41   10.13
   3 -19  -1  107.93    9.23
  -3 -19   1  105.54    4.92
  -3 -19   1  114.97    6.69
  -3 -19   1  104.82   10.38
  -3 -19   1  105.65    4.46
  -3  19   1  125.34   10.79
   3  19  -1  125.31    7.19
  -2 -19   1  246.12    9.28
   2 -19  -1  266.45    9.47
  -2 -19   1  248.04    9.80
  -2 -19   1  252.98    9.51
   2 -19  -1  247.57   12.73
  -2 -19   1  250.64   13.88
   2 -19  -1  253.27    9.01
  -2  19   1  260.05   13.32
   2  19  -1  249.04   10.39
  -1 -19   1   24.29    4.31
  -1 -19   1   27.09    5.84
  -1 -19   1   28.71    3.98
   1 -19  -1   23.45    4.65
  -1 -19   1   30.86    4.78
   1 -19  -1   24.56    4.17
  -1  19   1   20.04    5.63
   1  19  -1   21.90    4.59
  -1  19   1   30.81    6.30
   0 -19  -1   79.57    7.02
   0 -19   1   65.03    6.33
   0 -19   1   73.36    6.40
   0  19   1   79.99    7.25
   0  19   1   73.32    7.72
  -1 -19  -1  158.79   10.21
   1 -19   1  164.52    9.70
   1 -19   1  156.83    8.03
  -1 -19  -1  145.65    7.50
   1  19   1  176.80   10.08
   1  19   1  149.80    8.35
  -2 -19  -1   33.13    3.79
   2 -19   1   29.98    6.37
   2 -19   1   26.68    4.31
   2 -19   1   36.24    4.20
  -2 -19  -1   34.22    7.23
   2  19   1   37.81    6.12
   2  19   1   37.29    4.58
  -2  19  -1   38.92    7.63
   3 -19   1   64.90    8.78
  -3 -19  -1   46.72    8.83
  -3 -19  -1   40.79    2.43
   3 -19   1   41.98    3.53
   3 -19   1   44.57    3.95
  -3  19  -1   54.48    8.70
   3  19   1   56.75    7.23
   4 -19   1   88.52    9.06
  -4 -19  -1   96.21   12.18
   4  19   1   90.49    8.19
   5 -19   1   49.47    8.82
   5 -19   1   43.97    8.20
  -5 -19  -1   34.14    8.44
   5  19   1   43.39    6.87
   6 -19   1  215.90   15.64
  -6 -19  -1  222.39   16.81
   6 -19   1  228.54   15.72
   6  19   1  245.83   14.62
   5 -20  -1    4.35    5.70
  -5 -20   1    3.08    5.80
   5  20  -1    0.79    3.26
  -5  20   1   12.24    6.21
   4 -20  -1   40.97    7.70
  -4 -20   1   44.82    8.93
  -4 -20   1   43.84    5.05
  -4  20   1   50.46    8.62
   4  20  -1   47.01    5.49
   3 -20  -1  343.39    8.33
  -3 -20   1  355.55   17.71
  -3 -20   1  351.85    9.77
  -3 -20   1  342.18   12.05
  -3 -20   1  349.46    9.58
   3 -20  -1  363.24   16.65
   3 -20  -1  351.07    8.17
   3  20  -1  357.88   12.83
  -3  20   1  388.28   18.18
   2 -20  -1  164.52    7.47
  -2 -20   1  160.98    7.89
  -2 -20   1  177.11   12.10
   2 -20  -1  173.80   11.21
  -2 -20   1  178.93    7.97
  -2 -20   1  172.92    8.14
   2 -20  -1  154.55    7.54
  -2  20   1  158.78   11.61
   2  20  -1  171.91    8.96
   1 -20  -1  283.39   11.86
  -1 -20   1  301.41   11.81
  -1 -20   1  315.48   14.57
  -1 -20   1  305.47   11.78
  -1 -20   1  269.07   12.00
   1 -20  -1  299.34   11.48
  -1  20   1  291.07   13.59
   1  20  -1  290.13   12.20
  -1  20   1  350.71   15.29
   0 -20   1  491.80   17.60
   0 -20  -1  484.63   17.31
   0 -20   1  505.56   16.95
   0 -20   1  460.14   16.32
   0  20   1  464.95   17.30
   0  20   1  478.62   16.80
   1 -20   1  322.82   13.66
   1 -20   1  322.84   12.15
  -1 -20  -1  318.40   11.65
  -1 -20  -1  333.39   14.71
   1 -20   1  321.30   13.01
   1  20   1  321.20   12.59
   1  20   1  343.41   14.53
  -2 -20  -1  128.57   10.09
  -2 -20  -1  119.31    6.30
   2 -20   1  129.64    7.52
   2 -20   1  125.71    6.90
   2 -20   1  141.41   10.01
   2  20   1  135.45    6.96
   2  20   1  145.13    9.64
  -2  20  -1  141.06   10.57
  -3 -20  -1   32.69    2.38
   3 -20   1   42.96    7.63
  -3 -20  -1   30.91    2.77
   3 -20   1   30.52    3.46
  -3 -20  -1   31.32    7.32
   3 -20   1   40.54    3.97
   3  20   1   40.18    6.45
  -3  20  -1   36.55    7.34
   4 -20   1  205.31   13.49
  -4 -20  -1  181.64   13.51
   4  20   1  205.96   12.04
   5 -20   1    4.41    5.21
  -5 -20  -1   21.42    7.80
   5 -20   1   15.83    6.55
   5  20   1   19.86    5.57
  -5 -21   1   66.44   10.60
   5 -21  -1   75.36   11.32
   5  21  -1   74.39    6.49
  -5  21   1   84.43   12.34
  -4 -21   1  175.33    8.64
  -4 -21   1  186.47   14.33
   4 -21  -1  192.37   13.23
  -4  21   1  204.68   14.08
   4  21  -1  206.25   10.18
  -3 -21   1  275.76    8.11
   3 -21  -1  247.52    6.99
   3 -21  -1  256.95   14.49
  -3 -21   1  242.69    8.08
  -3 -21   1  236.44   10.23
   3 -21  -1  255.44    6.74
  -3 -21   1  243.15   14.97
  -3  21   1  261.35   15.40
   3  21  -1  251.47   11.05
  -2 -21   1  201.22    9.27
  -2 -21   1  215.66   13.56
  -2 -21   1  202.50    8.80
  -2 -21   1  215.01    9.33
   2 -21  -1  215.89   12.29
   2 -21  -1  217.52    9.16
   2 -21  -1  205.32    8.46
   2  21  -1  199.83   10.01
  -2  21   1  217.77   13.18
   1 -21  -1   57.66    6.77
  -1 -21   1   51.00    7.72
  -1 -21   1   50.51    6.24
   1 -21  -1   64.21    5.51
  -1 -21   1   59.60    9.67
  -1  21   1   65.20    8.68
  -1  21   1   46.06    7.61
   0 -21   1  122.93    8.52
   0 -21   1  106.76    8.29
   0 -21  -1  127.81    9.01
   0 -21   1  133.12    8.80
   0  21   1  132.28    9.80
   0  21   1  125.15    9.14
   1 -21   1   53.90    7.46
  -1 -21  -1   72.36    9.16
  -1 -21  -1   62.30    5.49
   1 -21   1   68.45    6.81
   1 -21   1   66.95    7.52
   1  21   1   73.77    7.95
   1  21   1   64.70    6.41
   2 -21   1  247.38   12.80
  -2 -21  -1  231.77   13.51
  -2 -21  -1  220.81    8.82
   2 -21   1  222.35    9.29
   2 -21   1  237.03   10.25
   2  21   1  228.36   12.37
   3 -21   1  349.29   16.47
   3 -21   1  358.74   10.90
   3 -21   1  355.84   10.50
  -3 -21  -1  329.43    8.69
  -3 -21  -1  360.66    9.20
  -3 -21  -1  346.88   17.57
   3  21   1  378.33   15.49
  -4 -21  -1   18.99    6.85
   4 -21   1    9.03    5.40
   4  21   1    1.02    3.80
   5 -21   1    1.47    6.11
  -5 -21  -1    2.12    6.41
   5 -21   1    6.79    6.15
   5  21   1    7.96    5.05
  -5 -22   1    7.69    7.40
   5 -22  -1   17.66    7.15
   5  22  -1    3.91    3.86
  -5  22   1   14.29    7.47
   4 -22  -1   71.36   10.27
  -4 -22   1   43.52    8.70
  -4 -22   1   44.49    5.84
  -4  22   1   56.78   10.11
   4  22  -1   58.35    6.05
  -3 -22   1   23.74    5.29
   3 -22  -1   25.16    6.22
   3 -22  -1   26.15    2.84
  -3 -22   1   36.84    3.29
  -3 -22   1   25.28    3.43
   3 -22  -1   31.06    2.67
  -3 -22   1   17.66    6.77
   3  22  -1   25.42    4.91
  -3  22   1   14.09    6.19
   2 -22  -1   74.48    5.46
  -2 -22   1   66.57    5.35
   2 -22  -1   68.37    9.28
  -2 -22   1   69.89    6.21
   2 -22  -1   63.91    5.79
  -2 -22   1   76.17   10.00
   2  22  -1   63.83    6.36
  -2  22   1   68.40    9.68
  -1 -22   1  127.33    8.30
   1 -22  -1  126.67    8.51
  -1 -22   1  134.90   10.16
  -1  22   1  130.45   10.43
  -1  22   1  151.14   10.60
   0 -22   1    9.07    4.05
   0 -22  -1    7.96    4.60
   0 -22   1    5.04    4.11
   0 -22   1   11.18    4.19
   0  22   1    9.91    4.41
   0  22   1   10.57    5.25
   1 -22   1   68.31    8.05
   1 -22   1   75.14    7.99
  -1 -22  -1   83.17    8.46
   1 -22   1   81.39    7.17
   1  22   1   77.56    8.20
   1  22   1   80.29    7.31
  -2 -22  -1  119.94   10.17
   2 -22   1  111.67    9.13
   2 -22   1  111.62    7.74
   2 -22   1  125.65    7.06
  -2 -22  -1  119.52    6.60
   2  22   1  103.69    9.35
  -3 -22  -1  159.49    5.54
   3 -22   1  166.42    6.90
   3 -22   1  176.31    7.44
  -3 -22  -1  168.29   12.80
  -3 -22  -1  164.77    5.93
   3 -22   1  187.92   12.47
   3  22   1  183.64   11.81
  -4 -22  -1    8.30    6.82
   4 -22   1    7.31    5.40
   4  22   1    8.72    4.49
  -5 -22  -1   79.53   11.89
   5 -22   1   62.91   10.23
   5 -22   1   59.59   10.15
   5  22   1   77.10    8.86
   5 -23  -1   10.37    6.91
  -5 -23   1    8.61    6.72
   5  23  -1   14.03    4.54
  -5  23   1   21.76    7.90
   4 -23  -1  202.18   14.23
  -4 -23   1  225.18   15.78
   4  23  -1  200.01   10.27
  -4  23   1  217.11   15.65
   3 -23  -1  128.79    4.89
  -3 -23   1  140.46    5.80
  -3 -23   1  126.16    6.20
   3 -23  -1  148.86   12.12
   3 -23  -1  120.39    5.34
  -3 -23   1  118.74   11.55
  -3  23   1  141.04   11.84
   3  23  -1  126.67    8.39
  -2 -23   1   48.84    8.62
  -2 -23   1   53.52    5.73
  -2 -23   1   64.18    5.57
   2 -23  -1   56.67    5.71
   2 -23  -1   44.56    7.69
   2 -23  -1   54.22    5.24
   2  23  -1   51.76    6.49
  -2  23   1   60.49    8.91
   1 -23  -1  140.46    8.98
  -1 -23   1  141.23   11.11
  -1 -23   1  145.26    8.86
  -1  23   1  166.62   11.44
  -1  23   1  133.02   10.17
   0 -23  -1   65.74    8.55
   0 -23   1   53.49    6.88
   0 -23   1   61.09    7.71
   0 -23   1   62.87    7.08
   0  23   1   72.05    9.26
   0  23   1   69.95    8.72
   1 -23   1  150.48   10.29
  -1 -23  -1  164.81   11.52
   1 -23   1  150.04    9.65
   1 -23   1  146.64   10.59
   1  23   1  163.44   11.00
   1  23   1  147.69    9.40
   2 -23   1  228.75   13.18
   2 -23   1  214.92    9.64
  -2 -23  -1  221.27   14.21
  -2 -23  -1  202.89    8.79
   2 -23   1  222.68   10.46
   2  23   1  213.98   12.67
  -3 -23  -1   41.48    3.67
   3 -23   1   48.15    8.43
   3 -23   1   40.66    4.04
  -3 -23  -1   65.00   10.11
   3 -23   1   44.05    4.62
  -3 -23  -1   47.15    3.21
   3  23   1   51.11    7.72
  -4 -23  -1   34.77    8.50
   4 -23   1   55.13    9.32
   4 -23   1   55.91    9.48
   4  23   1   46.49    7.74
   5 -23   1  107.20   11.99
   5 -23   1  118.69   12.78
  -5 -23  -1  127.24   13.90
   5  23   1  121.81   12.25
   4 -24  -1   51.97    9.58
  -4 -24   1   33.36    9.36
  -4  24   1   47.04   10.02
   4  24  -1   44.71    5.93
  -3 -24   1   66.03    4.40
  -3 -24   1   44.67    9.20
   3 -24  -1   66.53    3.58
   3 -24  -1   43.81    4.01
  -3 -24   1   48.43    4.74
   3 -24  -1   64.54    9.82
  -3  24   1   65.22   10.07
   3  24  -1   47.62    6.52
  -2 -24   1   60.17    5.69
   2 -24  -1   74.98    9.85
   2 -24  -1   53.67    5.20
  -2 -24   1   40.94    7.91
   2 -24  -1   47.21    5.67
  -2 -24   1   53.51    5.80
   2  24  -1   61.51    7.39
  -2  24   1   57.59    8.92
  -1 -24   1   10.09    5.46
  -1 -24   1    1.93    3.63
   1 -24  -1   -0.19    3.40
  -1 -24   1    8.41    3.74
  -1  24   1    0.23    4.76
  -1  24   1    5.67    5.46
   0 -24  -1  268.46   13.80
   0 -24   1  284.89   14.29
   0 -24   1  273.12   13.32
   0 -24   1  256.30   12.86
   0  24   1  279.21   14.68
   0  24   1  257.47   13.46
   1 -24   1   69.94    7.41
  -1 -24  -1   65.19    9.03
   1 -24   1   79.42    8.30
   1 -24   1   71.20    9.21
   1  24   1   52.19    7.97
   1  24   1   63.44    7.04
   2 -24   1   33.67    7.07
   2 -24   1   38.21    5.46
   2 -24   1   39.75    7.22
  -2 -24  -1   39.25    5.29
  -2 -24  -1   33.65    7.45
   2 -24   1   39.50    8.01
  -2 -24  -1   53.02    5.07
   2  24   1   46.33    7.56
  -3 -24  -1   25.66    3.35
  -3 -24  -1   26.46    7.14
   3 -24   1   28.05    3.77
   3 -24   1   21.54    6.88
   3 -24   1   29.11    6.91
   3 -24   1   20.43    3.79
   3  24   1   33.73    6.89
   4 -24   1   69.11   10.85
   4 -24   1   80.52   10.82
  -4 -24  -1   81.39   12.35
   4  24   1   86.91    9.44
  -4 -25   1  140.14   13.99
   4 -25  -1  137.96   11.88
  -4  25   1  142.10   13.56
   4  25  -1  140.91    9.16
   3 -25  -1   56.11    9.26
  -3 -25   1   72.48   11.08
  -3 -25   1   51.38    4.78
   3 -25  -1   47.55    5.08
   3 -25  -1   43.42    4.13
  -3  25   1   40.61    8.23
   3  25  -1   52.59    6.81
   2 -25  -1   78.56    6.31
   2 -25  -1   97.60   10.55
   2 -25  -1   81.30    6.64
  -2 -25   1   88.08    9.56
  -2 -25   1   87.25    7.05
  -2  25   1   82.85   10.99
  -1 -25   1   86.54    7.44
  -1 -25   1   90.31    8.08
  -1 -25   1   84.05    9.04
   1 -25  -1  107.37    8.44
  -1  25   1   85.41    9.55
   0 -25   1   21.17    5.69
   0 -25   1   26.53    5.99
   0 -25   1   12.59    5.12
   0 -25  -1   14.31    5.64
   0  25   1   21.14    5.97
   0  25   1   17.44    5.66
  -1 -25  -1   92.34    9.44
   1 -25   1  102.67    8.48
   1 -25   1   82.84    8.34
   1 -25   1   98.16    8.86
   1  25   1  110.46    8.54
   1  25   1   91.90    9.63
   2 -25   1  230.28   13.99
  -2 -25  -1  218.26   10.29
  -2 -25  -1  235.77   10.32
  -2 -25  -1  210.73   14.39
   2 -25   1  224.52   11.05
   2 -25   1  227.77   13.78
   2  25   1  261.20   14.42
  -3 -25  -1  128.55    5.97
   3 -25   1  133.62   11.67
  -3 -25  -1  144.96   13.42
   3 -25   1  132.59   11.45
   3 -25   1  140.66    7.37
   3  25   1  159.03   11.64
   4 -25   1   15.62    6.61
   4 -25   1   20.60    7.80
  -4 -25  -1   23.04    7.98
   4  25   1   24.20    6.10
  -4 -26   1   47.89   10.44
   4 -26  -1   48.14    9.66
   4  26  -1   40.44    6.47
  -4  26   1   57.74   11.56
  -3 -26   1   35.14    4.57
   3 -26  -1   50.22    9.35
   3 -26  -1   41.80    4.18
  -3 -26   1   38.50    9.37
  -3  26   1   30.48    8.18
   3  26  -1   35.69    6.04
  -2 -26   1   24.58    5.06
   2 -26  -1   18.61    6.09
   2 -26  -1   22.13    4.76
  -2 -26   1    8.88    6.04
  -2  26   1   21.45    7.01
  -1 -26   1   27.13    7.00
   1 -26  -1   30.14    6.09
  -1 -26   1   26.21    5.92
  -1 -26   1   32.56    6.07
  -1  26   1   24.35    6.86
   0 -26  -1   63.47    8.32
   0 -26   1   62.27    8.29
   0 -26   1   49.82    8.22
   0 -26   1   65.19    8.46
   0  26   1   51.03    8.32
   0  26   1   52.08    8.51
   1 -26   1    3.42    4.53
   1 -26   1    5.65    4.67
   1 -26   1    3.36    4.29
  -1 -26  -1    2.29    4.48
   1  26   1    1.41    4.08
   1  26   1   -2.38    4.69
   2 -26   1   20.69    5.11
   2 -26   1   28.82    6.90
  -2 -26  -1   27.00    5.00
   2 -26   1   34.40    7.36
  -2 -26  -1   35.58    8.44
   2  26   1   29.98    6.37
  -3 -26  -1   21.98    6.83
   3 -26   1    9.55    6.59
   3 -26   1   16.15    6.31
   3 -26   1   12.94    3.59
  -3 -26  -1   13.31    3.06
   3  26   1    9.20    5.28
   4 -26   1   79.58   11.56
  -4 -26  -1   72.20   12.63
   4 -26   1   59.25   10.14
   4  26   1   58.70    8.46
   3 -27  -1   49.96    9.04
  -3 -27   1   63.00   10.43
  -3 -27   1   48.14    5.12
   3 -27  -1   53.86    5.78
  -3  27   1   73.82   11.73
  -2 -27   1   73.45   11.32
   2 -27  -1   90.02   11.54
  -2 -27   1   71.49    7.51
  -2 -27   1   75.85    7.29
   2 -27  -1   67.49    7.01
  -2  27   1   73.61   10.96
   1 -27  -1   15.99    5.20
  -1 -27   1   12.08    6.22
   1 -27  -1   14.01    6.03
  -1 -27   1   13.56    4.81
  -1 -27   1   13.82    5.17
  -1  27   1   13.98    6.91
   0 -27   1   69.19    9.32
   0 -27   1   69.74    8.82
   0 -27  -1   77.47    8.15
   0 -27   1   62.81    8.25
   0  27   1   73.14    9.70
   0  27   1   70.94   10.19
   1 -27   1  216.97   13.08
  -1 -27  -1  175.77   12.96
   1 -27   1  199.64   12.83
   1 -27   1  219.65   12.64
   1  27   1  212.74   13.79
   2 -27   1  228.25   14.52
   2 -27   1  200.86   13.55
  -2 -27  -1  222.89   14.76
   2 -27   1  203.41   11.16
  -2 -27  -1  206.08   10.61
   2  27   1  200.04   13.64
   3 -27   1  151.34   12.40
   3 -27   1  152.01   12.95
   3 -27   1  151.75    7.87
  -3 -27  -1  159.24   13.96
  -3 -27  -1  138.98    7.08
   3  27   1  178.31   13.10
  -3 -28   1   40.64    8.79
  -3 -28   1   33.51    7.22
   3 -28  -1   33.33    8.83
  -3  28   1   44.74   10.95
  -2 -28   1   40.57    6.31
   2 -28  -1   28.24    7.46
  -2 -28   1   36.90    8.47
  -2 -28   1   42.95    6.77
   2 -28  -1   28.08    5.78
  -2  28   1   34.55    8.10
   1 -28  -1   35.58    7.85
   1 -28  -1   29.94    6.21
  -1 -28   1   15.73    5.31
  -1 -28   1   24.49    7.38
  -1 -28   1   31.31    6.35
  -1  28   1   28.25    7.02
   0 -28   1   36.20    7.17
   0 -28   1   35.73    6.41
   0 -28  -1   41.68    7.97
   0 -28   1   34.12    7.08
   0  28   1   43.27    8.56
   0  28   1   28.04    7.25
  -1 -28  -1   42.77    8.53
   1 -28   1   35.78    7.87
   1 -28   1   35.57    7.18
   1 -28   1   45.79    7.46
   1  28   1   29.85    7.03
   2 -28   1   16.69    5.84
   2 -28   1   12.75    5.12
  -2 -28  -1   21.67    5.02
   2 -28   1   27.51    6.96
  -2 -28  -1   19.85    7.08
   2  28   1   23.04    6.11
   3 -28   1   23.46    7.07
   3 -28   1   46.55    5.45
  -3 -28  -1   55.22   10.63
   3 -28   1   49.55    9.35
   3  28   1   40.02    8.27
  -2 -29   1   -6.51    4.96
  -2 -29   1   -3.02    3.65
   2 -29  -1   -8.49    3.63
   2 -29  -1   -1.77    5.30
  -2 -29   1    7.96    4.93
  -2  29   1   19.09    7.79
   1 -29  -1    1.08    4.52
  -1 -29   1    7.71    5.24
  -1 -29   1    3.45    4.41
  -1 -29   1   -5.83    3.86
   1 -29  -1   -4.71    4.30
  -1  29   1    7.19    5.79
   0 -29   1  105.84    9.84
   0 -29   1  106.81    9.47
   0 -29   1  128.33   10.83
   0 -29  -1  110.22    9.90
   0  29   1  107.56   12.73
   0  29   1  112.34   10.34
   1 -29   1   47.55    7.57
  -1 -29  -1   51.69    7.37
   1 -29   1   36.08    8.02
   1 -29   1   45.56    8.30
  -1 -29  -1   53.52    9.53
   1  29   1   32.16    7.78
   2 -29   1  155.50   12.44
   2 -29   1  166.05   13.44
   2 -29   1  163.29   10.69
  -2 -29  -1  143.55    9.44
  -2 -29  -1  157.62   13.47
   2  29   1  151.26   12.02
   1 -30  -1    3.29    5.36
   1 -30  -1    3.31    4.70
  -1 -30   1    6.64    5.46
  -1 -30   1   -1.16    4.51
  -1 -30   1   -2.65    3.69
  -1  30   1    7.53    6.60
   0 -30  -1   32.84    7.72
   0 -30   1   40.77    7.76
   0 -30   1   33.85    7.65
   0 -30   1   36.66    7.10
   1 -30   1    5.95    5.82
  -1 -30  -1   10.41    4.72
  -1 -30  -1    7.52    5.94
   1 -30   1    6.12    4.79
   1 -30   1    2.49    4.30
   1  30   1   11.49    6.48
   7   0  -2   98.13    9.21
  -7   0   2  102.99    7.83
  -7   0   2   87.31    7.72
   6   0  -2    4.49    3.39
  -6   0   2   -1.87    3.07
  -6   0   2    1.30    2.90
  -6   0   2    2.77    3.46
  -5   0   2  255.34   10.57
  -5   0   2  239.49    9.92
   5   0  -2  240.35    9.96
   5   0  -2  247.60   10.23
  -5   0   2  241.90   10.51
   5   0  -2  242.36    9.89
  -4   0   2   45.02    4.39
   4   0  -2   50.32    4.63
   4   0  -2   51.92    4.31
  -4   0   2   46.02    4.73
   4   0  -2   50.63    4.39
   4   0  -2   52.65    4.66
   3   0  -2 1578.85   32.90
  -3   0   2 1628.45   34.08
   3   0  -2 1601.61   34.07
   3   0  -2 1626.14   33.02
  -3   0   2 1614.55   34.52
   3   0  -2 1594.85   34.29
  -2   0   2  834.45   19.18
   2   0  -2  854.00   17.78
   2   0  -2  828.82   19.21
   2   0  -2  832.91   17.72
  -2   0   2  838.14   19.54
   2   0  -2  823.53   19.40
   1   0  -2 5277.77   99.07
  -1   0   2 5147.60   98.90
  -1   0   2 5276.33   97.31
  -1   0   2 5363.88   99.20
   1   0  -2 5351.98   99.10
   1   0  -2 5302.93   97.29
   0   0   2 3297.60   64.06
   0   0   2 3323.66   64.30
   0   0   2 3444.38   63.37
   0   0  -2 3349.40   64.09
   0   0  -2 3371.17   63.23
   0   0  -2 3368.62   64.42
  -1   0  -2  160.04    6.12
   1   0   2  148.69    6.17
  -1   0  -2  162.14    6.55
  -1   0  -2  159.85    6.14
   1   0   2  157.20    6.04
   1   0   2  158.45    6.28
  -2   0  -2  333.63    9.91
   2   0   2  345.22   10.14
  -2   0  -2  323.63   10.58
   2   0   2  344.48   11.14
  -2   0  -2  339.24   10.88
   2   0   2  346.81   10.66
   3   0   2  147.90    7.21
  -3   0  -2  147.01    7.47
   3   0   2  150.03    6.80
   3   0   2  148.94    6.74
   3   0   2  144.90    7.79
  -3   0  -2  135.55    7.46
   4   0   2   31.95    4.42
   4   0   2   36.59    5.88
   4   0   2   30.60    4.56
   4   0   2   33.48    4.53
   5   0   2  128.92    7.98
   5   0   2  115.58    8.96
   5   0   2  122.37    7.21
   5   0   2  130.32    7.56
  -5   0  -2  124.65    8.23
   6   0   2  323.24   15.94
   6   0   2  328.90   12.80
  -6   0  -2  346.47   14.51
  -7   0  -2   46.99    7.24
   7   0   2   44.80    8.64
   7   0   2   45.49    6.94
   7  -1  -2   25.13    6.21
  -7  -1   2   32.50    6.13
  -7  -1   2   25.45    5.13
  -7   1   2   18.63    4.86
   7   1  -2   15.55    5.13
  -7   1   2   21.77    5.10
   6  -1  -2   64.14    6.67
  -6  -1   2   60.67    6.25
  -6  -1   2   61.89    7.17
  -6   1   2   60.13    5.73
  -6   1   2   69.22    6.87
  -6   1   2   49.14    5.65
   6   1  -2   72.58    8.15
   6   1  -2   61.24    6.07
   5  -1  -2   25.49    4.26
   5  -1  -2   16.28    4.00
  -5  -1   2   17.62    3.95
  -5  -1   2   24.83    4.64
  -5  -1   2   17.72    3.67
   5  -1  -2   23.09    4.26
  -5   1   2   30.51    4.97
  -5   1   2   14.73    3.36
   5   1  -2   17.32    3.83
  -5   1   2   21.01    4.27
   5   1  -2   17.49    3.86
   5   1  -2   21.62    3.78
  -4  -1   2   13.69    3.25
   4  -1  -2   14.90    3.53
   4  -1  -2   15.10    3.33
   4  -1  -2   16.34    3.25
   4  -1  -2   11.97    3.03
  -4  -1   2    9.88    2.99
  -4   1   2   15.96    3.72
   4   1  -2   13.27    2.93
  -4   1   2   11.75    2.83
   4   1  -2   11.44    3.06
   4   1  -2   15.12    3.69
   4   1  -2   13.19    2.84
  -3  -1   2  346.05   10.83
   3  -1  -2  338.06   10.03
   3  -1  -2  343.67   11.06
  -3  -1   2  346.97   10.88
   3  -1  -2  347.27   10.43
   3  -1  -2  335.82   10.10
   3   1  -2  343.01   11.04
   3   1  -2  345.57    9.53
  -3   1   2  358.98   11.47
   3   1  -2  342.76    9.49
  -3   1   2  340.64   10.33
   3   1  -2  347.52   10.68
   2  -1  -2  251.14    8.48
   2  -1  -2  242.82    8.02
   2  -1  -2  245.01    7.36
  -2  -1   2  251.11    8.38
  -2  -1   2  261.75    8.64
   2   1  -2  264.76    8.79
   2   1  -2  259.10    6.80
  -2   1   2  257.39    8.16
  -2   1   2  240.78    8.55
   2   1  -2  252.61    8.37
   2   1  -2  266.87    6.83
   1  -1  -2 1026.14   21.06
  -1  -1   2 1007.94   22.15
   1  -1  -2 1038.22   22.16
   1  -1  -2 1047.20   22.56
  -1  -1   2 1015.26   22.34
  -1  -1   2 1026.07   20.22
  -1   1   2 1018.11   22.31
   1   1  -2 1006.09   22.00
   1   1  -2 1017.86   22.33
  -1   1   2 1000.89   20.90
  -1   1   2 1027.14   21.95
   1   1  -2 1034.24   20.08
   0  -1   2 2600.50   49.96
   0  -1   2 2536.18   50.02
   0  -1  -2 2602.50   49.16
   0  -1  -2 2562.77   50.07
   0  -1  -2 2516.66   49.69
   0  -1   2 2561.57   48.80
   0   1  -2 2592.06   49.94
   0   1  -2 2532.75   48.84
   0   1   2 2547.65   49.92
   0   1   2 2550.14   50.08
   0   1   2 2566.12   49.30
   0   1  -2 2633.88   50.44
   1  -1   2  761.22   17.58
   1  -1   2  750.73   17.56
   1  -1   2  780.56   17.77
  -1  -1  -2  754.53   17.12
  -1  -1  -2  757.29   18.08
  -1  -1  -2  727.13   17.40
   1   1   2  764.40   17.35
  -1   1  -2  761.55   17.61
  -1   1  -2  783.07   17.58
   1   1   2  758.56   17.72
  -1   1  -2  754.70   17.83
   1   1   2  746.42   17.81
   2  -1   2 1193.88   26.97
  -2  -1  -2 1214.02   27.57
   2  -1   2 1250.08   27.89
   2  -1   2 1234.42   26.89
  -2  -1  -2 1243.36   26.27
  -2  -1  -2 1281.67   27.82
  -2   1  -2 1220.39   27.61
  -2   1  -2 1222.86   26.78
  -2   1  -2 1246.76   27.41
   2   1   2 1203.39   27.43
   2   1   2 1261.60   26.55
   2   1   2 1270.16   27.93
   3  -1   2  215.68    8.37
   3  -1   2  214.99    8.35
  -3  -1  -2  202.86    9.00
   3  -1   2  225.80    9.74
  -3  -1  -2  185.32    8.85
   3  -1   2  209.40    8.44
   3   1   2  202.33    7.79
   3   1   2  197.86    8.48
   3   1   2  222.43    9.70
  -3   1  -2  208.65    9.05
  -3   1  -2  209.47    8.69
   3   1   2  208.02    7.83
   4  -1   2   67.66    5.47
   4  -1   2   62.46    5.38
  -4  -1  -2   69.82    6.09
   4  -1   2   64.53    6.76
   4  -1   2   63.10    5.36
  -4   1  -2   61.92    5.65
   4   1   2   66.72    6.74
   4   1   2   55.30    5.32
   4   1   2   52.57    4.69
   4   1   2   60.96    4.89
   5  -1   2  253.37   13.01
  -5  -1  -2  270.28   11.98
   5  -1   2  241.09   10.41
   5  -1   2  265.48   11.27
   5  -1   2  256.11   10.91
   5   1   2  234.27    9.81
  -5   1  -2  251.61   11.27
   5   1   2  241.31    9.86
   5   1   2  284.54   13.37
  -6  -1  -2  292.03   13.28
   6  -1   2  276.42   11.97
   6  -1   2  321.28   15.49
   6   1   2  289.66   11.65
  -6   1  -2  285.42   12.73
   6   1   2  307.57   15.25
   6   1   2  291.41   11.49
  -7  -1  -2   18.08    5.88
   7  -1   2   16.22    5.12
   7  -1   2   20.64    6.90
  -7   1  -2   25.26    6.13
   7   1   2   19.22    4.66
   7   1   2   10.04    6.16
  -7  -2   2   14.90    4.15
   7  -2  -2   11.80    4.47
  -7  -2   2   15.76    4.99
  -7   2   2   12.25    4.15
  -7   2   2   13.63    4.71
   7   2  -2    9.66    5.06
  -6  -2   2   29.05    5.59
  -6  -2   2   32.54    5.02
   6  -2  -2   30.28    5.36
  -6   2   2   31.08    4.72
  -6   2   2   39.14    5.06
  -6   2   2   35.85    6.15
   6   2  -2   43.93    5.06
   6   2  -2   28.63    4.94
  -5  -2   2  126.44    7.13
   5  -2  -2  131.15    7.83
  -5  -2   2  123.89    7.21
  -5  -2   2  115.51    8.11
   5  -2  -2  103.78   10.10
   5  -2  -2  133.51    7.54
   5   2  -2  131.82    7.24
  -5   2   2  125.84    8.30
  -5   2   2  136.81    7.36
   5   2  -2  140.63    7.36
  -5   2   2  131.42    6.73
   5   2  -2  125.57    6.95
   4  -2  -2   71.47    4.84
   4  -2  -2   63.77    5.17
  -4  -2   2   61.50    5.08
  -4  -2   2   72.74    5.40
   4  -2  -2   68.21    5.46
   4  -2  -2   76.25    5.47
   4   2  -2   82.14    5.89
   4   2  -2   72.15    4.71
   4   2  -2   71.46    5.10
  -4   2   2   66.43    5.90
  -4   2   2   77.54    4.89
   4   2  -2   74.07    4.61
   3  -2  -2  226.44    8.84
   3  -2  -2  218.97    7.65
  -3  -2   2  219.33    8.61
   3  -2  -2  235.05    8.22
  -3  -2   2  223.32    8.08
   3  -2  -2  227.42    8.06
  -3   2   2  218.59    8.98
   3   2  -2  225.35    6.85
   3   2  -2  218.79    7.94
   3   2  -2  207.04    8.62
  -3   2   2  226.29    7.58
   3   2  -2  228.00    6.87
  -2  -2   2  273.99    9.02
   2  -2  -2  250.22    8.89
   2  -2  -2  254.25    7.88
   2  -2  -2  244.62    7.85
  -2  -2   2  257.86    8.29
  -2   2   2  254.24    7.90
   2   2  -2  265.60    6.41
  -2   2   2  259.26    8.14
   2   2  -2  262.75    6.41
  -2   2   2  253.07    9.02
   2   2  -2  260.36    8.90
   2   2  -2  264.87    8.32
   1  -2  -2  149.75    5.79
  -1  -2   2  148.16    3.97
  -1  -2   2  135.69    5.88
   1  -2  -2  134.67    6.11
   1  -2  -2  139.87    5.27
  -1  -2   2  137.99    5.77
   1   2  -2  146.62    6.19
  -1   2   2  143.06    5.38
  -1   2   2  143.32    6.10
   1   2  -2  144.28    4.01
  -1   2   2  139.83    5.64
   1   2  -2  144.11    5.83
   0  -2  -2 1946.82   39.03
   0  -2  -2 1976.75   39.44
   0  -2   2 1985.47   39.60
   0  -2   2 2050.08   38.42
   0  -2   2 1959.45   39.74
   0  -2  -2 2028.22   39.88
   0   2  -2 1962.31   39.51
   0   2   2 1973.01   39.05
   0   2  -2 1998.98   38.34
   0   2  -2 1965.31   39.81
   0   2   2 1984.14   39.52
   0   2   2 2051.03   39.85
  -1  -2  -2   66.25    4.28
   1  -2   2   75.43    4.38
  -1  -2  -2   74.93    5.14
   1  -2   2   71.93    4.70
   1  -2   2   68.04    4.52
  -1  -2  -2   71.37    4.15
  -1   2  -2   68.08    4.46
   1   2   2   75.84    4.86
   1   2   2   72.31    4.51
  -1   2  -2   71.27    4.51
  -1   2  -2   66.88    4.29
   1   2   2   74.12    4.30
  -2  -2  -2  133.02    5.63
   2  -2   2  126.40    6.35
  -2  -2  -2  126.85    6.52
   2  -2   2  132.84    6.04
  -2  -2  -2  132.65    6.97
   2  -2   2  131.91    6.62
   2   2   2  141.22    5.97
  -2   2  -2  134.58    6.39
  -2   2  -2  139.14    6.57
   2   2   2  137.75    7.08
   2   2   2  142.41    6.88
  -2   2  -2  143.82    6.99
   3  -2   2 2399.96   49.71
   3  -2   2 2446.08   50.14
  -3  -2  -2 2401.50   50.99
   3  -2   2 2444.13   50.36
   3  -2   2 2531.99   51.87
  -3  -2  -2 2439.48   51.26
  -3   2  -2 2486.43   49.72
  -3   2  -2 2362.51   50.81
   3   2   2 2450.14   50.96
   3   2   2 2334.84   50.40
   3   2   2 2465.84   48.48
   3   2   2 2402.89   48.16
   4  -2   2  576.98   16.58
   4  -2   2  571.93   16.46
   4  -2   2  568.73   16.66
   4  -2   2  526.99   17.68
  -4  -2  -2  572.55   17.70
  -4   2  -2  572.82   16.55
   4   2   2  559.74   15.23
   4   2   2  557.70   15.11
   4   2   2  550.74   17.29
   4   2   2  581.68   18.28
   5  -2   2  128.97    9.55
   5  -2   2  107.78    7.10
   5  -2   2  103.27    7.48
  -5  -2  -2   94.78    8.39
   5  -2   2  112.32    7.28
  -5   2  -2  114.07    7.90
   5   2   2  105.80    8.59
   5   2   2  113.65    6.71
   5   2   2  103.08    6.33
  -6  -2  -2   11.32    4.99
   6  -2   2    4.53    4.97
   6  -2   2   15.86    4.57
   6   2   2   16.29    4.15
  -6   2  -2   11.76    4.80
   6   2   2   17.25    4.02
   6   2   2   14.30    5.66
   7  -2   2    5.32    4.47
   7  -2   2    4.94    5.55
  -7  -2  -2    7.83    5.28
  -7   2  -2   -3.92    4.46
   7   2   2    4.84    3.83
   7   2   2    1.60    5.57
  -7  -3   2  184.61    9.05
  -7  -3   2  156.52   10.69
   7  -3  -2  181.03   11.82
   7   3  -2  182.97   10.38
  -7   3   2  170.05    8.83
  -7   3   2  173.05   10.72
  -6  -3   2   31.32    4.84
   6  -3  -2   33.49    5.90
  -6  -3   2   23.77    5.40
   6   3  -2   41.26    5.25
  -6   3   2   26.46    5.55
   6   3  -2   36.29    5.34
  -6   3   2   23.94    4.08
  -6   3   2   30.40    3.98
   6   3  -2   31.86    4.97
  -5  -3   2   29.53    4.35
  -5  -3   2   30.38    5.16
   5  -3  -2   33.44    5.25
  -5  -3   2   37.55    5.85
  -5   3   2   26.63    3.82
   5   3  -2   28.65    4.15
   5   3  -2   29.02    4.10
  -5   3   2   36.79    5.75
   5   3  -2   41.04    4.86
  -5   3   2   33.38    3.96
   4  -3  -2   69.57    4.56
  -4  -3   2   75.91    5.79
   4  -3  -2   67.42    5.42
   4  -3  -2   68.01    5.62
   4  -3  -2   68.74    5.65
  -4  -3   2   61.92    4.97
  -4   3   2   63.22    5.91
   4   3  -2   69.27    4.38
   4   3  -2   62.97    5.64
   4   3  -2   69.43    4.70
  -4   3   2   66.17    4.34
   4   3  -2   73.17    4.56
  -3  -3   2  291.07    9.30
   3  -3  -2  297.98    8.79
  -3  -3   2  280.50   10.21
   3  -3  -2  293.10    9.68
   3  -3  -2  293.24    9.76
   3  -3  -2  300.70   10.57
   3   3  -2  295.56    7.96
   3   3  -2  304.62    9.41
  -3   3   2  303.83    8.86
   3   3  -2  289.73   10.65
   3   3  -2  308.92    8.06
  -3   3   2  306.66   11.03
   2  -3  -2  710.15   15.93
  -2  -3   2  699.20   16.43
   2  -3  -2  704.32   16.57
  -2  -3   2  694.82   17.56
   2  -3  -2  674.10   17.42
  -2   3   2  728.42   16.39
   2   3  -2  706.41   18.09
   2   3  -2  713.26   14.17
  -2   3   2  736.01   18.36
  -2   3   2  727.66   17.20
   2   3  -2  719.64   16.83
  -1  -3   2 1539.85   28.50
   1  -3  -2 1506.94   30.99
   1  -3  -2 1504.88   31.88
  -1  -3   2 1528.42   32.05
   1  -3  -2 1542.01   31.02
  -1  -3   2 1552.81   31.32
  -1   3   2 1557.85   31.51
   1   3  -2 1536.96   32.57
   1   3  -2 1559.11   29.02
  -1   3   2 1587.10   32.69
  -1   3   2 1583.24   31.65
   1   3  -2 1520.68   31.58
   0  -3  -2  103.37    4.83
   0  -3  -2   94.57    4.81
   0  -3   2  103.15    5.11
   0  -3   2  105.89    5.42
   0  -3   2  113.15    4.33
   0  -3  -2  107.62    5.26
   0   3   2   91.18    4.70
   0   3   2   94.73    5.02
   0   3  -2   94.72    4.05
   0   3  -2   89.49    5.02
   0   3  -2   92.64    4.74
   0   3   2   85.02    4.54
  -1  -3  -2  515.68   12.75
   1  -3   2  523.51   13.61
  -1  -3  -2  528.59   13.53
   1  -3   2  525.38   13.43
   1  -3   2  529.48   13.46
  -1  -3  -2  551.03   14.21
   1   3   2  499.81   13.46
  -1   3  -2  503.27   13.15
  -1   3  -2  509.01   13.15
   1   3   2  501.76   12.44
  -1   3  -2  506.48   12.93
   1   3   2  513.33   13.29
  -2  -3  -2 1519.03   33.56
   2  -3   2 1570.10   32.97
  -2  -3  -2 1535.60   31.11
   2  -3   2 1490.87   31.92
   2  -3   2 1554.96   33.49
  -2  -3  -2 1486.19   32.83
   2   3   2 1564.73   32.19
  -2   3  -2 1570.24   34.18
  -2   3  -2 1619.82   33.44
   2   3   2 1579.19   34.16
   2   3   2 1569.99   34.42
   3  -3   2  487.49   14.61
   3  -3   2  495.61   13.77
  -3  -3  -2  480.45   14.78
   3  -3   2  491.14   14.45
  -3  -3  -2  487.96   15.35
   3  -3   2  485.71   15.36
   3   3   2  472.69   15.01
  -3   3  -2  504.60   15.50
   3   3   2  493.27   12.91
   3   3   2  468.42   12.72
   3   3   2  501.44   15.41
  -3   3  -2  516.84   14.27
   4  -3   2  586.47   17.15
   4  -3   2  572.30   18.70
   4  -3   2  569.82   16.27
   4  -3   2  584.26   17.43
  -4  -3  -2  595.43   18.26
   4   3   2  621.12   18.85
   4   3   2  561.14   15.15
  -4   3  -2  600.58   16.83
   4   3   2  587.80   15.34
   4   3   2  565.09   18.02
   5  -3   2  646.06   18.71
  -5  -3  -2  671.71   21.17
   5  -3   2  680.08   21.80
   5  -3   2  639.18   19.60
  -5   3  -2  683.36   19.58
   5   3   2  691.35   17.90
   5   3   2  710.15   22.24
   5   3   2  676.99   17.80
   6  -3   2  149.08   11.19
  -6  -3  -2  128.62   10.24
   6  -3   2  135.29    8.95
   6   3   2  152.07    7.67
  -6   3  -2  131.29    8.27
  -6   3  -2  156.69    9.13
   6   3   2  153.83   11.13
   6   3   2  144.17    7.74
   7  -3   2   55.93    9.28
  -7  -3  -2   56.28    8.41
   7  -3   2   63.28    8.09
   7   3   2   45.12    8.99
  -7   3  -2   55.82    7.70
   7   3   2   56.65    6.95
   7  -4  -2   62.40    8.47
  -7  -4   2   52.64    7.62
  -7   4   2   69.26    5.83
  -7   4   2   69.30    8.79
   7   4  -2   49.74    6.91
  -6  -4   2   37.78    4.70
   6  -4  -2   34.78    6.20
  -6  -4   2   39.45    6.54
  -6   4   2   38.59    4.12
  -6   4   2   35.56    6.24
   6   4  -2   37.94    4.65
   6   4  -2   29.43    4.79
  -6   4   2   33.20    4.13
   6   4  -2   35.66    4.94
  -5  -4   2   19.40    3.76
   5  -4  -2   17.23    4.49
  -5  -4   2    8.47    4.47
  -5   4   2   15.75    4.37
   5   4  -2   12.90    3.09
  -5   4   2   15.56    3.01
   5   4  -2   16.60    3.69
   5   4  -2   14.64    3.20
  -5   4   2   16.20    2.74
   4  -4  -2  168.68    8.48
   4  -4  -2  166.29    8.22
  -4  -4   2  182.84    7.40
  -4  -4   2  174.76    8.69
   4  -4  -2  161.17    8.06
  -4   4   2  156.86    8.80
   4   4  -2  168.85    8.85
  -4   4   2  165.59    6.30
   4   4  -2  183.43    7.23
   4   4  -2  179.69    6.67
   3  -4  -2   17.70    3.17
  -3  -4   2   16.51    2.94
  -3  -4   2   17.55    3.53
   3  -4  -2   19.94    3.55
   3  -4  -2   24.43    4.27
   3  -4  -2   23.20    2.81
   3   4  -2   19.18    2.20
  -3   4   2   25.29    2.93
   3   4  -2   28.22    3.31
   3   4  -2   27.87    4.55
   3   4  -2   22.48    2.28
  -3   4   2   19.50    3.98
   2  -4  -2 2340.57   48.09
  -2  -4   2 2331.36   48.08
   2  -4  -2 2353.57   46.96
   2  -4  -2 2382.33   45.61
  -2  -4   2 2344.54   46.25
  -2   4   2 2393.11   47.71
  -2   4   2 2415.55   46.20
   2   4  -2 2382.47   46.78
   2   4  -2 2295.03   48.54
  -2   4   2 2408.51   48.90
   1  -4  -2 2483.19   48.22
  -1  -4   2 2487.44   49.60
   1  -4  -2 2478.80   48.60
  -1  -4   2 2506.86   45.43
  -1  -4   2 2446.54   48.45
   1  -4  -2 2490.17   49.47
  -1   4   2 2460.27   49.21
   1   4  -2 2499.87   45.11
   1   4  -2 2431.60   48.07
  -1   4   2 2506.08   47.93
  -1   4   2 2451.06   48.35
   1   4  -2 2422.66   49.24
   0  -4  -2 1754.59   36.04
   0  -4   2 1799.85   36.48
   0  -4  -2 1756.80   36.01
   0  -4  -2 1821.27   36.48
   0  -4   2 1745.71   34.78
   0  -4   2 1856.24   36.56
   0   4  -2 1829.82   35.15
   0   4   2 1761.86   36.40
   0   4   2 1786.78   36.58
   0   4   2 1852.90   36.58
   0   4  -2 1832.33   37.05
   0   4  -2 1759.88   36.42
  -1  -4  -2  669.38   16.35
  -1  -4  -2  670.14   15.40
  -1  -4  -2  672.13   16.94
   1  -4   2  649.18   16.43
   1  -4   2  676.40   16.11
   1  -4   2  663.59   16.10
  -1   4  -2  663.78   16.58
  -1   4  -2  691.65   16.46
   1   4   2  689.66   15.72
  -1   4  -2  678.29   16.33
   1   4   2  682.71   16.67
   1   4   2  676.48   17.11
  -2  -4  -2 1428.99   29.75
   2  -4   2 1536.76   32.46
  -2  -4  -2 1439.59   31.86
  -2  -4  -2 1462.63   32.75
   2  -4   2 1463.93   30.83
   2  -4   2 1476.75   32.45
   2  -4   2 1439.37   31.88
  -2   4  -2 1490.72   31.28
  -2   4  -2 1429.09   32.17
   2   4   2 1457.34   29.95
   2   4   2 1476.64   32.84
   2   4   2 1496.00   32.38
  -3  -4  -2  213.78    9.21
  -3  -4  -2  244.60   10.64
   3  -4   2  241.16    9.62
   3  -4   2  241.09   10.35
   3  -4   2  234.23    8.56
   3  -4   2  242.96    9.53
  -3   4  -2  228.15    9.84
  -3   4  -2  229.01    8.74
   3   4   2  219.55    9.77
   3   4   2  234.96    7.64
   3   4   2  234.88   10.13
   4  -4   2  180.61    9.03
   4  -4   2  183.78    7.98
   4  -4   2  201.17   10.28
  -4  -4  -2  186.69    9.73
   4  -4   2  171.39    8.91
   4   4   2  187.33    7.21
  -4   4  -2  211.91    8.88
   4   4   2  209.36   10.50
   4   4   2  185.04    9.61
   4   4   2  192.27    7.39
   5  -4   2   97.02    7.45
   5  -4   2  107.62    6.87
  -5  -4  -2   98.26    8.57
   5  -4   2  113.41    8.98
   5   4   2  110.18    9.18
  -5   4  -2  109.84    7.52
   5   4   2  109.91    5.97
   5   4   2  120.40    5.95
   6  -4   2    8.29    4.50
   6  -4   2   18.12    6.04
  -6  -4  -2   16.37    5.70
  -6   4  -2    7.19    4.09
   6   4   2   12.44    3.44
   6   4   2   16.13    3.49
   6   4   2   17.62    6.05
  -6   4  -2   12.23    4.26
   7  -4   2   11.41    5.24
  -7  -4  -2    6.63    5.63
   7  -4   2    0.19    5.35
   7   4   2    2.85    3.52
   7   4   2    6.49    6.33
  -7   4  -2   -2.11    4.38
   7  -5  -2   69.90    9.05
  -7  -5   2   75.68    8.63
   7   5  -2   63.13    8.33
  -7   5   2   70.76    8.09
  -7   5   2   59.47    4.20
  -6  -5   2  108.78    6.19
   6  -5  -2  116.65    8.81
  -6  -5   2  110.08    9.53
  -6   5   2  115.44    5.74
   6   5  -2  111.40    7.13
  -6   5   2  111.05    5.30
   6   5  -2  101.12    6.50
   6   5  -2  110.62    7.45
  -6   5   2  119.69    9.76
   5  -5  -2  230.48   10.88
  -5  -5   2  206.13   11.24
  -5  -5   2  203.47    8.09
  -5   5   2  222.64   11.42
   5   5  -2  213.54    8.28
   5   5  -2  225.98    8.61
  -5   5   2  223.92    7.60
  -5   5   2  209.09    7.21
   4  -5  -2  341.43   12.20
  -4  -5   2  334.43   10.19
  -4  -5   2  329.55   12.33
   4  -5  -2  340.04   12.59
   4  -5  -2  309.03   11.85
   4   5  -2  341.64    9.57
   4   5  -2  333.24   10.21
  -4   5   2  347.65   13.27
   4   5  -2  330.59   12.80
  -4   5   2  340.45    9.28
   3  -5  -2  487.36   11.80
   3  -5  -2  502.05   14.50
  -3  -5   2  501.04   15.17
  -3  -5   2  495.54   12.77
   3  -5  -2  502.91   14.56
   3  -5  -2  484.20   15.02
   3   5  -2  488.21   10.84
   3   5  -2  512.68   12.92
  -3   5   2  496.29   11.98
   3   5  -2  491.06   15.31
   3   5  -2  509.39   10.92
  -3   5   2  484.42   15.36
  -2  -5   2  514.10   14.88
   2  -5  -2  554.53   14.42
  -2  -5   2  528.19   13.28
   2  -5  -2  533.03   15.17
   2  -5  -2  545.73   12.69
  -2   5   2  533.18   14.49
   2   5  -2  524.50   15.15
  -2   5   2  527.87   12.66
  -2   5   2  557.26   15.43
   2   5  -2  535.09   13.29
  -1  -5   2 1297.20   28.73
  -1  -5   2 1323.08   27.70
   1  -5  -2 1323.85   27.35
   1  -5  -2 1301.68   28.62
   1  -5  -2 1343.53   28.10
  -1  -5   2 1321.35   24.54
  -1   5   2 1303.37   27.02
   1   5  -2 1300.55   27.31
  -1   5   2 1304.34   28.55
   1   5  -2 1294.85   28.78
  -1   5   2 1327.67   28.01
   0  -5   2   24.15    3.56
   0  -5   2   20.58    3.11
   0  -5  -2   20.65    3.19
   0  -5   2   20.33    2.47
   0  -5  -2   22.57    3.28
   0  -5  -2   19.12    3.15
   0   5   2   29.04    3.64
   0   5  -2   17.26    3.19
   0   5  -2   27.28    2.74
   0   5   2   23.64    3.20
   0   5  -2   22.72    3.47
   0   5   2   28.50    3.63
  -1  -5  -2  430.52   12.74
  -1  -5  -2  445.42   12.27
   1  -5   2  439.57   12.45
   1  -5   2  427.50   11.93
  -1  -5  -2  420.79   11.01
   1  -5   2  440.57   11.85
  -1   5  -2  432.46   11.84
  -1   5  -2  427.56   11.78
  -1   5  -2  436.20   12.21
   1   5   2  416.69   11.02
   1   5   2  428.07   12.13
   1   5   2  421.58   12.52
   2  -5   2  597.74   16.47
   2  -5   2  640.05   16.82
  -2  -5  -2  598.14   17.12
  -2  -5  -2  573.60   13.95
   2  -5   2  610.24   16.51
  -2  -5  -2  589.03   16.03
   2  -5   2  600.69   15.01
   2   5   2  588.21   13.98
  -2   5  -2  607.39   16.35
  -2   5  -2  605.05   15.16
   2   5   2  594.85   16.22
   2   5   2  589.49   16.69
   3  -5   2  226.01    8.15
  -3  -5  -2  216.15    9.16
  -3  -5  -2  225.07   10.37
   3  -5   2  229.70    9.66
   3  -5   2  224.29   10.07
   3  -5   2  216.61    9.47
  -3   5  -2  232.73    9.96
   3   5   2  230.93    7.39
  -3   5  -2  239.23    8.68
   3   5   2  214.08    9.82
   3   5   2  207.48    9.45
   4  -5   2   67.58    6.07
  -4  -5  -2   68.75    6.66
   4  -5   2   68.22    7.16
   4  -5   2   61.82    6.13
   4  -5   2   68.12    5.11
   4   5   2   60.22    4.21
   4   5   2   70.38    7.04
   4   5   2   60.52    3.90
  -4   5  -2   63.87    5.47
   5  -5   2   28.12    5.36
   5  -5   2   19.78    5.33
  -5  -5  -2   18.84    5.55
   5  -5   2   17.37    3.81
   5   5   2   21.51    3.29
  -5   5  -2   20.16    4.10
   5   5   2   20.93    3.12
   5   5   2   13.44    5.46
  -6  -5  -2   32.80    6.80
   6  -5   2   42.08    7.80
   6  -5   2   25.47    5.61
  -6   5  -2   27.29    4.60
   6   5   2   30.18    6.98
  -6   5  -2   23.29    4.79
   6   5   2   23.90    3.74
   6   5   2   25.50    3.48
   7  -5   2   52.48    7.75
  -7  -5  -2   49.95    8.59
   7  -5   2   50.38    9.73
  -7   5  -2   39.76    5.99
   7   5   2   46.11    8.60
   7   5   2   48.06    5.20
   7  -6  -2   -0.06    4.39
  -7  -6   2    4.60    4.66
  -7   6   2    2.76    4.70
   7   6  -2   -5.00    3.52
   6  -6  -2   72.18    8.46
  -6  -6   2   59.38    4.65
  -6  -6   2   52.91    7.87
  -6   6   2   56.52    3.35
   6   6  -2   58.36    6.08
  -6   6   2   59.59    3.33
   6   6  -2   63.36    5.77
  -6   6   2   67.72    8.54
   6   6  -2   51.85    4.88
   5  -6  -2   16.82    4.60
  -5  -6   2   15.91    5.03
  -5  -6   2    9.23    2.85
   5   6  -2   15.19    3.26
  -5   6   2   17.35    4.87
  -5   6   2   14.63    2.35
   5   6  -2   12.01    3.13
  -5   6   2   11.56    2.12
  -4  -6   2  367.65   10.59
   4  -6  -2  369.29   13.06
  -4  -6   2  348.11   14.59
   4  -6  -2  382.61   13.33
   4   6  -2  355.48   13.76
  -4   6   2  333.69   13.39
   4   6  -2  377.63   10.56
   4   6  -2  379.17    9.86
  -4   6   2  354.93    9.15
  -3  -6   2  108.84    6.97
  -3  -6   2  123.07    5.24
   3  -6  -2  122.22    6.92
   3  -6  -2  103.42    6.29
   3  -6  -2  120.33    4.40
   3  -6  -2  126.44    6.92
  -3   6   2  106.88    7.28
   3   6  -2  112.62    3.53
   3   6  -2  113.73    5.14
   3   6  -2  108.28    7.25
  -3   6   2  108.47    4.36
  -2  -6   2 1831.49   39.25
   2  -6  -2 1807.67   39.07
   2  -6  -2 1830.02   35.72
  -2  -6   2 1791.09   36.52
   2  -6  -2 1827.99   38.27
   2   6  -2 1813.77   36.85
  -2   6   2 1875.31   36.17
  -2   6   2 1857.57   39.80
   2   6  -2 1807.32   39.63
  -2   6   2 1822.86   38.78
   1  -6  -2  152.23    6.13
  -1  -6   2  176.60    6.53
  -1  -6   2  170.02    4.15
   1  -6  -2  156.80    6.84
   1  -6  -2  162.44    7.24
  -1  -6   2  172.69    4.21
  -1  -6   2  170.37    7.42
   1   6  -2  156.63    7.27
   1   6  -2  174.88    6.47
  -1   6   2  160.07    7.17
  -1   6   2  173.30    7.13
  -1   6   2  164.43    6.17
   0  -6   2 1763.16   36.20
   0  -6  -2 1714.27   35.94
   0  -6  -2 1731.29   35.75
   0  -6   2 1753.06   36.01
   0  -6  -2 1743.17   35.96
   0  -6   2 1757.95   34.41
   0   6   2 1767.94   36.18
   0   6  -2 1721.86   35.92
   0   6  -2 1778.49   36.52
   0   6   2 1739.56   35.94
   0   6   2 1757.96   36.24
   0   6  -2 1719.59   34.39
  -1  -6  -2  787.23   19.84
   1  -6   2  802.02   18.61
  -1  -6  -2  769.17   17.75
   1  -6   2  804.20   18.90
  -1  -6  -2  803.61   19.19
   1  -6   2  808.91   19.60
   1   6   2  811.93   18.20
   1   6   2  797.81   19.40
   1   6   2  783.04   19.80
  -1   6  -2  811.62   19.03
  -1   6  -2  816.48   19.00
   2  -6   2  764.10   19.53
   2  -6   2  733.57   19.41
  -2  -6  -2  760.88   20.29
  -2  -6  -2  721.13   18.80
   2  -6   2  750.48   17.77
  -2  -6  -2  755.37   16.69
   2  -6   2  733.16   19.48
   2   6   2  757.65   16.68
  -2   6  -2  749.96   17.83
   2   6   2  750.47   19.22
   2   6   2  719.46   19.63
  -2   6  -2  714.67   19.02
   3  -6   2  415.45   14.13
   3  -6   2  412.05   11.70
  -3  -6  -2  415.48   10.40
   3  -6   2  403.92   13.58
  -3  -6  -2  387.35   12.96
  -3  -6  -2  402.23   14.50
   3  -6   2  392.77   13.50
  -3   6  -2  419.75   13.98
   3   6   2  388.37   10.22
  -3   6  -2  404.81   11.77
   3   6   2  397.66   13.42
   3   6   2  386.19   13.79
  -4  -6  -2 1140.72   30.12
   4  -6   2 1114.05   29.88
   4  -6   2 1134.99   28.83
   4  -6   2 1135.70   25.95
   4   6   2 1113.68   23.72
   4   6   2 1115.16   23.61
  -4   6  -2 1127.60   25.84
   4   6   2 1116.66   28.76
   5  -6   2   60.27    8.23
   5  -6   2   55.61    5.11
   5  -6   2   53.56    7.14
  -5  -6  -2   61.80    8.25
  -5   6  -2   45.27    4.88
   5   6   2   60.04    7.81
   5   6   2   50.76    3.84
   5   6   2   41.44    3.44
  -6  -6  -2   42.31    7.53
   6  -6   2   46.68    7.93
   6  -6   2   41.46    6.87
   6   6   2   36.01    3.57
  -6   6  -2   41.83    5.35
   6   6   2   43.30    3.70
  -6   6  -2   43.54    4.97
   6   6   2   60.60    8.71
   7  -6   2    6.23    5.39
  -7  -6  -2   15.47    6.39
   7  -6   2    8.80    5.26
   7   6   2   13.67    6.04
  -7   6  -2    9.91    4.68
  -7  -7   2   59.52    9.02
   7  -7  -2   75.48    9.37
  -7   7   2   79.24    8.71
   7   7  -2   67.33    8.10
   6  -7  -2  277.40   13.80
  -6  -7   2  249.97    8.09
  -6  -7   2  238.84   13.55
  -6   7   2  269.18   13.99
   6   7  -2  256.97    8.34
   6   7  -2  259.57   10.31
  -5  -7   2    2.02    2.13
  -5  -7   2    4.27    3.99
   5  -7  -2   -0.12    3.37
  -5   7   2    3.09    4.00
   5   7  -2    3.97    2.34
   5   7  -2    3.57    2.52
   4  -7  -2  284.70   11.56
  -4  -7   2  263.76    8.41
   4   7  -2  294.65    8.09
  -4   7   2  277.18    7.00
  -4   7   2  270.79   12.12
   4   7  -2  281.98    8.59
   4   7  -2  283.23   12.21
  -4   7   2  294.12    7.24
  -3  -7   2   33.43    3.27
  -3  -7   2   30.04    4.90
   3  -7  -2   27.15    4.50
   3  -7  -2   30.65    2.39
   3  -7  -2   35.34    5.02
   3  -7  -2   35.65    4.00
   3   7  -2   33.25    3.37
   3   7  -2   30.65    4.99
   3   7  -2   29.63    1.68
  -3   7   2   34.04    5.21
  -3   7   2   27.72    2.44
  -2  -7   2 3247.92   61.09
   2  -7  -2 3147.28   63.91
   2  -7  -2 3206.14   63.26
  -2  -7   2 3160.87   64.14
   2  -7  -2 3101.34   60.00
  -2   7   2 3239.71   64.75
  -2   7   2 3272.03   61.44
   2   7  -2 3227.15   62.23
  -2   7   2 3250.54   65.62
   2   7  -2 3224.40   65.70
  -1  -7   2 2021.64   42.21
   1  -7  -2 1962.86   41.41
   1  -7  -2 1994.79   41.88
   1  -7  -2 1986.10   40.09
  -1  -7   2 2036.83   37.76
  -1  -7   2 2045.69   37.79
  -1  -7   2 2056.64   40.67
   1   7  -2 2030.35   40.57
   1   7  -2 2011.50   42.47
  -1   7   2 1964.56   41.68
  -1   7   2 2033.82   42.30
  -1   7   2 2065.15   40.37
   0  -7   2  525.39   14.08
   0  -7  -2  507.33   13.77
   0  -7  -2  519.31   13.63
   0  -7   2  524.22   12.50
   0  -7   2  506.17   13.69
   0  -7  -2  519.05   13.84
   0   7   2  492.98   13.84
   0   7  -2  521.88   13.79
   0   7   2  510.83   13.62
   0   7  -2  518.05   12.44
   0   7  -2  527.81   14.16
   0   7   2  519.00   13.88
  -1  -7  -2  232.61    7.60
  -1  -7  -2  238.53    9.27
  -1  -7  -2  229.11    8.70
   1  -7   2  230.34    8.11
   1  -7   2  236.70    8.44
   1  -7   2  244.63    8.93
   1  -7   2  232.99    8.86
  -1   7  -2  229.14    8.21
   1   7   2  239.07    8.90
  -1   7  -2  221.06    8.14
   1   7   2  229.55    8.94
   1   7   2  219.68    7.53
   2  -7   2 1070.23   25.66
  -2  -7  -2 1026.06   24.70
   2  -7   2 1036.77   25.62
  -2  -7  -2 1056.46   26.34
   2  -7   2 1058.84   23.43
   2  -7   2 1077.07   25.56
  -2  -7  -2 1056.29   22.24
   2   7   2 1098.67   25.51
  -2   7  -2 1054.05   25.38
   2   7   2 1059.60   26.31
  -2   7  -2 1059.64   23.67
   2   7   2 1051.43   22.43
   3  -7   2  244.54   10.39
   3  -7   2  234.06   10.38
  -3  -7  -2  239.33   10.95
   3  -7   2  241.74    8.27
  -3  -7  -2  244.55    7.06
  -3  -7  -2  217.07    9.42
   3  -7   2  232.57   10.37
   3   7   2  253.56   10.64
  -3   7  -2  244.74    8.63
   3   7   2  242.29    7.23
  -3   7  -2  276.45   12.55
   3   7   2  233.68   10.70
   4  -7   2  204.71    8.02
   4  -7   2  200.05   10.36
   4  -7   2  196.90   11.02
  -4  -7  -2  219.55   11.35
   4   7   2  208.81    6.40
  -4   7  -2  202.82    8.12
   4   7   2  200.87    6.44
   4   7   2  212.82   10.64
  -5  -7  -2   63.72    8.78
   5  -7   2   61.85    7.75
   5  -7   2   69.81    9.10
   5  -7   2   55.32    4.84
   5   7   2   56.98    3.32
  -5   7  -2   60.73    5.12
   5   7   2   65.33    7.96
   5   7   2   59.01    3.16
  -6  -7  -2    8.33    5.45
   6  -7   2    7.96    4.69
   6  -7   2   15.10    6.27
  -6   7  -2   10.53    3.21
   6   7   2    8.43    5.18
  -6   7  -2   10.00    3.09
  -7  -7  -2   39.84    8.49
   7  -7   2   24.72    6.62
   7  -7   2   38.38    8.20
  -7   7  -2   29.52    4.39
   7   7   2   21.85    6.44
  -7  -8   2   14.82    6.19
   7  -8  -2   25.92    6.54
   7   8  -2   21.21    5.00
  -7   8   2   22.43    6.13
  -6  -8   2   26.87    6.95
   6  -8  -2   20.27    5.69
   6   8  -2   19.73    2.59
   6   8  -2   25.90    4.89
  -6   8   2   20.93    6.55
  -5  -8   2  131.96    5.32
   5  -8  -2  138.76    9.35
  -5  -8   2  132.43   10.09
  -5   8   2  143.39   10.17
   5   8  -2  118.66    5.16
   5   8  -2  124.38    5.98
   4  -8  -2  273.38   11.64
  -4  -8   2  252.04    7.88
  -4  -8   2  270.68    7.26
   4   8  -2  275.94   12.63
   4   8  -2  272.85    7.59
   4   8  -2  265.80    8.11
  -4   8   2  283.87   12.57
  -3  -8   2  179.06    8.82
   3  -8  -2  174.82    8.25
  -3  -8   2  177.67    6.31
   3  -8  -2  181.77    9.11
   3  -8  -2  180.57    5.00
   3  -8  -2  171.95    8.61
  -3   8   2  172.61    5.05
  -3   8   2  188.89    9.76
   3   8  -2  178.16    6.34
   3   8  -2  175.76    9.23
   2  -8  -2  409.57   12.93
   2  -8  -2  423.32   10.32
  -2  -8   2  410.44   13.37
   2  -8  -2  396.78   13.24
  -2  -8   2  406.52   11.03
   2   8  -2  403.96   11.13
  -2   8   2  416.23   10.49
  -2   8   2  428.17   13.55
   2   8  -2  441.60   14.38
  -2   8   2  444.09   14.22
  -1  -8   2  843.27   19.22
   1  -8  -2  798.86   20.24
  -1  -8   2  799.46   20.44
  -1  -8   2  828.07   16.66
   1  -8  -2  814.46   20.12
  -1  -8   2  838.39   16.70
   1  -8  -2  809.62   18.67
   1   8  -2  822.21   18.98
  -1   8   2  802.66   20.18
   1   8  -2  833.33   20.93
  -1   8   2  820.33   20.66
  -1   8   2  802.07   18.59
   0  -8  -2   87.84    5.32
   0  -8   2   95.10    5.40
   0  -8   2   83.44    4.31
   0  -8   2   97.72    5.73
   0  -8  -2   90.41    5.55
   0  -8  -2   93.85    5.39
   0   8   2  100.29    5.93
   0   8   2  104.15    5.78
   0   8  -2   87.58    4.50
   0   8   2   96.91    5.62
   0   8  -2   86.09    5.52
   0   8  -2   88.15    5.39
   1  -8   2  193.36    8.29
   1  -8   2  183.08    7.23
  -1  -8  -2  196.15    8.50
  -1  -8  -2  186.23    6.77
  -1  -8  -2  181.42    7.67
   1  -8   2  187.37    7.64
   1  -8   2  187.52    8.25
  -1   8  -2  181.77    7.46
  -1   8  -2  171.88    7.30
   1   8   2  202.71    8.11
   1   8   2  194.47    7.03
   1   8   2  180.71    8.05
  -2  -8  -2  256.22    7.50
   2  -8   2  238.87    9.96
   2  -8   2  248.74    9.83
   2  -8   2  229.65    9.73
   2  -8   2  239.73    8.32
  -2  -8  -2  258.38   10.75
  -2  -8  -2  241.37    9.57
   2   8   2  257.36    9.83
   2   8   2  250.02    7.64
  -2   8  -2  256.73    8.68
   2   8   2  248.35   10.40
  -2   8  -2  244.54    9.84
  -3  -8  -2   16.79    2.20
   3  -8   2   15.52    2.87
  -3  -8  -2    6.43    3.86
   3  -8   2    7.97    3.28
  -3  -8  -2   13.93    3.70
   3  -8   2   10.29    4.05
   3  -8   2   14.23    3.88
   3   8   2   13.56    4.48
   3   8   2    9.47    3.90
   3   8   2   11.42    2.08
  -3   8  -2   16.52    3.08
   4  -8   2   43.39    6.13
   4  -8   2   41.55    4.00
   4  -8   2   38.21    6.18
  -4  -8  -2   31.19    6.20
   4   8   2   48.22    6.66
   4   8   2   44.56    2.75
   4   8   2   37.61    2.60
  -4   8  -2   44.97    4.45
   5  -8   2  291.73    9.89
  -5  -8  -2  308.92   15.05
   5  -8   2  314.20   13.98
   5  -8   2  316.33   14.83
  -5   8  -2  319.71   10.49
   5   8   2  327.51   14.55
  -6  -8  -2    3.06    5.46
   6  -8   2    6.25    4.77
   6  -8   2    7.91    4.52
   6   8   2    8.50    5.21
  -6   8  -2    7.99    3.10
  -6   8  -2   10.81    2.91
   7  -8   2   72.96   10.68
   7  -8   2   51.63    8.21
  -7  -8  -2   33.09    7.76
   7   8   2   55.45    8.52
  -7   8  -2   56.28    5.71
   7  -9  -2  228.83   13.86
  -7  -9   2  235.43   14.62
  -7   9   2  247.14   14.55
   7   9  -2  212.92   12.09
  -6  -9   2  152.85   11.57
   6  -9  -2  152.59   11.05
   6   9  -2  159.85    7.84
  -6   9   2  168.83   11.68
  -5  -9   2  177.28   11.53
   5  -9  -2  163.97   10.48
  -5  -9   2  162.41    5.28
   5   9  -2  181.89    6.80
  -5   9   2  168.27   11.21
   5   9  -2  164.72    5.38
  -4  -9   2  210.27    5.98
  -4  -9   2  205.78    6.61
   4  -9  -2  207.70   10.45
   4   9  -2  197.43    6.46
   4   9  -2  205.14    6.07
   4   9  -2  215.23   11.11
  -4   9   2  196.27   10.83
  -3  -9   2   50.54    3.65
   3  -9  -2   46.10    2.30
  -3  -9   2   47.51    8.45
   3  -9  -2   54.92    6.20
   3  -9  -2   48.92    4.81
  -3   9   2   47.33    2.39
   3   9  -2   65.28    6.37
  -3   9   2   57.60    6.07
   3   9  -2   48.74    3.65
   2  -9  -2  970.39   20.29
   2  -9  -2  912.69   23.35
   2  -9  -2  926.01   23.94
  -2  -9   2  955.97   24.43
  -2  -9   2  992.06   21.27
   2   9  -2  952.31   21.01
  -2   9   2  982.21   24.83
  -2   9   2  948.12   24.00
  -2   9   2  941.06   20.26
   2   9  -2  941.85   24.63
  -1  -9   2 1153.27   22.90
   1  -9  -2 1152.73   26.56
  -1  -9   2 1144.37   22.89
  -1  -9   2 1111.85   26.77
   1  -9  -2 1134.19   26.58
   1  -9  -2 1140.02   24.85
  -1  -9   2 1158.13   25.32
   1   9  -2 1162.93   25.83
  -1   9   2 1224.91   27.74
  -1   9   2 1190.24   27.80
  -1   9   2 1158.00   25.61
   1   9  -2 1186.53   28.00
   0  -9   2  109.82    6.14
   0  -9  -2  116.62    6.36
   0  -9  -2  106.24    5.79
   0  -9   2  105.24    5.88
   0  -9   2  106.09    5.05
   0  -9  -2  110.69    6.20
   0   9   2  112.30    6.09
   0   9  -2  104.58    6.31
   0   9   2  113.23    6.25
   0   9   2  108.29    6.12
   1  -9   2  293.73    9.54
   1  -9   2  295.06    9.89
  -1  -9  -2  294.83   10.20
  -1  -9  -2  300.49   11.07
   1  -9   2  308.20   10.72
  -1  -9  -2  269.47    8.75
   1  -9   2  293.19   10.59
   1   9   2  277.64    8.87
  -1   9  -2  281.29    9.61
   1   9   2  279.09   10.53
   1   9   2  297.86   10.47
  -1   9  -2  286.38    9.75
  -2  -9  -2    4.53    3.44
  -2  -9  -2    4.86    2.72
  -2  -9  -2    8.47    2.21
   2  -9   2    5.71    3.10
   2  -9   2    5.66    2.91
   2  -9   2    5.00    3.08
   2  -9   2    6.56    2.61
   2   9   2    8.67    3.18
   2   9   2   11.13    3.34
  -2   9  -2    3.63    2.88
   2   9   2    7.01    2.14
  -2   9  -2    9.47    2.62
   3  -9   2   37.37    5.58
  -3  -9  -2   22.25    3.89
   3  -9   2   32.68    3.70
  -3  -9  -2   27.37    2.49
   3  -9   2   32.00    5.16
  -3  -9  -2   31.33    5.56
   3   9   2   30.72    2.67
  -3   9  -2   31.22    3.75
   3   9   2   32.02    5.10
   4  -9   2  330.97   14.54
  -4  -9  -2  359.03   15.37
   4  -9   2  367.70   10.79
   4  -9   2  368.33   14.78
  -4   9  -2  377.22   11.21
   4   9   2  391.60   14.74
   5  -9   2  136.68   10.63
  -5  -9  -2  129.15   10.56
   5  -9   2  127.83    5.93
   5  -9   2  131.50    9.53
  -5   9  -2  131.68    6.14
   5   9   2  124.57    9.93
   6  -9   2   39.53    8.30
  -6  -9  -2   32.98    7.73
   6  -9   2   43.12    7.48
  -6   9  -2   32.52    3.58
   6   9   2   37.80    7.05
  -6   9  -2   36.08    4.00
   7  -9   2   93.10   11.79
   7  -9   2  102.78   10.01
  -7  -9  -2   87.72   10.32
   7   9   2   85.69   10.43
   7 -10  -2   14.64    5.88
  -7 -10   2   17.38    6.59
  -7  10   2   22.00    6.54
   7  10  -2   22.81    5.34
  -6 -10   2    8.77    5.79
   6 -10  -2   16.58    5.87
  -6  10   2   20.15    5.98
   5 -10  -2  114.67    9.30
  -5 -10   2  118.26    9.90
   5  10  -2  108.90    5.28
  -5  10   2  111.68    9.77
   4 -10  -2   24.73    5.38
  -4 -10   2   24.54    2.73
  -4 -10   2   25.32    2.28
  -4  10   2   31.60    6.58
   4  10  -2   24.52    5.77
   4  10  -2   20.51    2.27
   4  10  -2   25.04    2.63
   3 -10  -2  892.38   23.87
  -3 -10   2  885.99   19.45
   3  10  -2  895.38   24.86
  -3  10   2  851.78   17.22
  -3  10   2  903.49   24.94
   3  10  -2  896.09   19.45
   2 -10  -2   43.46    5.53
  -2 -10   2   35.47    3.85
   2 -10  -2   37.84    4.88
  -2 -10   2   30.87    1.85
   2 -10  -2   34.40    3.09
  -2 -10   2   27.39    4.38
  -2 -10   2   32.19    1.99
  -2  10   2   36.37    5.63
   2  10  -2   26.88    4.63
  -2  10   2   35.59    5.16
  -2  10   2   27.01    2.91
   2  10  -2   29.11    3.53
   1 -10  -2  294.74   10.68
  -1 -10   2  290.39    7.80
   1 -10  -2  299.41    9.28
   1 -10  -2  298.61   10.79
  -1 -10   2  280.94    7.79
  -1 -10   2  280.73   10.66
  -1 -10   2  297.85    9.61
   1  10  -2  283.26   11.17
   1  10  -2  277.70    9.27
  -1  10   2  294.26   10.92
  -1  10   2  292.20   10.97
  -1  10   2  293.70    9.32
   0 -10   2  860.50   21.17
   0 -10   2  832.55   21.07
   0 -10  -2  860.05   20.80
   0 -10   2  860.14   19.73
   0 -10   2  868.78   19.69
   0 -10  -2  854.25   21.20
   0 -10   2  856.35   21.04
   0 -10  -2  876.66   21.41
   0  10   2  872.54   21.37
   0  10   2  847.76   21.08
   0  10  -2  848.35   21.49
   0  10   2  895.66   21.92
  -1 -10  -2  741.80   20.04
   1 -10   2  705.75   17.94
   1 -10   2  731.86   19.46
   1 -10   2  747.38   18.75
   1 -10   2  713.29   19.42
  -1 -10  -2  715.62   17.31
  -1 -10  -2  743.00   19.08
  -1  10  -2  734.08   18.80
   1  10   2  730.44   17.88
  -1  10  -2  754.18   18.75
   1  10   2  730.05   20.00
   1  10   2  766.63   19.70
   2 -10   2  123.43    7.75
   2 -10   2  118.45    7.01
   2 -10   2  129.25    7.26
  -2 -10  -2  104.18    4.90
  -2 -10  -2  117.84    6.63
   2 -10   2  119.76    5.89
  -2 -10  -2  114.29    7.70
  -2  10  -2  118.13    5.92
  -2  10  -2  107.27    6.80
   2  10   2  105.68    7.01
   2  10   2  118.21    5.11
   2  10   2  111.48    7.25
  -3 -10  -2  322.77    7.97
  -3 -10  -2  303.14   13.35
   3 -10   2  315.65   12.80
   3 -10   2  311.12    9.62
  -3 -10  -2  293.84   11.44
   3 -10   2  306.73   12.81
   3  10   2  306.48    8.15
  -3  10  -2  309.77    9.81
   3  10   2  344.54   12.71
   4 -10   2  812.61   24.16
   4 -10   2  809.77   18.78
  -4 -10  -2  764.85   24.79
   4 -10   2  786.55   24.11
  -4  10  -2  842.38   19.49
   4  10   2  819.54   23.74
   5 -10   2   32.86    6.48
   5 -10   2   28.02    3.28
   5 -10   2   35.56    6.66
  -5 -10  -2   38.65    7.81
   5  10   2   37.05    6.66
  -5  10  -2   31.94    3.66
  -6 -10  -2   66.68   10.13
   6 -10   2   71.98    8.26
   6 -10   2   71.61   10.36
   6  10   2   65.12    8.66
  -6  10  -2   60.94    3.97
  -6  10  -2   60.20    3.57
   7 -10   2   59.63    8.92
   7 -10   2   90.34   10.21
  -7 -10  -2   76.78   10.89
   7  10   2   62.27    8.61
  -7 -11   2   50.42    8.79
   7 -11  -2   57.99    9.06
   7  11  -2   47.48    6.14
  -7  11   2   62.85    9.36
   6 -11  -2   65.02    9.27
  -6 -11   2   63.88    9.62
   6  11  -2   66.57    5.45
  -6  11   2   64.72    9.33
   5 -11  -2  347.24   15.36
  -5 -11   2  365.13   16.63
  -5 -11   2  327.07    9.03
  -5  11   2  333.89   15.94
   5  11  -2  318.73    9.23
  -4 -11   2  121.66    4.07
  -4 -11   2  120.37    4.42
   4 -11  -2  138.57    9.23
   4  11  -2  124.12    4.39
  -4  11   2  127.20    9.95
   3 -11  -2  231.26   10.82
  -3 -11   2  206.73    6.95
   3  11  -2  230.00   11.38
  -3  11   2  235.01   11.36
   3  11  -2  215.75    5.49
   3  11  -2  213.97    7.07
   2 -11  -2  123.08    7.45
  -2 -11   2  134.94    6.03
  -2 -11   2  129.47    4.14
   2 -11  -2  135.93    5.40
  -2 -11   2  134.85    8.02
  -2 -11   2  135.55    4.23
   2 -11  -2  120.68    7.30
  -2  11   2  142.17    5.43
  -2  11   2  144.21    8.07
   2  11  -2  130.96    5.83
  -2  11   2  135.56    8.16
   2  11  -2  129.02    8.44
  -1 -11   2  828.96   17.97
  -1 -11   2  798.52   21.46
   1 -11  -2  832.23   21.39
  -1 -11   2  833.31   19.96
   1 -11  -2  820.10   19.56
  -1 -11   2  817.97   17.92
   1 -11  -2  814.56   21.19
   1  11  -2  836.16   22.46
  -1  11   2  859.90   22.40
  -1  11   2  846.69   22.41
  -1  11   2  862.01   20.22
   0 -11   2  840.05   19.77
   0 -11  -2  832.21   21.37
   0 -11   2  868.75   21.44
   0 -11   2  859.25   19.96
   0 -11  -2  845.63   20.92
   0 -11   2  861.31   21.26
   0 -11  -2  864.52   21.41
   0 -11   2  837.93   21.23
   0  11   2  886.04   21.58
   0  11   2  870.20   21.71
   0  11   2  870.49   22.21
   0  11  -2  824.12   21.63
   1 -11   2  807.32   21.34
   1 -11   2  778.18   19.56
   1 -11   2  811.15   20.37
  -1 -11  -2  808.28   21.74
  -1 -11  -2  793.73   20.54
   1 -11   2  827.61   21.45
  -1 -11  -2  794.39   19.03
   1  11   2  828.56   21.45
   1  11   2  837.24   22.12
  -1  11  -2  812.22   20.34
   1  11   2  805.35   19.58
   2 -11   2 1144.45   27.60
  -2 -11  -2 1069.33   26.40
   2 -11   2 1086.36   24.72
  -2 -11  -2 1087.17   23.40
   2 -11   2 1098.45   27.92
  -2 -11  -2 1068.36   28.37
   2 -11   2 1152.01   28.21
   2  11   2 1049.84   28.04
  -2  11  -2 1101.99   24.90
   2  11   2 1126.38   27.16
   2  11   2 1081.60   23.55
  -2  11  -2 1122.97   27.34
  -3 -11  -2   38.28    2.67
   3 -11   2   37.29    3.73
   3 -11   2   43.09    6.26
  -3 -11  -2   35.90    6.06
  -3 -11  -2   34.90    6.93
   3 -11   2   37.76    5.68
   3  11   2   43.88    2.92
   3  11   2   45.49    5.92
  -3  11  -2   37.06    3.93
   4 -11   2  124.56    9.42
  -4 -11  -2  128.84   10.30
   4 -11   2  116.85    5.51
   4 -11   2  148.39   10.12
  -4  11  -2  128.79    5.85
   4  11   2  117.66    8.73
   5 -11   2  278.81   14.14
  -5 -11  -2  256.20   14.34
   5 -11   2  289.70   14.54
  -5  11  -2  277.70    8.49
   5  11   2  286.09   13.48
   6 -11   2   46.10    7.93
  -6 -11  -2   48.75    8.34
   6 -11   2   38.95    8.09
   6  11   2   35.66    6.84
   7 -11   2    4.98    5.16
  -7 -11  -2   28.23    8.04
   7 -11   2    5.54    5.57
   7  11   2    1.25    5.20
  -7 -12   2    3.85    5.31
   7 -12  -2   12.35    6.06
  -7  12   2   18.55    6.52
   6 -12  -2   -0.17    4.51
  -6 -12   2   16.28    6.54
  -6  12   2   13.41    5.86
   6  12  -2   12.31    3.16
  -5 -12   2  153.20    5.28
  -5 -12   2  145.85   11.53
   5 -12  -2  157.31   10.83
  -5  12   2  179.44   12.24
   5  12  -2  161.77    5.96
  -4 -12   2  338.47    8.01
  -4 -12   2  329.14    7.95
  -4 -12   2  334.30    7.97
   4 -12  -2  347.73   14.33
   4  12  -2  364.65    8.88
  -4  12   2  366.49   16.20
  -3 -12   2   47.67    3.67
  -3 -12   2   51.22    2.49
   3 -12  -2   58.26    7.06
  -3  12   2   55.09    7.48
   3  12  -2   58.96    6.83
   3  12  -2   55.62    2.75
   2 -12  -2  557.59   18.94
  -2 -12   2  611.74   13.31
  -2 -12   2  623.04   13.39
  -2 -12   2  619.26   15.40
   2 -12  -2  605.59   14.54
  -2  12   2  590.37   14.65
   2  12  -2  637.61   19.49
  -2  12   2  623.04   18.86
  -2  12   2  605.21   18.92
   1 -12  -2  202.08    9.17
   1 -12  -2  192.81    8.81
  -1 -12   2  214.22    6.98
  -1 -12   2  214.24    8.36
   1 -12  -2  212.56    8.07
  -1 -12   2  216.54    9.56
  -1 -12   2  209.76    8.25
  -1 -12   2  207.97    6.97
   1  12  -2  209.14    9.78
  -1  12   2  200.97    7.97
  -1  12   2  199.34    9.57
  -1  12   2  195.54    9.28
   0 -12  -2  491.39   14.94
   0 -12   2  470.35   13.22
   0 -12   2  475.26   14.42
   0 -12   2  481.49   13.42
   0 -12   2  481.70   14.49
   0 -12  -2  491.34   14.78
   0 -12  -2  487.75   14.32
   0 -12   2  480.09   14.39
   0  12   2  504.81   14.87
   0  12   2  480.09   14.60
   0  12  -2  470.46   14.82
   0  12   2  489.38   15.33
  -1 -12  -2   39.35    5.41
   1 -12   2   43.23    5.16
   1 -12   2   36.12    3.91
   1 -12   2   45.95    5.04
   1 -12   2   52.89    5.61
   1 -12   2   41.26    4.68
  -1 -12  -2   42.26    5.00
  -1 -12  -2   39.87    3.77
   1  12   2   42.31    4.83
  -1  12  -2   42.48    4.85
   1  12   2   41.31    5.09
   1  12   2   39.90    3.99
   2 -12   2   38.46    5.93
  -2 -12  -2   27.19    5.22
  -2 -12  -2   21.05    4.26
   2 -12   2   28.03    4.74
  -2 -12  -2   24.15    3.06
   2 -12   2   24.12    3.57
  -2  12  -2   21.03    4.25
   2  12   2   22.83    4.44
  -2  12  -2   26.00    3.76
   2  12   2   23.69    3.18
   3 -12   2  311.56   13.49
  -3 -12  -2  318.40   14.29
   3 -12   2  289.83   12.95
  -3 -12  -2  304.09    7.73
   3 -12   2  303.97    9.68
  -3  12  -2  288.43    9.38
   3  12   2  282.95   12.03
   3  12   2  298.22    7.67
   4 -12   2   25.06    3.03
   4 -12   2   23.46    5.67
   4 -12   2   20.90    5.42
  -4 -12  -2   25.91    6.29
  -4  12  -2   29.20    3.32
   4  12   2   26.83    5.33
   5 -12   2   78.55    9.62
  -5 -12  -2   60.96    9.31
   5 -12   2   87.62    9.39
   5  12   2   78.93    8.17
  -5  12  -2   69.59    3.59
   6 -12   2   65.08    8.79
  -6 -12  -2   68.67    9.88
   6 -12   2   62.69    9.32
   6  12   2   86.41    9.15
  -6 -13   2   98.19   10.78
   6 -13  -2  124.73   10.69
   6  13  -2  111.85    5.69
  -6  13   2  124.10   11.15
   5 -13  -2   71.11    8.05
  -5 -13   2   69.37    9.56
  -5 -13   2   64.92    3.30
   5  13  -2   69.45    3.89
  -5  13   2   75.61    9.98
  -4 -13   2    1.36    1.23
   4 -13  -2    4.21    4.56
   4  13  -2    1.80    1.54
  -4  13   2   -1.75    4.28
   3 -13  -2  450.75   16.18
  -3 -13   2  416.62    9.69
  -3 -13   2  428.06   11.21
  -3 -13   2  416.61   11.14
   3  13  -2  437.98   10.01
  -3  13   2  417.55   16.23
   3  13  -2  411.43   16.33
  -2 -13   2  408.60   10.06
  -2 -13   2  396.12   11.74
  -2 -13   2  399.13    9.93
  -2 -13   2  397.96   11.64
   2 -13  -2  401.40   11.00
  -2  13   2  409.44   15.02
   2  13  -2  409.32   15.51
  -2  13   2  394.68   14.95
   1 -13  -2  429.32   14.20
   1 -13  -2  425.46   12.86
  -1 -13   2  448.21   13.16
  -1 -13   2  438.24   13.04
  -1 -13   2  437.45   11.61
   1 -13  -2  431.70   14.48
  -1 -13   2  424.16   14.39
  -1 -13   2  452.13   11.79
  -1  13   2  437.00   15.05
  -1  13   2  447.90   15.12
   1  13  -2  427.23   15.00
  -1  13   2  436.29   12.95
   0 -13   2 1412.19   30.40
   0 -13   2 1345.95   31.74
   0 -13  -2 1418.52   32.25
   0 -13   2 1401.72   31.82
   0 -13   2 1411.49   30.57
   0 -13  -2 1319.41   31.86
   0 -13  -2 1354.94   31.34
   0 -13   2 1399.52   31.95
   0  13  -2 1449.09   33.28
   0  13   2 1410.57   33.48
   0  13   2 1463.17   32.82
   0  13   2 1371.19   32.55
   1 -13   2  159.73    8.28
   1 -13   2  159.29    7.79
   1 -13   2  145.25    6.99
   1 -13   2  163.24    8.49
  -1 -13  -2  150.91    6.83
  -1 -13  -2  156.79    7.97
   1 -13   2  146.11    7.51
  -1 -13  -2  152.24    8.66
   1  13   2  136.45    6.93
   1  13   2  147.70    8.32
   1  13   2  151.28    8.51
  -1  13  -2  151.52    7.55
  -2 -13  -2   94.08    7.55
   2 -13   2   77.13    5.07
   2 -13   2   93.04    6.78
  -2 -13  -2   89.28    4.66
   2 -13   2   84.72    6.97
  -2 -13  -2   88.25    6.08
   2  13   2   84.49    4.84
   2  13   2   99.96    7.10
  -2  13  -2   84.35    5.53
   3 -13   2   93.90    8.14
   3 -13   2   97.49    7.96
  -3 -13  -2   96.83    8.45
   3 -13   2  100.34    5.54
  -3 -13  -2   95.22    3.89
   3  13   2   94.85    3.98
  -3  13  -2   97.98    5.59
   3  13   2   97.86    7.59
   4 -13   2  193.77   11.82
   4 -13   2  199.78   11.55
   4 -13   2  207.03    7.02
  -4 -13  -2  195.60   12.66
  -4  13  -2  195.81    7.10
   4  13   2  199.52   10.85
  -5 -13  -2  164.50   12.60
   5 -13   2  158.56   11.74
   5 -13   2  159.82   11.58
   5  13   2  161.97   10.47
   6 -13   2  103.50   10.19
  -6 -13  -2  101.16   12.22
   6 -13   2   96.27   11.82
   6  13   2   97.31    9.23
  -6 -14   2   27.80    7.21
   6 -14  -2   25.06    6.21
  -6  14   2   24.99    7.12
   6  14  -2   24.22    2.88
  -5 -14   2   43.20    2.71
   5 -14  -2   31.93    6.80
  -5 -14   2   30.32    8.31
  -5  14   2   54.22    8.59
   5  14  -2   44.67    3.22
  -4 -14   2   43.39    2.52
  -4 -14   2   41.45    7.58
   4 -14  -2   42.60    6.74
  -4  14   2   35.95    7.78
   4  14  -2   44.31    2.98
  -3 -14   2  420.52   11.07
   3 -14  -2  407.50   15.64
  -3 -14   2  398.43   10.95
  -3 -14   2  411.18    9.78
   3  14  -2  424.24   16.76
  -3  14   2  452.66   17.55
   3  14  -2  406.28   10.18
  -2 -14   2   41.51    3.25
  -2 -14   2   44.12    4.73
   2 -14  -2   41.65    4.00
  -2 -14   2   40.47    3.18
  -2 -14   2   35.57    3.92
  -2  14   2   36.52    6.09
  -2  14   2   37.16    5.73
   2  14  -2   41.52    6.27
   1 -14  -2  181.41    7.96
  -1 -14   2  183.82    8.06
  -1 -14   2  177.63    6.87
  -1 -14   2  173.55    7.78
  -1 -14   2  171.31    6.90
  -1 -14   2  166.62    8.98
   1 -14  -2  181.47    8.84
  -1  14   2  185.68    9.68
  -1  14   2  178.61    9.77
  -1  14   2  174.42    7.83
   1  14  -2  180.97    9.51
   0 -14  -2   41.72    4.69
   0 -14  -2   36.50    4.77
   0 -14  -2   50.33    5.48
   0 -14   2   43.97    4.24
   0 -14   2   38.00    4.26
   0 -14   2   40.38    4.22
   0 -14   2   48.96    4.85
   0 -14   2   42.68    5.02
   0  14   2   53.69    5.60
   0  14   2   45.82    5.27
   0  14   2   60.53    5.52
   0  14  -2   40.25    5.36
   1 -14   2  125.01    7.20
   1 -14   2  121.05    6.94
   1 -14   2  115.00    6.41
  -1 -14  -2  114.61    7.78
  -1 -14  -2  129.95    7.24
  -1 -14  -2  117.61    6.29
   1 -14   2  136.54    7.94
   1 -14   2  115.85    7.51
  -1  14  -2  126.78    7.37
   1  14   2  129.43    7.75
   1  14   2  130.20    7.75
   1  14   2  129.90    6.92
  -2 -14  -2  419.15   11.60
  -2 -14  -2  450.77   16.52
   2 -14   2  433.73   15.71
   2 -14   2  413.11   12.64
   2 -14   2  418.56   15.03
   2  14   2  436.33   15.19
  -2  14  -2  429.63   13.13
   2  14   2  432.47   12.15
  -3 -14  -2  914.92   27.56
   3 -14   2  881.64   21.01
   3 -14   2  916.98   26.48
   3 -14   2  906.63   26.09
  -3 -14  -2  886.47   18.65
   3  14   2  888.71   24.77
   3  14   2  884.43   18.77
  -3  14  -2  915.56   21.28
   4 -14   2  147.16   10.64
   4 -14   2  127.62    9.68
  -4 -14  -2  148.05   11.03
   4 -14   2  131.11    5.44
   4  14   2  142.37    9.44
  -4  14  -2  124.41    5.51
   5 -14   2    0.21    4.48
  -5 -14  -2    2.10    5.86
   5 -14   2    0.33    4.16
   5  14   2   -3.43    4.04
  -6 -14  -2   18.15    7.32
   6 -14   2   13.99    6.08
   6 -14   2    7.46    5.64
   6  14   2    8.00    4.89
   6 -15  -2  140.31   11.62
  -6 -15   2  149.56   13.12
  -6  15   2  142.25   12.73
  -5 -15   2  310.93   16.89
   5 -15  -2  323.32   15.78
   5  15  -2  310.70    8.20
  -5  15   2  308.87   16.55
  -4 -15   2   42.83    2.63
  -4 -15   2   54.59    9.07
   4 -15  -2   47.96    7.50
   4  15  -2   45.44    3.09
  -4  15   2   49.68    8.60
   3 -15  -2   88.53    7.95
  -3 -15   2   95.20    4.09
  -3 -15   2   82.45    4.60
  -3 -15   2   89.06    4.91
  -3  15   2   81.09    8.63
   3  15  -2   82.63    8.42
   2 -15  -2  117.53    5.52
   2 -15  -2  114.19    5.84
  -2 -15   2  121.37    6.21
  -2 -15   2  111.68    5.05
  -2 -15   2  105.57    5.12
  -2 -15   2  116.49    6.38
  -2  15   2  110.59    8.84
  -2  15   2  118.01    8.90
   2  15  -2  116.75    8.67
  -1 -15   2  150.60    7.58
   1 -15  -2  141.62    7.26
  -1 -15   2  134.82    6.13
  -1 -15   2  135.17    6.33
  -1 -15   2  139.37    7.15
  -1  15   2  146.27    9.03
   1  15  -2  123.96    8.39
  -1  15   2  148.76    9.16
   0 -15  -2  440.29   14.56
   0 -15   2  390.34   13.57
   0 -15   2  395.39   12.72
   0 -15   2  411.73   12.84
   0 -15  -2  401.22   13.30
   0 -15   2  393.88   13.64
   0 -15   2  403.10   13.71
   0  15   2  389.13   14.36
   0  15  -2  403.02   14.44
   0  15   2  407.18   13.93
   0  15   2  403.17   13.89
  -1 -15  -2  183.49    8.03
   1 -15   2  178.12    9.63
   1 -15   2  176.77    8.23
   1 -15   2  185.50    8.91
   1 -15   2  172.29    8.44
  -1 -15  -2  193.52   10.28
   1  15   2  179.01    8.16
  -1  15  -2  169.83    8.70
   1  15   2  168.07    9.40
   2 -15   2   94.90    7.26
  -2 -15  -2   92.94    8.10
   2 -15   2   91.07    5.58
   2 -15   2  101.70    7.90
  -2 -15  -2   90.35    4.97
   2  15   2   87.87    5.44
  -2  15  -2   90.24    6.08
   2  15   2   94.35    7.43
   3 -15   2  279.44    9.54
   3 -15   2  293.20   13.67
  -3 -15  -2  286.58    7.61
  -3 -15  -2  288.08   14.34
   3 -15   2  272.67   13.33
   3  15   2  290.67    7.91
  -3  15  -2  276.42    9.70
   3  15   2  306.37   13.04
   4 -15   2   24.01    2.76
   4 -15   2   17.19    5.93
  -4 -15  -2   15.40    6.00
   4 -15   2   22.08    6.52
  -4  15  -2   22.85    3.06
   4  15   2   21.31    5.59
   5 -15   2   16.58    5.99
  -5 -15  -2    6.67    5.46
   5 -15   2   32.19    6.26
   5  15   2   30.74    6.42
  -6 -15  -2   33.18    8.36
   6 -15   2   37.03    8.13
   6 -15   2   42.80    8.76
   6  15   2   52.57    8.04
   6 -16  -2    7.74    5.74
  -6 -16   2   11.13    6.52
  -6  16   2   12.42    6.60
  -5 -16   2   13.43    6.72
   5 -16  -2   13.71    5.73
   5  16  -2   15.58    2.30
  -5  16   2   21.45    7.22
   4 -16  -2   92.74    9.21
  -4 -16   2   92.33   10.11
  -4 -16   2   91.48    3.81
   4  16  -2   90.21    4.30
  -4  16   2  106.95   10.55
  -3 -16   2  160.14    6.39
  -3 -16   2  153.85    6.28
  -3 -16   2  148.06    5.55
   3 -16  -2  138.11   10.09
  -3  16   2  149.58   10.62
   3  16  -2  165.99   11.00
  -2 -16   2  210.48    8.54
  -2 -16   2  195.17    7.17
   2 -16  -2  167.81    7.35
   2 -16  -2  193.74    7.38
  -2 -16   2  196.78    8.03
  -2 -16   2  190.75    6.97
  -2  16   2  177.86   10.48
  -2  16   2  171.43   10.46
   2  16  -2  185.84   10.95
  -1 -16   2  169.65    8.22
  -1 -16   2  168.03    8.02
  -1 -16   2  164.16    7.32
   1 -16  -2  177.88    8.06
   1 -16  -2  159.24    8.09
  -1 -16   2  171.02    7.27
   1  16  -2  175.25   10.44
  -1  16   2  159.43    9.72
  -1  16   2  178.31   10.30
   0 -16   2  104.89    6.90
   0 -16   2  124.69    7.79
   0 -16   2  113.99    6.79
   0 -16  -2  111.54    7.64
   0 -16   2  127.65    7.02
   0 -16  -2  107.52    6.84
   0 -16   2  126.24    7.31
   0  16   2  101.68    8.13
   0  16  -2  122.47    8.14
   0  16   2  109.15    7.48
   1 -16   2   47.34    5.76
   1 -16   2   42.99    4.56
   1 -16   2   41.26    4.43
  -1 -16  -2   33.41    4.27
  -1 -16  -2   40.56    6.10
   1 -16   2   46.37    6.57
   1  16   2   40.59    6.19
  -1  16  -2   43.72    5.55
   1  16   2   47.42    5.51
  -2 -16  -2  415.25   12.07
   2 -16   2  415.03   13.09
   2 -16   2  450.82   16.64
   2 -16   2  437.43   15.95
  -2 -16  -2  427.49   16.93
   2  16   2  434.72   12.81
   2  16   2  457.89   16.15
  -2  16  -2  444.21   14.01
  -3 -16  -2   12.51    2.06
   3 -16   2   13.93    4.82
   3 -16   2   19.74    5.37
   3 -16   2    8.89    3.04
  -3 -16  -2   11.57    5.16
   3  16   2   22.11    5.55
  -3  16  -2   22.61    3.64
   3  16   2   21.12    2.70
   4 -16   2   34.44    7.15
  -4 -16  -2   27.42    7.64
   4 -16   2   31.10    7.30
   4 -16   2   28.69    2.93
  -4  16  -2   27.31    3.10
   4  16   2   32.96    6.13
  -5 -16  -2    6.34    6.14
   5 -16   2   20.11    6.30
   5 -16   2    5.80    5.14
   5  16   2   25.28    5.91
   6 -16   2  103.83   10.66
  -6 -16  -2  114.19   12.26
   6 -16   2   87.95   11.58
   6  16   2   93.42   10.10
  -6 -17   2  147.16   12.97
   6 -17  -2  176.93   13.03
  -6  17   2  166.38   13.93
   5 -17  -2   14.86    5.90
  -5 -17   2   15.02    6.88
  -5  17   2   18.76    7.20
  -4 -17   2   26.14    2.54
  -4 -17   2   26.06    6.91
   4 -17  -2   29.67    7.11
   4  17  -2   28.10    2.99
  -4  17   2   32.26    7.61
   3 -17  -2  197.35    5.33
  -3 -17   2  191.02    6.83
   3 -17  -2  229.61   12.52
  -3 -17   2  208.13    7.59
  -3 -17   2  210.21    7.50
  -3  17   2  200.74   12.62
   2 -17  -2  393.60   11.68
   2 -17  -2  410.52   12.07
  -2 -17   2  377.42   11.25
  -2 -17   2  378.10   12.42
  -2 -17   2  370.82   10.99
  -2 -17   2  372.34   12.30
  -2  17   2  409.66   16.80
   2  17  -2  404.47   16.58
  -2  17   2  405.58   16.48
   1 -17  -2  283.74   10.73
   1 -17  -2  291.06   11.25
  -1 -17   2  280.00   11.18
  -1 -17   2  289.58   10.35
  -1 -17   2  291.27   10.07
  -1 -17   2  302.03   11.40
   1  17  -2  300.71   13.39
  -1  17   2  281.43   13.02
  -1  17   2  301.69   13.38
   0 -17  -2  771.93   21.75
   0 -17   2  738.25   21.16
   0 -17  -2  694.19   20.22
   0 -17   2  731.33   19.78
   0 -17  -2  698.21   20.52
   0 -17   2  751.22   20.01
   0  17   2  741.76   22.38
   0  17   2  755.65   21.57
   0  17  -2  749.44   22.01
   1 -17   2   46.42    4.76
   1 -17   2   51.47    5.71
  -1 -17  -2   47.70    4.66
  -1 -17  -2   32.50    5.91
   1 -17   2   50.39    7.09
   1  17   2   45.15    5.08
   1  17   2   54.82    7.09
  -1  17  -2   48.69    5.87
   2 -17   2  391.91   15.89
  -2 -17  -2  384.49   11.69
   2 -17   2  395.08   15.46
  -2 -17  -2  402.40   16.63
   2 -17   2  380.55   12.54
   2  17   2  385.18   15.21
  -2  17  -2  398.24   13.39
   2  17   2  377.79   12.14
  -3 -17  -2   24.46    2.75
   3 -17   2   30.42    6.41
   3 -17   2   40.00    7.08
  -3 -17  -2   40.69    7.42
   3 -17   2   32.62    4.20
   3  17   2   38.03    6.16
  -3  17  -2   40.85    4.32
   3  17   2   32.18    3.17
   4 -17   2    3.14    4.05
   4 -17   2    3.03    5.03
  -4 -17  -2    0.51    5.46
   4 -17   2    4.16    1.76
   4  17   2    3.40    4.33
  -4  17  -2    2.31    1.81
  -5 -17  -2   14.15    7.44
   5 -17   2   27.85    7.27
   5 -17   2   38.34    8.20
   5  17   2   14.85    5.31
   6 -17   2   50.78    8.89
   6 -17   2   48.06    9.06
  -6 -17  -2   54.32   11.13
   6  17   2   64.81    8.69
  -6 -18   2   -7.20    5.85
   6 -18  -2    5.58    4.93
  -6  18   2    8.04    6.64
   5 -18  -2   34.14    7.54
  -5 -18   2   47.02    9.20
  -5  18   2   46.04    9.14
   4 -18  -2  345.22   16.54
  -4 -18   2  351.37   17.75
  -4 -18   2  315.60    8.74
  -4  18   2  359.67   17.68
  -3 -18   2   32.06    3.51
   3 -18  -2   38.95    2.40
   3 -18  -2   35.85    6.94
  -3 -18   2   36.01    3.66
  -3 -18   2   38.59    4.03
   3 -18  -2   34.31    2.53
  -3  18   2   48.41    8.15
  -2 -18   2  134.23    7.22
  -2 -18   2  126.17    7.20
  -2 -18   2  113.68    6.15
   2 -18  -2  145.64    6.94
   2 -18  -2  131.14    6.52
  -2 -18   2  120.22    6.04
   2  18  -2  120.16   10.14
  -2  18   2  133.21    9.85
  -2  18   2  122.94    9.51
   1 -18  -2   29.73    4.91
  -1 -18   2   24.57    4.74
   1 -18  -2   26.14    4.45
  -1 -18   2   23.79    4.07
  -1 -18   2   31.37    4.08
  -1 -18   2   28.06    4.44
   1  18  -2   23.81    5.41
  -1  18   2   33.89    6.28
  -1  18   2   25.25    5.60
   0 -18   2  113.17    7.09
   0 -18   2  120.12    7.30
   0 -18   2  117.50    8.06
   0 -18  -2  132.03    8.60
   0  18   2  108.57    8.81
   0  18   2  107.83    8.04
   0  18  -2   97.68    7.81
   1 -18   2  141.00    9.58
  -1 -18  -2  135.91    7.54
   1 -18   2  148.73    8.88
   1 -18   2  154.74    8.03
  -1 -18  -2  153.05    9.75
   1  18   2  126.80    8.06
  -1  18  -2  161.12    9.24
   1  18   2  161.53   10.07
  -2 -18  -2  140.77    6.67
  -2 -18  -2  126.57    9.94
   2 -18   2  143.73    9.42
   2 -18   2  132.32    7.25
   2 -18   2  140.26    9.85
   2  18   2  138.92    9.46
   2  18   2  141.08    7.41
  -2  18  -2  142.74    8.08
  -3 -18  -2  136.84   10.83
   3 -18   2  134.43    6.81
  -3 -18  -2  122.72    5.04
   3 -18   2  142.28   10.81
   3 -18   2  150.60   10.59
   3  18   2  134.93    9.53
   3  18   2  133.07    5.38
  -3  18  -2  132.25    6.92
   4 -18   2  126.70    5.04
  -4 -18  -2  132.64   12.03
   4 -18   2  121.79   10.61
   4 -18   2  137.03   11.21
   4  18   2  146.79   10.24
  -5 -18  -2   53.82   10.34
   5 -18   2   43.62    8.12
   5 -18   2   38.24    8.15
   5  18   2   38.15    6.98
  -6 -18  -2    7.03    6.91
   6 -18   2   12.22    6.50
   6 -18   2    9.92    6.45
   6  18   2    8.50    5.65
   6 -19  -2   20.63    7.37
  -6 -19   2   18.57    8.09
  -6  19   2   14.65    7.45
   5 -19  -2  131.82   11.76
  -5 -19   2  135.81   13.67
  -5  19   2  139.68   13.03
   4 -19  -2   38.46    7.85
  -4 -19   2   37.50    3.15
  -4 -19   2   27.47    7.59
  -4  19   2   40.33    7.99
   3 -19  -2   81.22    3.80
  -3 -19   2   85.91    5.09
   3 -19  -2   87.51    3.56
  -3 -19   2   77.97    4.96
   3 -19  -2   77.64    8.42
  -3 -19   2   85.33    5.41
  -3 -19   2   78.00    9.15
  -3  19   2   97.63    9.60
   2 -19  -2  154.49    7.50
  -2 -19   2  150.97    7.97
   2 -19  -2  154.43    7.32
  -2 -19   2  157.82    7.21
  -2 -19   2  158.92    7.04
  -2 -19   2  163.38    7.90
  -2  19   2  138.35   10.94
  -2  19   2  165.13   11.24
   2  19  -2  141.80   10.53
  -1 -19   2  330.32   11.68
  -1 -19   2  344.25   12.01
  -1 -19   2  354.54   13.20
  -1 -19   2  328.76   12.76
   1 -19  -2  354.41   13.00
   1 -19  -2  333.15   12.35
   1  19  -2  345.48   15.50
  -1  19   2  375.27   15.90
  -1  19   2  364.81   15.56
   0 -19   2  169.14    9.83
   0 -19   2  162.15    9.61
   0 -19  -2  177.75   10.23
   0 -19   2  165.27    8.74
   0  19  -2  148.95    9.46
   0  19   2  181.08   10.66
   0  19   2  156.77    9.62
   1 -19   2  638.27   19.62
  -1 -19  -2  579.08   17.49
   1 -19   2  614.48   20.32
  -1 -19  -2  610.49   20.81
  -1  19  -2  606.15   19.02
   1  19   2  603.65   18.23
   1  19   2  602.68   20.54
  -2 -19  -2  704.18   18.46
  -2 -19  -2  698.81   24.12
   2 -19   2  717.59   19.58
   2 -19   2  750.71   24.20
   2 -19   2  746.74   23.17
  -2  19  -2  728.73   20.97
   2  19   2  761.57   19.85
   2  19   2  772.90   23.68
   3 -19   2    9.40    5.21
   3 -19   2    4.24    4.54
  -3 -19  -2    2.62    2.06
  -3 -19  -2    4.24    5.18
   3 -19   2   -0.74    2.59
   3  19   2    6.29    2.27
  -3  19  -2    4.21    2.85
   3  19   2    2.67    4.32
   4 -19   2   32.44    7.25
  -4 -19  -2   43.61    9.00
   4 -19   2   32.20    2.98
   4 -19   2   46.99    3.17
   4 -19   2   48.13    7.99
   4  19   2   36.36    6.65
   5 -19   2   28.81    7.96
  -5 -19  -2   17.97    7.64
   5 -19   2   18.43    7.46
   5  19   2   25.96    6.34
  -5 -20   2   40.00    9.06
   5 -20  -2   27.80    8.14
  -5  20   2   48.66    9.82
   4 -20  -2   21.99    6.88
  -4 -20   2   24.46    2.92
  -4 -20   2   13.81    6.57
  -4  20   2   16.89    6.73
  -3 -20   2  198.21    7.98
   3 -20  -2  226.67   13.53
   3 -20  -2  215.22    6.31
   3 -20  -2  216.64    6.65
  -3 -20   2  220.50    8.45
  -3 -20   2  221.18    8.19
  -3 -20   2  217.38   13.99
  -3  20   2  244.50   14.41
  -2 -20   2   36.80    5.32
  -2 -20   2   34.98    4.48
  -2 -20   2   39.26    4.19
   2 -20  -2   33.61    4.44
  -2 -20   2   38.65    4.83
   2 -20  -2   38.88    4.89
  -2  20   2   50.43    8.16
   2  20  -2   40.48    7.27
  -2  20   2   34.07    6.80
  -1 -20   2  235.34    9.93
   1 -20  -2  202.99    9.76
  -1 -20   2  211.78   10.40
   1 -20  -2  210.54   10.31
  -1 -20   2  218.40    9.32
  -1  20   2  198.49   11.48
   1  20  -2  226.42   12.24
  -1  20   2  193.34   11.79
   0 -20   2  153.59    8.66
   0 -20  -2  138.41    9.38
   0 -20   2  148.62    9.40
   0  20  -2  141.90    9.98
   0  20   2  147.12   10.72
   0  20   2  149.92    9.65
   1 -20   2  385.91   15.79
   1 -20   2  389.92   15.00
  -1 -20  -2  378.01   16.34
  -1 -20  -2  372.72   13.45
   1  20   2  383.21   14.48
   1  20   2  409.17   16.80
  -1  20  -2  392.40   14.91
   2 -20   2   49.31    7.92
   2 -20   2   62.09    5.34
  -2 -20  -2   64.01    5.02
  -2 -20  -2   54.08    8.27
   2 -20   2   69.52    8.63
   2  20   2   73.15    7.74
  -2  20  -2   60.76    5.95
   2  20   2   53.09    5.29
  -3 -20  -2   71.37   10.44
   3 -20   2   64.56    8.69
  -3 -20  -2   61.98    3.89
   3 -20   2   56.62    8.53
   3 -20   2   49.60    5.08
   3  20   2   73.83    8.89
  -3  20  -2   63.01    5.42
   4 -20   2   23.95    2.72
  -4 -20  -2   30.91    8.46
   4 -20   2   23.55    2.56
   4 -20   2   23.77    6.99
   4 -20   2   34.89    7.74
   4  20   2   36.01    6.74
  -5 -20  -2   77.32   12.11
   5 -20   2   58.78    9.25
   5 -20   2   91.08   12.22
   5  20   2   81.27   10.30
  -5 -21   2   90.28   12.58
   5 -21  -2  100.07   12.31
  -5  21   2   99.55   11.56
  -4 -21   2   19.91    7.88
   4 -21  -2   21.94    6.76
  -4 -21   2   34.30    3.39
  -4  21   2   28.26    7.36
   3 -21  -2   23.28    2.89
  -3 -21   2   34.71    4.10
  -3 -21   2   22.12    6.79
  -3 -21   2   27.69    3.89
   3 -21  -2   27.38    6.79
  -3 -21   2   26.49    3.96
  -3 -21   2   15.54    3.63
   3 -21  -2   28.52    2.64
  -3  21   2   38.41    8.47
  -2 -21   2   11.07    3.86
  -2 -21   2   14.18    3.49
  -2 -21   2   21.36    3.73
   2 -21  -2   10.07    3.56
  -2 -21   2    7.55    2.77
   2 -21  -2   11.21    3.36
  -2  21   2   13.53    5.70
  -2  21   2   11.78    5.38
  -1 -21   2  152.51    8.02
  -1 -21   2  143.00    9.09
  -1 -21   2  151.27    8.39
   1 -21  -2  166.91    9.41
  -1  21   2  153.10   10.99
  -1  21   2  164.09   11.04
   1  21  -2  140.81   10.87
   0 -21   2   37.02    6.31
   0 -21   2   22.68    5.04
   0 -21  -2   43.75    7.04
   0  21   2   38.85    7.52
   0  21   2   45.82    6.76
   0  21  -2   35.70    6.59
   1 -21   2  294.18   14.28
   1 -21   2  303.78   13.58
  -1 -21  -2  291.85   14.72
   1  21   2  313.12   14.41
   1  21   2  305.50   12.90
  -1  21  -2  288.27   13.19
  -2 -21  -2  122.18   10.65
   2 -21   2  122.71    9.70
   2 -21   2  116.15    7.22
   2 -21   2   99.99    9.36
  -2 -21  -2  118.74    6.63
  -2  21  -2  134.44    8.11
   2  21   2  122.63    7.33
   2  21   2  114.03    9.48
  -3 -21  -2   -2.99    5.23
  -3 -21  -2    2.38    2.09
   3 -21   2   12.30    5.20
   3 -21   2    8.60    5.95
   3 -21   2   -6.70    2.56
   3  21   2    5.48    4.61
   4 -21   2   68.93    3.47
   4 -21   2   59.02    9.84
   4 -21   2   62.67    3.35
   4 -21   2   60.79    9.10
  -4 -21  -2   67.88   10.17
   4  21   2   58.32    8.07
   5 -21   2   63.20   10.56
   5 -21   2   55.00    9.99
  -5 -21  -2   71.16   11.65
   5  21   2   69.93    9.33
  -5 -22   2   -1.24    6.84
   5 -22  -2   21.11    7.30
  -5  22   2   11.61    6.73
  -4 -22   2   89.40    5.14
  -4 -22   2   95.60   13.42
   4 -22  -2   91.03    9.84
  -4  22   2   96.71   10.93
  -3 -22   2   44.23    4.37
   3 -22  -2   64.80    9.61
  -3 -22   2   51.75    4.87
   3 -22  -2   49.40    3.90
   3 -22  -2   53.53    3.41
  -3 -22   2   39.37    4.62
  -3 -22   2   47.36    5.21
  -3 -22   2   46.92    8.87
  -3  22   2   62.21   10.20
  -2 -22   2   77.40    6.30
   2 -22  -2   56.11    5.81
  -2 -22   2   75.23    5.58
  -2 -22   2   62.82    9.42
   2 -22  -2   69.60    5.43
  -2 -22   2   63.78    5.89
  -2 -22   2   63.18    6.19
  -2  22   2   74.50   10.10
  -2  22   2   72.67    9.65
  -1 -22   2    4.23    3.94
   1 -22  -2    8.37    3.90
  -1 -22   2    5.79    3.48
   1  22  -2   15.73    5.40
  -1  22   2    4.22    4.73
  -1  22   2    2.29    4.62
   0 -22   2   12.29    4.66
   0 -22  -2   31.70    6.33
   0 -22   2   18.39    4.96
   0  22   2   19.78    5.63
   0  22  -2   29.10    6.85
   0  22   2   19.48    5.75
  -1 -22  -2   87.11    9.08
   1 -22   2   80.64    8.45
   1 -22   2   82.94    7.96
  -1  22  -2   89.11    8.34
   1  22   2   93.64    8.05
   1  22   2   81.48    8.93
  -2 -22  -2   47.20    4.48
   2 -22   2   36.27    7.83
   2 -22   2   29.69    6.40
  -2 -22  -2   36.33    7.55
   2  22   2   41.19    6.77
   2  22   2   32.98    5.25
  -2  22  -2   29.60    5.14
   3 -22   2   93.33    6.57
   3 -22   2  109.74    7.03
   3 -22   2  107.59   10.94
  -3 -22  -2  110.07    5.09
   3 -22   2  116.08   10.38
  -3 -22  -2  122.59   11.25
   3  22   2  124.06   10.47
   4 -22   2    4.46    5.29
   4 -22   2    4.72    5.36
  -4 -22  -2    8.09    6.37
   4  22   2   13.01    5.35
  -5 -22  -2   44.07    9.71
   5 -22   2   53.37    9.62
   5 -22   2   52.04   10.08
   5  22   2   55.08    9.46
   5 -23  -2   32.89    8.33
  -5 -23   2    9.58    8.20
  -5  23   2   15.25    7.23
  -4 -23   2   16.44    7.63
   4 -23  -2   11.98    6.23
  -4  23   2   15.24    7.15
  -3 -23   2   42.61    5.29
  -3 -23   2   57.86    9.99
   3 -23  -2   72.03   10.11
  -3 -23   2   64.23    5.20
  -3 -23   2   63.23    5.61
  -3 -23   2   62.16    5.33
   3 -23  -2   70.60    3.84
   3 -23  -2   65.07    4.44
  -3  23   2   59.80    9.53
  -2 -23   2   64.42    5.57
   2 -23  -2   80.79    5.96
  -2 -23   2   85.22   11.54
  -2 -23   2   65.74    5.94
   2 -23  -2   66.50    6.22
  -2 -23   2   72.56    6.50
  -2  23   2   86.17   11.37
   1 -23  -2   23.55    5.26
  -1 -23   2   17.07    4.88
  -1 -23   2   19.72    4.64
  -1  23   2   14.74    5.74
  -1  23   2   17.55    6.15
   0 -23   2   61.85    8.08
   0 -23  -2   35.81    6.83
   0 -23   2   46.36    6.71
   0  23   2   60.69    8.41
   0  23   2   57.07    8.97
   1 -23   2   90.05    8.19
   1 -23   2   74.39    9.35
  -1 -23  -2   82.38    8.55
   1  23   2   82.99    7.92
   1  23   2   83.77   10.10
   2 -23   2  286.99   15.19
   2 -23   2  309.80   15.18
  -2 -23  -2  280.63   10.77
  -2 -23  -2  320.39   16.46
   2  23   2  343.43   15.80
   2  23   2  306.76   12.28
   3 -23   2   -4.61    2.90
   3 -23   2   11.43    3.65
   3 -23   2    1.89    4.55
  -3 -23  -2    3.18    2.51
  -3 -23  -2   13.76    6.14
  -3 -23  -2    6.47    2.37
   3 -23   2    1.98    4.81
   3  23   2   14.92    5.66
   4 -23   2   58.58   10.48
  -4 -23  -2   33.88    8.62
   4 -23   2   48.67    9.13
   4  23   2   49.99    7.60
  -4 -24   2   39.02    4.27
   4 -24  -2   22.44    8.16
  -4 -24   2   46.60   10.45
  -4  24   2   45.86    9.91
  -3 -24   2  101.49    6.63
   3 -24  -2   98.01    5.36
   3 -24  -2  112.70   11.15
   3 -24  -2  105.48    4.74
  -3 -24   2  114.83   14.04
  -3 -24   2  107.53    6.77
  -3  24   2  100.38   11.66
  -2 -24   2   35.04    5.73
   2 -24  -2   34.53    5.39
   2 -24  -2   40.17    4.85
  -2 -24   2   39.98    5.32
  -2 -24   2   41.12    8.78
  -2  24   2   35.52    7.93
  -1 -24   2   91.79    7.51
   1 -24  -2  109.43    8.47
  -1 -24   2   98.66   10.21
  -1 -24   2  106.76    8.21
  -1  24   2  118.94   10.49
  -1  24   2  101.39    9.96
   0 -24  -2   86.00    8.83
   0 -24   2   85.05    7.69
   0 -24   2  108.77    8.68
   0  24   2   92.14    8.98
   0  24   2   92.46    9.91
   1 -24   2  108.11    9.67
  -1 -24  -2   86.23    9.36
   1 -24   2   86.32    8.24
   1  24   2   92.30    9.75
   1  24   2   91.27    8.11
  -2 -24  -2  115.47    8.74
  -2 -24  -2  117.45   11.18
   2 -24   2  109.94   10.59
   2 -24   2  124.58   10.29
   2 -24   2  130.93    8.99
   2  24   2  130.25   10.78
   2  24   2  126.69    8.19
  -3 -24  -2   59.22    4.73
  -3 -24  -2   64.96   11.28
   3 -24   2   71.16    6.40
   3 -24   2   76.76   10.46
   3 -24   2   87.10   11.96
   3  24   2   64.71    9.17
  -4 -24  -2   -6.52    6.19
   4 -24   2   19.58    6.80
   4 -24   2   18.77    6.47
   4  24   2   15.41    5.93
  -4 -25   2   64.16   11.67
  -4 -25   2   37.04    4.66
   4 -25  -2   22.42    6.88
  -4  25   2   45.95   10.85
  -3 -25   2    7.42    3.25
  -3 -25   2    8.13    6.71
  -3 -25   2   -0.36    3.14
   3 -25  -2    1.46    2.44
   3 -25  -2    0.36    5.10
  -3  25   2   10.49    6.70
   2 -25  -2    5.23    3.70
  -2 -25   2    3.03    3.92
   2 -25  -2    9.37    6.86
  -2 -25   2    8.13    5.60
  -2 -25   2    6.48    3.73
  -2  25   2    3.67    5.75
  -1 -25   2   13.54    5.14
  -1 -25   2   18.72    6.09
  -1 -25   2   12.82    4.61
   1 -25  -2    9.63    4.68
  -1  25   2   14.68    5.68
  -1  25   2   13.97    5.57
   0 -25   2   24.87    5.34
   0 -25   2   22.08    6.24
   0 -25   2   18.60    5.58
   0 -25  -2   25.18    6.10
   0  25   2   26.70    5.91
   0  25   2   16.54    5.87
   1 -25   2  118.13    9.56
  -1 -25  -2  106.91    9.61
   1 -25   2  116.37   10.16
   1 -25   2  104.98    9.34
   1  25   2  120.04   10.85
   1  25   2  102.21    8.72
   2 -25   2   61.61    7.08
  -2 -25  -2   51.37    8.79
   2 -25   2   56.51    9.02
   2 -25   2   41.29    8.01
   2  25   2   53.14    9.12
   2  25   2   59.64    6.46
   3 -25   2   25.33    4.75
  -3 -25  -2   25.69    7.52
   3 -25   2   19.33    6.76
   3 -25   2   22.94    7.14
  -3 -25  -2   25.92    3.69
   3  25   2   29.87    7.37
   4 -25   2    9.31    6.37
   4 -25   2    6.72    5.75
  -4 -25  -2    5.55    6.61
   4  25   2    5.15    5.41
  -4 -26   2   53.68   12.55
   4 -26  -2   47.47   10.55
  -4  26   2   59.30   12.10
  -3 -26   2  126.20   15.14
  -3 -26   2   90.92    6.97
   3 -26  -2  105.41   11.68
  -3 -26   2   95.67    6.84
   3 -26  -2   86.33    5.43
  -3  26   2  114.23   12.96
  -2 -26   2   46.34    6.15
  -2 -26   2   47.56    6.56
  -2 -26   2   35.72    8.67
   2 -26  -2   49.13    9.29
   2 -26  -2   39.05    5.89
  -2  26   2   59.28   10.58
  -1 -26   2   63.52    9.78
  -1 -26   2   54.86    7.61
   1 -26  -2   55.75    7.73
  -1 -26   2   59.90    7.25
  -1  26   2   72.91   10.21
  -1  26   2   53.38    8.90
   0 -26   2    3.45    4.39
   0 -26   2    8.44    4.78
   0 -26  -2    8.00    4.71
   0 -26   2    1.59    3.49
   0  26   2   -1.55    4.82
   0  26   2    0.57    5.13
   1 -26   2   43.04    7.49
  -1 -26  -2   58.64    9.14
   1 -26   2   31.89    6.73
   1 -26   2   42.67    7.23
   1  26   2   42.86    8.01
   1  26   2   50.14    7.69
  -2 -26  -2   91.97   11.93
   2 -26   2   90.36    8.51
   2 -26   2   98.58   10.41
   2 -26   2   94.05    9.90
   2  26   2  100.34    8.02
   2  26   2   94.81   10.35
  -3 -26  -2   80.37   11.95
   3 -26   2   77.41   10.62
   3 -26   2   70.37   11.15
  -3 -26  -2   64.37    4.97
   3 -26   2   62.51    6.47
   3  26   2   70.13   10.10
  -3 -27   2   13.32    4.38
  -3 -27   2    4.80    3.70
   3 -27  -2   16.09    6.79
  -3 -27   2   24.31    8.24
  -3  27   2   23.44    7.63
  -2 -27   2   21.35    5.27
  -2 -27   2   12.37    7.20
  -2 -27   2   13.81    4.53
   2 -27  -2   14.21    4.74
   2 -27  -2   13.80    6.12
  -2  27   2   18.72    6.95
  -1 -27   2   52.76    7.16
  -1 -27   2   44.69    8.93
   1 -27  -2   41.54    6.68
  -1 -27   2   52.73    8.00
  -1  27   2   39.94    8.04
  -1  27   2   42.22    8.76
   0 -27   2   67.60    7.93
   0 -27   2   58.45    7.82
   0 -27  -2   55.72    8.48
   0 -27   2   66.69    9.81
   0  27   2   68.38    9.66
   0  27   2   67.65   10.58
   1 -27   2   47.85    8.62
  -1 -27  -2   36.48    8.02
   1 -27   2   49.76    8.14
   1 -27   2   42.02    7.46
   1  27   2   40.72    6.92
   1  27   2   48.99    9.11
   2 -27   2   91.68   10.51
  -2 -27  -2   74.63   10.56
   2 -27   2   94.22    8.80
   2 -27   2   74.00    9.85
   2  27   2   83.54    8.09
   2  27   2   93.75   10.56
   3 -27   2    3.71    3.90
   3 -27   2    2.51    4.94
  -3 -27  -2   11.79    6.47
   3 -27   2    9.65    5.22
  -3 -27  -2    5.21    4.41
   3  27   2    0.62    4.91
  -3 -28   2   -0.02    6.98
   3 -28  -2    1.27    6.21
  -3 -28   2   -2.05    3.56
  -3 -28   2   -6.60    3.56
  -3  28   2    4.14    6.72
  -2 -28   2   50.59    9.77
   2 -28  -2   39.09    8.21
  -2 -28   2   46.28    6.69
  -2 -28   2   47.45    7.10
   2 -28  -2   52.55    7.07
  -2  28   2   62.28   10.93
  -1 -28   2   -4.60    4.47
  -1 -28   2   12.64    4.73
   1 -28  -2   11.33    4.58
  -1 -28   2    3.79    4.29
  -1  28   2   12.00    6.16
  -1  28   2   13.95    6.30
   0 -28   2   13.79    5.09
   0 -28   2    3.01    4.73
   0 -28  -2   30.93    7.01
   0 -28   2   12.73    6.01
   0  28   2   19.42    7.37
   0  28   2   16.32    5.84
   1 -28   2   29.23    6.66
  -1 -28  -2   38.71    8.13
   1 -28   2   36.46    7.12
   1 -28   2   41.47    7.34
   1  28   2   38.19    7.49
   1  28   2   27.40    7.38
  -2 -28  -2  104.07   11.70
   2 -28   2  116.13   10.88
   2 -28   2  133.62   11.53
   2 -28   2  115.93   10.16
   2  28   2  121.10   11.41
   2 -29  -2   23.90    7.11
  -2 -29   2    8.31    4.76
  -2 -29   2   21.39    5.15
   2 -29  -2   15.86    5.02
  -2 -29   2   19.77    7.22
  -2  29   2   38.48    8.95
   1 -29  -2   25.13    6.35
  -1 -29   2   34.92    6.56
  -1 -29   2   23.18    6.85
  -1 -29   2   30.17    6.44
  -1  29   2   48.39    9.04
   0 -29   2   32.99    7.26
   0 -29   2   30.61    7.39
   0 -29  -2   20.71    6.63
   0 -29   2   34.81    6.78
   0  29   2   32.95    7.15
   0  29   2   32.44    8.34
  -1 -29  -2  100.48   11.00
   1 -29   2   97.70   10.33
   1 -29   2  120.79   10.73
   1 -29   2   94.48    9.47
   1  29   2  111.89   13.35
   1  29   2  119.28   10.91
  -2 -29  -2   21.08    7.16
   2 -29   2   45.28    8.55
   2 -29   2   39.38    7.18
   2 -29   2   40.41    9.37
   2  29   2   33.19    8.07
   1 -30  -2   16.81    5.45
  -1 -30   2   14.99    6.64
  -1 -30   2   15.14    5.34
  -1 -30   2   25.78    6.15
  -1  30   2   23.42    7.94
   0 -30   2   15.26    5.50
   0 -30  -2    8.64    5.69
   0 -30   2    2.33    4.28
   0 -30   2   14.30    5.53
   0  30   2    1.39    5.63
   0  30   2    4.10    6.13
  -1 -30  -2    9.79    5.36
   1 -30   2    6.44    4.95
   1 -30   2    2.43    5.07
   1 -30   2    7.64    5.59
   1  30   2   16.59    5.86
   1  30   2    5.97    6.06
  -7   0   3   31.24    5.87
   7   0  -3   23.53    6.26
  -7   0   3   30.64    5.97
  -6   0   3    8.32    4.17
  -6   0   3    8.34    3.94
   6   0  -3    6.43    3.73
   5   0  -3   78.48    5.67
   5   0  -3   79.20    6.47
  -5   0   3   79.38    6.90
   5   0  -3   80.52    5.85
  -5   0   3   87.75    6.45
   4   0  -3   18.99    3.15
  -4   0   3   20.82    4.27
  -4   0   3   19.06    3.94
   4   0  -3   19.25    3.40
   4   0  -3   20.01    4.13
   4   0  -3   28.68    4.72
   3   0  -3   66.32    5.20
  -3   0   3   60.07    4.84
   3   0  -3   58.89    5.27
  -3   0   3   59.19    5.26
   3   0  -3   50.45    3.81
   3   0  -3   57.55    3.89
   2   0  -3   22.35    2.66
  -2   0   3   23.14    2.78
   2   0  -3   20.19    3.81
  -2   0   3   20.95    3.91
   2   0  -3   21.84    3.75
  -2   0   3   17.79    3.23
   1   0  -3   26.93    3.86
   1   0  -3   30.01    4.39
  -1   0   3   29.39    4.23
  -1   0   3   26.15    2.98
  -1   0   3   24.17    3.84
   1   0  -3   30.48    3.18
   0   0   3  416.58   12.38
   0   0  -3  417.62   12.53
   0   0   3  397.44   12.24
   0   0   3  428.79   11.41
   0   0  -3  393.54   11.89
   0   0  -3  412.67   11.17
   1   0   3    9.16    2.98
   1   0   3   13.11    3.30
  -1   0  -3   15.63    3.30
  -1   0  -3   16.15    4.00
  -1   0  -3   14.44    3.28
   1   0   3   12.98    3.51
  -2   0  -3   19.54    3.75
  -2   0  -3   15.67    3.64
   2   0   3   19.41    4.28
   2   0   3   20.22    3.87
   2   0   3   21.30    4.03
  -2   0  -3    9.94    3.53
   3   0   3   74.94    5.75
   3   0   3   73.33    6.39
   3   0   3   67.17    5.62
  -3   0  -3   71.76    9.74
  -3   0  -3   70.12    5.24
  -3   0  -3   59.75    6.24
   4   0   3   22.06    4.61
  -4   0  -3   22.38    5.33
   4   0   3   26.74    4.66
   4   0   3   27.50    4.61
   4   0   3   20.85    5.40
   5   0   3  198.96   12.32
  -5   0  -3  187.68   11.32
   5   0   3  166.89   10.47
   5   0   3  196.38    9.89
   6   0   3   20.66    5.14
  -6   0  -3    1.89    4.50
   6   0   3   11.62    5.55
   7   0   3   -5.05    5.54
   7   0   3   -2.29    4.30
  -7   0  -3    4.28    5.55
  -7  -1   3   69.57    8.33
  -7  -1   3   77.61    7.49
   7  -1  -3   76.18    8.64
  -7   1   3   75.02    7.24
  -7   1   3   81.45    8.38
   7   1  -3   80.76    9.70
  -6  -1   3   12.07    4.61
  -6  -1   3   19.26    4.74
   6  -1  -3   10.57    3.95
   6   1  -3   15.47    3.75
  -6   1   3   12.76    4.05
  -6   1   3    9.84    4.43
   6   1  -3   11.21    3.84
  -6   1   3   14.51    4.39
   5  -1  -3   43.72    4.92
  -5  -1   3   47.64    6.18
   5  -1  -3   42.75    5.40
  -5  -1   3   45.06    5.14
   5  -1  -3   39.59    4.99
   5   1  -3   38.04    6.38
  -5   1   3   47.29    6.55
   5   1  -3   41.92    4.74
   5   1  -3   47.14    6.06
  -5   1   3   41.52    4.85
   5   1  -3   42.35    4.41
  -4  -1   3   42.31    4.79
   4  -1  -3   50.47    4.34
   4  -1  -3   48.87    5.14
  -4  -1   3   46.73    5.42
   4  -1  -3   51.21    4.49
   4  -1  -3   55.10    5.35
   4   1  -3   51.44    4.13
   4   1  -3   52.01    5.04
  -4   1   3   51.37    6.27
   4   1  -3   52.38    5.66
   4   1  -3   49.43    3.79
  -4   1   3   51.73    4.74
   3  -1  -3   77.68    4.59
   3  -1  -3   87.75    4.93
  -3  -1   3   86.73    5.98
   3  -1  -3   84.88    6.08
   3  -1  -3   76.80    5.45
  -3  -1   3   84.58    5.64
   3   1  -3   82.46    5.99
  -3   1   3   90.92    5.60
   3   1  -3   85.84    4.28
   3   1  -3   96.45    6.01
  -3   1   3   87.42    6.30
   3   1  -3   84.44    4.24
   2  -1  -3  498.10   14.19
  -2  -1   3  537.25   12.00
   2  -1  -3  494.74   12.56
   2  -1  -3  499.57   14.54
  -2  -1   3  502.20   14.37
  -2  -1   3  500.17   14.49
  -2   1   3  507.08   14.90
   2   1  -3  510.62   11.79
   2   1  -3  524.21   14.52
  -2   1   3  493.54   14.09
  -2   1   3  499.48   12.76
   2   1  -3  509.16   14.71
   1  -1  -3 1075.99   24.65
  -1  -1   3 1056.35   24.56
   1  -1  -3 1067.44   24.60
  -1  -1   3 1082.12   24.78
  -1  -1   3 1052.07   22.16
   1  -1  -3 1069.60   22.84
  -1   1   3 1068.94   22.56
  -1   1   3 1033.91   24.28
  -1   1   3 1032.62   24.01
   1   1  -3 1056.71   24.19
   1   1  -3 1022.14   24.34
   1   1  -3 1047.10   21.71
   0  -1   3  583.24   15.48
   0  -1   3  564.45   15.68
   0  -1  -3  576.01   14.54
   0  -1  -3  604.94   16.11
   0  -1  -3  580.52   15.52
   0  -1   3  586.72   14.33
   0   1   3  576.13   15.23
   0   1  -3  556.64   15.01
   0   1  -3  562.82   15.51
   0   1   3  572.26   14.40
   0   1  -3  569.51   13.95
   0   1   3  564.66   15.32
   1  -1   3  814.02   20.17
  -1  -1  -3  843.83   21.08
   1  -1   3  837.32   19.97
   1  -1   3  815.93   20.46
  -1  -1  -3  812.81   19.82
  -1  -1  -3  830.52   19.94
   1   1   3  812.68   20.48
  -1   1  -3  818.63   20.15
  -1   1  -3  816.00   19.85
   1   1   3  846.15   20.32
   1   1   3  857.03   20.39
  -1   1  -3  830.74   20.92
  -2  -1  -3  495.71   14.82
   2  -1   3  516.72   15.28
  -2  -1  -3  513.19   15.47
  -2  -1  -3  515.39   14.21
   2  -1   3  488.28   14.72
   2  -1   3  499.74   14.61
  -2   1  -3  508.81   15.04
  -2   1  -3  500.66   14.45
   2   1   3  475.66   14.90
   2   1   3  512.86   14.41
   2   1   3  539.83   15.50
  -2   1  -3  507.85   15.40
   3  -1   3   72.26    6.25
   3  -1   3   71.88    5.75
  -3  -1  -3   70.62    6.68
   3  -1   3   61.04    5.10
  -3  -1  -3   68.69    9.72
  -3  -1  -3   56.48    4.88
   3   1   3   65.67    5.59
   3   1   3   58.79    5.41
   3   1   3   70.82    6.32
  -3   1  -3   70.51    5.98
   4  -1   3  508.00   16.38
   4  -1   3  535.41   16.62
   4  -1   3  529.28   18.24
  -4  -1  -3  550.69   17.81
   4  -1   3  502.92   16.71
   4   1   3  534.93   16.08
   4   1   3  534.09   16.12
  -4   1  -3  542.32   17.54
   4   1   3  530.59   18.29
  -5  -1  -3  328.51   14.64
   5  -1   3  361.25   15.78
   5  -1   3  341.36   13.53
   5   1   3  385.64   16.59
   5   1   3  349.77   13.07
  -5   1  -3  360.78   14.88
   5   1   3  336.82   12.81
   6  -1   3   48.21    6.96
  -6  -1  -3   49.06    7.93
   6  -1   3   52.35    8.46
  -6   1  -3   39.64    6.88
   6   1   3   40.90    6.03
   6   1   3   32.94    7.28
  -7  -1  -3   90.92   10.28
   7  -1   3  108.24   13.71
   7  -1   3  128.28    9.82
   7   1   3   91.09    8.88
   7   1   3   84.54   11.19
  -7   1  -3   87.89    9.42
  -7  -2   3   53.48    6.79
  -7  -2   3   52.10    7.30
   7  -2  -3   56.29    7.72
  -7   2   3   61.99    8.37
  -7   2   3   56.49    6.57
   7   2  -3   49.21    7.37
  -6  -2   3  185.25   10.54
  -6  -2   3  197.18   10.04
   6  -2  -3  190.24   10.32
  -6   2   3  185.43    9.26
   6   2  -3  198.89    9.39
  -6   2   3  187.63    9.46
  -6   2   3  187.79   10.98
   6   2  -3  194.32    8.94
   5  -2  -3   52.28    5.48
  -5  -2   3   47.52    5.56
   5  -2  -3   56.45    6.15
   5  -2  -3   47.75    5.29
   5   2  -3   49.53    6.47
  -5   2   3   43.01    4.57
   5   2  -3   51.50    4.36
   5   2  -3   51.31    5.30
  -5   2   3   44.17    6.18
   5   2  -3   49.76    4.61
  -4  -2   3   13.05    3.59
   4  -2  -3   14.19    3.55
   4  -2  -3    9.67    3.44
  -4  -2   3   11.68    3.54
   4  -2  -3   10.66    3.17
   4  -2  -3   11.54    3.09
   4   2  -3    7.41    2.03
   4   2  -3    8.13    3.49
  -4   2   3    6.73    3.88
  -4   2   3   14.71    3.06
   4   2  -3   12.48    3.24
   4   2  -3   11.18    2.39
   3  -2  -3   62.12    4.39
   3  -2  -3   68.62    5.56
  -3  -2   3   70.53    5.38
  -3  -2   3   67.72    5.45
   3  -2  -3   67.45    4.66
   3  -2  -3   55.80    4.71
   3   2  -3   70.80    3.65
   3   2  -3   67.36    3.57
  -3   2   3   72.29    5.74
   3   2  -3   71.20    5.83
  -3   2   3   70.30    4.86
   3   2  -3   66.73    5.20
  -2  -2   3  391.84   12.52
   2  -2  -3  421.23   13.10
  -2  -2   3  417.05    9.63
  -2  -2   3  391.95   12.24
   2  -2  -3  416.95   11.27
   2  -2  -3  415.62   12.32
   2   2  -3  415.93   13.16
  -2   2   3  430.58   12.62
   2   2  -3  437.89   12.88
  -2   2   3  417.16   13.40
  -2   2   3  435.38   11.79
   2   2  -3  423.60    9.84
  -1  -2   3   36.88    4.62
   1  -2  -3   30.72    4.11
   1  -2  -3   39.31    4.66
  -1  -2   3   39.78    4.23
  -1  -2   3   29.51    2.76
   1  -2  -3   31.67    3.64
   1   2  -3   34.67    2.90
   1   2  -3   33.12    4.41
  -1   2   3   38.70    4.74
  -1   2   3   33.52    3.88
  -1   2   3   35.16    3.56
   1   2  -3   34.81    4.16
   0  -2  -3 2896.72   58.03
   0  -2   3 2932.91   58.32
   0  -2   3 2912.24   58.46
   0  -2  -3 2991.99   58.67
   0  -2   3 2910.64   56.51
   0  -2  -3 2892.65   57.10
   0   2   3 2990.13   59.02
   0   2  -3 2916.21   57.13
   0   2   3 2904.37   57.96
   0   2  -3 3046.27   59.72
   0   2  -3 3017.14   59.03
   0   2   3 2919.98   59.08
  -1  -2  -3  388.23   11.81
   1  -2   3  397.58   12.26
   1  -2   3  383.93   12.13
  -1  -2  -3  405.73   12.80
  -1  -2  -3  389.43   11.63
   1  -2   3  397.62   11.92
   1   2   3  383.63   12.33
  -1   2  -3  379.43   12.03
  -1   2  -3  388.21   12.44
   1   2   3  402.16   12.25
   1   2   3  413.43   12.06
  -1   2  -3  389.99   11.64
   2  -2   3   14.68    3.81
  -2  -2  -3   14.18    3.29
  -2  -2  -3   19.87    3.63
  -2  -2  -3   15.59    3.99
   2  -2   3   10.43    3.56
   2  -2   3   10.21    3.05
   2   2   3    8.44    3.50
  -2   2  -3    8.52    3.03
   2   2   3   12.17    3.32
  -2   2  -3   11.08    3.25
   2   2   3    8.44    3.23
  -2   2  -3   10.90    3.84
   3  -2   3  135.98    7.28
   3  -2   3  145.78    7.84
  -3  -2  -3  160.86   12.52
  -3  -2  -3  136.63    8.38
  -3  -2  -3  131.57    6.80
   3  -2   3  130.76    8.05
  -3   2  -3  129.51    7.83
   3   2   3  119.52    7.19
   3   2   3  131.47    8.01
   3   2   3  116.53    6.73
  -4  -2  -3  179.52   10.30
   4  -2   3  178.30    9.08
   4  -2   3  180.04    9.31
   4  -2   3  177.39   10.70
   4  -2   3  180.04    9.23
   4   2   3  184.88    8.60
  -4   2  -3  183.13    9.68
   4   2   3  168.91    8.08
   4   2   3  190.43   10.97
  -5  -2  -3  142.06   10.09
   5  -2   3  150.24   10.45
   5  -2   3  159.66    9.29
  -5   2  -3  142.73    9.58
   5   2   3  135.99    7.84
   5   2   3  128.51    7.83
   5   2   3  140.57   10.72
   6  -2   3   21.00    5.47
   6  -2   3   33.04    7.37
  -6  -2  -3   24.51    6.10
   6   2   3   19.24    4.55
   6   2   3   11.84    5.86
  -6   2  -3   10.07    5.24
  -7  -2  -3   12.55    6.47
   7  -2   3    6.44    4.71
   7  -2   3    6.76    5.71
  -7   2  -3   -1.49    5.44
   7   2   3    8.07    6.23
   7   2   3    5.41    4.38
  -7  -3   3   37.17    6.82
   7  -3  -3   42.20    6.59
  -7  -3   3   35.93    5.92
  -7   3   3   41.35    7.44
   7   3  -3   42.03    6.45
  -7   3   3   33.68    5.34
  -6  -3   3    9.95    4.54
   6  -3  -3   -0.05    3.54
  -6  -3   3   10.03    3.69
  -6   3   3    3.04    3.15
   6   3  -3    6.77    3.34
  -6   3   3    2.93    3.83
  -6   3   3   -1.14    2.93
   6   3  -3   12.20    3.40
   5  -3  -3  172.97    8.89
  -5  -3   3  165.41    8.59
   5  -3  -3  179.82    8.88
   5   3  -3  175.49    8.61
  -5   3   3  173.51    7.85
   5   3  -3  180.00    9.93
  -5   3   3  170.35   10.30
   5   3  -3  182.03    7.12
   5   3  -3  174.04    7.25
  -4  -3   3   51.39    5.22
   4  -3  -3   51.64    4.88
   4  -3  -3   53.67    4.90
  -4  -3   3   51.13    5.53
   4  -3  -3   52.59    5.04
   4   3  -3   42.44    4.94
   4   3  -3   52.23    3.45
   4   3  -3   56.61    6.54
  -4   3   3   57.15    6.81
   4   3  -3   44.77    3.55
  -4   3   3   51.28    4.25
   3  -3  -3  903.99   21.12
  -3  -3   3  880.98   21.76
   3  -3  -3  873.45   21.01
   3  -3  -3  888.04   21.04
  -3  -3   3  842.54   22.55
   3  -3  -3  873.64   22.75
  -3   3   3  872.87   20.95
   3   3  -3  867.76   17.92
   3   3  -3  889.00   22.94
   3   3  -3  868.38   21.55
  -3   3   3  866.50   22.96
   3   3  -3  882.45   17.98
   2  -3  -3 2141.70   43.19
  -2  -3   3 2077.26   44.81
  -2  -3   3 2150.10   44.22
   2  -3  -3 2118.37   45.07
   2  -3  -3 2165.04   43.83
   2   3  -3 2133.56   45.10
   2   3  -3 2116.08   43.94
  -2   3   3 2143.50   43.57
  -2   3   3 2126.74   45.16
   2   3  -3 2125.45   39.80
  -2   3   3 2087.58   43.07
   1  -3  -3 1448.28   31.98
   1  -3  -3 1469.42   31.62
  -1  -3   3 1444.04   32.08
  -1  -3   3 1434.90   31.54
  -1  -3   3 1463.91   28.55
   1  -3  -3 1457.38   30.58
  -1   3   3 1499.78   32.14
   1   3  -3 1491.70   32.25
   1   3  -3 1500.47   33.11
  -1   3   3 1495.60   32.89
   1   3  -3 1481.35   29.20
  -1   3   3 1475.60   31.36
   0  -3  -3  702.96   18.18
   0  -3   3  704.10   16.19
   0  -3   3  697.42   18.00
   0  -3  -3  682.24   16.97
   0  -3  -3  709.34   17.73
   0  -3   3  678.31   17.94
   0   3   3  696.12   17.04
   0   3   3  681.33   17.52
   0   3   3  683.44   17.63
   0   3  -3  673.27   17.40
   0   3  -3  689.05   16.02
   0   3  -3  694.70   18.09
   1  -3   3  621.44   16.99
  -1  -3  -3  640.08   16.64
   1  -3   3  639.23   17.03
  -1  -3  -3  645.89   17.58
   1  -3   3  644.99   16.51
  -1  -3  -3  632.54   16.32
   1   3   3  642.26   16.77
   1   3   3  605.03   16.76
  -1   3  -3  606.75   15.85
   1   3   3  634.02   16.21
  -1   3  -3  597.95   16.35
  -1   3  -3  619.63   16.95
  -2  -3  -3  118.78    7.32
   2  -3   3  120.28    6.36
   2  -3   3  116.68    7.15
   2  -3   3  113.61    6.94
  -2  -3  -3  116.60    5.91
  -2  -3  -3  115.27    6.89
   2   3   3  114.70    6.10
  -2   3  -3  111.06    6.40
  -2   3  -3  118.07    6.47
  -2   3  -3  110.72    6.65
   2   3   3   99.98    6.71
   2   3   3  109.97    7.14
  -3  -3  -3    8.73    3.80
   3  -3   3   17.89    4.06
   3  -3   3    8.55    2.96
  -3  -3  -3   15.16    3.17
   3  -3   3   22.75    4.23
   3  -3   3   21.36    4.47
   3   3   3   18.70    3.64
   3   3   3    8.37    3.61
   3   3   3   10.06    3.24
  -3   3  -3   16.72    4.18
   4  -3   3   94.48    6.75
  -4  -3  -3  121.01    8.82
   4  -3   3  104.10    7.53
   4  -3   3   88.26    8.35
   4   3   3  130.82    9.48
   4   3   3  120.07    6.56
  -4   3  -3   99.87    7.96
   4   3   3  116.27    6.95
   5  -3   3   57.55    7.95
   5  -3   3   60.97    7.39
  -5  -3  -3   49.11    7.29
   5   3   3   62.55    5.58
  -5   3  -3   65.71    7.18
   5   3   3   68.09    8.58
   5   3   3   50.65    5.50
  -6  -3  -3  103.35    9.53
   6  -3   3   90.37   10.23
   6  -3   3   90.27    7.78
   6   3   3   94.56   10.25
   6   3   3  102.12    7.47
  -6   3  -3  110.13    9.06
   6   3   3   87.38    6.90
   7  -3   3   22.28    5.97
  -7  -3  -3   19.18    6.44
   7  -3   3   29.97    8.11
   7   3   3   27.69    7.60
  -7   3  -3   20.03    6.48
   7   3   3   29.35    6.01
   7  -4  -3   26.90    6.33
  -7  -4   3   17.53    4.13
  -7  -4   3   11.08    5.65
  -7   4   3   31.48    6.90
  -7   4   3   21.74    4.38
   6  -4  -3   73.39    7.30
  -6  -4   3   87.58    6.74
  -6  -4   3   85.70    8.14
  -6   4   3   75.96    5.83
  -6   4   3   75.48    5.90
   6   4  -3   86.61    5.79
   6   4  -3   70.91    6.36
  -6   4   3   82.77    8.53
   6   4  -3   82.30    6.97
  -5  -4   3   95.45    6.63
   5  -4  -3   91.45    7.12
   5   4  -3   89.49    5.21
   5   4  -3   99.10    6.64
   5   4  -3   84.20    7.58
   5   4  -3   87.32    4.82
  -5   4   3   92.48    5.61
  -5   4   3  106.45    8.32
  -4  -4   3   82.79    7.10
  -4  -4   3   78.00    6.04
   4  -4  -3   84.12    5.94
   4  -4  -3   69.17    5.62
   4  -4  -3   84.13    5.38
   4   4  -3   83.15    3.71
  -4   4   3   78.79    5.01
   4   4  -3   82.12    7.09
  -4   4   3   79.70    7.30
   4   4  -3   75.28    3.84
   4   4  -3   83.39    5.88
  -3  -4   3  733.08   18.75
   3  -4  -3  705.49   18.42
   3  -4  -3  729.88   20.08
  -3  -4   3  706.13   20.00
   3  -4  -3  755.79   18.74
   3  -4  -3  700.41   17.71
   3   4  -3  750.26   14.96
  -3   4   3  730.37   18.43
   3   4  -3  753.19   15.00
   3   4  -3  734.74   20.76
  -3   4   3  778.95   21.22
   3   4  -3  787.64   19.52
   2  -4  -3  103.13    5.67
   2  -4  -3   96.91    6.19
   2  -4  -3  102.18    5.44
  -2  -4   3  102.72    5.97
  -2  -4   3  107.37    6.69
  -2   4   3  101.10    5.74
  -2   4   3  105.04    5.81
  -2   4   3  114.33    7.10
   2   4  -3  105.64    6.63
   2   4  -3  103.10    5.95
  -1  -4   3  194.33    8.22
   1  -4  -3  214.73    8.68
  -1  -4   3  208.12    5.80
  -1  -4   3  195.10    8.29
   1  -4  -3  204.56    7.68
   1  -4  -3  204.25    8.21
  -1   4   3  214.82    8.71
  -1   4   3  210.92    7.89
   1   4  -3  207.91    8.80
   1   4  -3  199.67    5.81
   1   4  -3  208.90    8.31
  -1   4   3  201.34    8.06
   0  -4  -3  296.77   10.43
   0  -4   3  296.84   10.26
   0  -4   3  314.71    8.96
   0  -4  -3  290.61    9.93
   0  -4   3  306.61   10.34
   0  -4  -3  296.42    9.90
   0   4   3  298.29   10.09
   0   4  -3  280.56    9.83
   0   4   3  293.93   10.23
   0   4  -3  300.05    8.70
   0   4  -3  302.35   10.55
   0   4   3  300.43   10.01
  -1  -4  -3   95.41    5.98
  -1  -4  -3   83.28    6.13
   1  -4   3   96.62    6.05
   1  -4   3   92.67    5.70
   1  -4   3   86.41    5.59
  -1  -4  -3   86.42    5.38
  -1   4  -3   98.44    5.60
   1   4   3  104.72    6.41
  -1   4  -3   98.23    6.10
   1   4   3   93.05    5.94
   1   4   3   96.15    5.70
  -1   4  -3  104.52    6.34
  -2  -4  -3  244.40    8.87
   2  -4   3  251.68   10.01
   2  -4   3  247.24    9.49
   2  -4   3  267.04   10.37
  -2  -4  -3  263.83   11.05
  -2  -4  -3  248.37   10.03
  -2   4  -3  230.83    9.65
  -2   4  -3  239.86    9.77
   2   4   3  243.31    8.72
   2   4   3  244.74   10.24
  -2   4  -3  218.08    9.41
   2   4   3  266.57   10.28
   3  -4   3  510.86   16.20
   3  -4   3  515.94   16.33
   3  -4   3  526.41   15.38
   3  -4   3  494.94   16.50
  -3  -4  -3  526.67   17.27
  -3  -4  -3  520.43   14.29
   3   4   3  526.85   14.58
   3   4   3  497.92   16.59
  -3   4  -3  510.54   15.80
   3   4   3  548.57   17.16
   4  -4   3   96.12    8.03
   4  -4   3   94.24    6.47
   4  -4   3  107.59    7.79
  -4  -4  -3   97.78    8.06
   4   4   3   97.46    6.28
  -4   4  -3  102.34    7.55
   4   4   3  105.30    6.09
   4   4   3   94.74    8.11
   5  -4   3   33.94    6.28
   5  -4   3   30.78    6.40
  -5  -4  -3   29.37    6.28
   5  -4   3   27.99    4.88
  -5   4  -3   33.15    5.96
   5   4   3   33.37    4.84
   5   4   3   30.38    4.28
   5   4   3   42.87    7.79
   6  -4   3   55.92    7.49
   6  -4   3   39.14    7.97
  -6  -4  -3   44.78    8.06
   6   4   3   51.09    5.38
   6   4   3   54.43    8.82
   6   4   3   46.44    5.53
  -6   4  -3   48.53    6.95
   7  -4   3   65.78   11.20
  -7  -4  -3   63.76    9.79
   7  -4   3   77.08    9.13
   7   4   3   72.20   10.86
  -7   4  -3   69.68    8.16
   7   4   3   66.74    8.21
  -7  -5   3   52.69    5.80
  -7  -5   3   55.53    8.23
   7  -5  -3   57.80    8.51
  -7   5   3   54.62    8.69
  -7   5   3   56.28    5.32
  -6  -5   3   41.21    5.44
   6  -5  -3   34.10    5.92
  -6  -5   3   27.55    6.46
  -6   5   3   32.58    4.14
   6   5  -3   28.40    5.12
  -6   5   3   26.77    4.41
  -6   5   3   36.91    7.21
   6   5  -3   41.29    4.25
   6   5  -3   36.45    5.30
  -5  -5   3   96.45    6.56
   5  -5  -3  112.33    8.01
   5   5  -3  105.15    5.18
   5   5  -3  106.88    4.80
   5   5  -3  103.13    6.81
  -5   5   3  104.88    5.82
   5   5  -3  104.39    8.44
  -5   5   3  108.65    8.71
   4  -5  -3   48.89    5.21
   4  -5  -3   53.60    4.44
   4  -5  -3   44.60    5.15
  -4  -5   3   50.24    5.18
  -4   5   3   63.84    7.67
  -4   5   3   47.51    4.30
   4   5  -3   47.31    2.66
   4   5  -3   51.17    2.86
   4   5  -3   62.96    7.35
   4   5  -3   50.87    4.85
  -3  -5   3  124.06    7.31
   3  -5  -3  131.90    7.62
   3  -5  -3  124.34    6.75
  -3  -5   3  136.89    6.79
   3  -5  -3  125.88    6.01
  -3   5   3  132.60    6.23
   3   5  -3  134.25    7.96
  -3   5   3  150.95    8.40
   3   5  -3  143.08    7.14
   2  -5  -3  336.67   10.61
   2  -5  -3  340.49   12.06
  -2  -5   3  351.49   12.21
   2  -5  -3  344.82   10.94
  -2  -5   3  348.95   11.19
  -2   5   3  371.26   11.14
   2   5  -3  383.39   11.63
  -2   5   3  372.23   12.75
  -2   5   3  353.95   11.59
   2   5  -3  373.42   13.07
   1  -5  -3  774.25   18.99
  -1  -5   3  785.47   15.80
  -1  -5   3  760.61   19.05
  -1  -5   3  719.84   19.42
   1  -5  -3  758.59   19.66
   1  -5  -3  769.48   18.75
  -1   5   3  793.51   19.29
   1   5  -3  780.71   16.13
   1   5  -3  784.44   20.38
   1   5  -3  784.61   19.28
  -1   5   3  760.69   19.05
  -1   5   3  786.36   20.21
   0  -5   3  153.68    7.27
   0  -5  -3  154.22    7.42
   0  -5   3  164.93    7.71
   0  -5   3  148.91    5.93
   0  -5  -3  163.35    7.37
   0  -5  -3  162.83    7.26
   0   5  -3  138.54    7.24
   0   5  -3  155.89    5.93
   0   5   3  143.87    6.91
   0   5   3  140.24    6.77
   0   5   3  149.68    6.96
   0   5  -3  137.95    6.76
  -1  -5  -3 1260.14   29.21
   1  -5   3 1227.35   28.22
  -1  -5  -3 1247.45   27.50
   1  -5   3 1245.26   27.67
   1  -5   3 1246.91   28.70
  -1  -5  -3 1197.85   28.03
   1   5   3 1272.58   27.99
   1   5   3 1194.67   28.92
   1   5   3 1272.63   28.81
  -1   5  -3 1304.16   28.11
  -1   5  -3 1236.70   28.68
  -1   5  -3 1245.94   28.75
  -2  -5  -3  351.52   12.39
   2  -5   3  363.46   11.92
  -2  -5  -3  366.93   13.18
  -2  -5  -3  368.54   11.07
   2  -5   3  366.05   12.68
   2  -5   3  372.95   12.64
   2   5   3  370.69   11.11
   2   5   3  360.59   12.80
  -2   5  -3  357.92   12.26
  -2   5  -3  344.00   12.11
   2   5   3  355.59   12.69
  -2   5  -3  360.07   11.99
   3  -5   3  102.16    7.21
  -3  -5  -3  100.67    5.58
   3  -5   3  101.90    6.69
   3  -5   3   98.02    7.52
   3  -5   3   88.73    5.81
  -3  -5  -3   96.48    7.90
   3   5   3   98.77    5.66
  -3   5  -3  102.77    7.02
   3   5   3   92.04    7.25
   4  -5   3   95.53    8.04
  -4  -5  -3   98.69    8.81
   4  -5   3   97.39    6.74
   4  -5   3  110.87    8.19
   4   5   3  118.40    6.48
  -4   5  -3  120.12    7.98
   4   5   3  115.90    6.21
   4   5   3  115.54    9.29
   5  -5   3   42.44    6.56
   5  -5   3   47.60    5.51
  -5  -5  -3   50.52    7.83
   5  -5   3   44.52    7.68
  -5   5  -3   55.38    6.78
   5   5   3   41.61    4.60
   5   5   3   45.34    5.08
   5   5   3   41.02    7.15
   6  -5   3   89.69   10.28
   6  -5   3   83.77    8.42
  -6  -5  -3   96.52   10.89
   6   5   3   72.54    5.74
   6   5   3   67.88    5.77
   6   5   3   89.70   10.34
  -6   5  -3   87.30    7.77
  -7  -5  -3    1.86    5.79
   7  -5   3   10.99    6.80
   7  -5   3    8.55    5.17
  -7   5  -3   21.17    5.59
   7   5   3   10.96    6.39
   7   5   3    8.05    4.60
  -7  -6   3   42.18    4.93
   7  -6  -3   31.41    6.77
  -7  -6   3   32.36    7.38
   7   6  -3   39.94    6.84
  -7   6   3   44.33    8.06
  -6  -6   3  192.46   12.19
  -6  -6   3  183.59    8.47
   6  -6  -3  191.73   11.24
   6   6  -3  187.20    7.03
  -6   6   3  179.31   12.03
  -6   6   3  187.32    7.20
   6   6  -3  184.91    8.61
  -6   6   3  161.67    6.77
   6   6  -3  153.34    8.63
   5  -6  -3   25.76    5.37
  -5  -6   3   40.20    5.00
   5   6  -3   29.36    2.72
   5   6  -3   28.70    3.21
  -5   6   3   33.56    6.75
  -5   6   3   30.71    3.81
   5   6  -3   35.72    6.05
   5   6  -3   30.17    4.50
   4  -6  -3   29.02    4.90
  -4  -6   3   25.13    4.09
   4  -6  -3   31.88    3.74
   4  -6  -3   29.07    4.88
  -4   6   3   28.91    5.45
   4   6  -3   33.03    5.74
   4   6  -3   30.68    4.09
  -4   6   3   32.17    3.84
  -3  -6   3   48.90    4.56
   3  -6  -3   69.82    8.65
   3  -6  -3   52.55    4.88
  -3  -6   3   51.89    5.05
   3  -6  -3   46.70    3.96
  -3   6   3   56.57    4.31
   3   6  -3   56.07    6.84
   3   6  -3   47.87    4.62
  -3   6   3   49.73    6.25
  -2  -6   3  328.40   12.01
   2  -6  -3  330.29   12.04
  -2  -6   3  335.16   10.96
   2  -6  -3  361.27   10.67
   2  -6  -3  324.70   11.00
   2   6  -3  341.69   11.00
  -2   6   3  345.11   11.62
   2   6  -3  343.33   12.74
  -2   6   3  344.79   12.48
  -2   6   3  340.71   10.57
  -1  -6   3  197.98    5.50
  -1  -6   3  195.72    8.34
  -1  -6   3  197.31    8.56
   1  -6  -3  204.22    8.02
   1  -6  -3  187.33    7.97
   1  -6  -3  194.07    8.35
   1   6  -3  181.56    5.36
  -1   6   3  193.74    8.54
  -1   6   3  206.27    8.29
  -1   6   3  195.60    7.82
   1   6  -3  197.43    8.05
   1   6  -3  198.16    8.89
   0  -6  -3  408.68   12.51
   0  -6  -3  402.47   12.72
   0  -6   3  420.77   12.99
   0  -6   3  401.33   10.81
   0  -6  -3  407.47   12.36
   0  -6   3  402.25   12.67
   0   6  -3  389.67   12.32
   0   6  -3  403.69   12.96
   0   6   3  407.26   12.53
   0   6   3  412.36   12.67
   0   6   3  410.58   12.50
   0   6  -3  397.78   10.84
  -1  -6  -3  363.44   11.96
  -1  -6  -3  360.02   12.72
   1  -6   3  343.27   11.64
  -1  -6  -3  339.45   10.89
   1  -6   3  357.55   12.29
   1  -6   3  380.08   11.56
  -1   6  -3  339.84   11.47
   1   6   3  344.42   11.71
   1   6   3  323.75   11.64
  -1   6  -3  336.21   11.45
  -1   6  -3  326.12   10.62
   1   6   3  343.83   10.89
  -2  -6  -3  350.53   12.29
   2  -6   3  377.73   12.89
  -2  -6  -3  363.89   13.35
   2  -6   3  351.87   12.68
  -2  -6  -3  355.97   10.96
   2  -6   3  363.42   11.84
  -2   6  -3  358.52   12.37
  -2   6  -3  355.63   12.08
   2   6   3  369.79   13.01
   2   6   3  373.65   11.20
   2   6   3  340.43   12.74
  -3  -6  -3  285.58    9.50
  -3  -6  -3  264.65   12.12
   3  -6   3  284.84   11.73
   3  -6   3  306.68   12.51
   3  -6   3  273.40   13.23
   3  -6   3  285.99   10.52
  -3   6  -3  307.34   11.18
   3   6   3  295.62   12.36
   3   6   3  278.86    9.60
   4  -6   3  319.94   11.85
   4  -6   3  292.96   13.61
  -4  -6  -3  321.35   14.61
   4  -6   3  333.30   13.44
   4   6   3  306.45   13.93
   4   6   3  306.38   10.28
   4   6   3  310.22   10.41
  -4   6  -3  336.57   12.41
   5  -6   3   53.77    8.29
   5  -6   3   50.42    5.53
   5  -6   3   50.08    7.34
  -5  -6  -3   50.45    7.90
  -5   6  -3   43.81    5.93
   5   6   3   49.61    4.65
   5   6   3   58.59    8.25
   5   6   3   46.79    4.62
  -6  -6  -3    3.24    4.97
   6  -6   3   13.37    6.39
   6  -6   3    1.16    4.41
  -6   6  -3    9.51    4.59
   6   6   3    2.81    2.58
   6   6   3    4.97    4.81
   6   6   3    1.04    2.75
   7  -6   3   51.20    9.08
  -7  -6  -3   65.49    9.93
   7  -6   3   58.04    8.66
  -7   6  -3   65.29    7.41
   7   6   3   66.12   10.00
  -7  -7   3   46.21    8.48
   7  -7  -3   52.32    8.30
  -7  -7   3   48.62    4.76
  -7   7   3   50.74    8.67
  -6  -7   3   33.90    4.37
   6  -7  -3   38.15    6.40
  -6  -7   3   30.81    7.19
  -6   7   3   29.04    2.80
  -6   7   3   24.94    2.50
   6   7  -3   32.50    3.23
   6   7  -3   26.88    5.66
   6   7  -3   32.43    3.95
  -6   7   3   30.79    7.02
  -5  -7   3   21.47    3.85
   5  -7  -3   23.11    5.31
   5   7  -3   17.98    1.93
  -5   7   3   14.30    2.84
  -5   7   3   15.53    5.40
   5   7  -3   23.45    5.65
  -5   7   3   15.63    2.71
   5   7  -3   18.43    3.84
  -4  -7   3   22.98    3.88
   4  -7  -3   28.24    3.33
   4  -7  -3   27.73    5.05
  -4   7   3   26.26    5.77
   4   7  -3   24.36    5.44
   4   7  -3   27.10    3.93
  -4   7   3   29.33    3.57
  -3  -7   3   33.00    4.15
   3  -7  -3   48.59    4.74
  -3  -7   3   38.99    8.18
   3  -7  -3   36.09    3.70
   3   7  -3   39.81    5.85
   3   7  -3   38.20    4.42
  -3   7   3   38.82    3.79
  -3   7   3   39.18    5.76
   2  -7  -3  352.81   12.02
  -2  -7   3  360.06   11.51
   2  -7  -3  381.33   13.11
   2  -7  -3  381.73   11.15
  -2  -7   3  373.71   13.24
  -2   7   3  373.26   13.20
   2   7  -3  367.39   11.41
   2   7  -3  361.57   13.20
  -2   7   3  354.49   10.79
  -2   7   3  354.27   12.08
   1  -7  -3  631.22   18.02
  -1  -7   3  683.28   18.65
  -1  -7   3  709.59   18.04
  -1  -7   3  674.37   14.16
   1  -7  -3  665.52   17.76
   1  -7  -3  688.51   17.54
  -1   7   3  689.56   18.97
   1   7  -3  705.67   17.89
   1   7  -3  672.71   19.00
   1   7  -3  691.49   14.49
  -1   7   3  685.19   17.59
  -1   7   3  694.04   18.24
   0  -7   3  891.53   21.77
   0  -7   3  861.44   19.40
   0  -7   3  860.17   21.68
   0  -7  -3  846.65   21.16
   0  -7  -3  837.85   21.10
   0  -7  -3  862.20   21.64
   0   7   3  878.07   21.58
   0   7  -3  852.27   19.38
   0   7  -3  835.90   21.17
   0   7   3  838.09   21.31
   0   7  -3  873.67   22.11
   0   7   3  885.81   21.66
   1  -7   3 1042.16   25.52
  -1  -7  -3 1019.80   24.87
   1  -7   3 1066.89   24.46
   1  -7   3 1038.72   24.79
  -1  -7  -3 1047.60   25.87
  -1  -7  -3 1013.94   23.76
   1   7   3 1030.96   23.93
  -1   7  -3 1021.54   24.00
   1   7   3  987.26   25.19
  -1   7  -3 1056.46   24.96
   1   7   3 1046.04   25.08
  -1   7  -3 1011.30   24.94
   2  -7   3  575.70   16.18
   2  -7   3  567.60   17.41
  -2  -7  -3  610.82   18.41
   2  -7   3  578.39   17.12
  -2  -7  -3  586.56   17.18
  -2  -7  -3  586.83   15.22
   2  -7   3  576.16   17.46
  -2   7  -3  603.88   17.62
   2   7   3  622.23   17.97
   2   7   3  593.09   15.76
   2   7   3  613.71   18.41
  -2   7  -3  608.68   17.01
   3  -7   3   63.17    5.48
  -3  -7  -3   72.57    6.90
   3  -7   3   69.49    6.65
   3  -7   3   67.96    6.50
  -3  -7  -3   61.51    4.60
  -3   7  -3   69.64    5.71
   3   7   3   71.15    4.93
   3   7   3   64.79    6.88
   4  -7   3  716.79   22.75
   4  -7   3  701.62   19.35
  -4  -7  -3  690.64   22.65
   4  -7   3  676.76   21.42
   4   7   3  701.43   17.60
   4   7   3  714.33   17.84
   4   7   3  716.89   22.41
  -4   7  -3  728.53   19.99
   5  -7   3  116.34    9.19
   5  -7   3  112.61    7.31
  -5  -7  -3  123.74   10.50
   5  -7   3  110.81    9.44
   5   7   3  112.41    9.86
  -5   7  -3  127.20    7.84
   5   7   3  116.31    5.90
   5   7   3  114.76    5.80
   6  -7   3   94.90    8.98
   6  -7   3   86.45   10.96
  -6  -7  -3   92.70   10.15
   6  -7   3   85.76    7.33
   6   7   3  109.86    5.61
   6   7   3   84.02    5.02
  -6   7  -3  107.77    7.60
   6   7   3   95.52   10.15
   7  -7   3   22.59    6.77
  -7  -7  -3   24.86    7.16
   7  -7   3   26.90    8.07
  -7   7  -3   21.26    5.17
   7   7   3   31.04    7.95
   7  -8  -3  101.14   10.53
  -7  -8   3  104.44   10.70
  -7   8   3  113.30   10.38
   6  -8  -3   24.81    6.10
  -6  -8   3   24.46    3.67
  -6  -8   3   23.80    6.43
   6   8  -3   19.76    4.95
  -6   8   3   28.15    7.39
  -5  -8   3  141.38    6.90
   5  -8  -3  145.81    9.73
   5   8  -3  119.86    6.79
  -5   8   3  131.42    4.70
   5   8  -3  139.18   10.19
  -5   8   3  133.24    4.95
  -5   8   3  151.37   10.60
   4  -8  -3  778.10   22.12
   4  -8  -3  759.06   17.25
  -4  -8   3  764.03   19.15
   4   8  -3  774.57   19.70
  -4   8   3  829.41   24.81
  -4   8   3  798.40   18.08
   4   8  -3  794.57   24.06
   3  -8  -3  586.85   14.60
  -3  -8   3  585.55   15.75
   3  -8  -3  602.61   17.50
  -3   8   3  581.95   19.05
   3   8  -3  596.55   19.13
   3   8  -3  581.61   15.67
  -3   8   3  585.65   14.64
   2  -8  -3   35.55    4.65
  -2  -8   3   36.99    4.21
   2  -8  -3   40.37    4.04
  -2  -8   3   43.65    4.86
  -2   8   3   48.04    5.63
   2   8  -3   32.96    3.86
   2   8  -3   44.14    5.85
  -2   8   3   43.01    4.13
  -2   8   3   53.49    6.34
   1  -8  -3  807.63   20.73
   1  -8  -3  821.82   20.27
  -1  -8   3  813.22   16.81
  -1  -8   3  790.49   21.36
   1  -8  -3  814.11   21.20
  -1  -8   3  830.61   20.52
  -1   8   3  838.96   21.43
  -1   8   3  859.96   22.01
   1   8  -3  798.14   20.43
   1   8  -3  818.71   22.08
  -1   8   3  837.10   20.43
   0  -8  -3  173.63    8.27
   0  -8   3  169.34    8.17
   0  -8  -3  162.58    7.62
   0  -8   3  166.13    7.70
   0  -8  -3  150.31    7.22
   0  -8   3  161.31    6.37
   0   8   3  181.50    8.19
   0   8  -3  172.83    8.33
   0   8  -3  169.06    8.02
   0   8  -3  154.38    6.34
   0   8   3  182.97    8.21
   0   8   3  169.80    7.81
  -1  -8  -3   21.10    4.36
  -1  -8  -3   30.71    4.09
   1  -8   3   29.04    4.11
   1  -8   3   29.69    4.80
   1  -8   3   29.38    4.22
  -1  -8  -3   21.35    3.91
   1   8   3   28.35    4.49
   1   8   3   23.72    4.15
  -1   8  -3   24.20    4.38
  -1   8  -3   14.50    3.22
  -1   8  -3   21.44    3.99
   1   8   3   24.02    3.72
  -2  -8  -3  934.44   21.77
   2  -8   3  922.22   22.90
  -2  -8  -3  924.68   24.09
   2  -8   3  956.59   24.93
  -2  -8  -3  943.95   25.46
   2  -8   3  912.41   24.58
   2  -8   3  981.85   24.50
  -2   8  -3  962.37   23.23
   2   8   3  937.57   24.25
  -2   8  -3  890.43   23.53
   2   8   3  930.60   21.73
   2   8   3  904.51   24.71
  -3  -8  -3  493.86   17.70
   3  -8   3  477.14   16.42
  -3  -8  -3  473.26   12.99
   3  -8   3  467.53   16.35
   3  -8   3  470.69   14.32
  -3   8  -3  497.78   14.99
   3   8   3  492.71   16.77
   3   8   3  472.63   13.26
   4  -8   3   41.62    6.84
   4  -8   3   33.31    4.73
  -4  -8  -3   29.61    6.23
   4  -8   3   35.39    6.81
   4   8   3   40.70    6.53
  -4   8  -3   35.59    4.90
   4   8   3   34.10    4.01
   5  -8   3   55.93    8.51
  -5  -8  -3   31.64    7.03
   5  -8   3   42.18    7.08
   5  -8   3   44.26    5.15
   5   8   3   36.37    3.62
  -5   8  -3   49.22    5.85
   5   8   3   36.95    3.74
   5   8   3   37.63    7.47
   6  -8   3   26.19    5.02
   6  -8   3   24.75    6.24
  -6  -8  -3   28.83    7.58
   6  -8   3   22.65    7.16
  -6   8  -3   41.81    5.41
   6   8   3   27.76    2.90
   6   8   3   39.70    3.36
   6   8   3   32.09    7.45
   7  -8   3   13.91    6.22
  -7  -8  -3   -2.85    5.57
   7  -8   3    8.28    6.36
   7   8   3   -2.32    5.52
  -7   8  -3    6.10    4.67
  -7  -9   3   49.96    8.99
   7  -9  -3   45.31    8.41
  -7   9   3   53.95    9.36
  -6  -9   3   33.82    7.01
   6  -9  -3   35.73    6.87
  -6  -9   3   40.60    4.14
   6   9  -3   28.60    4.32
  -6   9   3   42.84    7.93
  -5  -9   3  144.94    6.95
   5  -9  -3  159.70   10.29
   5   9  -3  162.66   11.14
   5   9  -3  135.91    6.85
  -5   9   3  172.53   11.48
   4  -9  -3  547.80   17.75
  -4  -9   3  493.99   14.09
   4  -9  -3  501.12   12.07
   4   9  -3  495.50   14.12
   4   9  -3  522.25   18.87
  -4   9   3  499.91   18.58
  -4   9   3  524.23   12.31
  -3  -9   3   40.58    4.42
   3  -9  -3   40.21    3.75
  -3   9   3   56.14    6.54
  -3   9   3   57.63    7.61
   3   9  -3   42.75    4.48
  -3   9   3   48.70    3.74
   3   9  -3   40.23    6.25
   2  -9  -3  301.13   11.98
  -2  -9   3  314.24   10.47
   2  -9  -3  299.91    9.80
  -2  -9   3  287.51   11.71
   2  -9  -3  296.12   11.08
   2   9  -3  332.10   12.87
  -2   9   3  308.50    9.88
  -2   9   3  302.46   11.88
   2   9  -3  309.86   10.40
  -2   9   3  303.91   12.36
  -1  -9   3  906.39   18.75
  -1  -9   3  932.01   18.66
   1  -9  -3  907.19   21.98
   1  -9  -3  847.86   22.31
  -1  -9   3  910.63   23.59
  -1  -9   3  910.31   22.31
   1  -9  -3  875.06   22.90
  -1   9   3  910.61   23.52
  -1   9   3  881.74   21.70
   1   9  -3  883.58   21.85
   1   9  -3  907.46   23.85
  -1   9   3  892.47   22.89
   0  -9   3  127.56    6.96
   0  -9  -3  141.82    7.70
   0  -9  -3  141.55    7.07
   0  -9   3  117.99    7.18
   0  -9   3  129.02    5.76
   0  -9  -3  127.81    7.09
   0   9   3  131.90    7.14
   0   9   3  136.73    7.16
   0   9  -3  124.88    7.34
   0   9   3  141.06    7.76
   0   9  -3  130.20    5.78
   0   9  -3  127.31    6.94
   1  -9   3  403.63   12.48
  -1  -9  -3  389.97   12.98
   1  -9   3  382.08   12.44
  -1  -9  -3  368.49   11.79
   1  -9   3  397.42   13.51
  -1  -9  -3  396.45   13.82
  -1   9  -3  395.73   13.43
  -1   9  -3  403.85   13.18
  -1   9  -3  396.89   12.32
   1   9   3  392.96   12.25
   1   9   3  371.01   13.00
   1   9   3  368.38   13.40
  -2  -9  -3  266.20   11.90
  -2  -9  -3  260.07   10.83
   2  -9   3  256.55   12.88
   2  -9   3  300.74   11.56
  -2  -9  -3  271.32    9.25
   2  -9   3  269.86   10.18
   2  -9   3  290.85   11.74
   2   9   3  284.71   11.68
  -2   9  -3  271.89   10.96
   2   9   3  282.44    9.63
  -2   9  -3  280.48   10.67
  -3  -9  -3  143.48    6.41
  -3  -9  -3  147.88    9.98
   3  -9   3  134.62    8.71
   3  -9   3  133.48    8.92
   3  -9   3  145.32    7.40
   3   9   3  150.60    6.78
   3   9   3  162.33    9.67
  -3   9  -3  141.46    7.78
  -4  -9  -3   21.43    6.47
   4  -9   3   20.13    5.20
   4  -9   3   38.26    6.79
   4  -9   3   34.14    4.64
  -4   9  -3   32.27    4.91
   4   9   3   32.77    6.14
   4   9   3   33.25    3.57
   5  -9   3  295.00   15.04
  -5  -9  -3  301.37   15.40
   5  -9   3  297.83   11.22
   5  -9   3  306.21   14.80
   5   9   3  308.92   14.95
   5   9   3  290.11    9.15
   5   9   3  285.01    8.43
  -5   9  -3  301.36   11.31
   6  -9   3   -2.45    4.99
  -6  -9  -3    5.85    5.80
   6  -9   3   -0.41    4.35
   6   9   3    3.29    5.35
  -6   9  -3    4.07    3.09
  -7  -9  -3   53.36    9.81
   7  -9   3   51.01   10.18
   7  -9   3   76.05   10.51
   7   9   3   46.37   11.16
  -7 -10   3    6.37    5.41
   7 -10  -3   13.23    5.61
  -7  10   3   22.68    6.19
  -6 -10   3   81.94   10.62
   6 -10  -3   74.72    8.58
  -6 -10   3   64.72    3.97
   6  10  -3   41.33    4.26
  -6  10   3   89.22   11.19
  -5 -10   3  411.99   11.71
   5 -10  -3  395.50   16.16
   5  10  -3  416.23   17.49
   5  10  -3  374.02   11.71
  -5  10   3  425.47   18.18
   4 -10  -3   59.83    6.75
   4 -10  -3   49.31    2.84
  -4 -10   3   56.75    4.67
   4  10  -3   54.45    7.92
  -4  10   3   45.33    2.88
   4  10  -3   40.31    4.35
  -4  10   3   48.64    7.65
   3 -10  -3  504.81   12.81
  -3 -10   3  497.93   14.08
  -3  10   3  521.79   17.19
   3  10  -3  504.16   17.95
  -3  10   3  512.54   18.08
  -3  10   3  497.24   12.85
   3  10  -3  504.26   14.16
   2 -10  -3   34.58    4.62
   2 -10  -3   38.31    4.23
  -2 -10   3   42.11    4.66
  -2  10   3   33.21    3.70
  -2  10   3   46.56    6.09
  -2  10   3   39.72    5.62
   2  10  -3   35.54    4.56
   2  10  -3   33.71    5.50
   1 -10  -3  214.23    8.81
  -1 -10   3  206.52    6.33
   1 -10  -3  226.01    9.79
  -1 -10   3  221.93    9.16
  -1 -10   3  212.95    6.45
   1 -10  -3  215.74    9.44
  -1 -10   3  220.66    9.78
  -1  10   3  212.03    8.70
   1  10  -3  213.21   10.06
   1  10  -3  204.20    8.69
  -1  10   3  218.90    9.84
  -1  10   3  228.12   10.05
   0 -10  -3  364.34   12.21
   0 -10   3  361.64   12.63
   0 -10  -3  369.81   12.60
   0 -10   3  363.11   12.55
   0 -10   3  374.73   10.85
   0 -10  -3  363.26   12.47
   0  10  -3  375.43   10.97
   0  10  -3  369.59   12.67
   0  10   3  376.88   13.16
   0  10   3  372.93   12.82
   0  10  -3  391.19   13.51
   0  10   3  383.56   12.81
  -1 -10  -3 1326.85   32.08
   1 -10   3 1287.96   30.29
   1 -10   3 1360.69   31.92
   1 -10   3 1345.46   30.23
  -1 -10  -3 1299.74   29.46
  -1 -10  -3 1305.01   31.13
   1  10   3 1325.34   32.28
   1  10   3 1319.19   31.69
  -1  10  -3 1336.29   30.45
  -1  10  -3 1368.93   31.42
   1  10   3 1357.32   30.34
   2 -10   3  263.44   11.52
  -2 -10  -3  282.64   12.60
   2 -10   3  286.12   11.50
   2 -10   3  258.74   10.03
  -2 -10  -3  275.26    9.46
  -2  10  -3  295.41   11.36
   2  10   3  286.24   11.94
  -2  10  -3  265.26   10.57
   2  10   3  265.45    9.52
  -3 -10  -3  469.29   17.87
   3 -10   3  495.89   17.36
   3 -10   3  491.20   14.69
  -3 -10  -3  500.35   13.13
   3 -10   3  499.40   17.38
   3  10   3  508.59   13.73
   3  10   3  510.43   17.57
  -3  10  -3  521.18   15.58
  -4 -10  -3  274.91   14.55
   4 -10   3  271.23   13.74
   4 -10   3  276.06   10.50
   4 -10   3  287.10   13.75
  -4  10  -3  283.66   10.68
   4  10   3  276.44    8.76
   4  10   3  285.90   13.56
   5 -10   3   53.35    8.46
   5 -10   3   70.16    9.39
  -5 -10  -3   60.87    8.76
   5 -10   3   64.58    5.51
   5  10   3   67.37    3.29
   5  10   3   79.19    8.80
  -5  10  -3   72.22    5.87
   5  10   3   58.18    3.05
  -6 -10  -3   21.68    7.21
   6 -10   3   20.74    7.12
   6 -10   3   19.85    6.16
  -6  10  -3   25.50    4.16
   6  10   3   14.38    6.17
   6 -11  -3   17.32    5.80
  -6 -11   3   14.00    6.61
  -6  11   3   16.74    6.45
   5 -11  -3  288.35   14.15
  -5 -11   3  292.71    9.10
   5  11  -3  274.74    9.21
  -5  11   3  304.17   15.77
   4 -11  -3   57.22    7.32
  -4 -11   3   55.87    4.51
  -4  11   3   36.58    2.21
   4  11  -3   48.25    4.42
  -4  11   3   57.20    8.51
   4  11  -3   47.41    7.54
  -3 -11   3    7.97    2.77
   3 -11  -3    2.46    2.06
  -3  11   3    1.64    1.95
  -3  11   3    7.01    4.11
  -3  11   3    1.80    3.69
   3  11  -3    7.68    4.82
   3  11  -3    0.65    2.24
   2 -11  -3  427.78   12.50
  -2 -11   3  424.10   13.13
  -2  11   3  426.38   12.48
  -2  11   3  437.46   15.87
  -2  11   3  428.79   15.07
   2  11  -3  441.93   16.13
   2  11  -3  425.12   13.05
   1 -11  -3  137.81    7.57
   1 -11  -3  156.04    7.70
  -1 -11   3  145.27    5.21
  -1 -11   3  157.06    7.75
  -1 -11   3  144.77    5.32
  -1 -11   3  131.77    7.83
   1 -11  -3  137.37    7.58
  -1  11   3  132.34    6.96
  -1  11   3  133.83    7.96
   1  11  -3  140.53    8.71
  -1  11   3  147.92    8.35
   1  11  -3  144.59    7.24
   0 -11  -3  101.06    6.80
   0 -11   3  124.08    6.88
   0 -11  -3  114.78    7.26
   0 -11  -3  107.32    6.37
   0 -11   3  116.35    7.33
   0 -11   3  111.45    5.70
   0  11  -3  123.39    7.28
   0  11   3  110.54    6.83
   0  11   3  106.06    6.65
   0  11  -3  125.76    7.83
   0  11   3  113.58    7.27
  -1 -11  -3  105.15    6.77
  -1 -11  -3  113.56    7.98
  -1 -11  -3  123.95    6.52
   1 -11   3  115.19    6.64
   1 -11   3  113.11    7.79
   1 -11   3  103.61    6.32
   1 -11   3  118.76    7.34
  -1  11  -3  109.98    6.61
   1  11   3  113.59    7.70
   1  11   3  107.27    6.40
  -1  11  -3  116.32    7.08
   1  11   3  108.08    7.19
   2 -11   3   50.82    6.00
  -2 -11  -3   60.07    6.65
  -2 -11  -3   60.73    4.88
   2 -11   3   73.12    6.44
   2 -11   3   53.97    5.05
  -2  11  -3   52.05    5.40
   2  11   3   69.93    6.27
   2  11   3   61.86    4.93
   3 -11   3  147.67    9.77
   3 -11   3  154.61    9.43
  -3 -11  -3  138.44    6.21
   3 -11   3  133.93    7.40
  -3 -11  -3  137.89    9.92
  -3  11  -3  126.04    7.45
   3  11   3  147.08    9.44
   3  11   3  143.70    6.49
   4 -11   3  119.75    9.15
  -4 -11  -3  129.39   10.38
   4 -11   3  106.61    8.88
   4 -11   3  129.14    7.09
   4  11   3  119.14    5.37
   4  11   3  122.56    9.66
  -4  11  -3  129.63    7.16
   5 -11   3  190.56   12.13
   5 -11   3  197.76    8.61
   5 -11   3  199.56   13.16
  -5 -11  -3  177.16   12.57
   5  11   3  196.66   12.20
  -5  11  -3  203.21    8.90
   6 -11   3   72.79    9.99
  -6 -11  -3   93.70   11.79
   6 -11   3   64.02    9.75
  -6  11  -3   69.18    5.88
   6  11   3   69.14    9.42
  -6 -12   3   30.96    8.10
   6 -12  -3   31.11    6.97
  -6  12   3   49.34    8.29
  -5 -12   3  116.42    5.17
   5 -12  -3  126.97    9.84
  -5  12   3  112.72   10.77
   5  12  -3  121.33    5.63
  -4 -12   3  876.76   20.58
   4 -12  -3  871.33   25.67
  -4  12   3  906.62   27.58
   4  12  -3  885.14   27.47
   4  12  -3  842.01   20.34
   3 -12  -3   85.56    4.55
  -3 -12   3   75.34    5.29
  -3  12   3   73.09    8.00
   3  12  -3   79.52    7.81
  -3  12   3   74.04    4.26
  -3  12   3   80.09    7.75
   3  12  -3   78.02    5.04
   2 -12  -3   52.73    4.88
  -2 -12   3   58.34    5.31
  -2  12   3   45.55    4.23
   2  12  -3   54.65    6.44
  -2  12   3   56.72    6.53
  -2  12   3   62.64    6.99
   2  12  -3   56.78    5.02
   1 -12  -3   26.92    4.34
  -1 -12   3   31.25    3.05
   1 -12  -3   26.58    4.49
  -1 -12   3   35.34    4.91
  -1 -12   3   23.40    6.49
  -1 -12   3   30.33    2.92
  -1  12   3   28.84    5.16
   1  12  -3   31.60    4.51
   1  12  -3   24.97    4.99
  -1  12   3   27.32    4.15
  -1  12   3   22.06    4.60
   0 -12   3  541.62   16.28
   0 -12   3  515.46   14.27
   0 -12   3  522.68   14.23
   0 -12  -3  526.90   15.76
   0 -12  -3  484.54   16.77
   0 -12   3  510.87   16.07
   0 -12  -3  530.35   16.42
   0  12   3  516.25   16.40
   0  12  -3  563.33   17.52
   0  12   3  551.08   17.20
   0  12   3  553.36   16.82
   1 -12   3   30.78    4.32
  -1 -12  -3   21.25    4.61
  -1 -12  -3   26.16    3.79
   1 -12   3   48.07    6.35
   1 -12   3   34.46    4.65
   1  12   3   29.05    4.70
   1  12   3   30.73    5.11
   1  12   3   29.12    4.50
  -1  12  -3   38.12    5.23
  -1  12  -3   28.73    4.38
   2 -12   3  201.08    8.85
   2 -12   3  217.56   11.03
  -2 -12  -3  199.52   11.27
   2 -12   3  198.18    9.75
  -2 -12  -3  206.79    8.12
   2  12   3  199.43   10.16
   2  12   3  210.87    8.37
  -2  12  -3  204.58    9.22
   3 -12   3  131.14    7.43
  -3 -12  -3  128.41    6.06
  -3 -12  -3  130.76   10.24
   3 -12   3  142.81    9.89
   3 -12   3  128.61    9.33
   3  12   3  132.94    8.93
  -3  12  -3  126.74    7.58
   3  12   3  127.23    6.13
  -4 -12  -3   18.15    5.93
   4 -12   3   23.95    5.56
   4 -12   3   23.28    6.29
   4 -12   3   22.94    4.10
  -4  12  -3   31.77    4.28
   4  12   3   18.54    5.29
   4  12   3   21.08    2.75
  -5 -12  -3   95.65   11.83
   5 -12   3   82.58    9.31
   5 -12   3   90.51    5.98
   5 -12   3   80.56   10.22
  -5  12  -3   82.83    5.98
   5  12   3   82.57    8.72
   6 -12   3    4.06    4.86
   6 -12   3    4.10    5.21
  -6 -12  -3    3.73    5.36
  -6  12  -3   11.46    3.73
   6  12   3   14.13    5.93
   6 -13  -3   48.14    7.90
  -6 -13   3   75.40   10.83
  -6  13   3   78.33   11.08
  -5 -13   3  230.13    6.89
   5 -13  -3  251.75   13.42
  -5  13   3  256.34   15.17
   4 -13  -3  145.59    9.99
  -4 -13   3  115.65    5.98
  -4  13   3  138.78   10.42
   4  13  -3  109.37    5.77
   4  13  -3  142.19   10.97
  -3 -13   3  200.86    8.30
   3 -13  -3  187.89    6.83
  -3  13   3  187.58   11.01
  -3  13   3  187.12    6.72
   3  13  -3  181.95   11.35
   3  13  -3  174.53    7.58
  -3  13   3  177.85   11.06
   2 -13  -3  378.78   12.03
  -2 -13   3  392.77   12.91
   2  13  -3  389.70   12.48
  -2  13   3  380.74   11.91
   2  13  -3  371.18   15.35
  -2  13   3  414.07   16.03
  -2  13   3  410.79   15.24
  -1 -13   3  648.08   18.25
  -1 -13   3  622.57   15.04
   1 -13  -3  639.67   17.86
  -1 -13   3  623.76   15.04
  -1  13   3  634.77   19.37
  -1  13   3  604.70   19.09
   1  13  -3  639.92   19.87
  -1  13   3  626.11   17.58
   1  13  -3  605.17   17.56
   0 -13  -3  538.01   16.32
   0 -13   3  532.02   16.87
   0 -13  -3  567.97   17.33
   0 -13   3  527.73   14.87
   0 -13   3  532.83   16.86
   0 -13   3  564.89   17.07
   0 -13   3  552.16   15.14
   0  13   3  556.98   17.20
   0  13  -3  544.63   17.50
   0  13   3  558.47   17.88
   0  13   3  535.32   16.94
  -1 -13  -3    6.02    2.88
  -1 -13  -3    4.42    3.69
   1 -13   3    3.21    2.37
   1 -13   3    1.88    2.69
   1 -13   3    2.99    3.73
  -1  13  -3   -2.57    2.49
   1  13   3    5.00    3.60
  -1  13  -3    6.47    3.17
   1  13   3    9.03    3.19
   2 -13   3  419.44   13.73
  -2 -13  -3  433.63   16.96
  -2 -13  -3  434.53   12.73
   2 -13   3  438.88   16.12
   2 -13   3  441.90   15.49
   2  13   3  451.93   13.53
  -2  13  -3  447.03   14.56
   2  13   3  450.75   16.24
   3 -13   3   88.37    6.37
  -3 -13  -3   97.95    5.40
   3 -13   3   90.25    8.43
  -3 -13  -3   95.98    8.85
   3 -13   3  104.05    8.48
   3  13   3   99.49    8.58
  -3  13  -3  106.27    6.80
   3  13   3   99.88    5.52
  -4 -13  -3  225.33   13.99
   4 -13   3  229.28   13.01
   4 -13   3  224.00    9.05
   4 -13   3  209.18   12.36
   4  13   3  215.01    6.62
   4  13   3  226.77   12.34
  -4  13  -3  217.80    9.06
   5 -13   3  116.74   10.50
   5 -13   3  112.27    6.38
   5 -13   3  121.93   10.84
  -5 -13  -3  115.17   11.12
  -5  13  -3  101.14    6.80
   5  13   3  131.44   10.42
   6 -13   3   30.70    7.63
  -6 -13  -3   25.15    7.99
   6 -13   3   25.27    6.81
  -6  13  -3   31.24    3.98
   6  13   3   37.34    7.90
  -6 -14   3  167.43   13.79
   6 -14  -3  143.32   11.68
  -6  14   3  137.14   12.20
   5 -14  -3  178.75   11.90
  -5  14   3  174.53   12.89
  -4 -14   3   22.80    3.36
   4 -14  -3   23.21    6.03
  -4  14   3   18.69    6.39
   4  14  -3   32.80    7.55
   3 -14  -3   71.80    4.44
  -3 -14   3   74.73    5.39
  -3  14   3   72.45    4.38
  -3  14   3   73.36    8.34
   3  14  -3   78.10    8.89
  -3  14   3   74.99    8.34
   2 -14  -3  144.05    7.34
  -2 -14   3  152.99    7.94
  -2 -14   3  145.54    4.45
  -2 -14   3  146.23    4.47
   2  14  -3  150.55    9.87
  -2  14   3  140.34    9.87
  -2  14   3  160.78   10.12
  -2  14   3  144.84    7.05
   1 -14  -3   63.69    5.75
  -1 -14   3   59.81    5.14
  -1 -14   3   48.97    3.87
  -1 -14   3   66.06    6.17
  -1 -14   3   47.50    3.81
  -1  14   3   79.03    8.53
  -1  14   3   69.35    7.19
   1  14  -3   46.96    6.68
  -1  14   3   66.61    5.57
   0 -14   3  226.66   14.92
   0 -14   3  262.03    9.64
   0 -14   3  232.23   11.71
   0 -14  -3  280.03   10.84
   0 -14  -3  284.02   11.84
   0 -14   3  277.90   11.57
   0 -14   3  273.57    9.96
   0  14   3  288.61   11.85
   0  14   3  280.91   12.35
   0  14  -3  272.26   11.88
   0  14   3  277.26   11.56
   1 -14   3 1091.45   28.42
   1 -14   3 1029.03   26.50
   1 -14   3 1056.35   26.59
   1 -14   3 1056.37   26.61
  -1 -14  -3 1057.92   25.84
  -1 -14  -3 1138.36   29.41
  -1  14  -3 1094.69   27.63
   1  14   3 1075.67   28.59
   1  14   3 1080.50   26.70
   2 -14   3  247.70   10.06
   2 -14   3  231.43   11.17
  -2 -14  -3  245.02   12.60
  -2 -14  -3  230.86    8.91
   2 -14   3  217.34   11.77
   2  14   3  257.56    9.63
   2  14   3  233.92   11.47
  -2  14  -3  229.81   10.36
   3 -14   3  101.80    8.74
  -3 -14  -3   82.19    8.66
   3 -14   3   81.64    8.22
  -3 -14  -3   96.25    5.32
   3 -14   3   88.80    6.42
  -3  14  -3   96.21    6.81
   3  14   3   85.67    5.26
   3  14   3   84.05    8.18
  -4 -14  -3  166.00   12.04
   4 -14   3  172.24   11.94
   4 -14   3  168.24   11.60
   4 -14   3  173.10    7.92
  -4  14  -3  164.67    8.15
   4  14   3  163.50    5.14
   4  14   3  172.29   11.27
   5 -14   3  196.51   13.31
   5 -14   3  180.77    7.62
   5 -14   3  191.20   13.01
  -5 -14  -3  193.54   14.28
  -5  14  -3  189.46    8.58
   5  14   3  195.93   12.84
   6 -14   3   29.86    8.05
  -6 -14  -3   54.28   10.33
   6 -14   3   49.01    8.64
   6  14   3   49.71    8.25
   6 -15  -3   47.49    8.55
  -6 -15   3   58.26   10.16
  -6  15   3   61.19   10.41
   5 -15  -3   49.13    8.19
  -5 -15   3   34.18    8.76
  -5  15   3   36.06    8.29
   4 -15  -3   60.99    8.65
  -4 -15   3   52.45    4.26
  -4 -15   3   49.97    4.03
   4  15  -3   56.82    9.08
  -4  15   3   64.36    9.67
  -3 -15   3  225.56    9.12
   3 -15  -3  236.67    7.80
  -3 -15   3  242.35    9.24
  -3  15   3  218.16   12.59
  -3  15   3  235.39   12.54
   3  15  -3  239.58   13.17
  -2 -15   3  321.75    8.32
  -2 -15   3  343.11   12.14
  -2 -15   3  306.51   11.57
  -2 -15   3  336.72    8.39
   2 -15  -3  350.98   11.58
   2  15  -3  333.04   14.86
  -2  15   3  316.43   11.02
  -2  15   3  337.01   14.65
  -2  15   3  341.00   14.83
  -1 -15   3  961.38   24.76
  -1 -15   3  941.05   24.65
  -1 -15   3  950.73   21.66
  -1 -15   3  938.81   21.64
   1 -15  -3  950.84   24.45
  -1  15   3 1019.15   27.31
  -1  15   3  897.31   26.48
  -1  15   3  921.03   24.37
   1  15  -3  979.86   27.23
   0 -15   3  347.19   13.37
   0 -15  -3  334.56   13.47
   0 -15  -3  354.75   13.76
   0 -15   3  347.75   11.60
   0 -15   3  361.23   11.92
   0  15   3  368.67   14.58
   0  15   3  366.29   13.77
   0  15   3  323.15   13.19
   0  15  -3  350.90   14.16
   1 -15   3  372.64   14.80
  -1 -15  -3  369.97   12.65
   1 -15   3  388.11   13.53
   1 -15   3  388.73   13.59
   1 -15   3  346.77   13.01
  -1 -15  -3  382.11   15.37
   1  15   3  390.75   13.70
   1  15   3  410.84   15.64
  -1  15  -3  399.27   14.60
   2 -15   3  131.77    9.06
   2 -15   3  123.79    8.60
   2 -15   3  122.01    7.32
  -2 -15  -3  109.09    6.49
  -2 -15  -3  123.58    9.97
   2  15   3  113.93    6.96
  -2  15  -3  116.15    7.86
   2  15   3  119.78    9.03
   3 -15   3  237.58    9.92
  -3 -15  -3  251.96    8.63
   3 -15   3  260.68   13.12
  -3 -15  -3  255.19   13.85
   3 -15   3  240.97   13.30
   3  15   3  252.64    8.93
   3  15   3  260.37   13.05
  -3  15  -3  280.64   10.82
   4 -15   3   34.29    4.48
   4 -15   3   31.74    6.41
  -4 -15  -3   29.27    7.77
   4 -15   3   34.63    7.22
  -4  15  -3   28.47    4.32
   4  15   3   25.89    6.11
   5 -15   3  164.63   12.32
  -5 -15  -3  115.62   11.38
   5 -15   3  140.93    6.43
   5 -15   3  138.34   11.56
   5  15   3  148.00   11.36
  -5  15  -3  128.88    6.69
   6 -15   3   39.71    8.54
  -6 -15  -3   54.57   10.30
   6 -15   3   33.70    7.26
   6  15   3   48.56    8.39
  -6 -16   3   -5.34    5.56
   6 -16  -3    0.79    5.39
  -6  16   3    0.30    5.26
  -5 -16   3  105.37   11.15
   5 -16  -3  100.18   10.11
  -5  16   3  106.93   11.61
   4 -16  -3  112.61   10.10
  -4 -16   3  116.86    5.75
  -4 -16   3  121.91    5.75
   4  16  -3  113.51   10.89
  -4  16   3  101.94   10.06
   3 -16  -3   59.70    4.36
   3 -16  -3   59.22    3.79
  -3 -16   3   68.06    5.49
  -3 -16   3   67.29    5.15
  -3  16   3   52.54    7.84
   3  16  -3   74.73    8.26
  -3  16   3   79.37    9.56
  -2 -16   3   65.44    5.63
  -2 -16   3   65.94    3.50
  -2 -16   3   71.03    6.27
   2 -16  -3   72.48    5.94
  -2 -16   3   63.66    3.64
  -2  16   3   63.35    5.20
   2  16  -3   73.94    7.92
  -2  16   3   67.03    8.24
  -2  16   3   59.92    8.05
  -1 -16   3  297.32   11.95
  -1 -16   3  305.45   12.14
  -1 -16   3  302.54    9.86
   1 -16  -3  316.42   11.99
  -1 -16   3  291.30    9.71
   1  16  -3  289.36   13.66
  -1  16   3  322.22   13.81
  -1  16   3  298.10   11.97
  -1  16   3  302.25   13.58
   0 -16  -3  277.07   12.20
   0 -16   3  242.24    9.91
   0 -16   3  263.90   10.31
   0 -16   3  253.84   11.80
   0  16  -3  270.07   12.62
   0  16   3  247.62   11.69
   0  16   3  268.22   12.54
   1 -16   3    3.18    4.48
   1 -16   3    6.87    3.97
   1 -16   3    8.77    3.70
  -1 -16  -3   -2.41    3.48
  -1 -16  -3   10.76    3.44
  -1  16  -3    5.61    3.64
   1  16   3   11.06    4.44
   1  16   3    6.26    3.75
   2 -16   3  303.15   13.35
   2 -16   3  323.02   14.40
  -2 -16  -3  305.15   10.78
   2 -16   3  306.97   11.73
  -2 -16  -3  307.83   14.67
   2  16   3  327.25   11.93
  -2  16  -3  332.92   12.91
   2  16   3  339.31   14.49
  -3 -16  -3   43.26    4.15
  -3 -16  -3   32.09    7.61
   3 -16   3   64.70    8.55
   3 -16   3   45.62    5.52
   3 -16   3   52.35    7.85
  -3  16  -3   46.30    5.21
   3  16   3   62.07    8.09
   3  16   3   57.28    4.73
   4 -16   3   56.23    5.13
   4 -16   3   46.92    7.64
  -4 -16  -3   53.80    9.13
   4 -16   3   61.30    8.73
   4  16   3   62.71    8.28
  -4  16  -3   48.07    5.17
   5 -16   3    5.72    2.33
  -5 -16  -3    6.41    6.78
   5 -16   3    3.59    4.95
   5 -16   3    6.42    5.29
   5  16   3    9.94    5.05
  -5  16  -3    4.02    2.97
   6 -16   3   23.51    7.87
   6 -16   3   20.81    7.07
  -6 -16  -3   21.51    7.67
  -6 -17   3   42.10    9.64
   6 -17  -3   47.07    8.56
  -6  17   3   40.63    9.00
  -5 -17   3   13.17    6.33
   5 -17  -3    3.48    5.27
  -5  17   3   18.57    6.95
   4 -17  -3    3.47    5.19
  -4 -17   3    3.54    2.15
  -4 -17   3    2.39    2.16
   4  17  -3    2.00    4.90
  -4  17   3    0.54    4.95
   3 -17  -3  121.44    5.71
   3 -17  -3  119.24    5.10
  -3 -17   3  119.00    6.49
  -3 -17   3  120.48    6.89
   3  17  -3  108.34    9.76
  -3  17   3  116.44    9.83
  -2 -17   3  422.08   11.02
  -2 -17   3  422.79   10.87
   2 -17  -3  428.94   13.70
  -2 -17   3  426.63   14.19
  -2 -17   3  432.99   14.47
   2  17  -3  444.01   18.53
  -2  17   3  432.67   17.50
  -2  17   3  414.07   13.64
  -2  17   3  456.56   17.89
  -1 -17   3   26.21    3.72
   1 -17  -3   29.11    5.09
  -1 -17   3   26.23    5.05
  -1 -17   3   26.36    3.85
  -1  17   3   20.80    5.27
   1  17  -3   21.56    5.59
  -1  17   3   25.74    4.66
  -1  17   3   16.07    4.92
   0 -17   3  546.08   16.11
   0 -17  -3  526.36   17.87
   0 -17   3  507.51   17.71
   0 -17   3  544.73   16.19
   0  17  -3  564.62   19.01
   0  17   3  536.43   18.38
   0  17   3  560.20   19.59
  -1 -17  -3  132.26    9.91
  -1 -17  -3  136.06    7.70
   1 -17   3  110.50    7.79
   1 -17   3  137.87    9.78
  -1  17  -3  113.23    8.38
   1  17   3  131.82    8.21
   1  17   3  125.35    9.51
  -2 -17  -3   14.35    3.27
   2 -17   3   10.64    5.35
   2 -17   3   12.95    4.53
   2 -17   3    5.75    3.12
  -2 -17  -3    7.47    5.41
  -2  17  -3    7.02    3.77
   2  17   3   10.10    4.51
   2  17   3    3.67    3.15
  -3 -17  -3  193.35   12.58
   3 -17   3  192.06    9.03
   3 -17   3  202.24   12.36
   3 -17   3  208.10   12.31
  -3 -17  -3  184.41    7.45
   3  17   3  195.24    7.99
   3  17   3  199.54   11.82
  -3  17  -3  195.63    9.34
   4 -17   3  279.11   10.37
  -4 -17  -3  283.51   16.12
   4 -17   3  268.39   15.01
   4 -17   3  300.81   15.68
  -4  17  -3  258.23   10.35
   4  17   3  279.11   14.18
   5 -17   3   22.62    6.82
  -5 -17  -3   13.62    6.62
   5 -17   3   21.39    6.55
  -5  17  -3   23.94    3.47
   5  17   3   23.71    6.45
   6 -17   3  223.39   15.83
   6 -17   3  203.98   14.93
  -6 -17  -3  224.11   17.01
   6  17   3  241.67   15.39
  -5 -18   3  135.50   13.10
   5 -18  -3  145.22   12.00
  -5  18   3  139.64   13.24
   4 -18  -3   72.25    9.83
  -4 -18   3   65.91    4.24
  -4 -18   3   66.94    4.42
  -4  18   3   56.14    9.43
  -3 -18   3   16.55    3.55
   3 -18  -3   12.03    2.34
   3 -18  -3   10.22    2.66
  -3 -18   3   11.84    3.54
  -3  18   3   23.07    6.70
   3  18  -3    8.75    5.99
   2 -18  -3  117.37    7.46
  -2 -18   3  115.31    5.34
  -2 -18   3  117.81    7.23
  -2 -18   3  109.77    7.47
  -2 -18   3  120.88    5.21
  -2  18   3  125.61   10.43
   2  18  -3  105.92    9.69
  -2  18   3  110.67   10.01
   1 -18  -3   39.10    5.72
  -1 -18   3   45.77    6.37
  -1 -18   3   39.32    4.30
  -1 -18   3   43.86    4.84
  -1  18   3   31.19    6.19
  -1  18   3   27.34    4.65
   1  18  -3   41.89    7.08
  -1  18   3   38.49    6.79
   0 -18   3  913.43   24.16
   0 -18   3  939.46   24.13
   0 -18  -3  941.65   26.59
   0 -18   3  956.06   26.58
   0  18  -3  945.28   27.64
   0  18   3  936.18   27.68
   0  18   3  991.95   27.21
  -1 -18  -3  516.98   17.47
   1 -18   3  532.40   19.20
  -1 -18  -3  524.26   19.47
   1 -18   3  525.38   17.34
   1  18   3  536.01   19.49
   1  18   3  546.26   17.51
  -1  18  -3  521.32   18.20
  -2 -18  -3   28.15    7.18
   2 -18   3   44.92    7.53
  -2 -18  -3   46.13    4.75
   2 -18   3   32.16    6.25
   2 -18   3   52.16    7.32
   2  18   3   33.10    6.91
   2  18   3   34.97    5.01
  -2  18  -3   35.23    5.88
   3 -18   3   66.00    8.44
   3 -18   3   67.58    9.02
   3 -18   3   53.94    6.16
  -3 -18  -3   61.40    8.93
  -3 -18  -3   50.78    4.49
   3  18   3   59.30    8.10
   3  18   3   59.89    5.05
  -3  18  -3   72.61    6.34
  -4 -18  -3   -4.20    5.11
   4 -18   3    3.47    4.94
   4 -18   3   -4.25    4.50
   4 -18   3    1.75    2.93
  -4  18  -3    9.87    3.55
   4  18   3    5.33    4.50
   5 -18   3   30.92    7.98
   5 -18   3   31.60    8.06
  -5 -18  -3   19.13    7.27
  -5  18  -3   30.30    3.41
   5  18   3   32.47    7.71
  -5 -19   3   50.16   10.66
   5 -19  -3   33.73    7.84
  -5  19   3   30.82    8.51
  -4 -19   3   15.41    2.73
   4 -19  -3    5.54    5.94
  -4 -19   3   17.10    2.85
  -4  19   3    0.03    5.58
   3 -19  -3  192.61    6.93
  -3 -19   3  188.95    8.75
  -3 -19   3  181.33    8.58
   3 -19  -3  200.03    7.44
   3  19  -3  211.22   13.25
  -3  19   3  218.77   13.63
  -2 -19   3   71.35    6.46
   2 -19  -3   66.61    6.18
   2 -19  -3   78.31    5.78
  -2 -19   3   63.74    4.41
  -2 -19   3   70.50    4.28
  -2 -19   3   69.72    6.06
   2  19  -3   73.57   10.13
  -2  19   3   85.63    9.34
  -2  19   3   79.11    9.86
  -1 -19   3  147.35    7.44
  -1 -19   3  157.31    9.40
  -1 -19   3  154.11    7.51
   1 -19  -3  141.76    9.06
  -1  19   3  140.17    9.99
  -1  19   3  162.28   11.29
   1  19  -3  155.70   11.25
   0 -19   3  218.16   10.02
   0 -19   3  233.24   11.96
   0 -19   3  229.42   10.29
   0 -19  -3  218.71   11.79
   0  19   3  236.24   12.24
   0  19  -3  257.40   13.32
   0  19   3  263.04   13.86
   1 -19   3  672.48   22.50
   1 -19   3  653.03   20.42
  -1 -19  -3  675.26   22.76
  -1  19  -3  683.02   21.78
   1  19   3  660.74   22.56
   1  19   3  648.56   20.47
   2 -19   3   13.31    4.83
   2 -19   3   16.58    5.95
  -2 -19  -3   16.93    5.83
  -2 -19  -3   20.93    3.64
   2  19   3   11.74    3.97
  -2  19  -3   17.48    4.96
   2  19   3   22.19    6.23
   3 -19   3   88.65    7.05
  -3 -19  -3  105.26    5.74
   3 -19   3   86.94    9.24
  -3 -19  -3  106.32   10.43
   3 -19   3  117.14    9.88
   3  19   3  118.37    6.70
   3  19   3  112.31    9.99
  -3  19  -3  115.53    7.62
   4 -19   3   29.34    4.52
  -4 -19  -3   35.08    8.56
   4 -19   3   29.05    6.77
   4 -19   3   34.63    7.40
   4  19   3   34.37    7.32
  -4  19  -3   41.36    5.22
   5 -19   3  109.92   11.23
   5 -19   3  108.02   10.93
  -5 -19  -3   98.93   11.55
   5  19   3  123.93   10.92
   5 -20  -3   65.66    9.84
  -5 -20   3   68.32   11.34
  -5  20   3   82.50   13.12
   4 -20  -3   15.45    6.44
  -4 -20   3   25.12    2.96
  -4 -20   3   15.65    2.89
  -4  20   3   25.93    7.78
   3 -20  -3  226.76    7.91
  -3 -20   3  251.39   10.01
  -3 -20   3  220.59    9.80
   3 -20  -3  227.24    8.20
  -3  20   3  238.66   15.14
   3  20  -3  235.11   14.37
  -2 -20   3   10.79    2.37
  -2 -20   3    4.10    2.47
  -2 -20   3   10.78    3.89
   2 -20  -3   11.64    3.93
   2 -20  -3   15.94    3.34
   2  20  -3    5.63    5.00
  -2  20   3   12.90    5.46
  -2  20   3    4.74    4.69
  -1 -20   3   39.44    6.34
  -1 -20   3   48.17    4.66
   1 -20  -3   32.34    5.85
  -1 -20   3   35.30    4.84
  -1  20   3   33.74    7.24
  -1  20   3   28.75    5.96
   1  20  -3   28.05    7.10
   0 -20  -3  106.13    8.76
   0 -20   3  128.95    8.12
   0 -20   3  148.50    9.85
   0  20   3  120.60    9.93
   0  20  -3  112.45    9.65
   0  20   3  127.54    9.64
   1 -20   3  236.67   13.06
   1 -20   3  222.03   11.17
  -1 -20  -3  239.82   13.15
   1  20   3  261.04   12.22
  -1  20  -3  238.30   12.52
   1  20   3  233.11   13.45
  -2 -20  -3   73.04    9.44
  -2 -20  -3   83.06    5.97
   2 -20   3   74.14    8.71
   2 -20   3   81.02   10.15
   2  20   3   61.43    6.07
   2  20   3   72.20    9.25
  -2  20  -3   54.98    6.41
  -3 -20  -3   20.56    3.50
   3 -20   3   21.32    6.39
   3 -20   3   21.42    5.53
  -3 -20  -3   19.09    6.35
   3 -20   3   16.19    4.57
   3  20   3   21.89    3.89
  -3  20  -3   28.28    5.07
   3  20   3   33.80    7.26
   4 -20   3   63.81    9.94
  -4 -20  -3   68.51   10.88
   4 -20   3   67.36    9.95
   4 -20   3   53.94    7.97
   4  20   3   58.88    8.55
  -4  20  -3   57.33    6.05
   5 -20   3    9.77    6.49
   5 -20   3   11.70    6.87
  -5 -20  -3    9.55    6.90
   5  20   3   13.47    5.91
   5 -21  -3   24.75    7.47
  -5 -21   3    8.86    6.84
  -5  21   3   19.59    8.49
  -4 -21   3  119.14   12.67
   4 -21  -3  108.56   10.92
  -4 -21   3  127.91    5.54
  -4  21   3  116.41   11.72
  -3 -21   3   49.49    5.15
  -3 -21   3   46.18    2.98
  -3 -21   3   34.84    2.87
   3 -21  -3   56.01    4.60
  -3 -21   3   48.05    5.72
   3 -21  -3   51.31    3.78
  -3  21   3   48.19    8.70
   3  21  -3   42.76    8.52
  -2 -21   3    9.44    4.24
  -2 -21   3   14.44    2.92
   2 -21  -3   24.01    3.99
  -2 -21   3    9.64    3.04
   2 -21  -3    9.37    4.15
  -2  21   3   13.31    5.46
  -2  21   3   19.62    6.83
   2  21  -3    5.55    6.21
  -1 -21   3  308.97   11.51
  -1 -21   3  311.96   13.63
  -1 -21   3  311.71   11.63
   1 -21  -3  326.17   13.56
  -1  21   3  332.97   16.44
   1  21  -3  331.95   15.92
  -1  21   3  300.78   14.86
   0 -21   3   61.64    6.51
   0 -21   3   76.84    7.98
   0 -21  -3   80.67    8.00
   0  21  -3   74.55    9.27
   0  21   3   78.12    9.85
   0  21   3   74.76    9.10
   1 -21   3  272.28   14.22
  -1 -21  -3  248.87   13.66
   1 -21   3  254.07   12.19
   1  21   3  267.82   12.91
  -1  21  -3  267.34   13.05
   1  21   3  232.31   13.95
   2 -21   3   18.62    5.37
   2 -21   3   21.84    6.60
  -2 -21  -3    7.48    5.26
  -2 -21  -3   24.21    4.17
  -2  21  -3   19.98    4.91
   2  21   3   13.42    4.19
   2  21   3   25.73    6.67
  -3 -21  -3   24.18    7.14
   3 -21   3   27.93    6.98
   3 -21   3    7.82    5.91
   3 -21   3   25.22    7.52
  -3 -21  -3   17.83    3.67
   3  21   3   30.79    6.69
  -3  21  -3   30.42    5.12
   3  21   3   38.94    4.62
   4 -21   3   27.74    7.12
  -4 -21  -3   40.57    9.73
   4 -21   3   45.62    8.61
  -4  21  -3   26.66    4.68
   4  21   3   44.58    7.78
   5 -21   3  106.66   11.40
   5 -21   3  112.25   11.18
  -5 -21  -3  114.18   12.64
   5  21   3  123.49   12.38
  -5 -22   3    3.09    6.65
   5 -22  -3    1.53    5.57
  -5  22   3    8.87    7.22
  -4 -22   3  124.70    5.37
   4 -22  -3  109.35   11.88
  -4 -22   3  126.98   13.08
  -4  22   3  139.79   12.74
   3 -22  -3   13.92    6.16
  -3 -22   3   12.06    4.11
   3 -22  -3   17.93    3.35
   3 -22  -3   14.02    2.66
  -3 -22   3   12.49    2.24
  -3 -22   3   15.25    4.02
  -3  22   3   11.41    7.15
  -2 -22   3   14.97    4.83
  -2 -22   3   19.52    3.52
   2 -22  -3   12.05    4.21
   2 -22  -3   20.99    3.83
  -2 -22   3   11.89    2.93
   2  22  -3   22.06    6.59
  -2  22   3   11.85    6.24
  -2  22   3   19.97    6.60
  -1 -22   3   79.68    5.99
  -1 -22   3   68.80    7.46
  -1 -22   3   59.90    5.98
   1 -22  -3   65.15    7.41
  -1  22   3   65.68    9.46
  -1  22   3   64.85    9.22
   1  22  -3   65.52    8.59
   0 -22   3  200.15   11.73
   0 -22   3  193.64   10.19
   0 -22  -3  209.06   12.13
   0  22   3  184.13   12.30
   0  22   3  215.96   12.37
   0  22  -3  204.13   12.54
   1 -22   3   80.49    9.18
   1 -22   3   99.74    8.56
  -1 -22  -3  107.96    9.53
   1  22   3   87.01    9.08
   1  22   3   87.30    8.24
  -1  22  -3   99.38    9.09
   2 -22   3  272.69   14.79
   2 -22   3  267.91   13.58
  -2 -22  -3  276.13   15.78
   2  22   3  298.43   12.49
  -2  22  -3  276.42   12.98
   2  22   3  280.64   15.29
  -3 -22  -3    6.02    3.38
   3 -22   3    7.65    5.68
   3 -22   3    1.84    5.59
  -3 -22  -3    0.88    5.56
   3  22   3    9.12    3.33
   3  22   3   13.08    5.43
  -3  22  -3    7.59    4.10
   4 -22   3   27.19    8.12
   4 -22   3    8.76    5.30
  -4 -22  -3    9.49    7.20
   4  22   3   10.90    5.71
  -4 -23   3  139.72   13.31
  -4 -23   3  147.29    6.23
   4 -23  -3  134.67   12.57
  -4  23   3  133.61   14.15
   3 -23  -3   38.68    4.48
  -3 -23   3   33.64    3.26
  -3 -23   3   33.42    5.20
  -3 -23   3   26.60    3.28
   3 -23  -3   22.26    6.43
   3 -23  -3   47.47    4.63
  -3  23   3   46.72    9.35
   2 -23  -3   15.11    5.91
  -2 -23   3   18.09    3.71
  -2 -23   3    8.58    4.47
  -2 -23   3   13.20    3.32
   2 -23  -3   17.51    4.77
  -2  23   3   10.30    6.04
   2  23  -3   11.86    6.65
  -2  23   3   17.61    6.28
  -1 -23   3   79.88    8.02
   1 -23  -3   88.05    8.20
  -1 -23   3   84.71    6.71
  -1  23   3   96.03    9.86
  -1  23   3   99.08   10.04
   1  23  -3   97.88   11.54
   0 -23  -3  129.41   10.14
   0 -23   3  128.21    8.68
   0 -23   3  119.14    9.57
   0  23  -3  132.78   10.74
   0  23   3  113.21   11.30
   0  23   3  142.79   10.48
   1 -23   3    6.89    5.30
  -1 -23  -3   19.56    6.34
   1 -23   3   17.33    5.00
   1  23   3   16.82    5.41
  -1  23  -3   15.70    5.46
   1  23   3   19.77    6.78
   2 -23   3   81.65    8.34
   2 -23   3   76.76    8.77
  -2 -23  -3   87.90   11.24
  -2  23  -3   93.02    8.36
   2  23   3   86.25   10.80
   2  23   3   89.23    7.41
  -3 -23  -3    7.50    6.06
   3 -23   3    2.54    4.50
   3 -23   3    4.84    5.63
   3  23   3   -2.16    4.19
  -3  23  -3    2.25    3.88
   3  23   3    1.19    3.10
   4 -23   3   28.83    7.32
  -4 -23  -3   14.11    8.12
   4 -23   3   24.77    8.14
   4  23   3   18.89    6.65
  -4 -24   3   55.05   10.75
   4 -24  -3   51.53    9.43
  -4  24   3   57.41   11.15
  -3 -24   3   15.90    7.17
  -3 -24   3   17.38    4.34
   3 -24  -3   10.74    3.15
   3 -24  -3   17.93    6.82
  -3 -24   3   16.02    2.68
  -3  24   3   21.24    7.54
  -2 -24   3    6.40    3.05
   2 -24  -3    4.48    4.14
  -2 -24   3   -3.02    3.53
  -2 -24   3    2.28    2.81
   2  24  -3    7.05    6.25
  -2  24   3    2.09    6.01
  -2  24   3    5.26    5.72
  -1 -24   3   22.98    4.90
   1 -24  -3   17.62    5.52
  -1 -24   3   18.33    5.22
  -1  24   3   22.73    6.81
  -1  24   3   21.65    6.73
   1  24  -3   22.48    6.74
   0 -24   3   20.32    4.86
   0 -24   3   17.98    5.71
   0 -24  -3   19.69    5.95
   0  24   3   16.92    6.33
   0  24  -3   17.37    6.19
   0  24   3   14.28    6.03
  -1 -24  -3   31.21    7.37
   1 -24   3   31.43    6.19
   1 -24   3   22.62    6.35
   1  24   3   28.72    7.48
   1  24   3   37.02    6.42
  -1  24  -3   38.15    7.34
   2 -24   3   91.15   10.07
   2 -24   3   67.09    8.89
  -2 -24  -3   76.39   11.35
  -2  24  -3   81.05    8.23
   2  24   3   68.25    9.79
   2  24   3   90.95    7.88
  -3 -24  -3  107.28   11.50
   3 -24   3  107.01    9.80
   3 -24   3  105.33   10.70
  -3  24  -3  119.54    9.69
   3  24   3  106.93    7.13
   3  24   3  127.49   11.86
   4 -24   3   11.99    4.57
  -4 -24  -3   20.48    8.64
   4 -24   3   21.33    7.39
   4 -24   3   11.54    6.79
   4  24   3   18.43    6.73
  -4 -25   3   52.00   10.64
   4 -25  -3   49.10   10.66
  -4  25   3   56.39   10.41
  -3 -25   3   20.31    3.02
   3 -25  -3   13.06    6.56
   3 -25  -3   23.25    3.87
  -3 -25   3   13.81    7.61
  -3 -25   3   10.12    4.24
  -3  25   3   15.64    7.88
  -2 -25   3   16.26    4.96
  -2 -25   3   30.42    4.66
   2 -25  -3   28.51    5.48
  -2  25   3   32.59    7.53
  -2  25   3   35.95    8.21
  -1 -25   3   75.86    8.10
  -1 -25   3   74.49    7.16
   1 -25  -3   88.13    8.57
  -1  25   3   98.37   11.18
   1  25  -3   83.37   10.83
  -1  25   3   76.44   10.25
   0 -25  -3   48.07    7.81
   0 -25   3   56.02    8.10
   0 -25   3   40.46    6.42
   0  25   3   39.99    7.87
   0  25   3   44.32    8.78
   0  25  -3   50.18    8.45
   1 -25   3   17.42    4.98
  -1 -25  -3   30.37    7.30
   1 -25   3   21.75    6.18
  -1  25  -3   25.32    6.10
   1  25   3   28.49    6.25
   1  25   3   27.51    7.11
   2 -25   3   29.63    6.66
  -2 -25  -3   13.45    6.53
   2 -25   3   27.34    7.19
  -2  25  -3   21.73    5.72
   2  25   3   15.12    6.33
   2  25   3   33.89    5.78
   3 -25   3   29.88    7.82
  -3 -25  -3   29.96    8.53
   3 -25   3   23.32    6.63
   3  25   3   29.02    4.84
   3  25   3   26.28    7.64
  -3 -26   3   32.04    5.71
   3 -26  -3   36.88    5.11
  -3 -26   3   37.64    4.85
   3 -26  -3   27.08    7.93
  -3 -26   3   43.41    9.84
  -3  26   3   35.24    8.96
  -2 -26   3   14.81    3.89
  -2 -26   3    3.37    4.44
   2 -26  -3    0.68    4.28
  -2 -26   3   15.66    7.13
  -2  26   3   20.21    7.69
  -2  26   3    4.98    5.64
  -1 -26   3   -0.29    3.85
   1 -26  -3    7.93    4.67
  -1 -26   3    6.77    3.68
  -1  26   3    4.01    5.78
  -1  26   3   -3.04    4.80
   0 -26   3   12.76    5.04
   0 -26  -3   16.15    5.26
   0 -26   3   19.51    4.87
   0  26   3   31.06    8.42
   0  26  -3   20.83    6.42
   0  26   3    9.95    5.85
   1 -26   3  143.98   11.76
   1 -26   3  154.57   10.38
  -1 -26  -3  155.62   11.99
  -1  26  -3  160.02   11.11
   1  26   3  184.21   14.10
   1  26   3  176.57   11.95
  -2 -26  -3   99.80   11.13
   2 -26   3  123.72   10.55
   2 -26   3  106.06   11.24
   2  26   3  103.94    8.59
   2  26   3  119.64   11.32
   3 -26   3   67.62   10.58
   3 -26   3   80.15    9.14
  -3 -26  -3   61.12   10.12
   3 -26   3   62.80    7.98
   3  26   3   57.90   10.51
  -3 -27   3   20.26    4.87
  -3 -27   3   32.06    8.49
   3 -27  -3   25.95    8.42
  -3  27   3   43.66   10.31
  -2 -27   3   81.09   12.46
   2 -27  -3   72.40    8.29
  -2 -27   3   71.13    7.73
  -2 -27   3   71.85    6.49
  -2  27   3   69.62   10.49
  -2  27   3   68.77   10.60
  -1 -27   3   21.51    5.10
   1 -27  -3   23.25    5.78
  -1 -27   3   22.07    6.18
  -1  27   3   22.50    7.25
  -1  27   3   27.43    8.81
   0 -27   3  139.74    9.63
   0 -27  -3  140.40   11.09
   0 -27   3  157.73   11.33
   0  27   3  143.76   11.94
   0  27   3  143.93   12.41
   1 -27   3   34.14    6.47
   1 -27   3   22.81    6.47
  -1 -27  -3   11.00    6.67
   1  27   3   27.58    7.57
   1  27   3   27.12    6.34
   2 -27   3   36.22    9.07
  -2 -27  -3   22.06    7.96
   2 -27   3   20.10    5.88
   2  27   3   18.85    5.77
   2  27   3   35.83    8.60
   2 -28  -3    2.48    4.61
  -2 -28   3    8.07    6.28
  -2 -28   3   -3.30    4.28
  -2 -28   3    1.67    3.58
  -2  28   3    2.18    5.89
  -1 -28   3   32.50    8.44
  -1 -28   3   23.24    5.44
  -1 -28   3   10.19    4.97
   1 -28  -3   32.37    6.76
  -1  28   3   26.14    7.78
  -1  28   3   29.51    8.77
   0 -28   3   66.87   10.01
   0 -28   3   72.51    7.82
   0 -28   3   65.99    9.46
   0 -28  -3   60.11    9.13
   0  28   3   77.34   11.38
   0  28   3   57.46    9.52
   1 -28   3   21.33    6.36
   1 -28   3   19.91    5.10
  -1 -28  -3   15.72    5.88
   1 -28   3   14.97    6.23
   1  28   3   17.62    7.17
   1  28   3   22.58    6.84
   2 -28   3   46.59    9.23
  -2 -28  -3   36.57    8.28
   2 -28   3   46.92    8.10
   2 -28   3   53.57    8.01
   2  28   3   41.59    6.88
   2  28   3   36.72    9.34
  -1 -29   3   45.30    7.44
  -1 -29   3   51.04    9.95
  -1 -29   3   53.87    7.07
   1 -29  -3   47.33    7.99
  -1  29   3   42.92   10.23
  -1  29   3   37.99    8.57
   0 -29   3   15.50    6.62
   0 -29  -3   12.62    5.76
   0 -29   3   19.04    5.24
   0 -29   3   16.26    5.59
   0  29   3   17.02    6.59
   0  29   3   18.14    7.20
  -1 -29  -3    3.70    5.27
   1 -29   3    3.96    4.95
   1 -29   3    1.62    5.45
   1 -29   3   12.34    4.73
   1  29   3   -0.14    5.48
   1  29   3    8.15    5.44
   7   0  -4   45.73    8.29
  -7   0   4   48.42    7.42
  -7   0   4   39.73    6.92
   6   0  -4   10.15    3.60
   6   0  -4   10.73    3.55
  -6   0   4   10.10    4.50
   5   0  -4   56.49    5.16
   5   0  -4   67.05    5.19
  -5   0   4   70.72    7.63
   5   0  -4   70.67    6.62
   4   0  -4   36.11    3.93
   4   0  -4   40.34    5.79
  -4   0   4   40.06    4.70
   4   0  -4   30.86    3.84
  -4   0   4   38.53    6.24
   3   0  -4   51.72    4.13
   3   0  -4   60.99    5.76
  -3   0   4   48.45    5.99
  -3   0   4   54.64    5.34
   3   0  -4   55.67    5.59
  -2   0   4  118.07    7.29
   2   0  -4  115.60    7.01
  -2   0   4  122.98    5.52
  -2   0   4  102.03    6.50
   2   0  -4  111.16    7.09
   2   0  -4  128.74    5.60
  -1   0   4   76.91    6.01
  -1   0   4   83.95    6.09
  -1   0   4   89.70    5.00
   1   0  -4   86.27    6.74
   1   0  -4   74.65    4.80
   1   0  -4   96.87    6.62
   0   0  -4  120.31    7.10
   0   0   4   95.87    6.53
   0   0   4  113.56    6.11
   0   0   4  105.52    6.63
   0   0  -4  118.00    7.41
   0   0  -4  106.35    5.83
   1   0   4   23.41    4.03
   1   0   4   24.44    4.67
  -1   0  -4   24.05    4.74
  -1   0  -4   18.64    3.70
   1   0   4   20.64    4.07
  -1   0  -4   21.94    3.99
   2   0   4  132.74    7.58
   2   0   4  126.25    8.14
  -2   0  -4  122.92    7.52
  -2   0  -4  123.42    7.19
  -2   0  -4  134.40    8.87
   2   0   4  135.48    7.87
   3   0   4   42.61    5.96
  -3   0  -4   36.62    5.22
   3   0   4   39.17    6.38
  -3   0  -4   31.45    6.27
   4   0   4  128.63    8.54
  -4   0  -4  147.35   10.38
   4   0   4  136.63    9.98
  -5   0  -4    5.16    5.21
   5   0   4    4.26    4.23
   5   0   4    2.50    5.08
  -6   0  -4    9.23    5.84
   6   0   4   17.34    7.23
   6   0   4   25.09    5.68
   7   0   4   15.65    8.26
   7   0   4   17.56    5.80
  -7   0  -4   -1.11    6.31
   7  -1  -4   24.35    6.25
  -7  -1   4   21.66    6.33
  -7  -1   4   15.83    5.56
  -7   1   4   28.18    6.31
  -7   1   4   23.48    5.72
   6  -1  -4   14.10    4.21
  -6  -1   4   13.18    4.60
  -6   1   4   10.39    4.97
   6   1  -4    9.79    3.81
   6   1  -4   12.83    3.76
   5  -1  -4  127.25    7.07
   5  -1  -4  116.91    6.98
  -5  -1   4  129.87    8.95
   5  -1  -4  124.71    8.12
   5   1  -4  117.40    6.26
   5   1  -4  114.81    8.55
  -5   1   4  120.56    9.10
   5   1  -4  128.46    6.34
   4  -1  -4  291.62   11.93
  -4  -1   4  285.44   12.27
   4  -1  -4  292.35    9.96
   4  -1  -4  308.08   10.31
   4   1  -4  282.67   12.16
   4   1  -4  297.76    9.34
  -4   1   4  306.61   13.06
   4   1  -4  293.44    9.24
  -4   1   4  307.76   11.73
   3  -1  -4  818.31   28.56
  -3  -1   4  815.48   22.44
  -3  -1   4  802.66   22.08
   3  -1  -4  818.05   19.51
   3  -1  -4  828.14   21.98
  -3   1   4  800.11   21.46
   3   1  -4  795.04   18.16
   3   1  -4  804.69   21.87
   3   1  -4  815.72   18.12
   3   1  -4  804.34   22.18
  -3   1   4  799.01   22.38
   2  -1  -4  621.49   15.51
   2  -1  -4  643.35   18.18
  -2  -1   4  608.96   17.90
   2  -1  -4  618.57   17.97
  -2  -1   4  615.47   18.06
  -2  -1   4  608.35   14.68
   2   1  -4  672.01   19.03
  -2   1   4  646.91   18.34
   2   1  -4  651.75   15.32
  -2   1   4  653.95   19.04
  -2   1   4  633.62   16.09
   2   1  -4  638.80   18.34
  -1  -1   4  331.55   11.91
  -1  -1   4  341.18    9.84
   1  -1  -4  310.00   10.01
  -1  -1   4  317.33   11.68
   1  -1  -4  341.26   12.24
   1  -1  -4  315.89   11.76
  -1   1   4  315.32   11.60
  -1   1   4  333.50   12.03
   1   1  -4  331.68    9.71
   1   1  -4  316.32   11.63
   1   1  -4  336.72   12.15
  -1   1   4  332.79   10.30
   0  -1  -4  111.50    7.19
   0  -1   4  107.73    6.75
   0  -1  -4  116.86    6.19
   0  -1  -4  113.24    6.64
   0  -1   4  108.88    6.82
   0  -1   4  116.35    6.20
   0   1  -4  116.17    7.11
   0   1   4  113.63    7.04
   0   1   4  113.25    6.33
   0   1  -4  115.96    5.99
   0   1  -4  113.81    7.56
   0   1   4  112.01    7.18
   1  -1   4   37.21    5.02
   1  -1   4   32.70    5.26
  -1  -1  -4   29.16    4.12
  -1  -1  -4   27.70    5.13
  -1  -1  -4   24.22    4.16
   1  -1   4   37.30    5.03
   1   1   4   37.81    4.88
   1   1   4   27.27    4.48
   1   1   4   25.74    4.42
  -1   1  -4   28.38    4.90
  -1   1  -4   27.81    4.22
  -1   1  -4   26.89    4.31
  -2  -1  -4   70.47    5.83
   2  -1   4   88.84    7.10
   2  -1   4   84.60    6.34
   2  -1   4   81.95    5.96
  -2  -1  -4   87.47    7.54
  -2  -1  -4   81.35    6.40
  -2   1  -4   95.78    6.50
  -2   1  -4   93.72    6.42
   2   1   4  110.11    7.68
  -2   1  -4   99.55    7.84
   2   1   4   86.45    6.70
   2   1   4   91.14    6.44
   3  -1   4  992.22   25.74
  -3  -1  -4  980.76   26.91
   3  -1   4  967.99   26.69
  -3  -1  -4  951.24   24.80
  -3   1  -4  942.44   25.30
   3   1   4  979.99   25.35
   3   1   4  988.15   27.02
  -3   1  -4 1033.49   27.35
  -4  -1  -4   58.36    7.84
   4  -1   4   68.20    7.73
   4  -1   4   55.55    7.80
   4   1   4   50.89    6.49
  -4   1  -4   49.32    7.69
   4   1   4   56.71    8.29
   5  -1   4    7.85    5.89
  -5  -1  -4   11.83    5.72
   5  -1   4   11.37    4.66
  -5   1  -4    1.85    4.66
   5   1   4    9.86    5.85
   5   1   4    9.68    4.52
   6  -1   4   35.31    6.90
  -6  -1  -4   39.25    7.92
   6  -1   4   34.89    7.75
  -6   1  -4   35.17    6.98
   6   1   4   32.36    8.71
   6   1   4   33.49    6.13
  -7  -1  -4   -6.23    6.41
   7  -1   4   -1.67    6.36
   7  -1   4   -3.58    5.06
  -7   1  -4   -2.04    5.62
   7   1   4   -4.62    6.25
   7   1   4    0.17    5.39
   7  -2  -4   93.00    9.05
  -7  -2   4   83.26    8.95
  -7  -2   4   87.04    8.18
   7   2  -4   91.88    9.16
  -7   2   4   91.35    8.17
  -7   2   4   93.73    9.32
  -6  -2   4   97.52    8.32
   6  -2  -4   80.80    6.83
   6   2  -4   88.04    6.40
   6   2  -4   90.12    6.08
  -6   2   4   71.52    7.95
   5  -2  -4   68.49    6.45
   5  -2  -4   66.27    5.75
  -5  -2   4   65.05    7.07
   5  -2  -4   83.88    6.25
   5   2  -4   75.57    4.99
  -5   2   4   67.44    6.28
   5   2  -4   73.29    7.26
   5   2  -4   76.94    4.71
  -5   2   4   71.33    7.80
  -4  -2   4   18.63    4.55
   4  -2  -4   19.00    3.83
   4  -2  -4   19.69    3.35
   4  -2  -4   18.66    4.56
  -4   2   4   19.65    3.95
   4   2  -4   14.00    2.56
  -4   2   4   20.84    5.03
   4   2  -4   21.81    2.84
   4   2  -4   20.68    4.90
  -3  -2   4  118.72    7.70
   3  -2  -4  119.60    6.20
   3  -2  -4  120.35    7.35
  -3  -2   4  114.00    7.05
  -3   2   4  122.78    7.32
   3   2  -4  124.84    8.16
  -3   2   4  119.37    8.21
   3   2  -4  122.67    4.86
  -3   2   4  118.26    6.33
   3   2  -4  121.95    7.43
   3   2  -4  116.90    4.87
   2  -2  -4  245.55   10.32
  -2  -2   4  234.41   10.23
  -2  -2   4  248.21    7.36
   2  -2  -4  246.32    8.62
   2  -2  -4  245.96   10.23
  -2  -2   4  244.42   10.20
   2   2  -4  246.34    7.45
  -2   2   4  243.10   10.60
  -2   2   4  245.23    9.93
   2   2  -4  262.25   10.56
  -2   2   4  257.79    8.96
   2   2  -4  246.39   10.66
   1  -2  -4  217.10    9.68
  -1  -2   4  217.91    9.50
   1  -2  -4  217.83    9.54
  -1  -2   4  220.01    9.50
   1  -2  -4  216.50    8.18
  -1  -2   4  212.63    7.35
  -1   2   4  223.84    8.45
  -1   2   4  233.75    9.77
  -1   2   4  226.71    9.75
   1   2  -4  215.26    9.81
   1   2  -4  237.69    7.62
   1   2  -4  218.32    9.28
   0  -2   4  663.13   16.84
   0  -2  -4  651.18   18.29
   0  -2  -4  662.44   17.41
   0  -2  -4  671.69   18.98
   0  -2   4  659.27   18.73
   0  -2   4  679.10   18.66
   0   2  -4  667.00   16.86
   0   2   4  684.93   17.77
   0   2   4  707.33   18.97
   0   2  -4  670.01   19.12
   0   2  -4  667.27   18.58
   0   2   4  663.31   18.81
   1  -2   4   51.86    5.85
  -1  -2  -4   42.17    5.04
  -1  -2  -4   42.13    4.68
   1  -2   4   53.47    5.38
   1  -2   4   50.70    5.86
  -1  -2  -4   50.01    5.78
   1   2   4   57.31    6.22
  -1   2  -4   59.33    5.14
  -1   2  -4   48.39    4.96
  -1   2  -4   52.27    5.67
   1   2   4   56.43    6.10
   1   2   4   49.94    4.93
   2  -2   4  310.61   11.98
   2  -2   4  319.02   12.48
  -2  -2  -4  348.69   13.20
  -2  -2  -4  302.98   11.30
  -2  -2  -4  328.28   13.11
   2  -2   4  324.99   12.30
  -2   2  -4  328.28   12.10
  -2   2  -4  337.55   13.21
   2   2   4  345.26   12.24
  -2   2  -4  329.55   12.07
   2   2   4  318.50   12.46
   2   2   4  342.51   12.99
   3  -2   4  392.40   15.27
   3  -2   4  388.92   14.46
  -3  -2  -4  394.86   15.62
  -3  -2  -4  386.15   13.43
   3   2   4  388.42   13.95
  -3   2  -4  423.20   15.69
   3   2   4  429.58   15.98
   4  -2   4  134.29    9.84
  -4  -2  -4  140.91    9.99
   4  -2   4  145.07    9.39
   4   2   4  142.50   10.77
   4   2   4  129.71    8.17
  -4   2  -4  152.70   10.23
   5  -2   4    6.93    5.61
   5  -2   4    5.69    4.64
  -5  -2  -4    4.77    5.33
   5   2   4    9.70    3.92
   5   2   4    7.54    5.79
  -5   2  -4    6.98    5.23
  -6  -2  -4   78.74   10.47
   6  -2   4   78.68   10.91
   6  -2   4   70.82    8.33
   6   2   4   85.33   11.09
  -6   2  -4   73.73    9.38
   6   2   4   69.88    7.75
   7  -2   4   16.82    6.28
   7  -2   4   11.75    8.97
  -7  -2  -4   23.44    8.82
   7   2   4   11.35    7.81
   7   2   4   28.32    6.56
  -7   2  -4   24.38    8.18
   7  -3  -4   11.27    5.42
  -7  -3   4   12.42    4.59
  -7  -3   4    2.63    5.37
   7   3  -4   -5.57    4.60
  -7   3   4    3.54    4.05
  -7   3   4    9.31    5.10
   6  -3  -4    6.83    4.08
  -6  -3   4   12.65    4.37
   6   3  -4   15.31    3.11
  -6   3   4   20.45    5.46
  -6   3   4    6.74    5.77
   6   3  -4    7.89    3.18
  -5  -3   4   87.94    7.38
   5  -3  -4   91.05    6.71
   5  -3  -4   94.52    6.69
   5  -3  -4   97.46    6.67
   5   3  -4   86.94    8.30
   5   3  -4   93.18    4.67
   5   3  -4   99.69    5.19
  -5   3   4   93.29    7.02
  -4  -3   4  279.56   11.63
   4  -3  -4  253.32    9.86
   4  -3  -4  261.73   10.31
   4  -3  -4  255.37   10.59
   4   3  -4  275.92    7.72
  -4   3   4  275.00   12.73
   4   3  -4  260.57   12.18
  -4   3   4  245.49   10.41
   4   3  -4  278.22    7.63
   4   3  -4  310.98   16.55
  -3  -3   4  427.53   14.42
   3  -3  -4  425.49   12.85
   3  -3  -4  429.18   13.86
  -3  -3   4  400.73   15.61
   3   3  -4  436.23   15.51
   3   3  -4  432.04   10.14
  -3   3   4  440.53   15.61
   3   3  -4  447.07   14.83
  -3   3   4  423.69   13.94
   3   3  -4  438.26   10.11
  -3   3   4  440.55   13.36
  -2  -3   4  163.15    5.42
   2  -3  -4  178.74    8.60
   2  -3  -4  166.30    7.36
  -2  -3   4  168.89    8.35
   2  -3  -4  176.42    8.78
  -2  -3   4  167.28    8.40
  -2   3   4  155.73    7.92
  -2   3   4  173.95    7.54
   2   3  -4  162.33    8.31
  -2   3   4  179.21    9.02
   2   3  -4  164.72    8.81
   2   3  -4  170.01    5.52
  -1  -3   4    2.90    1.96
   1  -3  -4    1.83    2.34
  -1  -3   4    4.22    2.83
   1  -3  -4    6.29    3.15
  -1  -3   4    3.56    3.32
   1  -3  -4    5.53    3.41
   1   3  -4    0.69    3.04
  -1   3   4    7.37    2.71
  -1   3   4    3.60    2.81
   1   3  -4    4.64    3.40
   1   3  -4    4.72    1.99
  -1   3   4    0.45    3.11
   0  -3   4  140.22    7.74
   0  -3  -4  140.54    8.02
   0  -3  -4  127.73    7.26
   0  -3   4  141.03    6.40
   0  -3   4  136.53    7.61
   0  -3  -4  137.11    6.89
   0   3   4  132.09    7.70
   0   3  -4  138.97    7.43
   0   3   4  157.80    8.20
   0   3  -4  137.98    7.99
   0   3   4  145.64    7.36
   0   3  -4  142.85    6.41
   1  -3   4  602.59   17.60
   1  -3   4  562.73   17.24
  -1  -3  -4  587.00   16.75
  -1  -3  -4  588.41   17.98
  -1  -3  -4  571.42   16.69
   1  -3   4  594.69   16.45
  -1   3  -4  574.08   16.92
  -1   3  -4  584.21   17.70
   1   3   4  576.00   16.89
  -1   3  -4  588.70   16.25
   1   3   4  546.25   16.98
   1   3   4  573.60   16.66
   2  -3   4  246.05   10.84
  -2  -3  -4  232.86   11.06
  -2  -3  -4  209.51   13.37
   2  -3   4  222.59   10.14
   2  -3   4  199.47    9.40
  -2  -3  -4  228.56    9.40
  -2   3  -4  224.40   10.43
   2   3   4  224.94   10.28
   2   3   4  216.89    9.52
   2   3   4  231.99   11.40
  -2   3  -4  221.85    9.76
  -2   3  -4  209.87    9.52
   3  -3   4  609.30   20.21
   3  -3   4  571.16   18.78
  -3  -3  -4  595.83   17.41
  -3  -3  -4  622.32   20.19
   3  -3   4  626.37   19.75
  -3   3  -4  617.81   19.58
   3   3   4  611.22   17.95
   3   3   4  632.69   20.02
   4  -3   4  479.43   18.43
  -4  -3  -4  496.68   18.70
   4  -3   4  523.13   17.86
   4   3   4  506.49   18.93
   4   3   4  501.11   16.42
  -4   3  -4  544.69   18.58
   5  -3   4   22.22    5.84
   5  -3   4   28.59    6.89
  -5  -3  -4   18.60    6.17
   5   3   4   34.20    8.09
   5   3   4   28.36    5.25
  -5   3  -4   32.95    6.75
   6  -3   4    5.85    6.58
   6  -3   4   16.30    5.58
  -6  -3  -4   24.59    7.40
   6   3   4   16.14    4.79
  -6   3  -4   11.47    5.88
   6   3   4   13.80    6.65
  -7  -4   4  110.43    8.46
  -7  -4   4  100.75    9.98
   7  -4  -4  103.15    9.75
  -7   4   4   83.91    7.19
  -7   4   4   91.68    9.75
   6  -4  -4   39.72    6.32
  -6  -4   4   37.89    6.01
  -6   4   4   25.94    5.72
   6   4  -4   31.06    4.38
   6   4  -4   33.57    3.67
  -6   4   4   39.72    6.69
  -5  -4   4   52.77    6.53
   5  -4  -4   53.82    6.29
   5  -4  -4   54.64    6.02
   5   4  -4   56.00    7.67
   5   4  -4   41.46    2.91
  -5   4   4   48.27    5.71
  -5   4   4   65.20    8.42
   5   4  -4   36.42    3.11
   4  -4  -4   34.36    5.08
   4  -4  -4   53.46    5.06
  -4  -4   4   36.71    5.75
   4  -4  -4   41.92    5.36
  -4   4   4   37.68    5.12
   4   4  -4   36.53    5.36
  -4   4   4   34.06    5.85
   4   4  -4   32.84    6.18
  -3  -4   4  178.91    8.99
   3  -4  -4  169.81    7.92
   3  -4  -4  165.75    8.15
  -3   4   4  170.96    9.86
  -3   4   4  175.08    8.22
   3   4  -4  182.16    9.20
  -3   4   4  181.77    8.48
   3   4  -4  173.72    9.53
  -2  -4   4   35.74    4.73
   2  -4  -4   23.29    4.31
  -2  -4   4   23.39    2.29
   2  -4  -4   34.41    4.34
   2  -4  -4   26.30    4.62
  -2  -4   4   34.68    5.22
  -2   4   4   31.49    4.46
   2   4  -4   28.56    2.48
  -2   4   4   34.22    5.46
   2   4  -4   34.68    5.56
   2   4  -4   34.18    5.19
  -2   4   4   31.45    4.38
  -1  -4   4  547.10   16.17
   1  -4  -4  520.22   15.90
  -1  -4   4  510.34   16.15
  -1  -4   4  509.09   12.61
   1  -4  -4  520.34   14.74
   1  -4  -4  515.53   15.83
  -1   4   4  512.53   15.40
   1   4  -4  495.38   15.30
   1   4  -4  509.49   16.25
  -1   4   4  510.71   16.11
  -1   4   4  523.15   14.78
   1   4  -4  496.38   12.48
   0  -4  -4   71.21    6.19
   0  -4   4   68.31    5.93
   0  -4  -4   75.49    6.13
   0  -4  -4   67.59    5.21
   0  -4   4   76.60    5.82
   0  -4   4   72.15    4.82
   0   4   4   75.56    5.94
   0   4   4   69.89    5.48
   0   4   4   70.77    5.40
   0   4  -4   69.28    6.03
   0   4  -4   72.90    6.08
   0   4  -4   65.81    4.64
   1  -4   4   77.09    5.86
   1  -4   4   77.45    6.28
   1  -4   4   74.98    5.81
  -1  -4  -4   73.83    5.95
  -1  -4  -4   80.60    6.82
  -1  -4  -4   78.40    5.97
  -1   4  -4   72.08    5.76
  -1   4  -4   65.41    6.07
   1   4   4   76.45    5.78
   1   4   4   73.42    6.01
   1   4   4   89.15    6.59
  -1   4  -4   82.89    5.66
  -2  -4  -4  125.69    8.45
  -2  -4  -4  141.35    7.36
   2  -4   4  104.22    7.18
   2  -4   4  124.71    7.98
   2  -4   4  143.05    8.33
  -2   4  -4  116.25    7.98
  -2   4  -4  119.82    7.31
   2   4   4  118.68    7.10
   2   4   4  127.52    7.97
  -2   4  -4  112.70    7.33
   3  -4   4  128.52    7.93
   3  -4   4  127.30    9.10
   3  -4   4  140.82    9.09
  -3  -4  -4  142.47    7.75
  -3  -4  -4  130.40    9.41
  -3   4  -4  127.70    8.44
   3   4   4  133.53    7.53
   3   4   4  128.85    9.22
  -4  -4  -4  705.13   23.34
   4  -4   4  732.56   22.26
   4  -4   4  717.08   23.23
   4   4   4  774.35   24.38
   4   4   4  717.08   20.38
  -4   4  -4  739.34   22.59
   5  -4   4    3.79    4.64
   5  -4   4    2.47    4.58
  -5  -4  -4   13.35    5.95
   5   4   4    3.46    3.54
   5   4   4    9.71    5.86
   5   4   4    6.16    3.42
  -5   4  -4    3.91    4.92
  -6  -4  -4   24.82    7.26
   6  -4   4   22.70    6.90
   6  -4   4   25.68    6.17
  -6   4  -4   20.31    5.93
   6   4   4   28.64    7.43
   6   4   4   22.80    4.95
   7  -5  -4   23.49    6.14
  -7  -5   4   24.02    6.46
  -7  -5   4   29.90    5.53
  -7   5   4   31.46    5.90
  -7   5   4   43.69    8.04
  -6  -5   4   22.37    4.86
   6  -5  -4   23.00    5.32
  -6   5   4   30.82    6.32
  -6   5   4   28.24    4.72
  -5  -5   4   99.94    7.30
   5  -5  -4  106.27    7.65
   5  -5  -4   99.28    6.51
  -5   5   4  108.34    9.32
   5   5  -4  107.89    8.90
  -5   5   4   88.70    6.65
   4  -5  -4  501.08   14.90
   4  -5  -4  496.29   15.81
  -4  -5   4  473.77   15.75
   4  -5  -4  485.10   15.26
   4   5  -4  457.50   15.28
   4   5  -4  453.84   17.12
  -4   5   4  479.64   17.69
  -4   5   4  457.50   14.48
   3  -5  -4  169.11    8.13
  -3  -5   4  169.00    8.68
   3  -5  -4  183.54    8.55
  -3   5   4  197.87   10.33
  -3   5   4  185.98    8.62
   3   5  -4  179.40   10.21
   3   5  -4  171.62    8.73
  -3   5   4  177.23    8.66
   2  -5  -4  472.65   14.36
  -2  -5   4  421.52   14.87
   2  -5  -4  452.89   13.78
  -2  -5   4  449.76   14.57
  -2  -5   4  444.93    9.56
  -2   5   4  468.20   15.69
   2   5  -4  446.02    9.70
   2   5  -4  468.25   15.97
  -2   5   4  462.86   14.02
   2   5  -4  436.25   14.36
  -2   5   4  448.31   14.11
   1  -5  -4  110.43    7.18
   1  -5  -4  115.43    6.47
  -1  -5   4  102.53    6.69
  -1  -5   4  105.97    6.84
   1  -5  -4  120.20    7.28
  -1  -5   4  109.12    4.81
   1   5  -4  111.64    7.46
   1   5  -4  102.75    4.69
  -1   5   4  120.27    7.62
  -1   5   4   99.74    6.39
  -1   5   4   95.74    6.23
   1   5  -4  104.27    6.60
   0  -5   4  104.30    5.54
   0  -5  -4  111.56    7.64
   0  -5  -4   94.25    6.32
   0  -5   4   91.12    6.46
   0  -5  -4  103.55    6.82
   0  -5   4  105.73    7.38
   0   5   4   87.55    6.31
   0   5  -4  100.21    7.42
   0   5  -4   99.68    5.39
   0   5   4   93.13    6.63
   0   5   4  103.64    6.69
   0   5  -4   88.07    6.14
   1  -5   4  168.98    9.08
   1  -5   4  164.99    8.02
  -1  -5  -4  180.32    9.37
   1  -5   4  160.72    8.32
  -1  -5  -4  163.97    8.01
  -1  -5  -4  164.02    8.19
  -1   5  -4  170.04    9.13
  -1   5  -4  162.42    8.47
   1   5   4  161.47    8.63
  -1   5  -4  159.54    7.68
   1   5   4  177.14    8.48
   1   5   4  161.55    8.48
   2  -5   4  302.49   12.08
  -2  -5  -4  287.40   10.80
   2  -5   4  293.65   12.22
  -2  -5  -4  331.18   13.40
   2  -5   4  283.73   11.41
   2   5   4  289.61   10.99
  -2   5  -4  305.52   11.80
  -2   5  -4  276.16   11.66
   2   5   4  284.12   11.91
   3  -5   4  211.39   10.98
  -3  -5  -4  190.96    8.96
   3  -5   4  207.53   11.22
   3  -5   4  188.52    9.48
  -3  -5  -4  219.84   11.60
   3   5   4  212.40    9.48
  -3   5  -4  205.78   10.67
   3   5   4  220.15   11.62
   4  -5   4  145.56   10.02
  -4  -5  -4  164.98   10.90
  -4  -5  -4  163.75    8.42
   4  -5   4  149.03   10.20
  -4   5  -4  139.21    9.46
   4   5   4  150.72   10.47
   4   5   4  143.38    8.00
   5  -5   4   36.81    7.16
   5  -5   4   69.75    9.89
  -5  -5  -4   52.70    8.68
  -5   5  -4   37.66    6.61
   5   5   4   51.34    5.87
   5   5   4   50.76    7.98
   5   5   4   44.57    5.47
   6  -5   4    4.25    6.27
  -6  -5  -4    3.41    5.68
   6  -5   4    1.29    4.61
  -6   5  -4   -2.05    4.66
   6   5   4    7.69    5.86
   6   5   4   10.60    3.85
  -7  -6   4   35.90    5.42
  -7  -6   4   38.79    7.87
   7  -6  -4   23.02    6.12
  -7   6   4   34.07    7.32
   6  -6  -4  140.14   10.21
  -6  -6   4  132.76    8.23
  -6   6   4  100.38    8.00
  -6   6   4  161.23   11.34
  -6   6   4  134.30    7.10
  -5  -6   4   99.09    7.36
   5  -6  -4   87.49    5.89
   5  -6  -4   89.91    7.55
   5   6  -4   90.53    8.67
  -5   6   4   61.44    5.91
  -5   6   4   95.81    9.19
   4  -6  -4   54.80    5.04
  -4  -6   4   47.99    5.66
   4  -6  -4   50.74    5.69
   4   6  -4   65.99    8.20
  -4   6   4   50.21    7.08
   4   6  -4   55.92    6.29
  -4   6   4   47.82    5.21
   3  -6  -4   40.77    5.09
  -3  -6   4   28.76    4.80
   3  -6  -4   50.52    5.27
   3   6  -4   37.52    5.31
  -3   6   4   45.16    5.21
  -3   6   4   36.76    4.78
  -3   6   4   27.33    5.53
   3   6  -4   42.77    6.43
   2  -6  -4  635.62   17.81
  -2  -6   4  629.95   18.26
   2  -6  -4  645.41   17.77
  -2   6   4  653.04   17.90
  -2   6   4  609.09   17.43
   2   6  -4  605.85   17.64
   2   6  -4  635.53   19.54
  -2   6   4  600.72   18.97
   1  -6  -4  796.50   21.80
   1  -6  -4  798.60   20.83
  -1  -6   4  830.72   17.85
  -1  -6   4  803.03   22.06
   1  -6  -4  792.92   21.36
  -1  -6   4  851.42   21.95
  -1   6   4  801.78   21.27
   1   6  -4  843.17   18.17
   1   6  -4  833.06   21.86
   1   6  -4  848.57   23.20
  -1   6   4  851.88   22.85
  -1   6   4  796.36   21.42
   0  -6  -4  697.91   19.74
   0  -6   4  680.96   19.45
   0  -6  -4  684.82   18.73
   0  -6   4  712.92   17.19
   0  -6   4  675.31   19.37
   0  -6  -4  675.51   18.89
   0   6  -4  686.38   19.39
   0   6  -4  727.04   17.51
   0   6   4  683.74   19.48
   0   6  -4  691.96   20.17
   0   6   4  707.40   19.39
   0   6   4  717.25   19.80
  -1  -6  -4  371.62   13.92
  -1  -6  -4  319.37   11.67
   1  -6   4  360.08   12.02
   1  -6   4  328.01   12.46
  -1  -6  -4  343.22   12.51
   1  -6   4  362.35   13.43
  -1   6  -4  346.58   11.75
   1   6   4  339.95   12.15
  -1   6  -4  322.97   12.53
  -1   6  -4  339.63   12.49
   1   6   4  334.24   12.54
   1   6   4  340.62   12.84
   2  -6   4  916.96   24.13
   2  -6   4  869.14   23.50
  -2  -6  -4  914.51   25.47
   2  -6   4  870.45   24.33
  -2  -6  -4  883.70   22.44
  -2   6  -4 1037.08   33.14
   2   6   4  933.33   25.32
  -2   6  -4  943.69   25.19
   2   6   4  902.97   23.58
   3  -6   4  434.40   16.11
   3  -6   4  439.77   15.13
   3  -6   4  470.08   16.82
  -3  -6  -4  438.32   13.95
  -3  -6  -4  437.28   17.04
   3   6   4  454.04   14.36
  -3   6  -4  437.76   15.84
   3   6   4  445.05   16.58
   4  -6   4  134.38    9.78
  -4  -6  -4  150.91   11.37
  -4  -6  -4  143.93    7.68
   4  -6   4  160.85   10.36
   4   6   4  144.56   10.84
  -4   6  -4  147.16    9.40
   4   6   4  140.71    7.95
   5  -6   4   55.51    8.53
   5  -6   4   44.42    7.52
  -5  -6  -4   35.90    7.30
   5   6   4   52.85    5.56
   5   6   4   56.25    5.90
   5   6   4   56.70    8.47
  -5   6  -4   53.53    6.90
   6  -6   4    4.59    5.24
  -6  -6  -4   17.14    6.54
   6  -6   4   13.39    6.17
   6   6   4    7.05    6.51
   6   6   4   30.24    5.41
  -6   6  -4   26.27    5.68
  -6  -7   4   29.00    5.09
   6  -7  -4   36.72    6.25
  -6   7   4   19.31    4.15
  -6   7   4   24.08    3.86
  -6   7   4   29.41    6.82
  -5  -7   4   27.19    4.80
   5  -7  -4   21.90    3.53
   5  -7  -4   20.07    4.92
  -5   7   4   13.29    3.59
   5   7  -4   10.64    4.16
   5   7  -4   29.82    6.46
  -5   7   4   14.04    5.68
   4  -7  -4   23.48    4.80
  -4  -7   4   29.52    4.90
   4  -7  -4   31.90    4.29
  -4   7   4   40.51    7.01
   4   7  -4   24.28    4.90
  -4   7   4   30.72    4.40
   4   7  -4   34.40    6.74
  -3  -7   4  595.47   17.56
   3  -7  -4  587.75   16.59
   3  -7  -4  592.38   17.57
  -3   7   4  611.78   18.49
   3   7  -4  590.97   19.84
  -3   7   4  626.47   20.22
   3   7  -4  628.22   18.05
  -3   7   4  597.68   16.88
   2  -7  -4  391.80   12.94
  -2  -7   4  399.32   13.51
   2  -7  -4  370.29   12.84
  -2   7   4  378.29   14.49
   2   7  -4  394.87   14.76
   2   7  -4  387.30   13.13
  -2   7   4  389.71   13.46
  -2   7   4  385.26   12.75
   1  -7  -4   89.35    6.34
   1  -7  -4   93.13    6.19
  -1  -7   4   80.45    6.25
  -1  -7   4   84.47    6.72
   1  -7  -4   94.15    6.80
  -1  -7   4   92.01    4.27
   1   7  -4   81.39    4.09
  -1   7   4   83.82    6.20
   1   7  -4   85.93    6.08
  -1   7   4   90.35    6.77
  -1   7   4   95.16    6.54
   1   7  -4   86.45    6.97
   0  -7  -4  550.10   16.43
   0  -7   4  549.91   16.92
   0  -7   4  567.62   14.70
   0  -7  -4  534.83   16.22
   0  -7   4  550.96   16.99
   0  -7  -4  558.43   17.33
   0   7  -4  540.12   16.69
   0   7   4  572.70   17.13
   0   7  -4  565.94   14.85
   0   7  -4  559.82   17.63
   0   7   4  581.23   17.10
   0   7   4  565.85   17.10
   1  -7   4  145.82    8.77
  -1  -7  -4  144.98    8.15
   1  -7   4  127.69    7.67
  -1  -7  -4  146.72    9.23
   1  -7   4  142.27    7.48
  -1  -7  -4  130.71    7.39
  -1   7  -4  129.37    7.72
   1   7   4  143.19    7.86
   1   7   4  140.71    8.06
  -1   7  -4  136.00    7.28
  -1   7  -4  141.03    8.57
   1   7   4  132.97    7.85
  -2  -7  -4  376.77   12.82
   2  -7   4  410.64   15.11
  -2  -7  -4  403.99   15.35
   2  -7   4  391.24   13.93
   2  -7   4  382.21   13.65
   2   7   4  408.40   13.53
   2   7   4  412.47   15.13
  -2   7  -4  402.90   14.53
   3  -7   4  105.75    8.60
   3  -7   4  117.70    7.59
   3  -7   4  119.75    8.95
  -3  -7  -4  110.81    6.87
  -3  -7  -4  112.13    9.60
   3   7   4  116.84    9.31
   3   7   4  122.59    7.31
  -3   7  -4  136.90    8.60
  -4  -7  -4  387.25   17.06
  -4  -7  -4  402.35   13.19
   4  -7   4  410.96   17.11
   4  -7   4  428.76   16.86
   4   7   4  400.01   13.36
   4   7   4  411.86   17.40
  -4   7  -4  442.98   15.94
  -5  -7  -4   50.63    8.84
   5  -7   4   49.77    8.63
   5  -7   4   44.41    7.73
  -5   7  -4   42.60    6.36
   5   7   4   45.61    8.28
   5   7   4   49.03    5.57
   5   7   4   46.94    5.40
  -6  -7  -4    3.62    5.42
   6  -7   4   10.47    6.48
   6  -7   4    8.85    5.46
   6   7   4    4.78    5.76
   6   7   4    6.02    3.77
  -6   7  -4   13.38    4.47
  -6  -8   4   92.77    6.78
   6  -8  -4   91.43    8.71
  -6   8   4  103.46   10.10
  -6   8   4   77.73    4.67
  -6   8   4   68.33    4.74
   5  -8  -4   91.79    5.45
  -5  -8   4   95.62    6.91
   5  -8  -4   97.24    8.41
   5   8  -4  100.12    9.20
  -5   8   4   75.91    5.32
   5   8  -4   77.58    7.03
  -5   8   4   90.30    9.52
  -4  -8   4  100.78    6.86
   4  -8  -4  104.07    6.07
   4  -8  -4  111.98    8.00
  -4   8   4  102.49    6.03
  -4   8   4  113.21    9.27
   4   8  -4  108.56    7.55
   4   8  -4  130.04   10.17
   3  -8  -4   47.54    5.06
  -3  -8   4   57.39    5.66
   3   8  -4   48.02    5.86
  -3   8   4   48.26    4.50
  -3   8   4   46.82    6.86
   3   8  -4   55.97    7.58
  -3   8   4   55.66    6.63
  -2  -8   4   97.10    6.83
   2  -8  -4   92.96    6.58
   2  -8  -4  101.16    6.63
   2   8  -4   95.75    6.51
  -2   8   4   85.78    6.59
  -2   8   4   98.06    7.52
   2   8  -4   89.45    7.63
  -2   8   4   90.59    6.24
  -1  -8   4  114.39    4.72
   1  -8  -4  122.46    7.54
  -1  -8   4  125.91    7.75
  -1  -8   4  103.98   10.40
   1  -8  -4  106.01    7.41
   1  -8  -4  109.63    6.76
   1   8  -4  111.96    7.06
  -1   8   4  122.89    7.73
  -1   8   4  111.30    7.38
   1   8  -4  116.04    7.98
   1   8  -4  109.81    4.64
  -1   8   4  118.50    7.03
   0  -8   4  177.29    8.83
   0  -8   4  184.45    7.40
   0  -8  -4  180.78    9.64
   0  -8   4  183.65    9.21
   0  -8  -4  174.71    8.47
   0  -8  -4  179.57    8.62
   0   8  -4  172.85    9.32
   0   8  -4  166.19    8.70
   0   8   4  184.57    9.31
   0   8   4  201.40    9.29
   0   8   4  171.82    8.66
   0   8  -4  174.36    7.24
  -1  -8  -4  246.57   11.79
   1  -8   4  242.31   10.43
   1  -8   4  259.19   11.60
  -1  -8  -4  252.85   10.13
   1  -8   4  272.56   10.23
  -1   8  -4  286.00   10.52
   1   8   4  247.61   11.04
   1   8   4  274.30   10.93
  -1   8  -4  267.37   11.67
   2  -8   4  247.67   11.45
   2  -8   4  211.40    9.96
  -2  -8  -4  234.05    9.58
  -2  -8  -4  245.75   11.97
   2  -8   4  222.79   10.60
   2   8   4  240.79   10.03
   2   8   4  225.76   10.88
  -2   8  -4  226.52   10.73
  -3  -8  -4   66.70    7.61
   3  -8   4   73.96    8.29
   3  -8   4   70.90    7.16
   3  -8   4   68.06    5.89
  -3  -8  -4   65.07    5.55
   3   8   4   76.09    6.00
   3   8   4   75.70    7.54
  -3   8  -4   65.26    6.69
  -4  -8  -4  583.56   21.76
   4  -8   4  545.12   20.18
  -4  -8  -4  561.50   16.32
   4  -8   4  603.91   20.49
   4   8   4  596.58   17.04
   4   8   4  617.18   21.40
  -4   8  -4  612.10   19.36
  -5  -8  -4   81.62   10.99
   5  -8   4   92.04    9.29
   5  -8   4   84.24    8.83
   5   8   4   94.09    6.35
  -5   8  -4   87.44    7.70
   5   8   4   82.70   10.22
   5   8   4   76.93    6.30
   6  -8   4  124.56   12.20
  -6  -8  -4  110.31   11.76
   6  -8   4  114.58   10.35
   6   8   4  121.69   11.82
   6   8   4  124.62    7.72
  -6   8  -4  104.52    8.71
  -6  -9   4   -3.22    2.71
   6  -9  -4    6.88    4.14
  -6   9   4    4.04    5.19
   5  -9  -4  139.09    5.98
  -5  -9   4  155.18    8.21
   5  -9  -4  128.88    9.82
  -5   9   4  128.88    6.05
   5   9  -4  129.62    8.03
  -5   9   4  140.62   10.82
   4  -9  -4  148.29    7.05
  -4  -9   4  165.29    8.42
   4  -9  -4  152.72    9.64
  -4   9   4  159.65   11.20
  -4   9   4  135.76    6.73
   4   9  -4  146.29   10.58
   4   9  -4  139.70    7.93
   3  -9  -4  176.88    8.07
  -3  -9   4  177.19    8.85
  -3   9   4  170.74    7.70
   3   9  -4  143.72    7.88
  -3   9   4  175.79    9.78
  -3   9   4  168.77   10.87
   3   9  -4  158.67   10.23
  -2  -9   4  101.34    7.05
   2  -9  -4   93.15    6.35
  -2   9   4   89.96    7.13
   2   9  -4   87.89    7.63
  -2   9   4   90.24    6.16
   2   9  -4   87.68    6.43
  -2   9   4   88.38    7.46
   1  -9  -4   37.91    5.55
  -1  -9   4   32.98    3.17
   1  -9  -4   36.79    4.99
  -1  -9   4   51.39    6.33
   1   9  -4   36.32    5.61
   1   9  -4   37.08    3.01
  -1   9   4   38.10    4.99
  -1   9   4   33.32    4.99
   1   9  -4   22.34    4.08
  -1   9   4   36.85    5.52
   0  -9  -4  108.45    6.77
   0  -9   4  103.19    6.83
   0  -9  -4  108.66    7.87
   0  -9   4   96.53    5.65
   0  -9  -4   86.40    6.90
   0  -9   4   93.60    7.08
   0   9  -4   93.37    6.83
   0   9  -4   92.14    7.21
   0   9   4  101.68    7.23
   0   9   4   91.59    6.81
   0   9  -4   90.93    5.41
   0   9   4  105.66    6.98
  -1  -9  -4  265.38   12.18
  -1  -9  -4  267.00   10.51
   1  -9   4  310.49   11.12
   1  -9   4  307.78   12.48
   1  -9   4  265.96   11.11
   1   9   4  290.99   12.30
  -1   9  -4  274.14   10.60
   1   9   4  301.76   11.52
  -1   9  -4  288.68   12.06
   2  -9   4   48.68    6.41
  -2  -9  -4   61.36    7.04
   2  -9   4   55.59    7.40
   2  -9   4   41.79    4.92
  -2  -9  -4   54.55    5.17
   2   9   4   48.81    5.23
  -2   9  -4   54.02    6.86
   2   9   4   47.22    6.39
   3  -9   4  282.13   13.16
   3  -9   4  315.99   13.80
  -3  -9  -4  285.50   10.63
  -3  -9  -4  310.24   14.51
   3  -9   4  284.19   11.67
   3   9   4  308.14   14.21
  -3   9  -4  326.93   13.03
   3   9   4  323.26   11.59
   4  -9   4   28.41    6.60
  -4  -9  -4   30.21    4.16
  -4  -9  -4   41.08    7.92
   4  -9   4   34.74    6.92
   4   9   4   30.63    4.41
  -4   9  -4   29.91    5.66
   4   9   4   34.72    7.05
   5  -9   4  229.77   13.50
  -5  -9  -4  237.56   14.42
   5  -9   4  240.76   14.48
   5   9   4  247.63    9.34
   5   9   4  234.11   13.76
   5   9   4  240.73    9.54
  -5   9  -4  245.85   11.58
   6  -9   4   62.26   10.04
  -6  -9  -4   67.89    9.95
   6  -9   4   80.77   10.56
   6   9   4   75.63    6.16
   6   9   4   72.95   10.21
  -6   9  -4   75.67    7.53
  -6 -10   4   64.00    5.51
   6 -10  -4   62.98    8.55
  -6  10   4   65.59    9.79
   5 -10  -4  281.15   13.77
  -5 -10   4  277.82   10.85
  -5  10   4  256.03    8.21
  -5  10   4  279.19   14.90
   5  10  -4  251.04   10.58
   5  10  -4  290.82   15.08
   4 -10  -4  153.23    6.80
   4 -10  -4  134.90    9.38
  -4 -10   4  157.75    8.07
   4  10  -4  157.48   10.68
   4  10  -4  129.54    7.68
  -4  10   4  140.27   11.06
  -4  10   4  134.16    6.37
  -3 -10   4    6.23    3.29
   3 -10  -4    3.62    3.04
  -3  10   4    1.74    4.57
   3  10  -4    9.02    5.32
   3  10  -4    5.99    2.90
  -3  10   4    3.57    3.69
  -3  10   4    8.82    2.64
   2 -10  -4  134.01    7.61
  -2 -10   4  129.56    7.81
   2  10  -4  123.01    7.52
  -2  10   4  122.67    9.03
   2  10  -4  142.38    9.40
  -2  10   4  131.36    8.48
  -2  10   4  128.40    7.12
  -1 -10   4  798.15   21.73
  -1 -10   4  739.95   16.93
   1 -10  -4  774.06   21.27
  -1  10   4  750.77   21.60
   1  10  -4  770.66   22.87
  -1  10   4  788.18   22.38
   1  10  -4  736.95   20.69
  -1  10   4  732.40   20.53
   0 -10  -4  185.65    9.96
   0 -10   4  192.21    9.98
   0 -10   4  187.08    7.63
   0 -10  -4  192.53    8.99
   0  10   4  162.64    8.84
   0  10   4  183.40    9.47
   0  10  -4  183.20   10.06
   0  10   4  188.44    9.31
   0  10  -4  181.63    7.49
   1 -10   4  906.88   24.41
   1 -10   4  914.52   23.39
   1 -10   4  930.26   25.51
  -1 -10  -4  925.90   25.78
  -1 -10  -4  902.90   23.31
   1  10   4  934.87   24.25
   1  10   4  936.17   25.42
  -1  10  -4  936.88   25.35
  -1  10  -4  913.94   23.41
  -2 -10  -4  294.54   13.88
   2 -10   4  298.25   13.00
   2 -10   4  288.06   12.20
   2 -10   4  272.85   11.53
  -2 -10  -4  279.96   10.71
   2  10   4  293.68   13.14
   2  10   4  288.10   11.22
  -2  10  -4  279.92   12.16
   3 -10   4   69.07    8.36
  -3 -10  -4   54.10    5.24
   3 -10   4   68.65    7.59
  -3 -10  -4   72.25    9.00
   3 -10   4   55.27    5.75
   3  10   4   60.16    5.66
  -3  10  -4   70.30    7.22
   3  10   4   66.97    8.34
  -4 -10  -4   58.35    8.94
  -4 -10  -4   60.31    4.98
   4 -10   4   58.58    8.27
   4 -10   4   49.79    7.63
   4  10   4   54.58    5.36
  -4  10  -4   60.78    6.69
   4  10   4   54.70    7.90
   5 -10   4  262.79   14.60
  -5 -10  -4  268.80   15.73
   5 -10   4  264.16   15.25
  -5  10  -4  271.65   11.91
   5  10   4  281.05    9.90
   5  10   4  277.97    9.78
   5  10   4  280.22   15.38
   6 -10   4    7.23    5.81
  -6 -10  -4   19.02    6.86
   6 -10   4    9.17    5.98
  -6  10  -4   20.84    4.93
   6  10   4   33.76    7.70
  -6 -11   4   41.74    4.63
   6 -11  -4   33.99    7.22
  -6  11   4   50.38    9.05
   5 -11  -4   11.80    5.19
  -5 -11   4   10.93    3.55
  -5  11   4    6.32    4.72
  -5  11   4    6.31    1.81
   5  11  -4    0.77    4.31
   5  11  -4   10.10    5.43
   4 -11  -4   12.10    2.85
   4 -11  -4    8.12    4.64
  -4 -11   4    7.61    3.16
   4  11  -4   12.23    5.29
  -4  11   4    9.09    2.65
   4  11  -4   10.01    3.60
  -4  11   4    5.75    4.88
   3 -11  -4   86.07    5.88
  -3 -11   4   93.23    6.88
  -3  11   4   78.36    5.58
  -3  11   4   89.56    7.85
   3  11  -4   82.93    8.37
  -3  11   4   72.22    7.88
   3  11  -4   80.33    6.23
   2 -11  -4  247.03   10.30
  -2 -11   4  238.45   10.49
  -2  11   4  236.88    9.95
   2  11  -4  241.20   10.38
  -2  11   4  248.71   12.36
   2  11  -4  264.04   12.71
  -2  11   4  260.84   12.01
  -1 -11   4  179.53    9.28
   1 -11  -4  177.69    9.30
  -1 -11   4  169.38    6.06
  -1 -11   4  157.57    6.02
   1  11  -4  165.36    8.56
  -1  11   4  148.83    9.12
  -1  11   4  154.72    8.32
  -1  11   4  170.98    9.32
   1  11  -4  155.18    9.59
   0 -11   4   15.43    3.13
   0 -11  -4   22.41    4.73
   0 -11   4   14.47    4.24
   0 -11  -4   12.85    4.46
   0  11   4   13.42    3.65
   0  11  -4   11.22    2.94
   0  11  -4   16.68    4.82
   0  11   4   21.10    4.40
   0  11   4   20.85    4.72
  -1 -11  -4   73.79    7.32
   1 -11   4   79.96    7.55
  -1 -11  -4   78.01    5.86
   1 -11   4   68.11    6.00
   1 -11   4   78.43   11.06
  -1  11  -4   64.99    5.84
   1  11   4   73.80    6.42
   1  11   4   82.72    7.09
  -1  11  -4   81.19    7.43
   2 -11   4   58.51    7.53
  -2 -11  -4   43.07    4.99
  -2 -11  -4   46.10    7.00
   2 -11   4   52.57    6.37
   2 -11   4   43.95    5.96
   2  11   4   50.15    5.90
   2  11   4   47.92    6.59
  -2  11  -4   56.31    6.96
   3 -11   4   17.88    4.63
   3 -11   4   17.37    5.33
  -3 -11  -4   26.73    4.38
  -3 -11  -4   22.85    6.69
   3 -11   4   21.93    5.39
   3  11   4   30.51    4.73
  -3  11  -4   28.17    5.40
   3  11   4   29.57    6.44
  -4 -11  -4   22.10    3.70
  -4 -11  -4   21.94    6.77
   4 -11   4   21.84    6.17
   4 -11   4   25.12    6.64
  -4  11  -4   28.37    5.28
   4  11   4   37.12    4.63
   4  11   4   30.75    7.08
  -5 -11  -4   32.19    8.16
   5 -11   4   29.58    7.13
   5 -11   4   16.35    5.64
   5  11   4   34.39    7.42
  -5  11  -4   37.34    5.78
   5  11   4   23.60    3.63
   5  11   4   28.98    4.01
  -6 -11  -4   23.01    7.16
   6 -11   4   25.33    6.77
   6 -11   4   23.83    6.65
   6  11   4   17.38    6.46
  -6  11  -4   18.93    4.86
  -6 -12   4   88.40   10.22
   6 -12  -4  119.34   10.63
  -6 -12   4   99.46    5.60
  -6  12   4  104.95   10.83
   5 -12  -4   16.83    5.58
  -5 -12   4   22.45    3.89
   5  12  -4   19.95    6.41
  -5  12   4   25.34    6.07
   5  12  -4   14.93    4.10
   4 -12  -4  182.24    6.99
  -4 -12   4  184.68    8.76
   4 -12  -4  186.69   11.31
  -4  12   4  178.78   12.44
   4  12  -4  178.60    8.75
   4  12  -4  169.11   11.73
  -4  12   4  165.14    6.82
   3 -12  -4   60.52    5.32
  -3 -12   4   48.75    5.63
  -3  12   4   53.29    7.63
   3  12  -4   64.93    8.83
   3  12  -4   47.19    5.44
  -3  12   4   52.53    7.09
  -3  12   4   51.59    4.86
   2 -12  -4  203.37    9.53
  -2 -12   4  196.09    9.58
  -2  12   4  185.07   10.26
   2  12  -4  212.78   12.00
   2  12  -4  177.58    9.00
  -2  12   4  188.45   11.33
  -2  12   4  192.44    8.66
  -1 -12   4   32.62    5.53
   1 -12  -4   39.58    5.76
  -1 -12   4   27.52    3.13
  -1 -12   4   31.71    3.30
  -1  12   4   36.44    5.14
   1  12  -4   41.01    6.39
  -1  12   4   43.93    6.73
  -1  12   4   41.31    6.27
   0 -12   4  964.61   26.36
   0 -12   4  955.05   23.03
   0 -12  -4  986.86   26.51
   0  12   4  931.48   25.23
   0  12  -4  890.69   22.16
   0  12   4  943.89   25.80
   0  12  -4  961.24   26.33
   1 -12   4  486.69   17.37
   1 -12   4  499.49   15.58
  -1 -12  -4  466.69   15.22
  -1 -12  -4  478.60   17.55
   1  12   4  495.15   15.99
  -1  12  -4  468.29   16.71
   1  12   4  487.92   17.23
  -1  12  -4  476.17   15.39
  -2 -12  -4  260.99   10.65
   2 -12   4  247.06   15.98
   2 -12   4  277.60   12.33
  -2 -12  -4  278.66   13.66
   2 -12   4  304.34   13.54
   2  12   4  282.54   13.50
   2  12   4  298.27   11.58
  -2  12  -4  302.71   12.89
  -3 -12  -4    0.46    2.96
  -3 -12  -4    8.20    4.89
   3 -12   4    4.88    4.27
   3 -12   4   -2.73    4.77
   3 -12   4    3.22    4.12
   3  12   4    3.54    4.43
  -3  12  -4    8.77    3.92
   3  12   4    7.94    3.28
   4 -12   4   63.87    8.87
  -4 -12  -4   51.38    4.69
  -4 -12  -4   53.58    9.12
   4 -12   4   48.38    7.73
   4  12   4   44.87    4.87
   4  12   4   55.16    8.17
  -4  12  -4   60.06    6.42
   5 -12   4   78.96   10.23
   5 -12   4   57.28    8.78
  -5 -12  -4   73.91   11.36
   5  12   4   62.43    5.00
   5  12   4   76.44    9.88
  -5  12  -4   67.84    7.05
   5  12   4   58.03    4.40
   6 -12   4  102.00   10.74
   6 -12   4  115.39   11.08
  -6 -12  -4   87.22   12.23
   6  12   4   99.73   11.01
  -6  12  -4  112.76    9.85
   6 -13  -4   55.18    8.72
  -6 -13   4   72.21   11.63
  -6  13   4   62.15    9.71
   5 -13  -4  172.35   11.66
  -5 -13   4  173.77    8.02
   5  13  -4  193.61    8.92
  -5  13   4  179.05   13.11
   5  13  -4  175.61   13.03
  -4 -13   4   75.97    6.02
   4 -13  -4   77.10    9.34
   4 -13  -4   62.24    4.27
   4  13  -4   76.67    9.95
  -4  13   4   74.86    8.61
   4  13  -4   62.26    5.96
  -4  13   4   65.23    4.46
  -3 -13   4  112.78    7.38
   3 -13  -4  111.07    6.55
  -3  13   4  122.81   10.05
   3  13  -4   92.01    6.80
  -3  13   4  114.34    6.30
  -3  13   4  114.95    9.07
   3  13  -4  119.05    9.80
  -2 -13   4   72.21    6.75
   2 -13  -4   65.27    6.39
   2  13  -4   64.97    5.74
  -2  13   4   67.06    7.21
  -2  13   4   69.26    7.98
  -2  13   4   65.85    5.59
   2  13  -4   77.92    8.51
  -1 -13   4  456.87   15.93
   1 -13  -4  466.34   15.79
  -1 -13   4  478.53   12.30
  -1 -13   4  455.25   11.94
   1  13  -4  486.16   18.09
  -1  13   4  451.22   15.50
  -1  13   4  458.94   16.96
  -1  13   4  470.17   17.02
   0 -13  -4  188.96   10.11
   0 -13   4  180.15   10.24
   0 -13   4  180.08    7.99
   0  13   4  180.28   10.10
   0  13  -4  189.30   10.80
   0  13   4  171.80    9.58
   1 -13   4   42.26    6.67
   1 -13   4   30.76    4.90
  -1 -13  -4   30.90    5.08
  -1 -13  -4   26.19    6.19
   1  13   4   21.45    4.73
  -1  13  -4   21.18    5.31
   1  13   4   20.12    5.29
  -1  13  -4   24.36    4.61
   2 -13   4  106.02    8.00
  -2 -13  -4   95.76    6.67
   2 -13   4   90.66    8.77
  -2 -13  -4   97.41    9.06
   2  13   4  109.03    8.99
   2  13   4   96.45    6.98
  -2  13  -4   94.21    7.84
  -3 -13  -4  114.78    6.93
   3 -13   4  142.73   10.70
   3 -13   4  123.22    9.45
  -3 -13  -4  122.49   10.22
   3  13   4  129.21   10.17
  -3  13  -4  146.75    8.91
   3  13   4  139.94    7.57
  -4 -13  -4  241.17    8.93
   4 -13   4  238.14   14.19
   4 -13   4  240.67   14.06
  -4 -13  -4  251.08   14.87
   4  13   4  247.53    9.44
   4  13   4  266.92   13.97
  -4  13  -4  254.79   11.45
   5 -13   4  188.65   13.14
   5 -13   4  181.38   14.19
   5 -13   4  184.79   12.77
  -5 -13  -4  201.99   14.85
   5  13   4  183.04    6.60
  -5  13  -4  189.73    9.71
   5  13   4  173.60    6.22
   5  13   4  208.17   13.33
   6 -13   4   23.51    7.10
   6 -13   4   31.36    7.90
  -6 -13  -4   28.44    9.22
   6  13   4   28.40    7.32
  -6  13  -4   28.23    5.50
   6 -14  -4   90.52   10.11
  -6 -14   4   75.10   10.73
  -6  14   4   86.88   11.64
  -5 -14   4  184.07    7.94
   5 -14  -4  166.98   11.94
   5  14  -4  163.58   12.91
   5  14  -4  143.13    8.46
  -5  14   4  186.52   13.39
   4 -14  -4   38.20    3.42
  -4 -14   4   45.81    5.38
   4 -14  -4   46.92    7.98
   4  14  -4   40.09    7.74
  -4  14   4   38.96    8.12
  -4  14   4   32.89    3.37
   4  14  -4   48.98    5.54
   3 -14  -4  115.72    6.63
  -3 -14   4  119.59    7.39
   3  14  -4   93.20    9.38
  -3  14   4  114.80    9.42
  -3  14   4   99.21    9.83
  -3  14   4  105.45    6.18
   3  14  -4  109.20    6.99
  -2 -14   4  464.68   15.72
   2 -14  -4  453.95   14.99
   2  14  -4  435.51   20.13
   2  14  -4  474.29   18.45
  -2  14   4  483.18   18.02
  -2  14   4  460.66   18.28
  -2  14   4  443.88   14.73
  -1 -14   4  522.04   13.56
   1 -14  -4  548.14   17.53
  -1 -14   4  535.29   13.87
  -1 -14   4  538.56   17.77
  -1  14   4  530.19   18.91
  -1  14   4  514.94   17.10
   1  14  -4  532.99   19.42
  -1  14   4  543.56   18.70
   0 -14   4  250.54   12.07
   0 -14   4  233.62    9.44
   0 -14  -4  249.93   12.05
   0 -14   4  242.92    9.58
   0  14   4  248.90   11.92
   0  14  -4  267.06   12.66
   0  14   4  239.51   12.33
   1 -14   4  253.72   11.07
  -1 -14  -4  254.50   13.07
   1 -14   4  276.58   13.13
  -1 -14  -4  243.08   14.72
   1  14   4  260.88   12.82
  -1  14  -4  268.14   12.61
  -1  14  -4  226.55   13.15
   1  14   4  270.95   11.59
   2 -14   4  160.02    9.77
  -2 -14  -4  157.87   11.45
   2 -14   4  181.38   11.07
  -2 -14  -4  152.13    8.18
  -2  14  -4  176.71    9.99
   2  14   4  166.64   10.62
   2  14   4  160.52    8.91
  -3 -14  -4  210.96   13.17
   3 -14   4  237.59   12.29
  -3 -14  -4  218.16    9.25
   3 -14   4  217.92   12.76
   3  14   4  234.14   12.76
  -3  14  -4  248.80   11.69
   3  14   4  227.28    9.81
   4 -14   4   27.41    7.13
  -4 -14  -4   32.63    3.98
  -4 -14  -4   36.43    7.75
   4 -14   4   22.89    6.48
  -4  14  -4   30.23    5.38
   4  14   4   34.81    4.27
   4  14   4   35.36    7.85
  -5 -14  -4   65.99   10.33
   5 -14   4   60.41    9.08
   5 -14   4   66.50   10.10
   5  14   4   78.36    9.94
  -5  14  -4   61.12    6.95
  -6 -14  -4   88.07   12.04
   6 -14   4   91.64   10.30
   6 -14   4  105.46   11.89
   6  14   4  128.34   11.79
  -6  14  -4   95.68    8.70
  -6 -15   4   64.14   10.87
   6 -15  -4   67.32    9.74
  -6  15   4   72.91   11.64
  -5 -15   4   16.08    3.24
   5 -15  -4   13.60    5.49
   5  15  -4    5.15    6.28
  -5  15   4    1.23    5.44
  -4 -15   4   32.33    4.78
   4 -15  -4   35.89    7.18
   4 -15  -4   31.13    2.98
   4  15  -4   24.06    4.79
   4  15  -4   37.98    8.13
  -4  15   4   27.68    7.88
  -4  15   4   22.45    2.94
  -3 -15   4   41.37    5.61
   3 -15  -4   34.61    4.53
  -3  15   4   33.86    4.42
  -3  15   4   28.47    5.97
  -3  15   4   38.28    7.45
   3  15  -4   28.12    7.26
   3  15  -4   34.95    4.93
   2 -15  -4  135.92    8.34
  -2 -15   4  139.46    8.74
  -2  15   4  134.35   10.67
   2  15  -4  124.44   10.05
  -2  15   4  120.25    7.46
  -2  15   4  116.04    9.91
  -1 -15   4  280.80    9.28
  -1 -15   4  302.09   12.95
  -1 -15   4  282.62    9.16
   1 -15  -4  298.65   12.80
   1  15  -4  298.93   14.57
  -1  15   4  309.10   14.13
  -1  15   4  290.27   13.70
  -1  15   4  298.58   14.07
   0 -15   4   12.32    3.48
   0 -15  -4   12.24    4.88
   0 -15   4   12.33    5.01
   0 -15   4   16.85    3.63
   0  15   4   12.82    5.00
   0  15  -4   13.13    5.33
   0  15   4   18.07    5.21
  -1 -15  -4    6.57    5.18
   1 -15   4   21.73    4.57
   1 -15   4    9.56    4.79
  -1  15  -4   12.60    4.90
   1  15   4   13.52    5.43
   1  15   4    6.97    4.14
   2 -15   4   27.72    5.64
   2 -15   4   28.10    6.33
  -2 -15  -4   26.72    6.61
  -2 -15  -4   33.02    4.67
   2  15   4   24.85    5.08
  -2  15  -4   27.66    5.63
   2  15   4   27.73    6.04
  -3 -15  -4  177.17   12.78
   3 -15   4  208.64   13.04
   3 -15   4  198.24   11.47
  -3 -15  -4  165.72    8.36
  -3  15  -4  215.96   10.91
   3  15   4  198.71    8.96
   3  15   4  193.97   12.37
  -4 -15  -4   24.71    3.62
  -4 -15  -4   25.87    7.41
   4 -15   4   23.75    6.58
   4 -15   4   23.65    7.08
   4  15   4   30.17    7.30
  -4  15  -4   26.04    4.97
   4  15   4   22.41    3.82
   5 -15   4   34.53    7.74
  -5 -15  -4   35.28    8.75
   5 -15   4   36.13    8.00
  -5  15  -4   30.67    6.64
   5  15   4   30.34    7.34
   5 -16  -4    2.25    5.09
  -5 -16   4    8.41    2.88
  -5  16   4    4.06    6.08
   5  16  -4    4.06    5.06
   4 -16  -4   57.28    3.08
   4 -16  -4   70.62    9.65
  -4 -16   4   64.21    5.62
   4  16  -4   70.28   10.37
  -4  16   4   66.84    9.79
   3 -16  -4   10.04    3.07
  -3 -16   4    8.56    3.70
  -3  16   4    5.71    3.09
   3  16  -4    5.29    4.95
  -3  16   4    8.99    4.92
  -3  16   4    4.20    5.16
  -2 -16   4   13.91    4.60
   2 -16  -4   17.38    4.54
  -2  16   4   16.72    6.24
   2  16  -4   18.95    6.50
  -2  16   4   11.68    5.43
  -2  16   4   12.11    3.87
  -1 -16   4  211.03    8.00
  -1 -16   4  227.74   11.38
  -1 -16   4  206.36    7.85
   1 -16  -4  215.90   10.90
  -1  16   4  192.60   12.11
  -1  16   4  207.07   11.66
   1  16  -4  216.87   12.83
   0 -16   4  514.10   15.37
   0 -16  -4  514.09   18.44
   0 -16   4  517.58   18.35
   0 -16   4  475.50   15.30
   0  16   4  479.79   17.68
   0  16  -4  523.27   18.75
   0  16   4  470.74   18.11
   1 -16   4  256.25   13.28
   1 -16   4  266.82   11.54
  -1 -16  -4  265.34   13.47
   1  16   4  244.23   13.28
   1  16   4  258.78   12.02
  -1  16  -4  255.97   12.83
  -2 -16  -4   51.35    8.32
   2 -16   4   72.78    8.05
   2 -16   4   62.19    7.06
  -2 -16  -4   63.91    5.84
   2  16   4   75.88    9.15
  -2  16  -4   71.04    7.49
   2  16   4   63.31    6.58
  -3 -16  -4   66.48    5.63
  -3 -16  -4   63.00    9.44
   3 -16   4   58.27    7.74
   3 -16   4   60.03    8.71
   3  16   4   69.91    6.19
  -3  16  -4   69.36    7.04
   3  16   4   80.53    9.92
  -4 -16  -4   59.58    9.78
   4 -16   4   70.23   10.07
  -4 -16  -4   65.71    4.71
   4 -16   4   73.70    9.98
  -4  16  -4   66.50    6.56
   4  16   4   59.52    8.38
   4  16   4   70.66    5.54
   5 -16   4   27.12    7.77
   5 -16   4   29.71    8.11
  -5 -16  -4   18.19    7.52
  -5  16  -4   29.13    5.00
   5  16   4   25.29    7.10
   5 -17  -4   51.75    8.62
  -5 -17   4   52.11    4.35
  -5  17   4   55.74   10.16
   5  17  -4   49.80    9.18
  -4 -17   4   99.43    6.41
  -4 -17   4   86.12    6.35
   4 -17  -4  109.91   10.32
   4  17  -4   92.47   10.86
  -4  17   4   91.97   10.75
  -3 -17   4   43.29    5.69
   3 -17  -4   46.18    5.24
  -3  17   4   28.85    6.98
  -3  17   4   41.44    7.61
  -3  17   4   37.89    4.80
   3  17  -4   33.03    7.76
  -2 -17   4  289.86    6.93
   2 -17  -4  285.67   12.05
  -2 -17   4  276.39    6.87
  -2 -17   4  291.81   12.76
   2  17  -4  297.61   15.30
  -2  17   4  306.03   15.29
  -2  17   4  288.22   11.93
  -2  17   4  298.74   15.58
   1 -17  -4   64.28    7.47
  -1 -17   4   51.98    4.55
  -1 -17   4   51.95    4.45
  -1 -17   4   62.48    7.73
  -1  17   4   49.06    8.00
  -1  17   4   53.48    8.03
   1  17  -4   60.84    8.85
   0 -17   4  374.91   13.15
   0 -17   4  384.21   13.08
   0 -17   4  370.99   15.40
   0 -17  -4  382.76   15.75
   0  17   4  387.31   15.88
   0  17  -4  405.38   16.83
   0  17   4  371.10   16.39
   1 -17   4  174.76    9.78
  -1 -17  -4  171.25   11.74
   1 -17   4  173.90   11.27
   1  17   4  189.08   10.70
   1  17   4  212.81   12.42
  -1  17  -4  169.36   10.98
  -2 -17  -4  244.67   14.02
   2 -17   4  268.80   14.46
  -2 -17  -4  265.73   11.94
   2 -17   4  265.73   12.78
   2  17   4  256.82   11.44
  -2  17  -4  266.38   12.69
   2  17   4  284.56   14.44
  -3 -17  -4   15.71    3.94
   3 -17   4   13.40    5.26
   3 -17   4    8.55    5.68
  -3 -17  -4   16.78    6.76
   3  17   4   21.53    6.32
   3  17   4   22.10    4.30
  -3  17  -4   22.69    5.06
  -4 -17  -4  347.03   18.83
  -4 -17  -4  336.32   10.21
   4 -17   4  353.36   17.38
   4 -17   4  362.00   17.89
  -4  17  -4  343.87   13.83
   4  17   4  346.55   17.12
   4  17   4  320.79   11.09
  -5 -17  -4   18.17    8.00
   5 -17   4   26.47    8.16
   5 -17   4   17.10    6.81
  -5  17  -4   15.39    4.46
   5  17   4   15.01    6.25
  -5 -18   4   17.48    3.08
   5 -18  -4   11.74    5.75
  -5  18   4    9.28    5.94
   4 -18  -4    8.58    4.93
  -4 -18   4   15.95    3.48
  -4 -18   4   16.72    3.91
   4  18  -4    9.72    6.29
  -4  18   4   21.33    6.94
  -3 -18   4   75.66    6.68
   3 -18  -4   75.54    5.74
  -3  18   4   61.62    5.57
   3  18  -4   80.92   10.58
  -3  18   4   63.91    9.22
  -3  18   4   65.69   10.13
  -2 -18   4   13.76    1.82
  -2 -18   4   10.91    4.25
  -2 -18   4   10.08    1.84
   2 -18  -4   12.16    4.38
  -2  18   4   17.47    6.39
   2  18  -4   10.02    5.50
  -2  18   4   13.23    5.15
  -2  18   4    6.86    3.83
  -1 -18   4   58.84    7.36
  -1 -18   4   55.63    4.64
   1 -18  -4   61.87    7.64
  -1 -18   4   63.28    4.78
  -1  18   4   51.30    7.88
  -1  18   4   78.01    9.54
   1  18  -4   72.78    9.84
   0 -18  -4  522.70   19.04
   0 -18   4  500.35   16.07
   0 -18   4  501.51   18.79
   0 -18   4  509.45   15.90
   0  18   4  506.03   19.21
   0  18   4  491.62   19.81
   0  18  -4  537.48   19.90
   1 -18   4  233.90   11.35
  -1 -18  -4  236.75   13.11
   1 -18   4  228.49   13.07
   1  18   4  233.54   13.56
  -1  18  -4  240.98   12.72
   1  18   4  226.05   12.13
   2 -18   4   51.88    7.51
  -2 -18  -4   54.84    9.16
   2 -18   4   57.91    8.57
  -2  18  -4   69.18    7.98
   2  18   4   72.70    9.43
   2  18   4   58.19    6.60
  -3 -18  -4   54.75    9.29
   3 -18   4   62.61    8.73
  -3 -18  -4   55.70    5.91
   3 -18   4   77.27   10.26
   3  18   4   57.61    5.86
  -3  18  -4   65.23    7.54
   3  18   4   54.58    8.38
  -4 -18  -4   26.00    3.32
   4 -18   4   21.74    6.56
   4 -18   4   36.82    7.03
  -4 -18  -4   21.06    7.93
  -4  18  -4   40.01    5.76
   4  18   4   27.17    6.94
   4  18   4   26.60    3.96
   5 -18   4   58.04    9.52
   5 -18   4   72.75   11.06
  -5 -18  -4   68.94   12.09
   5  18   4   64.59    9.87
  -5  18  -4   71.56    8.38
   5 -19  -4   17.07    6.50
  -5  19   4   16.94    7.93
  -4 -19   4   84.18    6.03
   4 -19  -4   66.46   10.17
   4  19  -4   92.23   11.87
  -4  19   4   66.59   10.26
   3 -19  -4  176.62    8.22
  -3 -19   4  165.37    9.14
   3  19  -4  157.72   12.36
  -3  19   4  171.98   12.18
  -3  19   4  165.23   13.06
  -2 -19   4   92.77    4.17
  -2 -19   4  101.11    4.12
  -2 -19   4  101.67    8.16
   2 -19  -4  104.56    8.20
  -2  19   4   86.21    8.01
  -2  19   4   95.21    9.74
  -2  19   4  119.46   10.25
   2  19  -4  113.54   11.01
  -1 -19   4   67.26    8.22
   1 -19  -4   70.55    7.79
  -1 -19   4   53.95    4.85
  -1 -19   4   64.27    4.95
  -1  19   4   70.76    9.58
  -1  19   4   56.78    8.03
   1  19  -4   55.28    8.86
   0 -19   4   50.33    5.63
   0 -19   4   44.13    6.98
   0 -19  -4   47.41    6.96
   0  19   4   69.15    9.18
   0  19   4   62.45    8.22
   0  19  -4   49.23    7.58
   1 -19   4   16.22    5.67
   1 -19   4   22.44    5.02
  -1 -19  -4   19.72    6.48
   1  19   4   23.60    6.04
   1  19   4   27.85    6.12
  -1  19  -4   18.85    5.49
   2 -19   4   29.06    6.27
  -2 -19  -4   24.08    6.89
   2 -19   4   24.37    6.57
   2  19   4   30.81    5.11
   2  19   4   30.59    7.18
  -2  19  -4   23.99    5.71
  -3 -19  -4   95.41   10.46
  -3 -19  -4   94.14    6.75
   3 -19   4  114.39   10.87
   3 -19   4  105.93    9.81
  -3  19  -4  112.10    8.51
   3  19   4  112.27   10.05
   3  19   4  101.80    7.08
  -4 -19  -4   51.03    9.69
   4 -19   4   43.83    8.87
   4 -19   4   49.24    8.92
   4  19   4   69.49    9.77
   4  19   4   47.28    4.52
  -4  19  -4   47.08    6.32
   5 -19   4   96.00   12.41
   5 -19   4   83.69   11.57
  -5 -19  -4   47.14    9.85
  -5  19  -4   84.98    8.24
   5  19   4  112.68   11.27
   5 -20  -4   11.41    7.04
  -5 -20   4   24.87    8.28
  -5  20   4   11.95    7.75
   4 -20  -4   13.04    6.35
  -4 -20   4   21.93    3.88
  -4  20   4   16.07    7.36
   4  20  -4   18.39    6.71
  -3 -20   4   60.84    6.54
   3 -20  -4   52.49    5.05
   3 -20  -4   65.98    5.74
  -3  20   4   50.71    9.18
  -3  20   4   57.50    9.52
   3  20  -4   45.52    8.74
  -2 -20   4  107.89    8.19
   2 -20  -4   86.39    7.85
  -2 -20   4  103.31    4.44
  -2 -20   4   78.55    4.23
  -2  20   4   95.88   10.60
  -2  20   4   82.07    9.40
   2  20  -4  110.72   10.43
   1 -20  -4  219.48   11.83
  -1 -20   4  222.68    9.06
  -1 -20   4  228.01   12.26
  -1 -20   4  219.44    8.99
   1  20  -4  223.65   13.77
  -1  20   4  207.54   13.49
  -1  20   4  231.85   13.76
   0 -20   4  228.69   10.57
   0 -20   4  220.55   12.52
   0 -20  -4  250.69   13.21
   0  20  -4  233.61   13.17
   0  20   4  212.18   13.52
   0  20   4  236.02   13.19
  -1 -20  -4  161.87   12.10
   1 -20   4  158.15   10.97
   1 -20   4  154.57    9.57
   1  20   4  177.00   10.76
  -1  20  -4  197.59   11.98
   1  20   4  163.69   11.55
  -2 -20  -4   12.31    5.80
   2 -20   4   15.45    6.10
   2 -20   4   20.55    5.23
   2  20   4   18.72    5.98
  -2  20  -4   18.48    5.37
   2  20   4    9.25    4.32
  -3 -20  -4   38.37    8.22
  -3 -20  -4   40.30    5.24
   3 -20   4   37.68    7.37
   3 -20   4   42.36    7.75
   3  20   4   38.72    5.32
   3  20   4   37.94    7.06
  -3  20  -4   49.33    6.99
   4 -20   4   10.49    5.79
  -4 -20  -4    2.89    5.18
   4 -20   4    2.94    5.75
  -4  20  -4   11.25    4.11
   4  20   4    3.24    2.77
   4  20   4    9.31    5.44
   4 -21  -4   91.44   10.23
  -4 -21   4   97.29    6.40
  -4  21   4   95.12   13.32
   4  21  -4   96.05   12.51
  -3 -21   4   76.63    6.97
   3 -21  -4   74.60    5.97
   3 -21  -4   72.98    5.47
   3  21  -4   84.90   11.83
  -3  21   4   85.80   11.46
  -3  21   4   68.97    9.64
   2 -21  -4   58.66    6.88
  -2 -21   4   63.65    4.08
  -2 -21   4   71.27    3.98
  -2 -21   4   77.50    7.43
  -2  21   4   87.38   11.41
  -2  21   4   98.02   12.34
   2  21  -4   83.83   11.28
  -1 -21   4  182.41    8.38
  -1 -21   4  186.01   11.41
   1 -21  -4  186.60   11.19
  -1 -21   4  183.78    8.40
  -1  21   4  146.55   12.05
   1  21  -4  177.78   12.33
  -1  21   4  163.92   12.14
   0 -21  -4   64.88    8.52
   0 -21   4   64.03    6.21
   0 -21   4   65.49    8.87
   0  21   4   62.02    9.40
   0  21   4   65.36    8.99
   0  21  -4   59.21    8.64
   1 -21   4   91.13    8.11
   1 -21   4   90.72    9.62
  -1 -21  -4   85.70    8.98
   1  21   4   95.95   10.28
  -1  21  -4  107.04    9.42
   1  21   4   79.35    8.62
   2 -21   4   22.62    5.57
  -2 -21  -4   17.99    7.23
   2 -21   4   18.21    6.12
  -2  21  -4   33.58    5.88
   2  21   4   17.46    5.00
   2  21   4   22.88    6.99
  -3 -21  -4   31.19    8.33
   3 -21   4   40.81    7.65
   3 -21   4   40.54    8.26
  -3  21  -4   31.96    6.06
   3  21   4   37.20    8.24
   3  21   4   48.76    6.05
  -4 -21  -4    2.70    6.08
   4 -21   4    7.41    5.46
   4 -21   4   13.01    6.75
   4  21   4    9.44    5.90
  -4  21  -4    6.97    4.33
   4  21   4    4.94    2.78
  -4 -22   4   21.60    3.93
   4 -22  -4   38.30    8.63
   4  22  -4   19.33    7.33
  -4  22   4   25.60    7.40
   3 -22  -4   12.44    3.65
  -3 -22   4    3.74    3.58
   3  22  -4    9.15    5.59
  -3  22   4    8.07    6.02
  -3  22   4    3.59    5.50
  -2 -22   4   76.28    4.25
  -2 -22   4   62.10    7.33
   2 -22  -4   72.40    8.20
  -2 -22   4   74.16    4.57
   2  22  -4   61.63   10.20
  -2  22   4   89.87   11.85
  -2  22   4   83.19   11.40
   1 -22  -4    7.87    4.23
  -1 -22   4    1.66    4.29
  -1 -22   4    3.80    2.78
  -1 -22   4   11.12    3.18
  -1  22   4    7.56    5.34
   1  22  -4    7.52    5.39
  -1  22   4    8.26    5.30
   0 -22   4  142.89    8.86
   0 -22   4  142.20   10.55
   0 -22  -4  158.24   11.26
   0  22  -4  136.51   10.94
   0  22   4  172.43   11.89
   0  22   4  164.11   12.77
   1 -22   4   43.32    8.13
   1 -22   4   42.15    6.42
  -1 -22  -4   33.88    7.19
  -1  22  -4   42.91    7.85
   1  22   4   43.14    8.71
   1  22   4   44.20    7.38
   2 -22   4   47.19    7.36
  -2 -22  -4   51.96    9.51
   2 -22   4   38.74    7.86
   2  22   4   52.25    6.87
   2  22   4   67.22    9.81
  -2  22  -4   59.83    8.01
   3 -22   4   34.53    7.23
  -3 -22  -4   29.71    8.32
   3 -22   4   28.50    7.93
  -3  22  -4   34.99    6.26
   3  22   4   23.43    6.85
   3  22   4   34.61    5.78
   4 -22   4   15.81    7.21
   4 -22   4   17.86    5.99
  -4 -22  -4   -3.38    4.96
  -4  22  -4   11.76    4.94
   4  22   4    5.46    5.44
  -4 -23   4  103.46    6.35
   4 -23  -4   93.18   12.14
  -4  23   4   81.60   13.12
  -3 -23   4  151.96    9.28
   3 -23  -4  172.33    8.36
   3  23  -4  161.62   13.50
  -3  23   4  167.90   15.08
  -2 -23   4   32.38    3.56
  -2 -23   4   24.75    3.34
  -2 -23   4   21.28    5.55
   2 -23  -4   27.70    6.02
  -2  23   4   23.18    7.06
   2  23  -4   27.60    8.18
  -2  23   4   27.15    7.79
  -1 -23   4   23.66    5.82
   1 -23  -4   23.87    5.88
  -1 -23   4   30.09    4.75
  -1 -23   4   17.39    3.82
  -1  23   4   23.75    6.89
   1  23  -4   17.02    6.83
  -1  23   4   23.73    7.17
   0 -23  -4  103.55    9.85
   0 -23   4  115.29    9.79
   0 -23   4   89.40    7.60
   0  23   4  120.81   10.39
   0  23   4  110.26   11.38
   0  23  -4  114.71   10.74
   1 -23   4   72.31    9.82
  -1 -23  -4   75.60    8.86
   1 -23   4   83.42    7.59
   1  23   4   60.43    9.32
   1  23   4   80.48    8.71
  -1  23  -4   66.96    9.15
   2 -23   4   52.51    8.96
   2 -23   4   60.90    8.17
  -2 -23  -4   72.17   10.87
   2  23   4   56.82    8.59
   2  23   4   69.79    7.82
  -2  23  -4   81.79    8.88
  -3 -23  -4   38.72    9.53
   3 -23   4   56.86   10.29
   3 -23   4   47.01    7.92
   3  23   4   53.97    6.26
   3  23   4   53.90    9.49
  -3  23  -4   70.24    7.62
   4 -23   4  148.80   12.69
   4 -23   4  129.00   12.38
  -4 -23  -4  134.61   13.22
  -4  23  -4  131.04   10.67
   4  23   4  155.22   16.94
   3 -24  -4   67.72    5.98
  -3 -24   4   44.45    6.33
  -3  24   4   51.09   10.22
   3  24  -4   59.97   10.82
  -2 -24   4  141.75    6.50
   2 -24  -4  143.58   10.04
  -2 -24   4  149.13    9.97
  -2  24   4  164.32   13.72
  -2  24   4  156.61   13.87
   2  24  -4  138.11   12.40
  -1 -24   4  155.79    8.49
   1 -24  -4  185.89   11.89
  -1 -24   4  164.22   11.28
  -1  24   4  147.46   12.21
   1  24  -4  151.77   13.00
  -1  24   4  165.54   13.22
   0 -24  -4   87.68    9.17
   0 -24   4   97.02    9.52
   0 -24   4   81.79    7.60
   0  24   4  103.78   10.11
   0  24  -4   88.80    9.68
   0  24   4   94.61   10.22
   1 -24   4  130.21   10.83
  -1 -24  -4  125.74   10.73
   1 -24   4  120.42    9.31
  -1  24  -4  120.00   10.38
   1  24   4  116.33    9.47
   1  24   4  116.11   11.90
   2 -24   4    9.09    4.85
  -2 -24  -4   -0.77    5.75
   2 -24   4    3.27    5.06
   2  24   4    8.16    4.27
   2  24   4    4.14    5.43
  -2  24  -4    8.19    5.17
   3 -24   4   16.24    7.48
   3 -24   4    7.74    4.97
  -3 -24  -4   15.75    7.05
   3  24   4   10.89    5.84
  -3  24  -4   14.51    5.17
   3  24   4   16.75    4.90
   3 -25  -4   20.51    3.98
  -3 -25   4   23.17    5.24
  -3  25   4   16.01    8.25
   3  25  -4   28.18    7.73
   2 -25  -4   59.87    8.10
  -2 -25   4   79.13    8.04
  -2 -25   4   63.34    4.97
  -2  25   4   79.30   12.09
   2  25  -4   80.54   11.80
  -2  25   4   68.22   11.26
  -1 -25   4   71.32    6.49
   1 -25  -4   86.52    9.04
  -1 -25   4   63.73    8.64
  -1  25   4   55.16    9.72
  -1  25   4   73.70   10.72
   1  25  -4   74.24   10.37
   0 -25  -4    9.74    4.91
   0 -25   4   14.23    6.16
   0 -25   4    8.53    4.33
   0  25  -4   10.58    5.55
   0  25   4   12.84    5.69
   0  25   4   29.07    8.39
  -1 -25  -4   24.43    6.76
   1 -25   4   43.54    6.61
   1 -25   4   32.65    7.35
  -1  25  -4   37.95    7.50
   1  25   4   28.94    7.89
   1  25   4   36.41    7.87
   2 -25   4   37.87    8.52
  -2 -25  -4   37.44    8.26
   2 -25   4   51.94    8.12
   2  25   4   47.02    7.49
   2  25   4   39.93    8.83
  -2  25  -4   46.20    8.01
   3 -25   4   54.49   10.03
   3 -25   4   48.50    9.01
  -3 -25  -4   50.08    9.39
  -3  25  -4   57.34    7.86
   3  25   4   38.36    6.21
   3  25   4   41.79    8.56
   2 -26  -4   19.08    5.79
  -2 -26   4   26.79    6.13
  -2 -26   4   20.18    3.55
  -2  26   4   12.15    6.83
  -2  26   4    9.60    5.67
   2  26  -4   15.05    6.78
   1 -26  -4   32.75    6.91
  -1 -26   4   27.07    6.27
  -1 -26   4   27.63    4.85
  -1  26   4   33.65    8.20
   1  26  -4   44.01    9.49
  -1  26   4   38.86    9.67
   0 -26   4   21.20    4.96
   0 -26  -4   21.94    6.65
   0 -26   4   24.66    7.20
   0  26  -4   24.86    7.14
   0  26   4   22.37    8.06
   0  26   4   21.63    7.20
  -1 -26  -4    9.66    5.94
   1 -26   4   11.92    4.76
   1 -26   4   -0.12    5.14
   1  26   4   -1.99    5.23
   1  26   4    6.10    5.46
  -1  26  -4    7.43    5.04
   2 -26   4   29.91    6.63
   2 -26   4   36.23    9.13
  -2 -26  -4   43.33    8.82
   2  26   4   44.47    7.29
   2  26   4   22.42    7.61
  -2  26  -4   34.73    7.00
   2 -27  -4   64.45    8.48
  -2 -27   4   79.18    8.42
  -2 -27   4   98.17    8.32
  -2  27   4   65.20   10.87
  -2  27   4   88.57   13.08
   2  27  -4  108.83   14.20
  -1 -27   4    4.84    3.85
   1 -27  -4   13.77    5.64
  -1 -27   4    8.57    5.12
   1  27  -4   19.55    6.98
  -1  27   4    9.56    6.52
  -1  27   4   14.78    7.74
   0 -27   4   17.36    6.51
   0 -27   4   16.51    5.03
   0 -27  -4   10.94    5.73
   0  27  -4   22.03    7.26
   0  27   4   16.01    6.61
   0  27   4   22.54    6.99
  -1 -27  -4   30.12    7.42
   1 -27   4   20.91    7.11
   1 -27   4   17.06    5.32
  -1  27  -4   15.59    6.20
   1  27   4   26.54    8.42
   1  27   4   25.82    6.49
  -2 -27  -4  111.67   12.82
   2 -27   4  112.97   12.23
   2 -27   4  118.14   11.50
   2  27   4  115.69   10.95
   2  27   4  132.63   14.81
  -2  27  -4  107.29   10.88
  -1 -28   4    9.35    4.19
  -1 -28   4    7.11    5.35
   1 -28  -4    9.49    5.53
  -1  28   4    9.66    7.53
  -1  28   4   29.78    8.27
   1  28  -4   10.21    6.22
   0 -28  -4   60.50    9.17
   0 -28   4   52.77    7.39
   0 -28   4   57.13    8.79
   0  28  -4   68.32   10.60
   0  28   4   57.76   11.86
   0  28   4   69.45   10.56
  -1 -28  -4   24.59    8.77
   1 -28   4    1.98    5.78
   1 -28   4   15.07    5.92
   1  28   4   21.39    7.83
  -1  28  -4   19.05    7.22
   1  28   4   20.26    6.75
   6   0  -5   21.11    4.25
  -6   0   5   23.97    5.97
   6   0  -5   15.56    5.03
   5   0  -5   12.65    4.82
  -5   0   5   23.09    6.24
   5   0  -5   21.69    4.00
   5   0  -5   16.55    3.64
   4   0  -5   31.57    3.97
   4   0  -5   37.16    3.98
   4   0  -5   24.72    5.39
  -4   0   5   45.59    6.94
  -3   0   5  214.70    8.21
  -3   0   5  205.37   10.84
   3   0  -5  197.51    7.85
   3   0  -5  198.18   10.81
  -2   0   5  717.60   17.73
   2   0  -5  680.86   17.39
  -2   0   5  686.77   21.09
   2   0  -5  682.97   20.95
  -1   0   5    5.71    3.61
   1   0  -5   10.79    3.15
  -1   0   5   15.25    3.31
   1   0  -5   13.29    4.42
   0   0  -5   88.63    7.39
   0   0  -5   93.79    6.05
   0   0   5   87.50    6.51
   0   0   5   83.22    6.84
  -1   0  -5    6.41    2.80
  -1   0  -5    7.51    4.11
   1   0   5    2.22    3.14
   1   0   5    6.36    3.44
   2   0   5   36.69    5.81
   2   0   5   46.51    6.45
  -2   0  -5   29.33    5.94
  -3   0  -5 1240.49   33.83
   3   0   5 1212.43   31.98
   3   0   5 1267.73   33.46
   4   0   5  434.00   18.62
   4   0   5  450.61   17.43
  -4   0  -5  469.73   19.03
   5   0   5  116.30    9.26
   5   0   5  108.46   11.26
  -5   0  -5  108.11   10.65
   6   0   5   34.12    9.20
   6   0   5   31.22    7.11
  -6   0  -5   41.55    8.54
   6  -1  -5    7.79    4.38
   6  -1  -5    3.54    3.99
  -6  -1   5   10.46    4.97
   6   1  -5    1.92    3.39
  -6   1   5   10.90    5.08
   6   1  -5    6.96    4.59
   5  -1  -5   17.95    3.90
   5  -1  -5   24.07    5.22
   5  -1  -5   21.95    4.35
  -5  -1   5   22.53    5.72
   5   1  -5   23.47    3.44
   5   1  -5   20.55    3.44
  -5   1   5   31.87    6.77
   5   1  -5   25.52    5.54
   4  -1  -5  362.95   11.62
  -4  -1   5  363.93   14.86
   4  -1  -5  353.31   14.32
   4  -1  -5  330.03   11.37
   4   1  -5  330.88   14.35
  -4   1   5  341.51   14.86
   4   1  -5  330.55   10.15
   4   1  -5  352.62   10.63
   3  -1  -5   31.67    5.69
  -3  -1   5   22.08    3.30
   3  -1  -5   18.53    3.18
  -3  -1   5   23.65    5.33
   3   1  -5   25.89    5.76
   3   1  -5   27.16    3.47
  -3   1   5   18.73    4.94
  -3   1   5   21.34    3.66
  -2  -1   5  180.54   10.15
   2  -1  -5  164.21    9.39
   2  -1  -5  158.38    7.32
  -2  -1   5  173.37    7.10
   2   1  -5  169.39    7.02
  -2   1   5  158.31    9.53
  -2   1   5  164.05    7.54
   2   1  -5  168.83    9.68
   1  -1  -5  229.56   11.39
  -1  -1   5  255.55   11.65
   1  -1  -5  226.54    9.10
  -1  -1   5  237.20    8.94
  -1   1   5  230.04    9.16
   1   1  -5  231.27    8.74
   1   1  -5  223.58   10.96
  -1   1   5  229.08   10.86
   0  -1  -5   47.11    6.79
   0  -1   5   54.76    6.08
   0  -1   5   55.05    5.10
   0  -1  -5   50.40    5.09
   0   1  -5   48.75    4.87
   0   1  -5   57.55    7.27
   0   1   5   57.21    6.91
   0   1   5   52.94    5.34
   1  -1   5  176.44    9.87
  -1  -1  -5  175.23   10.39
  -1  -1  -5  177.50    9.20
   1  -1   5  190.94    9.31
  -1   1  -5  178.20    8.81
  -1   1  -5  182.69   10.55
   1   1   5  183.67    9.81
   1   1   5  195.62    9.63
  -2  -1  -5 1053.83   29.46
   2  -1   5 1042.99   28.24
   2  -1   5 1106.11   28.62
   2   1   5 1054.39   28.11
   2   1   5 1088.67   28.64
  -2   1  -5 1086.30   29.61
   3  -1   5   69.00    7.68
  -3  -1  -5   76.45    8.36
   3  -1   5   73.31    8.00
   3   1   5   79.20    7.80
   3   1   5   87.16    9.00
  -3   1  -5   79.76    9.02
   4  -1   5  159.93   11.19
   4  -1   5  147.22   10.08
  -4  -1  -5  149.46   11.42
  -4   1  -5  169.89   11.75
   4   1   5  151.58   11.58
   4   1   5  153.80   10.02
  -5  -1  -5   31.38    7.63
   5  -1   5   60.67    9.35
   5  -1   5   54.85    7.92
   5   1   5   43.11    8.61
  -5   1  -5   46.85    8.29
   5   1   5   37.41    6.35
   6  -1   5   32.58    8.87
   6  -1   5   18.69    6.09
  -6  -1  -5   14.83    7.06
   6   1   5   26.33    8.22
  -6   1  -5   31.95    7.86
   6   1   5   26.57    6.41
   6  -2  -5   35.79    5.43
   6  -2  -5   47.06    6.63
  -6  -2   5   43.91    7.05
   6   2  -5   39.98    4.91
  -6   2   5   38.60    7.66
   6   2  -5   39.64    6.94
   5  -2  -5   24.92    4.50
   5  -2  -5   25.96    4.64
  -5  -2   5   30.39    6.30
   5  -2  -5   26.20    5.69
  -5   2   5   40.28    7.32
   5   2  -5   29.31    3.69
   5   2  -5   29.73    6.33
   5   2  -5   28.05    3.35
   4  -2  -5   70.48    5.73
  -4  -2   5   60.14    7.00
   4  -2  -5   64.12    6.90
   4  -2  -5   69.39    5.44
   4   2  -5   55.50    3.86
   4   2  -5   57.84    3.97
   4   2  -5   72.62    7.43
  -4   2   5   65.55    8.52
   3  -2  -5  616.71   19.50
   3  -2  -5  607.61   16.79
  -3  -2   5  648.02   20.30
  -3   2   5  596.72   16.95
   3   2  -5  640.27   20.52
  -3   2   5  629.48   20.60
   3   2  -5  615.95   14.85
  -2  -2   5  786.71   18.80
   2  -2  -5  817.28   20.58
   2  -2  -5  832.30   23.36
  -2  -2   5  806.73   23.32
   2   2  -5  799.12   23.39
   2   2  -5  783.84   18.53
  -2   2   5  820.62   23.61
  -2   2   5  800.66   20.35
  -1  -2   5  701.54   20.53
  -1  -2   5  662.87   17.11
   1  -2  -5  661.70   20.17
   1  -2  -5  649.10   17.98
  -1   2   5  692.50   18.59
   1   2  -5  670.48   17.21
   1   2  -5  700.23   21.28
  -1   2   5  674.10   20.55
   0  -2   5  498.48   14.81
   0  -2  -5  487.01   15.09
   0  -2   5  518.62   16.90
   0  -2  -5  500.07   17.05
   0   2  -5  529.18   17.60
   0   2   5  507.17   16.95
   0   2   5  527.70   15.92
   0   2  -5  512.92   14.95
  -1  -2  -5   64.62    7.09
   1  -2   5   66.54    6.24
   1  -2   5   60.48    6.40
  -1   2  -5   63.87    5.75
   1   2   5   63.94    6.75
   1   2   5   70.42    6.19
  -1   2  -5   61.93    6.86
   2  -2   5  257.89   11.81
  -2  -2  -5  253.27   12.83
   2  -2   5  262.07   12.44
  -2   2  -5  252.30   12.53
   2   2   5  261.77   12.39
   2   2   5  270.19   12.01
   3  -2   5   28.36    5.97
   3  -2   5   28.97    5.95
  -3  -2  -5   20.81    6.12
   3   2   5   34.24    6.77
   3   2   5   38.80    6.32
  -3   2  -5   26.98    6.39
  -4  -2  -5   37.63    7.85
   4  -2   5   41.95    7.06
   4  -2   5   43.39    7.54
  -4   2  -5   55.25    8.35
   4   2   5   49.81    8.34
   4   2   5   33.80    6.32
  -5  -2  -5   48.46    8.91
   5  -2   5   48.14    8.50
   5  -2   5   44.97    7.55
   5   2   5   52.22    7.21
   5   2   5   51.50    9.40
  -5   2  -5   61.10    9.14
   6  -2   5   64.52   10.88
   6  -2   5   60.84    8.92
  -6  -2  -5   62.42   10.35
   6   2   5   60.70   10.81
   6   2   5   57.36    7.85
  -6   2  -5   61.59    9.82
  -6  -3   5   29.64    5.98
   6  -3  -5   23.02    5.57
   6   3  -5   22.16    5.69
  -6   3   5   18.37    5.65
  -5  -3   5  143.68    9.82
   5  -3  -5  146.23    8.58
   5  -3  -5  120.66   10.26
   5  -3  -5  124.79    8.63
  -5   3   5  145.53   10.74
   5   3  -5  141.08   10.30
   4  -3  -5  100.95    6.60
   4  -3  -5  111.25    8.17
   4  -3  -5  114.41    6.92
  -4  -3   5   96.10    7.99
  -4   3   5  113.54    9.37
   4   3  -5  103.01    4.16
   4   3  -5   95.19    8.58
   4   3  -5   98.11    4.03
  -3  -3   5  711.62   21.75
   3  -3  -5  729.15   21.40
   3  -3  -5  696.69   18.99
  -3   3   5  745.91   23.09
  -3   3   5  714.78   19.58
   3   3  -5  728.68   16.19
   3   3  -5  728.89   22.65
  -2  -3   5   51.56    6.05
   2  -3  -5   58.00    5.32
   2  -3  -5   42.83    6.28
  -2  -3   5   44.60    3.79
   2   3  -5   45.21    3.74
  -2   3   5   54.08    5.22
   2   3  -5   44.81    6.82
  -2   3   5   36.64    5.76
  -2   3   5   46.69    6.77
  -1  -3   5  168.04    9.68
  -1  -3   5  182.12    7.42
   1  -3  -5  162.10    8.26
   1  -3  -5  183.54   10.06
  -1   3   5  194.46   10.23
   1   3  -5  170.28    7.20
  -1   3   5  185.90    8.62
   1   3  -5  170.28    9.94
  -1   3   5  176.02   13.38
   0  -3   5    9.96    3.20
   0  -3  -5    3.59    4.07
   0  -3  -5    3.00    2.78
   0  -3   5    7.40    4.00
   0   3  -5    5.41    2.82
   0   3   5    9.37    3.49
   0   3  -5    6.98    3.84
   0   3   5   11.99    4.23
   1  -3   5  264.13   11.01
  -1  -3  -5  261.94   12.40
   1  -3   5  271.66   12.27
  -1   3  -5  248.17   11.84
   1   3   5  251.19   11.46
  -1   3  -5  238.26   10.08
   1   3   5  239.17   11.00
  -2  -3  -5   23.76    5.98
   2  -3   5   45.48    6.67
   2  -3   5   34.12    6.30
   2   3   5   35.05    5.63
  -2   3  -5   32.40    6.46
   2   3   5   33.00    5.82
   3  -3   5  390.07   15.60
   3  -3   5  419.51   16.43
  -3  -3  -5  376.36   16.61
   3   3   5  382.32   14.81
   3   3   5  399.12   16.36
  -3   3  -5  417.35   16.56
   4  -3   5  159.27   11.09
   4  -3   5  156.30   10.57
  -4  -3  -5  160.84   12.03
   4   3   5  146.75    9.29
   4   3   5  153.27   11.06
  -4   3  -5  159.50   11.16
   5  -3   5  100.78   11.85
  -5  -3  -5  101.71   10.83
   5  -3   5   81.11    9.45
  -5   3  -5   95.56    9.76
   5   3   5   83.77    9.57
   5   3   5   82.12    7.65
  -6  -3  -5   23.98    8.55
   6  -3   5   21.90    7.03
   6  -3   5   17.56    7.89
   6   3   5   40.27    6.35
   6   3   5   19.31    7.98
  -6   3  -5   29.71    7.46
   6  -4  -5   63.34    6.62
   6  -4  -5   41.45    6.51
  -6  -4   5   64.85    7.54
  -6   4   5   52.32    8.26
   6   4  -5   68.03    8.97
  -5  -4   5   34.25    5.98
   5  -4  -5   37.21    5.71
   5  -4  -5   41.89    5.91
   5   4  -5   34.58    6.99
  -5   4   5   48.26    7.57
   4  -4  -5    6.85    3.47
  -4  -4   5   14.12    4.72
   4  -4  -5   13.15    3.69
   4  -4  -5   14.97    4.35
   4   4  -5   13.09    5.26
  -4   4   5    4.89    4.82
   3  -4  -5  370.06   13.97
   3  -4  -5  357.20   12.51
  -3  -4   5  359.61   14.49
  -3   4   5  336.02   14.41
   3   4  -5  360.91    8.37
  -3   4   5  348.39   12.68
   3   4  -5  369.39   15.33
   3   4  -5  345.01    8.34
  -3   4   5  356.58   15.31
  -2  -4   5  791.17   17.79
   2  -4  -5  809.13   21.04
   2  -4  -5  812.89   22.87
  -2  -4   5  791.68   22.92
   2   4  -5  795.35   17.53
  -2   4   5  719.41   22.67
  -2   4   5  793.75   20.95
  -2   4   5  800.72   23.68
   2   4  -5  806.49   23.79
  -1  -4   5  164.46    9.59
   1  -4  -5  150.26    7.87
   1  -4  -5  140.69    9.10
  -1  -4   5  161.69    6.78
   1   4  -5  160.99   10.12
  -1   4   5  150.32   12.58
  -1   4   5  155.73    8.33
  -1   4   5  149.77    9.09
   1   4  -5  154.83    6.66
   0  -4  -5   16.84    5.13
   0  -4   5   18.93    3.79
   0  -4   5   16.41    4.59
   0  -4  -5   10.57    3.71
   0   4   5   16.84    4.49
   0   4  -5   17.54    3.45
   0   4  -5   12.44    4.64
   0   4   5   16.13    3.96
   1  -4   5  291.68   11.69
   1  -4   5  304.60   13.29
  -1  -4  -5  304.79   13.80
  -1   4  -5  315.34   13.61
  -1   4  -5  291.35   11.31
   1   4   5  303.24   12.69
   1   4   5  308.16   12.41
  -2  -4  -5  180.67   11.08
   2  -4   5  183.85   10.33
   2  -4   5  196.84   10.96
   2   4   5  150.91   10.08
   2   4   5  182.94    9.83
  -2   4  -5  184.73   10.95
   3  -4   5  826.76   25.36
  -3  -4  -5  853.85   26.63
   3  -4   5  858.27   25.37
   3   4   5  860.64   24.11
  -3   4  -5  893.62   26.27
   3   4   5  844.97   25.95
   4  -4   5  231.85   13.51
   4  -4   5  202.26   12.18
  -4  -4  -5  224.33   13.95
   4   4   5  223.82   10.94
   4   4   5  205.22   12.58
  -4   4  -5  211.95   12.52
   5  -4   5   42.25    8.31
   5  -4   5   48.22    7.80
  -5  -4  -5   53.64    9.35
  -5   4  -5   51.92    8.29
   5   4   5   54.63    6.92
   5   4   5   47.14    8.32
   6  -4   5   32.62    9.12
  -6  -4  -5   41.25    9.51
   6  -4   5   24.31    6.79
   6   4   5   41.36    6.36
   6   4   5   22.66    7.80
   6  -5  -5   39.49    6.40
  -6  -5   5   64.35    7.26
   6  -5  -5   48.63    5.92
  -6   5   5   63.33    9.04
   6   5  -5   48.69    7.74
   5  -5  -5   59.05    7.11
   5  -5  -5   56.85    6.10
  -5  -5   5   67.18    7.37
  -5   5   5   47.02    7.35
   5   5  -5   57.31    8.34
  -4  -5   5   91.28    8.06
   4  -5  -5  101.89    7.43
   4  -5  -5   99.25    7.34
  -4   5   5   90.79   11.34
   4   5  -5   81.25    8.44
  -4   5   5  102.78    8.89
   3  -5  -5   62.44    6.58
  -3  -5   5   66.65    6.98
   3  -5  -5   67.16    5.76
  -3   5   5   54.51    6.07
  -3   5   5   79.69    8.94
   3   5  -5   72.03    8.23
  -3   5   5   50.57    5.64
  -2  -5   5   99.69    7.52
  -2  -5   5  101.63    4.28
   2  -5  -5  100.31    7.93
   2  -5  -5   93.13    6.58
  -2   5   5  102.42    7.44
  -2   5   5  112.77    7.05
  -2   5   5   98.75    7.94
   2   5  -5   94.82    8.71
   2   5  -5  106.10    4.31
  -1  -5   5  158.48    9.08
   1  -5  -5  168.06    9.42
   1  -5  -5  164.72    8.51
  -1  -5   5  163.69    6.75
   1   5  -5  170.30   10.01
  -1   5   5  158.15    9.64
  -1   5   5  165.78    8.66
   1   5  -5  159.73    6.65
   0  -5   5  131.24    8.55
   0  -5  -5  123.51    7.84
   0  -5   5  129.33    6.94
   0  -5  -5  123.34    8.70
   0   5   5  120.25    8.45
   0   5  -5  134.86    8.97
   0   5   5  128.63    7.97
   0   5  -5  126.01    6.78
   1  -5   5  102.56    7.88
  -1  -5  -5  104.63    8.98
   1  -5   5   94.73    7.11
  -1   5  -5   90.09    6.47
   1   5   5   94.03    7.57
  -1   5  -5   97.84    8.33
   1   5   5  101.09    7.77
  -2  -5  -5   93.84    8.66
   2  -5   5  112.09    8.94
   2  -5   5   88.45    7.44
   2   5   5   94.40    7.87
   2   5   5   92.50    7.46
  -2   5  -5  104.99    8.95
   3  -5   5  889.31   26.07
  -3  -5  -5  838.34   26.85
   3  -5   5  845.11   25.91
   3   5   5  912.53   27.30
   3   5   5  888.73   24.73
  -3   5  -5  906.89   26.77
   4  -5   5  122.67   10.62
  -4  -5  -5  112.93   10.62
   4  -5   5  113.29    9.89
   4   5   5  101.70    9.60
   4   5   5  116.07    8.40
  -4   5  -5  120.65    9.75
   5  -5   5  113.33   10.24
   5  -5   5  103.41   11.09
  -5  -5  -5  118.12   10.92
   5   5   5  118.12   11.13
  -5   5  -5  116.92    9.89
   5   5   5  135.31    8.96
   6  -5   5   -1.60    5.01
  -6  -5  -5   -0.16    6.20
   6  -5   5   12.38    6.00
  -6   5  -5    7.28    5.20
   6   5   5   13.17    4.28
   6   5   5   15.88    6.90
   6  -6  -5   88.39    6.52
  -6  -6   5   84.57    8.00
   6  -6  -5   79.78    8.14
   6   6  -5   86.65    9.36
  -6   6   5   98.75   11.81
  -5  -6   5   31.16    5.69
   5  -6  -5   16.05    4.58
   5  -6  -5   30.22    4.92
   5   6  -5   28.46    6.74
  -5   6   5   26.43    6.62
  -4  -6   5   63.81    7.66
   4  -6  -5   49.96    6.21
   4  -6  -5   52.65    6.17
  -4   6   5   37.97    5.47
   4   6  -5   49.05    7.83
  -4   6   5   54.58    8.36
  -3  -6   5   51.79    6.59
   3  -6  -5   52.38    6.44
  -3   6   5   38.17    5.76
   3   6  -5   40.09    6.58
  -3   6   5   41.31    5.63
  -3   6   5   41.37    6.99
   2  -6  -5  176.52    8.80
  -2  -6   5  173.85    9.54
  -2  -6   5  170.98    5.33
   2  -6  -5  194.85   10.03
   2   6  -5  165.31   10.70
  -2   6   5  164.63    9.92
  -2   6   5  156.25    8.77
  -2   6   5  162.38    8.68
   2   6  -5  167.09    5.17
  -1  -6   5  317.30    9.74
   1  -6  -5  314.69   12.85
  -1  -6   5  318.66   12.97
   1  -6  -5  297.09   11.72
  -1   6   5  312.67   12.27
   1   6  -5  312.27   13.65
  -1   6   5  324.62   13.43
   1   6  -5  300.21    9.45
   0  -6   5  240.85   11.52
   0  -6   5  246.44    9.54
   0  -6  -5  246.42   11.65
   0   6  -5  246.80    9.45
   0   6   5  235.98   10.91
   0   6  -5  238.25   11.84
   0   6   5  248.68   11.47
   1  -6   5   25.84    5.83
  -1  -6  -5   28.16    6.11
   1  -6   5   17.12    4.12
  -1   6  -5   24.80    5.39
  -1   6  -5   24.28    4.17
   1   6   5   24.61    4.85
   1   6   5   30.98    5.61
   2  -6   5  147.12    9.39
  -2  -6  -5  150.41   10.30
   2  -6   5  139.90   10.02
   2   6   5  150.58    9.05
  -2   6  -5  165.08   10.04
   2   6   5  141.05    9.47
  -3  -6  -5  145.89   11.52
   3  -6   5  143.58   10.10
   3  -6   5  154.17   10.77
  -3   6  -5  141.98   10.32
   3   6   5  148.93   10.71
   3   6   5  135.96    8.68
   4  -6   5   24.51    6.45
  -4  -6  -5   22.89    7.56
   4  -6   5   13.38    5.71
   4   6   5   20.63    4.75
  -4   6  -5   13.96    5.29
   4   6   5   10.96    5.47
   5  -6   5   82.54    9.45
   5  -6   5   68.24    9.13
  -5  -6  -5   74.38   10.97
   5   6   5   68.67    9.68
   5   6   5   74.91    7.01
  -5   6  -5   67.86    7.91
  -6  -6  -5  123.80   12.84
   6  -6   5  133.78   13.89
   6  -6   5  108.65   11.13
  -6   6  -5  145.82   11.32
   6   6   5  141.95   12.47
   6   6   5  127.96    9.68
  -6  -7   5   27.11    5.11
   6  -7  -5   21.09    5.53
  -6   7   5   26.28    7.63
   6   7  -5   35.35    7.22
   5  -7  -5  148.11    9.44
   5  -7  -5  146.16    8.23
  -5  -7   5  142.37    9.46
   5   7  -5  159.35   11.39
  -5   7   5  101.11    8.05
  -5   7   5  156.99   11.82
  -4  -7   5   84.68    7.41
   4  -7  -5   92.40    7.02
   4  -7  -5   86.28    7.58
  -4   7   5   63.50    6.33
   4   7  -5   74.57    8.25
  -4   7   5   88.47    8.59
   3  -7  -5  489.43   16.45
  -3  -7   5  496.67   17.08
  -3   7   5  466.20   15.75
   3   7  -5  510.36   19.07
  -3   7   5  489.50   16.60
  -3   7   5  462.37   18.21
   2  -7  -5  215.46   10.51
  -2  -7   5  196.68   10.19
  -2  -7   5  190.44    5.18
   2   7  -5  190.01    5.24
  -2   7   5  210.94   10.32
  -2   7   5  186.05    9.59
  -2   7   5  203.52   11.21
   2   7  -5  193.28   11.19
   1  -7  -5  114.72    7.99
  -1  -7   5   94.88    7.52
  -1  -7   5   97.64    5.15
   1   7  -5  105.73    8.85
  -1   7   5  111.18    8.61
  -1   7   5  117.69    7.77
   1   7  -5   95.86    5.07
   0  -7   5  249.59   11.83
   0  -7   5  236.89    9.35
   0  -7  -5  239.79   11.78
   0   7   5  237.03   11.09
   0   7   5  240.47   11.64
   0   7  -5  238.37    9.32
   0   7  -5  243.67   11.98
   1  -7   5  259.20   11.02
  -1  -7  -5  259.58   12.79
   1  -7   5  278.56   12.93
   1   7   5  242.49   11.87
  -1   7  -5  260.72   12.40
  -1   7  -5  261.81   10.80
   1   7   5  258.83   11.68
   2  -7   5  502.52   17.38
  -2  -7  -5  515.14   19.53
   2  -7   5  499.99   18.28
   2   7   5  500.58   16.94
  -2   7  -5  525.55   18.26
   2   7   5  502.16   18.28
   3  -7   5  134.54    9.96
   3  -7   5  140.33   10.26
  -3  -7  -5  124.90   10.59
   3   7   5  124.43    8.58
   3   7   5  132.17    9.81
  -3   7  -5  134.37    9.86
   4  -7   5   25.91    7.08
   4  -7   5   43.59    8.29
  -4  -7  -5   17.00    6.93
   4   7   5   31.31    5.24
   4   7   5   28.74    6.90
  -4   7  -5   49.60    7.62
  -5  -7  -5   42.21    8.54
   5  -7   5   38.20    8.69
   5  -7   5   41.66    8.17
   5   7   5   53.24    6.12
   5   7   5   38.09    7.78
  -5   7  -5   45.24    7.06
  -6  -7  -5  -10.27    6.38
   6  -7   5   -1.58    5.85
   6  -7   5    3.64    5.81
  -6   7  -5    8.95    4.72
   6   7   5   -0.55    6.15
  -6  -8   5    5.38    4.03
   6  -8  -5    5.32    4.51
  -6   8   5    3.54    5.68
   6   8  -5   16.51    5.84
   5  -8  -5   40.59    5.08
   5  -8  -5   36.98    6.15
  -5  -8   5   47.49    6.58
  -5   8   5   32.60    5.39
   5   8  -5   41.34    7.60
  -5   8   5   34.05    8.41
  -4  -8   5   72.66    7.03
   4  -8  -5   62.39    7.51
   4  -8  -5   60.78    6.65
   4   8  -5   58.82    8.47
  -4   8   5   71.37    9.61
  -4   8   5   58.46    6.11
   3  -8  -5  380.78   13.94
  -3  -8   5  389.44   14.73
  -3   8   5  365.98   15.99
  -3   8   5  361.70   13.40
   3   8  -5  353.66   15.89
  -3   8   5  377.57   14.49
  -2  -8   5   64.78    7.06
   2  -8  -5   72.26    6.90
  -2   8   5   76.44    6.55
  -2   8   5   72.89    6.87
   2   8  -5   75.35    7.97
  -2   8   5   72.06    7.83
  -1  -8   5  447.39   12.22
   1  -8  -5  450.70   16.16
  -1  -8   5  500.44   16.96
  -1   8   5  416.02   15.97
  -1   8   5  455.16   15.68
   1   8  -5  445.39   16.81
   1   8  -5  420.42   11.62
   0  -8   5   21.29    5.12
   0  -8  -5   20.04    5.25
   0  -8   5   21.14    3.89
   0   8   5   21.08    4.99
   0   8   5   23.90    5.08
   0   8  -5   19.87    5.10
   0   8  -5   27.49    4.02
   1  -8   5   59.10    6.91
   1  -8   5   55.04    6.32
  -1  -8  -5   50.85    7.48
  -1   8  -5   50.37    7.12
   1   8   5   53.91    7.34
  -1   8  -5   45.19    5.21
   1   8   5   55.40    6.14
   2  -8   5  132.82   10.18
   2  -8   5  149.04    9.45
  -2  -8  -5  140.35   10.35
   2   8   5  136.80    8.71
   2   8   5  137.77    9.53
  -2   8  -5  140.31    9.44
   3  -8   5   80.34    8.28
   3  -8   5   82.14    8.91
  -3  -8  -5   89.65   10.13
   3   8   5   78.24    7.35
  -3   8  -5   97.74    8.62
   3   8   5   86.91    8.96
   4  -8   5  137.23   10.87
  -4  -8  -5  168.06   12.99
   4  -8   5  163.34   11.36
  -4   8  -5  172.94   10.94
   4   8   5  184.30   12.50
   4   8   5  167.82    9.15
   5  -8   5   57.08    9.17
   5  -8   5   55.03    9.19
  -5  -8  -5   70.69   10.42
  -5   8  -5   61.24    8.36
   5   8   5   54.97    8.79
   5   8   5   71.63    6.53
  -6  -8  -5   16.43    8.14
   6  -8   5   24.70    7.84
   6  -8   5   25.59    7.65
   6   8   5   42.51    9.23
  -6   8  -5   21.87    5.96
   6   8   5   26.31    5.65
   6  -9  -5   64.61    8.49
  -6  -9   5   68.29    6.95
  -6   9   5   53.63    9.19
   6   9  -5   40.11    7.51
   5  -9  -5   60.36    5.44
  -5  -9   5   59.12    6.59
   5  -9  -5   61.54    7.78
  -5   9   5   63.53   10.06
   5   9  -5   56.43    8.69
  -5   9   5   54.64    6.16
  -4  -9   5  208.76   10.48
   4  -9  -5  201.02    9.56
  -4   9   5  190.39    9.42
   4   9  -5  216.54   13.22
  -4   9   5  205.28   12.70
   3  -9  -5   59.92    6.30
  -3  -9   5   67.03    7.00
  -3   9   5   55.07    5.93
   3   9  -5   67.63    9.06
  -3   9   5   68.39    9.40
  -3   9   5   71.64    7.48
   2  -9  -5  286.77   12.39
  -2  -9   5  296.98   12.98
  -2   9   5  277.53   11.93
  -2   9   5  294.98   13.86
   2   9  -5  285.36   13.90
  -2   9   5  289.15   12.67
  -1  -9   5   88.22    4.98
   1  -9  -5   94.90    7.53
  -1  -9   5  118.86    8.75
  -1   9   5  107.18    8.68
   1   9  -5  100.37    5.00
   1   9  -5  101.73    8.63
  -1   9   5  105.42    8.01
   0  -9  -5  160.26   10.46
   0  -9   5  166.40   10.16
   0  -9   5  143.75    7.44
   0   9  -5  158.16   10.50
   0   9   5  146.63    9.17
   0   9   5  147.85    9.38
   0   9  -5  144.68    7.38
   1  -9   5  180.36    9.29
  -1  -9  -5  195.49   11.85
   1  -9   5  194.15   11.41
  -1   9  -5  201.50    9.49
   1   9   5  174.75   10.64
   1   9   5  190.71   10.36
  -1   9  -5  168.89   10.77
  -2  -9  -5  515.11   19.97
   2  -9   5  506.27   18.80
   2  -9   5  476.67   16.99
  -2   9  -5  523.50   18.49
   2   9   5  485.23   16.75
   2   9   5  524.32   18.68
  -3  -9  -5   75.21    8.83
   3  -9   5   76.59    7.72
   3  -9   5   84.07    9.94
   3   9   5   76.28    6.87
  -3   9  -5   96.36    8.58
   3   9   5   90.33   10.31
   4  -9   5   71.23    9.87
  -4  -9  -5   59.49    9.78
   4  -9   5   56.16    9.00
  -4   9  -5   54.98    7.67
   4   9   5   67.30    9.11
   4   9   5   63.11    6.59
   5  -9   5   49.55    8.82
  -5  -9  -5   47.43    9.62
   5  -9   5   34.67    7.45
   5   9   5   50.29    5.88
   5   9   5   25.45    6.89
  -5   9  -5   39.02    7.16
   6  -9   5   -3.45    5.33
  -6  -9  -5    5.14    6.32
   6  -9   5   -5.90    4.85
   6   9   5    5.84    4.78
   6   9   5    2.92    6.35
  -6   9  -5   14.99    5.42
  -6 -10   5   32.07    5.36
   6 -10  -5   25.68    6.54
   6  10  -5   46.21    8.41
  -6  10   5   38.73    8.32
   5 -10  -5   17.89    3.54
  -5 -10   5   22.87    4.81
   5 -10  -5   33.43    6.50
   5  10  -5   15.66    5.94
  -5  10   5   11.54    6.32
  -5  10   5    9.40    3.80
  -4 -10   5  106.95    8.06
   4 -10  -5  113.26    7.33
  -4  10   5  106.05    7.08
  -4  10   5  134.60   11.23
   4  10  -5  118.87   10.63
   3 -10  -5   74.56    6.54
  -3 -10   5   72.98    7.14
  -3  10   5   63.23    6.04
  -3  10   5   84.02    9.18
   3  10  -5   86.28    8.72
  -3  10   5   77.18    7.65
   2 -10  -5   75.49    7.04
  -2 -10   5   68.13    7.21
  -2  10   5   66.58    8.61
  -2  10   5   71.51    6.55
   2  10  -5   55.91    8.05
  -2  10   5   68.18    7.27
   1 -10  -5   70.34    7.57
  -1 -10   5   57.31    4.24
  -1 -10   5   58.56    6.60
   1  10  -5   54.48    4.03
  -1  10   5   56.52    7.36
   1  10  -5   46.73    7.06
  -1  10   5   60.28    6.90
   0 -10   5  647.83   20.95
   0 -10   5  674.75   17.94
   0 -10  -5  671.24   21.43
   0  10  -5  647.99   17.60
   0  10  -5  645.73   21.53
   0  10   5  659.18   21.00
   0  10   5  700.39   21.29
   1 -10   5  145.83    9.96
   1 -10   5  171.26    9.16
  -1 -10  -5  161.23   10.62
  -1  10  -5  164.15   10.77
   1  10   5  158.97    9.73
   1  10   5  170.89   10.18
  -1  10  -5  151.06   10.79
   2 -10   5  451.19   17.90
  -2 -10  -5  442.96   18.49
   2 -10   5  449.41   16.51
   2  10   5  429.59   15.55
   2  10   5  441.91   17.53
  -2  10  -5  423.92   16.67
   3 -10   5   62.28    9.03
   3 -10   5   56.28    7.85
  -3 -10  -5   46.34    8.12
   3  10   5   66.19    8.82
   3  10   5   50.80    6.78
  -3  10  -5   71.12    8.53
  -4 -10  -5   59.92    9.71
   4 -10   5   55.73    8.54
   4 -10   5   46.46    8.48
   4  10   5   49.12    8.57
  -4  10  -5   57.51    7.52
   4  10   5   51.82    6.21
   5 -10   5   65.66    9.62
  -5 -10  -5  101.88   11.86
   5 -10   5   99.14   12.12
   5  10   5  102.21   10.30
  -5  10  -5   73.59    7.99
   5  10   5   79.99    6.88
   5  10   5   77.26    9.25
   6 -10   5   57.41   10.93
   6 -10   5   68.63   10.25
  -6 -10  -5   72.65   11.00
  -6  10  -5   86.84    8.82
   6  10   5  102.28   12.93
   6 -11  -5  106.50   10.41
  -6 -11   5  114.60    7.93
   6  11  -5  121.59   11.59
  -6  11   5  129.55   11.48
   5 -11  -5   53.23    4.67
  -5 -11   5   48.58    6.36
   5 -11  -5   46.16    7.32
  -5  11   5   44.44    8.40
  -5  11   5   41.44    5.24
   5  11  -5   61.55    9.37
  -4 -11   5  134.77    8.75
   4 -11  -5  134.10    7.62
   4  11  -5  138.98   11.64
  -4  11   5  120.22   10.61
  -4  11   5  132.65    7.84
  -3 -11   5    2.85    3.69
   3 -11  -5    5.83    3.27
   3  11  -5    0.02    4.86
  -3  11   5    2.92    4.51
  -3  11   5    2.52    3.22
  -3  11   5    5.41    4.61
   2 -11  -5  167.26    9.95
  -2 -11   5  195.84   10.60
   2  11  -5  181.31   11.59
  -2  11   5  173.33   13.57
  -2  11   5  178.87   10.77
  -2  11   5  180.01   11.55
   1 -11  -5  166.76   10.16
  -1 -11   5  173.74   10.39
  -1 -11   5  145.62    6.31
  -1  11   5  161.04   10.46
  -1  11   5  145.05    9.78
   1  11  -5  158.51   11.12
   1  11  -5  157.04    6.34
   0 -11  -5  237.65   12.42
   0 -11   5  200.52   11.58
   0 -11   5  218.31    9.26
   0  11  -5  191.77    8.51
   0  11   5  210.60   11.48
   0  11  -5  236.49   12.63
   0  11   5  223.91   11.48
   1 -11   5  317.80   14.35
  -1 -11  -5  300.96   14.94
   1 -11   5  304.16   12.28
  -1  11  -5  309.27   14.39
   1  11   5  295.51   13.59
   1  11   5  309.73   13.34
   2 -11   5  610.10   21.59
   2 -11   5  621.68   20.10
  -2 -11  -5  626.02   22.49
   2  11   5  625.42   19.65
   2  11   5  633.37   21.75
  -2  11  -5  628.15   21.05
   3 -11   5   46.48    8.30
  -3 -11  -5   36.49    7.38
   3 -11   5   36.30    6.54
   3  11   5   27.39    6.27
   3  11   5   38.27    5.93
  -3  11  -5   31.21    6.45
   4 -11   5   39.96    7.51
  -4 -11  -5   39.84    6.22
   4 -11   5   31.00    7.61
  -4 -11  -5   46.36    8.67
  -4  11  -5   54.61    7.45
   4  11   5   52.96    6.19
   4  11   5   49.89    8.28
   5 -11   5   60.56   10.13
  -5 -11  -5   96.02   12.33
   5 -11   5   62.44    9.83
  -5  11  -5   80.90    8.28
   5  11   5   66.82    6.16
   5  11   5   58.55    9.09
  -6 -12   5   20.02    3.98
   6 -12  -5    6.76    5.22
  -6  12   5   16.84    6.17
   6  12  -5   15.46    6.70
  -5 -12   5   65.16    6.52
   5 -12  -5   46.15    4.19
   5 -12  -5   50.70    7.89
   5  12  -5   53.19    9.32
  -5  12   5   35.80    7.84
  -5  12   5   29.22    4.81
   4 -12  -5   23.59    4.14
  -4 -12   5   17.56    4.92
   4  12  -5   18.65    6.21
  -4  12   5   24.89    7.65
  -4  12   5   14.44    4.15
   3 -12  -5   28.88    5.06
  -3 -12   5   39.87    6.14
  -3  12   5   24.10    4.61
  -3  12   5   35.04    6.94
   3  12  -5   25.49    6.44
  -3  12   5   27.31    6.54
  -2 -12   5  196.98   10.85
   2 -12  -5  223.37   10.86
  -2  12   5  191.41   11.19
  -2  12   5  200.23   12.35
   2  12  -5  192.06   12.00
   1 -12  -5  125.27    9.28
  -1 -12   5  139.73    6.10
  -1 -12   5  134.73    9.19
  -1  12   5  150.02   10.47
  -1  12   5  152.38    9.88
   1  12  -5  152.45   10.84
   0 -12   5   10.56    5.37
   0 -12   5   11.83    3.44
   0 -12  -5    6.59    4.53
   0  12  -5    7.12    4.56
   0  12   5   10.94    4.91
   0  12   5    7.23    4.62
   0  12  -5    1.71    2.66
   1 -12   5  316.13   14.67
  -1 -12  -5  297.21   15.04
   1 -12   5  297.20   12.22
   1  12   5  284.88   13.70
   1  12   5  295.02   13.29
  -1  12  -5  323.89   14.38
   2 -12   5  386.71   16.63
   2 -12   5  363.88   14.92
  -2 -12  -5  378.92   17.21
  -2  12  -5  384.45   15.76
   2  12   5  374.90   14.51
   2  12   5  386.94   16.72
   3 -12   5   33.09    7.92
   3 -12   5   38.18    6.72
  -3 -12  -5   36.59    7.69
   3  12   5   35.82    7.08
  -3  12  -5   30.00    6.34
   3  12   5   41.31    5.74
  -4 -12  -5  147.45    8.36
   4 -12   5  151.48   11.53
   4 -12   5  155.25   12.41
  -4 -12  -5  150.12   13.05
  -4  12  -5  191.68   11.10
   4  12   5  187.26    9.45
   4  12   5  171.67   12.12
   5 -12   5   34.05    8.30
  -5 -12  -5   23.71    7.84
   5 -12   5   25.10    7.85
   5  12   5   25.97    5.04
   5  12   5   28.02    6.96
  -5  12  -5   23.75    5.65
   5 -13  -5  162.21   11.75
[truncated: 121,319 more chars]
