# Supplementary material for: Rh(I) Complexes with Hemilabile Thioether-Functionalized NHC Ligands as Catalysts for [2 + 2 + 2] Cycloaddition of 1,5-Bisallenes and Alkynes
Source: ACS Catal. 2023 Feb 17;13(5):3201–10. doi: 10.1021/acscatal.2c05790 (PMC9990073; doi:10.1021/acscatal.2c05790)
Supplement: Supplementary file 3 — cs2c05790_si_003.cif [file cs2c05790_si_003.cif]

 
data_esbta_a
 
_audit_creation_method            'SHELXL-2018/3'
_shelx_SHELXL_version_number      '2018/3'
_chemical_name_systematic         ?
_chemical_name_common             ?
_chemical_melting_point           ?
_chemical_formula_moiety          
 'C24 H36 Br N2 Rh S'
_chemical_formula_sum
 'C24 H36 Br N2 Rh S' 
_chemical_formula_weight          567.43

loop_
 _atom_type_symbol
 _atom_type_description
 _atom_type_scat_dispersion_real
 _atom_type_scat_dispersion_imag
 _atom_type_scat_source
 'C'  'C'   0.0033   0.0016
 'International Tables Vol C Tables 4.2.6.8 and 6.1.1.4'
 'H'  'H'   0.0000   0.0000
 'International Tables Vol C Tables 4.2.6.8 and 6.1.1.4'
 'Br'  'Br'  -0.2901   2.4595
 'International Tables Vol C Tables 4.2.6.8 and 6.1.1.4'
 'N'  'N'   0.0061   0.0033
 'International Tables Vol C Tables 4.2.6.8 and 6.1.1.4'
 'Rh'  'Rh'  -1.1178   0.9187
 'International Tables Vol C Tables 4.2.6.8 and 6.1.1.4'
 'S'  'S'   0.1246   0.1234
 'International Tables Vol C Tables 4.2.6.8 and 6.1.1.4'
 
_space_group_crystal_system       monoclinic
_space_group_IT_number            15
_space_group_name_H-M_alt         'C 2/c'
_space_group_name_Hall            '-C 2yc'
 
_shelx_space_group_comment
;
The symmetry employed for this shelxl refinement is uniquely defined
by the following loop, which should always be used as a source of
symmetry information in preference to the above space-group names.
They are only intended as comments.
;
 
loop_
 _space_group_symop_operation_xyz
 'x, y, z'
 '-x, y, -z+1/2'
 'x+1/2, y+1/2, z'
 '-x+1/2, y+1/2, -z+1/2'
 '-x, -y, -z'
 'x, -y, z-1/2'
 '-x+1/2, -y+1/2, -z'
 'x+1/2, -y+1/2, z-1/2'
 
_cell_length_a                    34.0009(11)
_cell_length_b                    6.9081(2)
_cell_length_c                    22.8106(8)
_cell_angle_alpha                 90
_cell_angle_beta                  118.467(2)
_cell_angle_gamma                 90
_cell_volume                      4710.0(3)
_cell_formula_units_Z             8
_cell_measurement_temperature     120(2)
_cell_measurement_reflns_used     6996
_cell_measurement_theta_min       2.51
_cell_measurement_theta_max       27.12
 
_exptl_crystal_description        needle
_exptl_crystal_colour             colourless
_exptl_crystal_density_meas       none
_exptl_crystal_density_method     ?
_exptl_crystal_density_diffrn     1.600          
_exptl_crystal_F_000              2320
_exptl_transmission_factor_min    ?
_exptl_transmission_factor_max    ?
_exptl_crystal_size_max           0.150
_exptl_crystal_size_mid           0.080
_exptl_crystal_size_min           0.080
_exptl_absorpt_coefficient_mu     2.524
_shelx_estimated_absorpt_T_min    0.703
_shelx_estimated_absorpt_T_max    0.824
_exptl_absorpt_correction_type    multi-scan
_exptl_absorpt_correction_T_min   0.6583
_exptl_absorpt_correction_T_max   0.7456
_exptl_absorpt_process_details    sadabs
_exptl_absorpt_special_details    ?
_diffrn_ambient_temperature       120(2)
_diffrn_radiation_wavelength      0.71073
_diffrn_radiation_type            MoK\a
_diffrn_source                    ?
_diffrn_measurement_device_type   'Bruker PHOTON-III CPAD'
_diffrn_measurement_method        '\f and \w shuterless scans'
_diffrn_detector_area_resol_mean  ?
_diffrn_reflns_number             48851
_diffrn_reflns_av_unetI/netI      0.0588
_diffrn_reflns_av_R_equivalents   0.1158
_diffrn_reflns_limit_h_min        -44
_diffrn_reflns_limit_h_max        44
_diffrn_reflns_limit_k_min        -9
_diffrn_reflns_limit_k_max        9
_diffrn_reflns_limit_l_min        -29
_diffrn_reflns_limit_l_max        30
_diffrn_reflns_theta_min          2.505
_diffrn_reflns_theta_max          27.928
_diffrn_reflns_theta_full         25.242
_diffrn_measured_fraction_theta_max   0.996
_diffrn_measured_fraction_theta_full  0.999
_diffrn_reflns_Laue_measured_fraction_max    0.996
_diffrn_reflns_Laue_measured_fraction_full   0.999
_diffrn_reflns_point_group_measured_fraction_max   0.996
_diffrn_reflns_point_group_measured_fraction_full  0.999
_reflns_number_total              5621
_reflns_number_gt                 4175
_reflns_threshold_expression      'I > 2\s(I)'
_reflns_Friedel_coverage          0.000
_reflns_Friedel_fraction_max      .
_reflns_Friedel_fraction_full     .
 
_reflns_special_details
;
 Reflections were merged by SHELXL according to the crystal
 class for the calculation of statistics and refinement.
 
 _reflns_Friedel_fraction is defined as the number of unique
 Friedel pairs measured divided by the number that would be
 possible theoretically, ignoring centric projections and
 systematic absences.
;
 
_computing_data_collection        'Bruker APEX3'
_computing_cell_refinement        'Bruker SAINT'
_computing_data_reduction         'Bruker SAINT'
_computing_structure_solution     'SHELXT 2014/5 (Sheldrick, 2014)'
_computing_structure_refinement 'SHELXL-2018/3 (Sheldrick, 2018)'
_computing_molecular_graphics     'Bruker SHELXTL'
_computing_publication_material   'Bruker SHELXTL'
_refine_special_details           ?
_refine_ls_structure_factor_coef  Fsqd
_refine_ls_matrix_type            full
_refine_ls_weighting_scheme       calc
_refine_ls_weighting_details
'w=1/[\s^2^(Fo^2^)+(0.0459P)^2^+10.3374P] where P=(Fo^2^+2Fc^2^)/3'
_atom_sites_solution_primary      ?
_atom_sites_solution_secondary    ?
_atom_sites_solution_hydrogens    geom
_refine_ls_hydrogen_treatment     constr
_refine_ls_extinction_method      none
_refine_ls_extinction_coef        .
_refine_ls_number_reflns          5621
_refine_ls_number_parameters      263
_refine_ls_number_restraints      0
_refine_ls_R_factor_all           0.0719
_refine_ls_R_factor_gt            0.0420
_refine_ls_wR_factor_ref          0.1013
_refine_ls_wR_factor_gt           0.0870
_refine_ls_goodness_of_fit_ref    1.004
_refine_ls_restrained_S_all       1.004
_refine_ls_shift/su_max           0.001
_refine_ls_shift/su_mean          0.000
 
loop_
 _atom_site_label
 _atom_site_type_symbol
 _atom_site_fract_x
 _atom_site_fract_y
 _atom_site_fract_z
 _atom_site_U_iso_or_equiv
 _atom_site_adp_type
 _atom_site_occupancy
 _atom_site_site_symmetry_order  
 _atom_site_calc_flag
 _atom_site_refinement_flags_posn
 _atom_site_refinement_flags_adp
 _atom_site_refinement_flags_occupancy
 _atom_site_disorder_assembly
 _atom_site_disorder_group
Rh1 Rh 0.37463(2) 0.82920(5) 0.52508(2) 0.01560(9) Uani 1 1 d . . . . .
Br1 Br 0.33340(2) 0.52925(6) 0.46636(2) 0.02391(12) Uani 1 1 d . . . . .
C1 C 0.31409(13) 0.9632(6) 0.4819(2) 0.0168(8) Uani 1 1 d . . . . .
N1 N 0.28462(11) 0.9762(5) 0.50601(18) 0.0170(7) Uani 1 1 d . . . . .
C2 C 0.24529(13) 1.0622(6) 0.4594(2) 0.0197(9) Uani 1 1 d . . . . .
H2 H 0.219502 1.086420 0.464310 0.024 Uiso 1 1 calc R U . . .
C3 C 0.25038(13) 1.1050(6) 0.4061(2) 0.0203(9) Uani 1 1 d . . . . .
H3 H 0.229025 1.165547 0.366081 0.024 Uiso 1 1 calc R U . . .
N2 N 0.29291(11) 1.0437(5) 0.42067(17) 0.0169(7) Uani 1 1 d . . . . .
C4 C 0.29314(15) 0.9122(7) 0.5718(2) 0.0240(9) Uani 1 1 d . . . . .
H4A H 0.312826 0.798724 0.585065 0.036 Uiso 1 1 calc R U . . .
H4B H 0.264775 0.877877 0.570496 0.036 Uiso 1 1 calc R U . . .
H4C H 0.307571 1.016693 0.604073 0.036 Uiso 1 1 calc R U . . .
C5 C 0.31027(14) 1.0525(6) 0.3730(2) 0.0205(9) Uani 1 1 d . . . . .
H5A H 0.343309 1.042511 0.397233 0.025 Uiso 1 1 calc R U . . .
H5B H 0.302242 1.178505 0.349487 0.025 Uiso 1 1 calc R U . . .
C6 C 0.29110(13) 0.8893(7) 0.3226(2) 0.0210(9) Uani 1 1 d . . . . .
H6A H 0.258031 0.895381 0.300704 0.025 Uiso 1 1 calc R U . . .
H6B H 0.300486 0.763999 0.346320 0.025 Uiso 1 1 calc R U . . .
S1 S 0.30882(4) 0.89880(17) 0.25893(6) 0.0227(2) Uani 1 1 d . . . . .
C7 C 0.35611(13) 0.7297(6) 0.2894(2) 0.0170(8) Uani 1 1 d . . . . .
C8 C 0.39397(13) 0.7863(6) 0.3586(2) 0.0179(9) Uani 1 1 d . . . . .
H8A H 0.403695 0.920647 0.357474 0.021 Uiso 1 1 calc R U . . .
H8B H 0.383036 0.780012 0.391765 0.021 Uiso 1 1 calc R U . . .
C9 C 0.43366(13) 0.6472(7) 0.3789(2) 0.0227(9) Uani 1 1 d . . . . .
H9 H 0.458259 0.684110 0.423953 0.027 Uiso 1 1 calc R U . . .
C10 C 0.45064(13) 0.6599(7) 0.3275(2) 0.0256(10) Uani 1 1 d . . . . .
H10A H 0.460582 0.793694 0.325988 0.031 Uiso 1 1 calc R U . . .
H10B H 0.476542 0.572285 0.340589 0.031 Uiso 1 1 calc R U . . .
C11 C 0.41325(14) 0.6027(6) 0.2587(2) 0.0217(9) Uani 1 1 d . . . . .
H11 H 0.424422 0.610183 0.225390 0.026 Uiso 1 1 calc R U . . .
C12 C 0.37342(14) 0.7417(6) 0.2383(2) 0.0211(9) Uani 1 1 d . . . . .
H12A H 0.382943 0.875837 0.236213 0.025 Uiso 1 1 calc R U . . .
H12B H 0.349184 0.706302 0.193464 0.025 Uiso 1 1 calc R U . . .
C13 C 0.34134(14) 0.5205(6) 0.2911(2) 0.0216(9) Uani 1 1 d . . . . .
H13A H 0.329400 0.510809 0.323023 0.026 Uiso 1 1 calc R U . . .
H13B H 0.317237 0.483539 0.246419 0.026 Uiso 1 1 calc R U . . .
C14 C 0.38099(15) 0.3828(6) 0.3122(2) 0.0256(10) Uani 1 1 d . . . . .
H14 H 0.371183 0.247359 0.313825 0.031 Uiso 1 1 calc R U . . .
C15 C 0.41857(15) 0.4404(7) 0.3811(2) 0.0258(10) Uani 1 1 d . . . . .
H15A H 0.407765 0.431288 0.414364 0.031 Uiso 1 1 calc R U . . .
H15B H 0.444156 0.350640 0.394686 0.031 Uiso 1 1 calc R U . . .
C16 C 0.39808(15) 0.3949(7) 0.2614(2) 0.0264(10) Uani 1 1 d . . . . .
H16A H 0.373998 0.356732 0.216819 0.032 Uiso 1 1 calc R U . . .
H16B H 0.423484 0.304708 0.274129 0.032 Uiso 1 1 calc R U . . .
C17 C 0.40718(13) 1.0973(6) 0.5394(2) 0.0216(9) Uani 1 1 d . . . . .
H17 H 0.386653 1.206395 0.514462 0.026 Uiso 1 1 calc R U . . .
C18 C 0.40592(14) 1.0456(6) 0.5980(2) 0.0229(10) Uani 1 1 d . . . . .
H18 H 0.384472 1.124783 0.606363 0.028 Uiso 1 1 calc R U . . .
C19 C 0.44618(15) 0.9745(7) 0.6618(2) 0.0278(10) Uani 1 1 d . . . . .
H19A H 0.442481 1.013206 0.700636 0.033 Uiso 1 1 calc R U . . .
H19B H 0.473581 1.037674 0.666116 0.033 Uiso 1 1 calc R U . . .
C20 C 0.45201(16) 0.7543(8) 0.6627(2) 0.0294(11) Uani 1 1 d . . . . .
H20A H 0.484353 0.724350 0.687921 0.035 Uiso 1 1 calc R U . . .
H20B H 0.437517 0.695943 0.687168 0.035 Uiso 1 1 calc R U . . .
C21 C 0.43325(13) 0.6595(6) 0.5954(2) 0.0202(9) Uani 1 1 d . . . . .
H21 H 0.427849 0.517184 0.595245 0.024 Uiso 1 1 calc R U . . .
C22 C 0.44167(13) 0.7228(6) 0.5449(2) 0.0188(9) Uani 1 1 d . . . . .
H22 H 0.440971 0.618776 0.513932 0.023 Uiso 1 1 calc R U . . .
C23 C 0.47276(13) 0.8902(7) 0.5532(2) 0.0230(9) Uani 1 1 d . . . . .
H23A H 0.489238 0.862033 0.528266 0.028 Uiso 1 1 calc R U . . .
H23B H 0.494927 0.903831 0.600952 0.028 Uiso 1 1 calc R U . . .
C24 C 0.44711(13) 1.0807(6) 0.5280(2) 0.0229(10) Uani 1 1 d . . . . .
H24A H 0.467705 1.189660 0.550755 0.028 Uiso 1 1 calc R U . . .
H24B H 0.436996 1.092544 0.479658 0.028 Uiso 1 1 calc R U . . .
 
loop_
 _atom_site_aniso_label
 _atom_site_aniso_U_11
 _atom_site_aniso_U_22
 _atom_site_aniso_U_33
 _atom_site_aniso_U_23
 _atom_site_aniso_U_13
 _atom_site_aniso_U_12
Rh1 0.01380(14) 0.01327(15) 0.02057(17) 0.00040(14) 0.00886(13) 0.00149(12)
Br1 0.0231(2) 0.0154(2) 0.0340(3) -0.00169(19) 0.0143(2) -0.00038(16)
C1 0.0152(18) 0.0120(18) 0.022(2) -0.0042(16) 0.0077(17) -0.0022(15)
N1 0.0154(15) 0.0125(16) 0.0218(19) -0.0014(14) 0.0078(15) 0.0032(13)
C2 0.0121(18) 0.020(2) 0.025(2) -0.0054(18) 0.0071(17) 0.0028(16)
C3 0.0189(19) 0.018(2) 0.021(2) -0.0016(18) 0.0078(18) 0.0061(16)
N2 0.0134(15) 0.0166(17) 0.0197(19) -0.0021(14) 0.0072(14) 0.0022(13)
C4 0.026(2) 0.026(2) 0.024(2) -0.0027(19) 0.014(2) -0.0009(18)
C5 0.020(2) 0.020(2) 0.023(2) 0.0017(18) 0.0117(18) 0.0012(17)
C6 0.0152(18) 0.026(2) 0.023(2) -0.0038(18) 0.0096(18) 0.0010(17)
S1 0.0224(5) 0.0245(5) 0.0208(6) 0.0010(5) 0.0100(5) 0.0061(4)
C7 0.0167(18) 0.015(2) 0.022(2) -0.0004(17) 0.0116(17) 0.0016(15)
C8 0.0206(19) 0.016(2) 0.021(2) -0.0024(16) 0.0126(18) -0.0001(16)
C9 0.0153(18) 0.033(3) 0.019(2) -0.0025(19) 0.0073(17) 0.0017(17)
C10 0.0158(19) 0.030(2) 0.032(3) -0.003(2) 0.0120(19) -0.0014(18)
C11 0.023(2) 0.023(2) 0.027(2) 0.0001(19) 0.0182(19) -0.0011(17)
C12 0.024(2) 0.022(2) 0.020(2) 0.0010(18) 0.0125(19) 0.0006(18)
C13 0.023(2) 0.019(2) 0.027(2) -0.0010(19) 0.0160(19) -0.0037(17)
C14 0.035(2) 0.014(2) 0.038(3) 0.0017(19) 0.027(2) 0.0031(18)
C15 0.029(2) 0.023(2) 0.031(3) 0.008(2) 0.019(2) 0.0064(19)
C16 0.030(2) 0.023(2) 0.037(3) -0.005(2) 0.025(2) 0.0003(19)
C17 0.0145(18) 0.0112(19) 0.034(3) -0.0041(18) 0.0076(18) -0.0035(15)
C18 0.020(2) 0.017(2) 0.033(3) -0.0103(19) 0.013(2) -0.0016(17)
C19 0.022(2) 0.038(3) 0.022(2) -0.006(2) 0.010(2) -0.003(2)
C20 0.028(2) 0.043(3) 0.019(2) 0.008(2) 0.012(2) 0.004(2)
C21 0.0148(18) 0.017(2) 0.024(2) 0.0064(18) 0.0052(17) 0.0063(16)
C22 0.0141(18) 0.021(2) 0.021(2) 0.0022(17) 0.0084(17) 0.0066(16)
C23 0.0160(19) 0.032(2) 0.023(2) 0.004(2) 0.0112(18) 0.0030(18)
C24 0.0169(19) 0.023(2) 0.026(2) 0.0037(19) 0.0086(19) -0.0013(17)
 
_geom_special_details
;
 All esds (except the esd in the dihedral angle between two l.s. planes)
 are estimated using the full covariance matrix.  The cell esds are taken
 into account individually in the estimation of esds in distances, angles
 and torsion angles; correlations between esds in cell parameters are only
 used when they are defined by crystal symmetry.  An approximate (isotropic)
 treatment of cell esds is used for estimating esds involving l.s. planes.
;
 
loop_
 _geom_bond_atom_site_label_1
 _geom_bond_atom_site_label_2
 _geom_bond_distance
 _geom_bond_site_symmetry_2
 _geom_bond_publ_flag
Rh1 C1 2.032(4) . ?
Rh1 C17 2.102(4) . ?
Rh1 C18 2.109(4) . ?
Rh1 C21 2.207(4) . ?
Rh1 C22 2.227(4) . ?
Rh1 Br1 2.5026(5) . ?
C1 N2 1.348(5) . ?
C1 N1 1.357(5) . ?
N1 C2 1.384(5) . ?
N1 C4 1.455(6) . ?
C2 C3 1.342(6) . ?
C2 H2 0.9500 . ?
C3 N2 1.386(5) . ?
C3 H3 0.9500 . ?
N2 C5 1.465(5) . ?
C4 H4A 0.9800 . ?
C4 H4B 0.9800 . ?
C4 H4C 0.9800 . ?
C5 C6 1.518(6) . ?
C5 H5A 0.9900 . ?
C5 H5B 0.9900 . ?
C6 S1 1.819(4) . ?
C6 H6A 0.9900 . ?
C6 H6B 0.9900 . ?
S1 C7 1.835(4) . ?
C7 C12 1.539(6) . ?
C7 C13 1.537(6) . ?
C7 C8 1.538(6) . ?
C8 C9 1.537(6) . ?
C8 H8A 0.9900 . ?
C8 H8B 0.9900 . ?
C9 C15 1.527(6) . ?
C9 C10 1.538(6) . ?
C9 H9 1.0000 . ?
C10 C11 1.527(6) . ?
C10 H10A 0.9900 . ?
C10 H10B 0.9900 . ?
C11 C16 1.536(6) . ?
C11 C12 1.540(6) . ?
C11 H11 1.0000 . ?
C12 H12A 0.9900 . ?
C12 H12B 0.9900 . ?
C13 C14 1.528(6) . ?
C13 H13A 0.9900 . ?
C13 H13B 0.9900 . ?
C14 C16 1.526(6) . ?
C14 C15 1.532(7) . ?
C14 H14 1.0000 . ?
C15 H15A 0.9900 . ?
C15 H15B 0.9900 . ?
C16 H16A 0.9900 . ?
C16 H16B 0.9900 . ?
C17 C18 1.405(7) . ?
C17 C24 1.503(6) . ?
C17 H17 1.0000 . ?
C18 C19 1.527(6) . ?
C18 H18 1.0000 . ?
C19 C20 1.532(7) . ?
C19 H19A 0.9900 . ?
C19 H19B 0.9900 . ?
C20 C21 1.503(6) . ?
C20 H20A 0.9900 . ?
C20 H20B 0.9900 . ?
C21 C22 1.383(6) . ?
C21 H21 1.0000 . ?
C22 C23 1.517(6) . ?
C22 H22 1.0000 . ?
C23 C24 1.531(6) . ?
C23 H23A 0.9900 . ?
C23 H23B 0.9900 . ?
C24 H24A 0.9900 . ?
C24 H24B 0.9900 . ?
 
loop_
 _geom_angle_atom_site_label_1
 _geom_angle_atom_site_label_2
 _geom_angle_atom_site_label_3
 _geom_angle
 _geom_angle_site_symmetry_1
 _geom_angle_site_symmetry_3
 _geom_angle_publ_flag
C1 Rh1 C17 90.61(16) . . ?
C1 Rh1 C18 94.21(16) . . ?
C17 Rh1 C18 38.97(18) . . ?
C1 Rh1 C21 161.69(16) . . ?
C17 Rh1 C21 97.41(16) . . ?
C18 Rh1 C21 82.07(17) . . ?
C1 Rh1 C22 161.97(16) . . ?
C17 Rh1 C22 81.20(16) . . ?
C18 Rh1 C22 89.49(16) . . ?
C21 Rh1 C22 36.34(15) . . ?
C1 Rh1 Br1 86.44(11) . . ?
C17 Rh1 Br1 158.72(13) . . ?
C18 Rh1 Br1 162.27(13) . . ?
C21 Rh1 Br1 91.75(12) . . ?
C22 Rh1 Br1 95.35(11) . . ?
N2 C1 N1 105.0(3) . . ?
N2 C1 Rh1 127.4(3) . . ?
N1 C1 Rh1 127.3(3) . . ?
C1 N1 C2 110.3(4) . . ?
C1 N1 C4 125.1(3) . . ?
C2 N1 C4 124.6(3) . . ?
C3 C2 N1 107.2(4) . . ?
C3 C2 H2 126.4 . . ?
N1 C2 H2 126.4 . . ?
C2 C3 N2 106.6(4) . . ?
C2 C3 H3 126.7 . . ?
N2 C3 H3 126.7 . . ?
C1 N2 C3 110.9(3) . . ?
C1 N2 C5 125.5(3) . . ?
C3 N2 C5 123.5(4) . . ?
N1 C4 H4A 109.5 . . ?
N1 C4 H4B 109.5 . . ?
H4A C4 H4B 109.5 . . ?
N1 C4 H4C 109.5 . . ?
H4A C4 H4C 109.5 . . ?
H4B C4 H4C 109.5 . . ?
N2 C5 C6 110.6(3) . . ?
N2 C5 H5A 109.5 . . ?
C6 C5 H5A 109.5 . . ?
N2 C5 H5B 109.5 . . ?
C6 C5 H5B 109.5 . . ?
H5A C5 H5B 108.1 . . ?
C5 C6 S1 113.1(3) . . ?
C5 C6 H6A 109.0 . . ?
S1 C6 H6A 109.0 . . ?
C5 C6 H6B 109.0 . . ?
S1 C6 H6B 109.0 . . ?
H6A C6 H6B 107.8 . . ?
C6 S1 C7 103.8(2) . . ?
C12 C7 C13 108.5(3) . . ?
C12 C7 C8 109.2(3) . . ?
C13 C7 C8 109.6(4) . . ?
C12 C7 S1 105.2(3) . . ?
C13 C7 S1 111.7(3) . . ?
C8 C7 S1 112.4(3) . . ?
C9 C8 C7 109.6(3) . . ?
C9 C8 H8A 109.7 . . ?
C7 C8 H8A 109.7 . . ?
C9 C8 H8B 109.7 . . ?
C7 C8 H8B 109.7 . . ?
H8A C8 H8B 108.2 . . ?
C15 C9 C10 109.4(4) . . ?
C15 C9 C8 109.5(3) . . ?
C10 C9 C8 109.2(4) . . ?
C15 C9 H9 109.6 . . ?
C10 C9 H9 109.6 . . ?
C8 C9 H9 109.6 . . ?
C11 C10 C9 109.7(3) . . ?
C11 C10 H10A 109.7 . . ?
C9 C10 H10A 109.7 . . ?
C11 C10 H10B 109.7 . . ?
C9 C10 H10B 109.7 . . ?
H10A C10 H10B 108.2 . . ?
C10 C11 C16 109.4(4) . . ?
C10 C11 C12 109.3(4) . . ?
C16 C11 C12 109.3(3) . . ?
C10 C11 H11 109.6 . . ?
C16 C11 H11 109.6 . . ?
C12 C11 H11 109.6 . . ?
C7 C12 C11 109.6(3) . . ?
C7 C12 H12A 109.7 . . ?
C11 C12 H12A 109.7 . . ?
C7 C12 H12B 109.7 . . ?
C11 C12 H12B 109.7 . . ?
H12A C12 H12B 108.2 . . ?
C14 C13 C7 110.1(3) . . ?
C14 C13 H13A 109.6 . . ?
C7 C13 H13A 109.6 . . ?
C14 C13 H13B 109.6 . . ?
C7 C13 H13B 109.6 . . ?
H13A C13 H13B 108.2 . . ?
C13 C14 C16 109.0(4) . . ?
C13 C14 C15 109.9(4) . . ?
C16 C14 C15 109.4(4) . . ?
C13 C14 H14 109.5 . . ?
C16 C14 H14 109.5 . . ?
C15 C14 H14 109.5 . . ?
C9 C15 C14 109.8(4) . . ?
C9 C15 H15A 109.7 . . ?
C14 C15 H15A 109.7 . . ?
C9 C15 H15B 109.7 . . ?
C14 C15 H15B 109.7 . . ?
H15A C15 H15B 108.2 . . ?
C14 C16 C11 109.8(4) . . ?
C14 C16 H16A 109.7 . . ?
C11 C16 H16A 109.7 . . ?
C14 C16 H16B 109.7 . . ?
C11 C16 H16B 109.7 . . ?
H16A C16 H16B 108.2 . . ?
C18 C17 C24 125.8(4) . . ?
C18 C17 Rh1 70.8(2) . . ?
C24 C17 Rh1 111.0(3) . . ?
C18 C17 H17 113.8 . . ?
C24 C17 H17 113.8 . . ?
Rh1 C17 H17 113.8 . . ?
C17 C18 C19 124.6(4) . . ?
C17 C18 Rh1 70.2(2) . . ?
C19 C18 Rh1 114.2(3) . . ?
C17 C18 H18 113.5 . . ?
C19 C18 H18 113.5 . . ?
Rh1 C18 H18 113.5 . . ?
C18 C19 C20 112.6(4) . . ?
C18 C19 H19A 109.1 . . ?
C20 C19 H19A 109.1 . . ?
C18 C19 H19B 109.1 . . ?
C20 C19 H19B 109.1 . . ?
H19A C19 H19B 107.8 . . ?
C21 C20 C19 115.4(4) . . ?
C21 C20 H20A 108.4 . . ?
C19 C20 H20A 108.4 . . ?
C21 C20 H20B 108.4 . . ?
C19 C20 H20B 108.4 . . ?
H20A C20 H20B 107.5 . . ?
C22 C21 C20 123.9(4) . . ?
C22 C21 Rh1 72.6(2) . . ?
C20 C21 Rh1 107.9(3) . . ?
C22 C21 H21 114.8 . . ?
C20 C21 H21 114.8 . . ?
Rh1 C21 H21 114.8 . . ?
C21 C22 C23 123.1(4) . . ?
C21 C22 Rh1 71.1(2) . . ?
C23 C22 Rh1 111.0(3) . . ?
C21 C22 H22 114.6 . . ?
C23 C22 H22 114.6 . . ?
Rh1 C22 H22 114.6 . . ?
C22 C23 C24 111.7(3) . . ?
C22 C23 H23A 109.3 . . ?
C24 C23 H23A 109.3 . . ?
C22 C23 H23B 109.3 . . ?
C24 C23 H23B 109.3 . . ?
H23A C23 H23B 107.9 . . ?
C17 C24 C23 113.6(4) . . ?
C17 C24 H24A 108.8 . . ?
C23 C24 H24A 108.8 . . ?
C17 C24 H24B 108.8 . . ?
C23 C24 H24B 108.8 . . ?
H24A C24 H24B 107.7 . . ?
 
loop_
 _geom_torsion_atom_site_label_1
 _geom_torsion_atom_site_label_2
 _geom_torsion_atom_site_label_3
 _geom_torsion_atom_site_label_4
 _geom_torsion
 _geom_torsion_site_symmetry_1
 _geom_torsion_site_symmetry_2
 _geom_torsion_site_symmetry_3
 _geom_torsion_site_symmetry_4
 _geom_torsion_publ_flag
N2 C1 N1 C2 0.8(4) . . . . ?
Rh1 C1 N1 C2 -174.2(3) . . . . ?
N2 C1 N1 C4 -178.3(4) . . . . ?
Rh1 C1 N1 C4 6.7(6) . . . . ?
C1 N1 C2 C3 -0.6(5) . . . . ?
C4 N1 C2 C3 178.5(4) . . . . ?
N1 C2 C3 N2 0.2(5) . . . . ?
N1 C1 N2 C3 -0.6(4) . . . . ?
Rh1 C1 N2 C3 174.3(3) . . . . ?
N1 C1 N2 C5 -175.9(4) . . . . ?
Rh1 C1 N2 C5 -1.0(6) . . . . ?
C2 C3 N2 C1 0.3(5) . . . . ?
C2 C3 N2 C5 175.7(4) . . . . ?
C1 N2 C5 C6 97.4(5) . . . . ?
C3 N2 C5 C6 -77.3(5) . . . . ?
N2 C5 C6 S1 176.8(3) . . . . ?
C5 C6 S1 C7 97.1(3) . . . . ?
C6 S1 C7 C12 -177.3(3) . . . . ?
C6 S1 C7 C13 65.1(3) . . . . ?
C6 S1 C7 C8 -58.6(3) . . . . ?
C12 C7 C8 C9 -59.9(4) . . . . ?
C13 C7 C8 C9 58.9(4) . . . . ?
S1 C7 C8 C9 -176.2(3) . . . . ?
C7 C8 C9 C15 -59.8(5) . . . . ?
C7 C8 C9 C10 60.0(4) . . . . ?
C15 C9 C10 C11 59.6(5) . . . . ?
C8 C9 C10 C11 -60.3(5) . . . . ?
C9 C10 C11 C16 -59.5(5) . . . . ?
C9 C10 C11 C12 60.3(5) . . . . ?
C13 C7 C12 C11 -59.7(4) . . . . ?
C8 C7 C12 C11 59.8(4) . . . . ?
S1 C7 C12 C11 -179.4(3) . . . . ?
C10 C11 C12 C7 -60.1(4) . . . . ?
C16 C11 C12 C7 59.7(5) . . . . ?
C12 C7 C13 C14 60.7(5) . . . . ?
C8 C7 C13 C14 -58.6(4) . . . . ?
S1 C7 C13 C14 176.2(3) . . . . ?
C7 C13 C14 C16 -61.0(5) . . . . ?
C7 C13 C14 C15 58.8(5) . . . . ?
C10 C9 C15 C14 -59.7(4) . . . . ?
C8 C9 C15 C14 60.0(5) . . . . ?
C13 C14 C15 C9 -59.6(5) . . . . ?
C16 C14 C15 C9 60.0(5) . . . . ?
C13 C14 C16 C11 60.3(5) . . . . ?
C15 C14 C16 C11 -59.9(5) . . . . ?
C10 C11 C16 C14 59.8(5) . . . . ?
C12 C11 C16 C14 -59.9(5) . . . . ?
C24 C17 C18 C19 3.8(7) . . . . ?
Rh1 C17 C18 C19 106.3(4) . . . . ?
C24 C17 C18 Rh1 -102.5(4) . . . . ?
C17 C18 C19 C20 -88.8(5) . . . . ?
Rh1 C18 C19 C20 -6.9(5) . . . . ?
C18 C19 C20 C21 26.2(6) . . . . ?
C19 C20 C21 C22 49.5(6) . . . . ?
C19 C20 C21 Rh1 -31.2(5) . . . . ?
C20 C21 C22 C23 3.0(6) . . . . ?
Rh1 C21 C22 C23 103.2(4) . . . . ?
C20 C21 C22 Rh1 -100.2(4) . . . . ?
C21 C22 C23 C24 -95.6(5) . . . . ?
Rh1 C22 C23 C24 -15.1(5) . . . . ?
C18 C17 C24 C23 43.4(6) . . . . ?
Rh1 C17 C24 C23 -37.5(5) . . . . ?
C22 C23 C24 C17 34.5(5) . . . . ?
 
_refine_diff_density_max    0.805
_refine_diff_density_min   -0.952
_refine_diff_density_rms    0.136

_shelx_res_file
;
TITL esbta_a.res in C2/c
    esbta_a.res
    created by SHELXL-2018/3 at 11:07:46 on 14-Dec-2021
CELL  0.71073  34.0009   6.9081  22.8106   90.000  118.467   90.000
ZERR    8.000   0.0011   0.0002   0.0008    0.000    0.002    0.000
LATT 7
SYMM -X, Y, 1/2-Z
SFAC C  H  Br N  Rh S
UNIT 192  288  8  16  8  8
L.S. 10
ACTA
BOND $H
FMAP 2
PLAN 5
CONF
SIZE 0.08 0.08 0.15
TEMP -153.150
WGHT    0.045900   10.337399
FVAR       0.15661
RH1   5    0.374629    0.829203    0.525078    11.00000    0.01380    0.01327 =
         0.02057    0.00040    0.00886    0.00149
BR1   3    0.333401    0.529252    0.466357    11.00000    0.02306    0.01541 =
         0.03405   -0.00169    0.01425   -0.00038
C1    1    0.314093    0.963152    0.481860    11.00000    0.01524    0.01196 =
         0.02183   -0.00420    0.00775   -0.00219
N1    4    0.284619    0.976229    0.506014    11.00000    0.01538    0.01250 =
         0.02178   -0.00137    0.00777    0.00323
C2    1    0.245291    1.062223    0.459419    11.00000    0.01211    0.02015 =
         0.02475   -0.00538    0.00712    0.00283
AFIX  43
H2    2    0.219502    1.086420    0.464310    11.00000   -1.20000
AFIX   0
C3    1    0.250384    1.105028    0.406061    11.00000    0.01893    0.01841 =
         0.02130   -0.00163    0.00776    0.00608
AFIX  43
H3    2    0.229025    1.165547    0.366081    11.00000   -1.20000
AFIX   0
N2    4    0.292908    1.043683    0.420670    11.00000    0.01336    0.01664 =
         0.01970   -0.00211    0.00717    0.00224
C4    1    0.293143    0.912155    0.571776    11.00000    0.02589    0.02579 =
         0.02355   -0.00269    0.01448   -0.00092
AFIX 137
H4A   2    0.312826    0.798724    0.585065    11.00000   -1.50000
H4B   2    0.264775    0.877877    0.570496    11.00000   -1.50000
H4C   2    0.307571    1.016693    0.604073    11.00000   -1.50000
AFIX   0
C5    1    0.310274    1.052531    0.373008    11.00000    0.01986    0.02039 =
         0.02310    0.00168    0.01170    0.00116
AFIX  23
H5A   2    0.343309    1.042511    0.397233    11.00000   -1.20000
H5B   2    0.302242    1.178505    0.349487    11.00000   -1.20000
AFIX   0
C6    1    0.291100    0.889339    0.322578    11.00000    0.01519    0.02593 =
         0.02268   -0.00376    0.00959    0.00099
AFIX  23
H6A   2    0.258031    0.895381    0.300704    11.00000   -1.20000
H6B   2    0.300486    0.763999    0.346320    11.00000   -1.20000
AFIX   0
S1    6    0.308824    0.898800    0.258932    11.00000    0.02238    0.02451 =
         0.02081    0.00097    0.01001    0.00607
C7    1    0.356107    0.729697    0.289385    11.00000    0.01671    0.01494 =
         0.02211   -0.00044    0.01159    0.00163
C8    1    0.393973    0.786252    0.358613    11.00000    0.02056    0.01586 =
         0.02069   -0.00235    0.01256   -0.00012
AFIX  23
H8A   2    0.403695    0.920647    0.357474    11.00000   -1.20000
H8B   2    0.383036    0.780012    0.391765    11.00000   -1.20000
AFIX   0
C9    1    0.433663    0.647212    0.378941    11.00000    0.01531    0.03266 =
         0.01908   -0.00250    0.00735    0.00170
AFIX  13
H9    2    0.458259    0.684110    0.423953    11.00000   -1.20000
AFIX   0
C10   1    0.450645    0.659920    0.327460    11.00000    0.01582    0.02958 =
         0.03225   -0.00321    0.01205   -0.00140
AFIX  23
H10A  2    0.460582    0.793694    0.325988    11.00000   -1.20000
H10B  2    0.476542    0.572285    0.340589    11.00000   -1.20000
AFIX   0
C11   1    0.413249    0.602679    0.258712    11.00000    0.02337    0.02277 =
         0.02674    0.00013    0.01825   -0.00106
AFIX  13
H11   2    0.424422    0.610183    0.225390    11.00000   -1.20000
AFIX   0
C12   1    0.373421    0.741694    0.238255    11.00000    0.02397    0.02242 =
         0.01965    0.00095    0.01251    0.00061
AFIX  23
H12A  2    0.382943    0.875837    0.236213    11.00000   -1.20000
H12B  2    0.349184    0.706302    0.193464    11.00000   -1.20000
AFIX   0
C13   1    0.341337    0.520508    0.291128    11.00000    0.02329    0.01926 =
         0.02712   -0.00095    0.01603   -0.00370
AFIX  23
H13A  2    0.329400    0.510809    0.323023    11.00000   -1.20000
H13B  2    0.317237    0.483539    0.246419    11.00000   -1.20000
AFIX   0
C14   1    0.380988    0.382810    0.312182    11.00000    0.03533    0.01429 =
         0.03826    0.00168    0.02652    0.00313
AFIX  13
H14   2    0.371183    0.247359    0.313825    11.00000   -1.20000
AFIX   0
C15   1    0.418570    0.440369    0.381106    11.00000    0.02935    0.02315 =
         0.03121    0.00761    0.01948    0.00638
AFIX  23
H15A  2    0.407765    0.431288    0.414364    11.00000   -1.20000
H15B  2    0.444156    0.350640    0.394686    11.00000   -1.20000
AFIX   0
C16   1    0.398076    0.394949    0.261390    11.00000    0.03011    0.02293 =
         0.03745   -0.00485    0.02517    0.00025
AFIX  23
H16A  2    0.373998    0.356732    0.216819    11.00000   -1.20000
H16B  2    0.423484    0.304708    0.274129    11.00000   -1.20000
AFIX   0
C17   1    0.407177    1.097277    0.539367    11.00000    0.01453    0.01116 =
         0.03410   -0.00406    0.00757   -0.00346
AFIX  13
H17   2    0.386653    1.206395    0.514462    11.00000   -1.20000
AFIX   0
C18   1    0.405922    1.045606    0.598004    11.00000    0.01994    0.01732 =
         0.03264   -0.01027    0.01342   -0.00157
AFIX  13
H18   2    0.384472    1.124783    0.606363    11.00000   -1.20000
AFIX   0
C19   1    0.446184    0.974464    0.661765    11.00000    0.02232    0.03824 =
         0.02170   -0.00593    0.00959   -0.00343
AFIX  23
H19A  2    0.442481    1.013206    0.700636    11.00000   -1.20000
H19B  2    0.473581    1.037674    0.666116    11.00000   -1.20000
AFIX   0
C20   1    0.452010    0.754320    0.662673    11.00000    0.02770    0.04350 =
         0.01875    0.00764    0.01243    0.00437
AFIX  23
H20A  2    0.484353    0.724350    0.687921    11.00000   -1.20000
H20B  2    0.437517    0.695943    0.687168    11.00000   -1.20000
AFIX   0
C21   1    0.433251    0.659514    0.595365    11.00000    0.01476    0.01748 =
         0.02354    0.00640    0.00516    0.00625
AFIX  13
H21   2    0.427849    0.517184    0.595245    11.00000   -1.20000
AFIX   0
C22   1    0.441666    0.722772    0.544907    11.00000    0.01411    0.02140 =
         0.02095    0.00215    0.00842    0.00664
AFIX  13
H22   2    0.440971    0.618776    0.513932    11.00000   -1.20000
AFIX   0
C23   1    0.472756    0.890198    0.553222    11.00000    0.01603    0.03212 =
         0.02321    0.00405    0.01116    0.00300
AFIX  23
H23A  2    0.489238    0.862033    0.528266    11.00000   -1.20000
H23B  2    0.494927    0.903831    0.600952    11.00000   -1.20000
AFIX   0
C24   1    0.447113    1.080652    0.528016    11.00000    0.01689    0.02326 =
         0.02650    0.00368    0.00856   -0.00131
AFIX  23
H24A  2    0.467705    1.189660    0.550755    11.00000   -1.20000
H24B  2    0.436996    1.092544    0.479658    11.00000   -1.20000
AFIX   0
HKLF 4


REM  esbta_a.res in C2/c
REM wR2 = 0.101258, GooF = S = 1.00387, Restrained GooF = 1.00387 for all data
REM R1 = 0.041958 for 4175 Fo > 4sig(Fo) and 0.071882 for all 5621 data
REM 263 parameters refined using 0 restraints

END

WGHT      0.0333     14.9748

REM Highest difference peak  0.805,  deepest hole -0.952,  1-sigma level  0.136
Q1    1   0.3317  0.8188  0.4663  11.00000  0.05    0.81
Q2    1   0.3328  0.9137  0.4914  11.00000  0.05    0.67
Q3    1   0.3850  0.7441  0.5825  11.00000  0.05    0.65
Q4    1   0.3707  1.1032  0.5207  11.00000  0.05    0.54
Q5    1   0.3590  0.4032  0.5100  11.00000  0.05    0.51
;
_shelx_res_checksum   63578

_shelx_hkl_file
;
   4   0   0 6410.56   75.09
   4   0   0 6516.95   73.59
   4   0   0 6590.14   64.19
   4   0   0 6417.06   61.89
  -4   0   0 6476.15   73.19
  -4   0   0 6398.76   61.59
  -4   0   0 6372.06   74.69
  -4   0   0 6557.84   61.59
  -6   0   0   14.10   16.50
   6   0   0   23.70   13.00
   6   0   0   33.50   14.40
  -6   0   0   31.10   15.00
  -6   0   0   25.40   12.60
  -6   0   0   -3.40   12.70
  -6   0   0   14.40   11.60
   6   0   0    9.80   11.90
   6   0   0    3.30   15.50
   8   0   0  324.27   31.00
   8   0   0  353.36   35.30
   8   0   0  353.76   28.50
  -8   0   0  364.26   34.20
  -8   0   0  348.87   32.20
   8   0   0  359.86   29.00
  -8   0   0  385.46   26.90
  -8   0   0  348.27   27.50
  -8   0   0  317.57   29.10
  10   0   0   15.30   19.40
  10   0   0   -3.40   14.80
 -10   0   0   14.20   16.10
 -10   0   0   -2.50   17.40
 -10   0   0   13.70   13.40
  10   0   0   14.30   15.60
 -10   0   0   22.60   17.50
 -10   0   0   30.90   16.50
 -12   0   0  871.31   45.50
 -12   0   0  917.21   47.90
 -12   0   0  863.31   54.79
 -12   0   0  961.10   54.59
  12   0   0  931.01   47.90
  12   0   0  867.31   46.30
  12   0   0  879.51   53.79
 -12   0   0  976.50   44.80
 -14   0   0  293.97   35.00
 -14   0   0  322.57   34.10
 -14   0   0  279.57   44.70
 -14   0   0  252.37   38.10
  14   0   0  288.77   36.60
  14   0   0  278.07   40.50
 -14   0   0  311.17   37.80
  16   0   0 1474.25   76.79
 -16   0   0 1513.55   76.39
 -16   0   0 1498.35   60.69
 -16   0   0 1447.76   64.59
 -16   0   0 1504.45   79.89
  16   0   0 1510.25   68.79
  16   0   0 1580.74   66.79
  18   0   0  237.38   45.10
 -18   0   0  242.38   33.20
 -18   0   0  221.08   33.60
 -18   0   0  219.98   40.60
  18   0   0  174.58   33.20
 -18   0   0  228.88   42.40
  18   0   0  280.37   39.70
  20   0   0  416.66   48.20
 -20   0   0  358.56   52.49
  20   0   0  447.16   54.39
 -20   0   0  400.16   44.00
 -20   0   0  484.55   41.80
  20   0   0  477.15   47.80
 -20   0   0  416.06   55.99
 -22   0   0  200.18   36.70
 -22   0   0  158.08   40.20
 -22   0   0  191.08   32.50
 -22   0   0  157.18   42.60
  22   0   0  208.38   37.90
  22   0   0  148.49   38.60
  22   0   0  163.78   36.60
  24   0   0 1878.81   96.49
 -24   0   0 2059.39   90.39
  24   0   0 2074.09  112.49
  24   0   0 2068.19   92.39
 -24   0   0 1945.91   80.99
 -24   0   0 1910.81  104.99
 -24   0   0 1883.31  108.29
  26   0   0  203.98   48.30
 -26   0   0  238.38   49.90
  26   0   0  226.78   41.60
 -26   0   0  220.28   54.89
 -26   0   0  341.77   46.10
  26   0   0  215.28   48.10
 -26   0   0  340.97   49.30
 -28   0   0 1388.06  100.89
 -28   0   0 1368.06   99.79
 -28   0   0 1461.05   83.99
  28   0   0 1413.56  104.49
  28   0   0 1442.06   96.29
 -28   0   0 1300.07   71.59
  28   0   0 1464.25  110.79
  28   0   0 1298.47   80.79
 -30   0   0   71.99   40.00
  30   0   0   36.60   38.30
 -30   0   0   75.19   33.40
  30   0   0   38.60   34.10
  30   0   0   68.19   31.40
 -30   0   0   79.69   25.60
  30   0   0   50.19   59.69
 -30   0   0   43.00   32.60
 -32   0   0  493.85   75.99
 -32   0   0  675.43   67.39
  32   0   0  688.73   85.19
  32   0   0  574.94   83.79
  32   0   0  595.74   63.29
  32   0   0  569.44   80.09
 -34   0   0  128.49   51.49
  34   0   0  123.69   48.00
  34   0   0   98.19   43.20
 -34   0   0  128.89   42.60
  34   0   0   69.59   35.10
  34   0   0   84.39   41.20
 -34   0   0   73.79   40.80
  36   0   0  -34.20   24.30
  36   0   0    2.30   27.40
  36   0   0    8.90   38.60
 -36   0   0   -5.40   32.80
 -36   0   0    9.60   31.00
  36   0   0   -0.40   41.00
 -36   0   0  -61.39   33.50
  38   0   0   45.40   37.80
 -38   0   0   -8.80   40.30
  38   0   0  -42.10   30.40
 -38   0   0    2.70   31.90
  38   0   0    9.90   33.00
  38   0   0  -25.40   30.90
 -38   0   0  -52.49   22.10
   1  -1   0  125.99   12.80
   1  -1   0  132.89   16.90
   1  -1   0  122.69   15.20
  -1  -1   0  127.39   14.70
  -1   1   0  112.99   15.80
   1   1   0  115.99    9.80
  -1   1   0  113.29   13.50
  -1   1   0  130.89   13.10
  -1   1   0  108.69   12.70
  -1   1   0  103.69   13.20
   1   1   0  126.09   14.80
   3  -1   0   26.50   12.90
   3  -1   0   18.10   14.00
  -3  -1   0   33.50    9.20
  -3  -1   0   47.00   12.40
   3  -1   0   54.89   14.90
   3  -1   0   22.50   11.60
   3   1   0   34.80    8.40
  -3   1   0   22.40   13.10
  -3   1   0   16.80   11.30
  -3   1   0   17.80   11.80
  -3   1   0   42.40   12.20
  -3   1   0   24.80   11.90
   3   1   0   14.90   11.20
  -5  -1   0  588.24   26.70
   5  -1   0  517.45   35.90
   5  -1   0  485.25   31.70
   5  -1   0  515.95   30.90
   5  -1   0  500.55   30.70
  -5  -1   0  525.65   28.70
  -5   1   0  514.65   30.60
   5   1   0  505.95   25.20
  -5   1   0  497.45   34.40
   5   1   0  535.25   18.20
   5   1   0  546.95   29.30
  -5   1   0  516.15   30.10
  -5   1   0  522.85   31.20
  -5   1   0  517.85   32.60
  -7  -1   0  935.31   39.30
  -7  -1   0  937.61   23.50
   7  -1   0  942.91   45.60
   7  -1   0  912.71   47.50
   7  -1   0  877.11   40.10
  -7  -1   0  952.00   38.40
   7   1   0  971.40   29.30
   7   1   0  946.31   41.50
  -7   1   0  937.11   41.50
   7   1   0  915.51   38.00
  -7   1   0  881.41   44.10
  -9  -1   0 3761.52   59.59
  -9  -1   0 3803.32   81.09
   9  -1   0 3657.83   80.99
   9  -1   0 3681.43   97.19
   9  -1   0 3552.84   89.79
   9  -1   0 3604.44   83.39
  -9  -1   0 3700.43   81.49
  -9  -1   0 3645.94   52.79
  -9   1   0 3674.53   83.69
  -9   1   0 3700.73   90.79
   9   1   0 3738.03   63.99
   9   1   0 3641.74   84.49
   9   1   0 3924.21   83.29
  -9   1   0 3760.42   83.59
 -11  -1   0  482.05   40.60
 -11  -1   0  535.75   40.70
  11  -1   0  506.65   40.90
  11  -1   0  490.75   45.50
  11  -1   0  601.34   54.39
  11  -1   0  499.65   38.70
 -11  -1   0  477.45   26.20
  11   1   0  536.25   40.90
  11   1   0  475.35   42.20
 -11   1   0  491.85   39.00
  11   1   0  509.75   32.30
 -11   1   0  485.35   43.00
 -11   1   0  458.05   38.70
 -11   1   0  497.95   37.70
  13  -1   0 3570.04  112.49
 -13  -1   0 3502.05   67.49
 -13  -1   0 3461.35   95.79
 -13  -1   0 3518.05   74.09
  13  -1   0 3408.16  104.99
 -13  -1   0 3264.27   93.99
  13  -1   0 3368.76   95.69
  13  -1   0 3423.86   90.59
 -13   1   0 3539.85   95.99
  13   1   0 3401.16   86.69
  13   1   0 3633.64  103.09
 -13   1   0 3593.14   94.29
 -13   1   0 3498.35   92.89
 -13   1   0 3435.56  113.29
 -13   1   0 3459.35  104.09
  13   1   0 3480.05   80.89
  13   1   0 3474.55   97.59
 -15  -1   0 2613.64   90.69
 -15  -1   0 2564.24   63.99
  15  -1   0 2691.33   92.09
  15  -1   0 2453.85   82.49
  15  -1   0 2636.94  104.19
 -15  -1   0 2656.13   91.69
 -15  -1   0 2613.44   69.99
  15  -1   0 2553.64   98.59
 -15   1   0 2610.94   89.19
 -15   1   0 2617.04   86.09
  15   1   0 2677.93   93.99
  15   1   0 2691.93   97.29
 -15   1   0 2698.23  106.19
  15   1   0 2600.14   82.19
 -15   1   0 2412.06   94.69
  15   1   0 2583.54   78.09
 -15   1   0 2669.03   86.39
 -17  -1   0  160.58   24.20
 -17  -1   0  138.49   33.30
  17  -1   0  162.88   38.10
  17  -1   0   86.79   25.10
  17  -1   0  137.49   34.40
  17  -1   0  122.69   31.80
 -17  -1   0  142.59   25.10
 -17  -1   0  157.28   32.80
  17   1   0   78.99   24.40
 -17   1   0  125.39   35.70
 -17   1   0  166.98   37.70
  17   1   0  119.29   28.20
  17   1   0  139.39   37.10
  17   1   0   98.89   29.10
 -17   1   0   92.69   28.10
 -17   1   0  134.39   29.70
 -17   1   0  163.28   31.60
  19  -1   0  327.37   44.80
  19  -1   0  361.16   54.39
 -19  -1   0  365.66   36.30
  19  -1   0  289.77   44.70
  19  -1   0  317.67   47.60
 -19  -1   0  368.96   51.79
 -19  -1   0  331.67   47.20
 -19  -1   0  419.66   33.40
 -19   1   0  389.96   45.50
  19   1   0  396.66   48.40
 -19   1   0  344.87   39.80
 -19   1   0  274.77   40.50
  19   1   0  393.66   54.89
  19   1   0  321.17   42.10
  19   1   0  286.97   39.50
 -19   1   0  291.07   47.00
 -19   1   0  313.77   51.09
  21  -1   0  463.35   49.00
 -21  -1   0  500.35   37.50
 -21  -1   0  416.36   52.69
  21  -1   0  522.45   64.39
  21  -1   0  530.35   58.89
 -21  -1   0  480.35   54.29
  21  -1   0  479.55   55.19
 -21  -1   0  567.04   43.90
  21   1   0  534.25   57.39
 -21   1   0  564.14   50.09
 -21   1   0  512.85   53.09
 -21   1   0  392.06   59.59
  21   1   0  585.74   51.69
 -21   1   0  448.46   55.09
  21   1   0  489.35   49.99
  21   1   0  484.95   58.09
 -21   1   0  460.55   51.49
 -23  -1   0   -4.80   23.10
 -23  -1   0    7.80   24.30
 -23  -1   0   14.30   19.60
  23  -1   0   13.40   19.90
  23  -1   0    1.60   20.60
  23  -1   0  -16.40   22.40
 -23  -1   0    3.40   14.70
  23  -1   0  -27.40   21.30
 -23   1   0   11.80   21.20
 -23   1   0   17.90   28.40
 -23   1   0   20.10   22.70
  23   1   0   34.80   29.00
  23   1   0   -2.00   22.50
 -23   1   0   46.70   35.60
  23   1   0    0.50   23.50
 -23   1   0   34.60   30.00
 -25  -1   0   71.69   21.40
 -25  -1   0   88.59   37.40
  25  -1   0   56.99   32.70
  25  -1   0   20.70   28.60
 -25  -1   0   31.10   29.00
  25  -1   0   54.99   28.00
  25  -1   0   57.09   34.50
 -25  -1   0   74.09   26.30
  25   1   0  106.99   36.20
 -25   1   0   50.19   33.60
  25   1   0   49.50   30.50
 -25   1   0   59.49   30.40
 -25   1   0   61.39   27.40
 -25   1   0   82.99   36.80
  25   1   0   61.09   31.20
 -25   1   0   56.79   36.10
 -27  -1   0   56.49   27.10
  27  -1   0   68.59   32.90
  27  -1   0   13.70   24.90
  27  -1   0   81.29   39.50
 -27  -1   0   49.70   30.70
 -27  -1   0   28.20   21.00
  27  -1   0   15.40   31.90
 -27  -1   0   25.00   30.90
  27   1   0   90.99   34.60
  27   1   0   49.90   32.80
 -27   1   0   19.10   32.40
 -27   1   0   39.00   31.90
  27   1   0   45.40   34.20
 -27   1   0   21.40   33.40
 -29  -1   0  341.17   39.20
 -29  -1   0  483.55   50.89
  29  -1   0  359.26   57.69
 -29  -1   0  365.56   63.89
  29  -1   0  259.87   58.89
 -29  -1   0  343.17   63.49
  29  -1   0  319.07   64.49
  29  -1   0  359.66   65.29
  29   1   0  465.85   60.49
  29   1   0  371.26   63.49
 -29   1   0  313.37   60.19
 -29   1   0  307.97   62.59
  29   1   0  393.26   61.19
 -29   1   0  352.06   59.49
  31  -1   0   10.90   34.40
 -31  -1   0   30.50   28.30
  31  -1   0   -6.70   27.30
 -31  -1   0   34.70   34.50
 -31  -1   0   -0.40   18.30
 -31  -1   0   69.59   36.00
  31  -1   0   73.29   42.10
  31  -1   0    9.80   23.60
 -31   1   0   29.70   41.40
  31   1   0  -24.50   21.80
  31   1   0    4.10   35.20
 -31   1   0  -11.10   27.60
 -31   1   0   -6.00   28.00
  31   1   0   -3.90   26.20
  33  -1   0  347.47   69.19
  33  -1   0  497.15   82.79
  33  -1   0  388.96   61.09
 -33  -1   0  517.35   46.90
  33  -1   0  406.46   69.69
 -33  -1   0  592.84   57.39
 -33  -1   0  402.26   70.99
 -33  -1   0  359.06   85.49
  33   1   0  472.25   78.99
  33   1   0  415.66   64.89
  33   1   0  722.73   79.59
 -33   1   0  482.65   78.99
 -33   1   0  440.06   68.09
 -33   1   0  410.56   75.89
 -35  -1   0  161.88   48.80
 -35  -1   0   82.79   38.40
 -35  -1   0  182.88   49.90
  35  -1   0  163.28   42.90
  35  -1   0  167.28   56.79
  35  -1   0   96.99   43.00
 -35  -1   0  149.88   47.00
  35  -1   0   48.30   36.10
  35   1   0  118.49   47.90
 -35   1   0   65.59   42.90
  35   1   0  119.89   43.60
 -35   1   0  117.29   47.50
  35   1   0   43.50   41.80
  35   1   0  168.98   39.90
 -35   1   0  305.67   61.09
 -37  -1   0   26.00   37.00
 -37  -1   0   37.90   45.90
  37  -1   0  -76.49   32.50
 -37  -1   0  -23.70   19.90
  37  -1   0   34.30   39.20
  37  -1   0   23.10   31.90
  37  -1   0   81.79   44.90
  37   1   0   33.90   29.30
  37   1   0    6.80   33.70
 -37   1   0  -12.80   31.00
 -37   1   0  -18.70   35.30
 -37   1   0   43.80   42.90
  37   1   0    8.60   35.10
  37   1   0   69.49   42.30
  39  -1   0  276.57   66.59
 -39  -1   0  282.87   43.30
  39  -1   0  186.48   46.60
 -39  -1   0  197.98   56.79
  39  -1   0  187.88   61.09
 -39  -1   0  156.38   50.89
  39   1   0  226.68   58.49
 -39   1   0  219.68   67.09
 -39   1   0  356.66   65.49
  39   1   0  156.08   55.69
  39   1   0  263.27   54.39
   0  -2   0 1386.36   48.80
   0   2   0 1401.66   50.39
   0   2   0 1310.97   58.29
   0   2   0 1353.86   38.40
   0   2   0 1353.06   37.40
   2  -2   0 2381.26   67.09
   2  -2   0 2249.18   51.29
   2  -2   0 2244.08   64.99
  -2  -2   0 2250.97   57.99
   2   2   0 2436.46   61.19
  -2   2   0 2285.47   50.79
  -2   2   0 2097.59   76.09
  -2   2   0 2350.86   55.49
  -2   2   0 2154.18   52.69
   2   2   0 2277.77   40.40
  -2   2   0 2278.57   66.29
   4  -2   0  586.44   41.30
   4  -2   0  600.14   39.70
   4  -2   0  612.54   41.70
  -4   2   0  553.14   33.90
  -4   2   0  566.24   42.40
   4   2   0  544.15   22.00
  -4   2   0  561.94   38.40
   4   2   0  561.74   33.60
   4   2   0  608.14   34.40
  -4   2   0  558.14   33.40
  -4   2   0  576.54   34.00
   6  -2   0  951.00   45.80
   6  -2   0  957.20   53.19
   6  -2   0  916.31   50.29
   6  -2   0  959.50   50.09
  -6  -2   0 1046.20   35.00
   6   2   0 1009.80   34.00
  -6   2   0 1033.90   46.50
  -6   2   0  988.70   46.80
  -6   2   0  876.91   47.40
  -6   2   0  925.21   52.59
   6   2   0 1011.80   43.70
  -6   2   0  921.21   45.40
   8  -2   0 3070.09   86.39
   8  -2   0 3251.67   87.89
  -8  -2   0 3238.58   98.39
  -8  -2   0 3222.38   67.59
   8  -2   0 3115.79   84.09
   8  -2   0 3215.88   96.49
  -8   2   0 3229.18   85.09
   8   2   0 3250.77   67.29
  -8   2   0 3204.88   87.69
  -8   2   0 2975.40   95.49
   8   2   0 3223.78   77.19
   8   2   0 3196.68   48.60
  -8   2   0 3118.99   85.79
  -8   2   0 3124.59   83.19
  10  -2   0   69.89   25.70
  10  -2   0   93.89   29.00
 -10  -2   0   71.69   23.30
  10  -2   0   75.79   25.30
 -10  -2   0   86.19   20.40
  10  -2   0   83.59   23.90
 -10   2   0   65.89   25.70
 -10   2   0   90.29   23.60
 -10   2   0  114.39   29.50
  10   2   0   77.69   15.40
 -10   2   0  112.69   33.90
  10   2   0  103.89   25.80
 -10   2   0  113.79   27.00
  10   2   0   81.59   21.70
 -12  -2   0 3374.46   91.69
  12  -2   0 3387.66   98.29
  12  -2   0 3117.19   96.69
  12  -2   0 3305.07  111.09
  12  -2   0 3386.76  105.99
 -12  -2   0 3330.37   85.69
 -12   2   0 3422.66   99.59
  12   2   0 3433.76   89.09
  12   2   0 3245.78   66.79
 -12   2   0 3327.77  104.19
  12   2   0 3262.77   95.79
 -12   2   0 3293.37   97.19
 -12   2   0 3168.98   97.39
 -14  -2   0  290.07   38.70
  14  -2   0  239.98   36.90
  14  -2   0  214.98   34.40
  14  -2   0  233.48   38.40
 -14  -2   0  244.18   39.50
  14  -2   0  269.27   45.30
  14   2   0  232.48   39.20
 -14   2   0  194.28   34.90
 -14   2   0  231.88   36.00
  14   2   0  279.17   38.20
 -14   2   0  207.78   36.00
  14   2   0  228.28   42.60
 -14   2   0  222.68   40.80
  16  -2   0 1434.16   73.29
  16  -2   0 1313.77   78.09
 -16  -2   0 1370.26   68.99
  16  -2   0 1369.86   83.19
  16  -2   0 1313.27   73.59
 -16  -2   0 1416.76   68.89
 -16   2   0 1378.46   71.69
 -16   2   0 1325.67   68.79
 -16   2   0 1473.75   75.89
  16   2   0 1417.76   57.49
  16   2   0 1426.16   69.99
  16   2   0 1373.26   73.99
 -16   2   0 1331.77   77.09
  18  -2   0  196.78   41.50
 -18  -2   0  229.58   38.70
  18  -2   0  198.58   41.90
  18  -2   0  147.89   36.10
  18  -2   0  202.38   37.70
 -18  -2   0  242.08   39.90
 -18   2   0  174.58   36.20
 -18   2   0  129.59   37.20
 -18   2   0  148.49   32.10
  18   2   0  225.08   42.90
 -18   2   0  224.18   47.50
  18   2   0  196.88   30.40
 -18   2   0  144.29   35.50
  18   2   0  168.78   34.10
  20  -2   0  105.69   34.00
 -20  -2   0  118.19   32.50
  20  -2   0  110.19   33.10
  20  -2   0   83.69   36.30
  20  -2   0  106.99   33.20
 -20  -2   0  130.59   33.60
  20   2   0  124.89   34.00
  20   2   0  120.69   31.20
 -20   2   0  122.09   35.80
 -20   2   0   97.39   32.00
 -20   2   0  122.89   30.40
  20   2   0   84.49   25.40
 -20   2   0  142.49   36.40
 -20   2   0   91.09   37.00
  20   2   0  106.39   36.40
  22  -2   0  155.18   34.70
  22  -2   0   89.59   33.90
  22  -2   0  110.39   36.70
 -22  -2   0   66.99   32.00
  22  -2   0  126.09   39.70
 -22  -2   0  202.88   43.30
  22   2   0  113.39   34.50
 -22   2   0  100.69   35.20
  22   2   0  106.89   31.10
 -22   2   0  105.59   32.10
 -22   2   0  122.29   41.20
  22   2   0  136.89   39.90
 -22   2   0  147.39   38.00
  22   2   0  141.09   36.10
 -22   2   0   45.20   29.90
  24  -2   0   87.59   35.30
 -24  -2   0   13.80   23.10
  24  -2   0   46.30   29.60
  24  -2   0   60.29   34.30
 -24  -2   0   69.19   32.60
  24  -2   0   54.19   36.40
 -24   2   0   78.69   38.30
 -24   2   0   40.10   30.00
 -24   2   0   99.09   35.60
  24   2   0  132.29   37.00
  24   2   0   40.70   27.50
  24   2   0   61.99   36.50
  24   2   0   79.79   30.00
 -24   2   0   50.69   30.60
 -26  -2   0   52.19   33.90
  26  -2   0   16.50   27.10
  26  -2   0   -4.20   29.30
 -26  -2   0   62.79   30.80
 -26   2   0   -3.60   38.50
 -26   2   0   40.00   31.70
  26   2   0   55.09   29.70
  26   2   0   57.89   31.10
  26   2   0   46.40   30.90
 -26   2   0   29.60   29.30
  26   2   0   41.10   35.20
  28  -2   0  -20.50   29.90
  28  -2   0    4.90   32.50
 -28  -2   0  -17.20   41.60
 -28  -2   0   14.90   25.40
  28  -2   0   -6.60   22.80
  28   2   0   -7.90   23.30
  28   2   0   15.50   24.80
  28   2   0   34.60   32.00
 -28   2   0   17.00   31.10
 -28   2   0  -16.30   23.30
 -28   2   0    6.50   27.70
  30  -2   0   88.69   43.80
  30  -2   0   40.90   29.60
  30  -2   0  103.39   44.20
 -30  -2   0   50.39   34.90
 -30  -2   0   35.20   30.20
  30   2   0   17.60   27.20
 -30   2   0  -12.20   28.40
 -30   2   0  106.49   42.80
  30   2   0   23.40   26.20
 -30   2   0   10.70   31.40
 -30   2   0   93.09   39.20
  30   2   0   20.20   28.90
  32  -2   0   86.59   35.30
  32  -2   0  118.19   48.60
  32  -2   0   49.60   33.50
 -32  -2   0  136.39   45.80
  32  -2   0   79.09   44.00
  32   2   0   76.29   35.80
  32   2   0   24.10   29.30
  32   2   0   14.90   31.70
 -32   2   0  128.59   43.90
 -32   2   0   91.09   39.70
 -32   2   0   48.80   43.90
 -34  -2   0   15.90   27.60
  34  -2   0   29.50   40.50
  34  -2   0   45.90   31.80
  34  -2   0   38.50   41.40
 -34  -2   0   49.10   35.80
  34  -2   0  106.89   39.60
 -34   2   0   47.90   45.60
 -34   2   0   21.10   32.10
  34   2   0   28.20   33.60
  34   2   0   43.30   28.80
 -34   2   0   47.30   42.40
  34   2   0   44.90   33.50
 -36  -2   0  416.76   71.79
 -36  -2   0  346.07   62.99
  36  -2   0  325.77   60.39
  36  -2   0  507.75   87.19
  36  -2   0  218.28   54.89
  36  -2   0  446.66   83.69
  36   2   0  268.17   63.29
 -36   2   0  285.87   69.29
 -36   2   0  436.26   75.49
 -36   2   0  180.28   65.39
  36   2   0  402.26   76.19
  36   2   0  275.47   52.89
 -38  -2   0   18.90   34.70
  38  -2   0  -16.80   38.90
 -38  -2   0   -5.70   37.90
  38  -2   0   19.80   32.10
  38  -2   0  -19.80   36.30
  38   2   0  -62.09   26.10
  38   2   0   84.59   44.70
 -38   2   0   66.09   44.10
  38   2   0  -49.80   22.70
   1  -3   0  546.15   44.30
  -1  -3   0  575.14   44.00
   1   3   0  529.05   44.00
  -1   3   0  579.24   31.90
  -1   3   0  541.05   35.10
   1   3   0  591.64   43.60
  -1   3   0  498.45   43.10
  -1   3   0  611.14   36.90
   1   3   0  618.04   33.40
  -1   3   0  535.35   43.80
   3  -3   0 3188.88   92.99
  -3  -3   0 3301.67   84.19
   3  -3   0 3260.77   96.69
  -3   3   0 3199.18   95.59
  -3   3   0 3304.67   73.59
   3   3   0 3208.38   91.49
   3   3   0 3320.37   87.29
  -3   3   0 3295.57   80.89
  -3   3   0 3164.28   93.89
   3   3   0 3083.89   48.50
  -3   3   0 3068.99   77.79
   3   3   0 3237.98   60.59
   5  -3   0  124.69   28.70
   5  -3   0   92.69   24.20
   5  -3   0  100.99   30.00
  -5   3   0  106.29   30.70
   5   3   0  124.39   34.60
  -5   3   0   64.59   26.40
   5   3   0  112.39   15.80
  -5   3   0   88.39   22.60
   5   3   0  146.29   26.60
  -5   3   0   84.89   23.00
  -5   3   0  111.29   24.10
   7  -3   0 3148.28  100.19
   7  -3   0 3521.15   93.59
   7  -3   0 3298.77  105.69
  -7   3   0 3128.19   90.79
   7   3   0 3458.05   62.19
  -7   3   0 3476.15   94.29
  -7   3   0 3428.76  103.39
   7   3   0 3142.39   92.29
  -7   3   0 3471.95  111.49
   7   3   0 3374.36   88.29
  -7   3   0 2957.10  146.29
   9  -3   0   81.79   28.00
   9  -3   0  136.69   35.90
   9  -3   0   81.19   26.70
  -9  -3   0  108.39   20.10
   9  -3   0   88.49   26.20
   9   3   0  125.39   20.20
  -9   3   0   58.69   21.60
  -9   3   0   89.19   25.20
  -9   3   0   96.09   28.10
  -9   3   0   98.29   29.10
  -9   3   0  129.59   30.10
   9   3   0  111.89   27.30
   9   3   0   94.19   24.80
  11  -3   0   15.00   23.40
  11  -3   0   10.40   20.50
 -11  -3   0   12.60   14.20
  11  -3   0   57.69   25.80
  11  -3   0   -2.50   18.80
 -11  -3   0   21.20   21.50
 -11   3   0   24.80   17.60
  11   3   0   14.60   15.10
 -11   3   0   33.50   23.60
 -11   3   0    6.60   17.70
  11   3   0    9.70   11.80
 -11   3   0   24.40   20.70
  11   3   0   14.30   21.20
 -11   3   0   33.50   24.60
 -13  -3   0  205.38   34.60
 -13  -3   0  214.58   31.50
  13  -3   0  190.98   36.60
  13  -3   0  222.68   39.00
  13  -3   0  198.58   42.00
  13  -3   0  131.69   32.50
  13   3   0  213.28   30.30
 -13   3   0  152.58   31.30
 -13   3   0  195.08   38.80
  13   3   0  213.58   37.80
 -13   3   0  126.79   31.10
  13   3   0  191.98   22.70
 -13   3   0  129.89   31.70
 -13   3   0  189.98   42.30
  15  -3   0   94.29   31.10
 -15  -3   0   74.29   23.70
  15  -3   0   77.89   31.10
  15  -3   0   34.50   25.10
  15  -3   0   34.50   22.80
 -15  -3   0  107.19   29.30
  15   3   0   81.99   23.50
  15   3   0   52.49   26.60
 -15   3   0   34.50   23.50
 -15   3   0   44.00   24.60
 -15   3   0  108.99   27.70
  15   3   0   36.30   25.60
 -15   3   0   86.69   30.60
  17  -3   0  603.24   57.99
  17  -3   0  587.04   63.99
  17  -3   0  528.05   57.09
 -17  -3   0  557.74   50.19
 -17  -3   0  535.25   46.40
  17  -3   0  458.25   55.99
 -17   3   0  554.24   56.39
  17   3   0  430.06   36.20
  17   3   0  527.45   47.40
 -17   3   0  521.25   52.49
 -17   3   0  519.45   56.09
 -17   3   0  630.84   58.79
  17   3   0  569.94   54.69
  19  -3   0  279.37   52.09
  19  -3   0  221.18   45.30
  19  -3   0  337.17   51.49
 -19  -3   0  360.66   49.80
 -19  -3   0  349.67   43.50
  19  -3   0  263.27   49.30
 -19   3   0  302.67   51.09
  19   3   0  279.67   47.70
 -19   3   0  309.27   51.79
  19   3   0  294.57   36.60
 -19   3   0  236.38   44.20
  19   3   0  267.67   43.00
  21  -3   0 1074.29   82.69
  21  -3   0 1174.48   89.39
 -21  -3   0 1075.09   69.99
  21  -3   0 1115.29   79.59
  21  -3   0 1054.79   87.39
 -21  -3   0 1110.59   73.29
  21   3   0 1192.28   62.19
 -21   3   0  912.21  151.58
 -21   3   0 1075.59   81.29
 -21   3   0 1112.29   81.49
 -21   3   0  969.50   80.09
  21   3   0 1104.29   80.09
  21   3   0  932.61   67.59
  23  -3   0  597.34   72.69
 -23  -3   0  612.44   59.49
  23  -3   0  593.74   70.79
 -23  -3   0  530.25   58.59
  23  -3   0  513.05   61.49
  23  -3   0  473.35   72.69
 -23   3   0  598.44   71.99
 -23   3   0  472.55   64.69
 -23   3   0  551.24   64.49
  23   3   0  541.35   56.69
 -23   3   0  510.05   78.99
  23   3   0  586.04   65.49
  23   3   0  568.54   51.99
  25  -3   0  791.52   84.59
  25  -3   0  887.21   77.59
  25  -3   0  924.21   86.39
 -25  -3   0  973.90   76.59
 -25  -3   0  815.22   71.29
  25  -3   0  857.01   86.19
 -25   3   0 1100.79   92.29
 -25   3   0  914.81   81.09
  25   3   0  855.71   77.59
 -25   3   0  914.01   80.09
  25   3   0  861.31   73.39
  25   3   0  942.21   74.69
 -25   3   0  830.72   92.39
  25   3   0  915.41   66.59
 -27  -3   0  731.63   70.89
  27  -3   0  836.12   84.99
  27  -3   0  783.82   85.89
 -27  -3   0  778.02   71.99
  27  -3   0  550.84  109.69
  27  -3   0  785.82   76.59
  27   3   0  765.42   65.69
 -27   3   0  832.52   81.59
  27   3   0  772.62   92.09
  27   3   0  825.62   81.09
 -27   3   0  759.72   84.89
 -27   3   0  827.12   78.69
  27   3   0  878.91   75.49
 -27   3   0  604.44  113.49
 -29  -3   0   79.99   36.40
  29  -3   0   16.10   31.50
  29  -3   0   49.10   32.80
  29  -3   0   96.49   45.60
  29  -3   0   57.09   40.70
 -29  -3   0   21.80   33.80
 -29   3   0   17.10   39.80
  29   3   0   80.19   35.30
 -29   3   0   39.90   33.70
  29   3   0   66.29   32.40
  29   3   0   11.60   35.40
 -29   3   0   37.40   39.40
  29   3   0   49.40   31.60
 -31  -3   0  453.95   69.69
 -31  -3   0  453.15   68.39
  31  -3   0  555.54   69.09
  31  -3   0  441.06   78.69
  31  -3   0  338.57   68.49
  31  -3   0  339.27   69.99
  31   3   0  290.87   54.69
 -31   3   0  332.07   65.59
 -31   3   0  317.77   61.89
  31   3   0  317.27   61.89
  31   3   0  448.26   62.19
 -31   3   0  329.47   62.89
 -31   3   0  371.66   75.29
  31   3   0  348.17   56.99
  33  -3   0  -29.80   33.40
  33  -3   0   -1.90   30.30
 -33  -3   0   22.20   23.70
  33  -3   0   32.70   29.20
  33  -3   0  -89.09   30.20
 -33  -3   0 -106.29   40.10
 -33   3   0   -2.90   36.90
  33   3   0  -17.00   24.20
 -33   3   0    5.70   40.30
 -33   3   0   18.10   32.70
  33   3   0   13.20   28.30
 -33   3   0   28.40   30.30
  35  -3   0   23.80   35.50
  35  -3   0   70.39   47.80
 -35  -3   0   25.60   30.70
  35  -3   0   42.00   34.60
  35  -3   0   30.10   43.80
 -35  -3   0   29.00   34.90
 -35   3   0   94.19   46.30
  35   3   0    1.00   30.00
  35   3   0   72.29   39.50
  35   3   0   31.60   33.30
 -35   3   0   -5.90   36.00
 -35   3   0   50.19   51.19
 -35   3   0   -5.20   26.90
  37  -3   0    0.60   36.80
 -37  -3   0   17.10   37.50
 -37  -3   0    0.70   33.20
  37  -3   0   11.80   45.30
 -37   3   0   29.60   36.80
 -37   3   0  128.19   68.29
  37   3   0  102.09   37.90
  37   3   0  -48.50   23.00
  37   3   0   38.40   34.80
   0  -4   0   34.80   22.10
   0   4   0   19.60   16.00
   0   4   0   49.50   16.00
   0   4   0   36.80   21.20
   0   4   0   18.00   15.90
   0   4   0   32.20   23.10
   2  -4   0  165.18   36.00
  -2  -4   0  136.89   30.50
   2   4   0  126.19   31.50
   2   4   0  166.68   35.70
  -2   4   0  127.99   22.00
   2   4   0  141.49   24.10
   2   4   0   86.79   19.80
  -2   4   0  131.99   26.20
  -2   4   0  134.69   33.00
  -2   4   0  130.59   26.60
  -2   4   0  117.49   30.20
   2   4   0  147.39   19.00
   4  -4   0  -10.40   17.00
   4  -4   0   -4.00   17.20
   4   4   0   -4.50   16.10
  -4   4   0   17.40   15.80
   4   4   0    2.40   18.20
   4   4   0   19.40   13.00
  -4   4   0  -13.80   14.30
  -4   4   0    7.30   13.40
  -4   4   0   -5.70   15.70
  -4   4   0   26.10   22.80
   6  -4   0  752.22   60.39
   6  -4   0  799.42   49.30
   6  -4   0  786.82   61.39
   6   4   0  837.62   54.89
   6   4   0  809.22   36.30
   6   4   0  760.92   51.99
   6   4   0  760.32   55.39
  -6   4   0  767.42   59.19
  -6   4   0  884.71   65.29
  -6   4   0  786.22   49.00
  -6   4   0  790.52   50.89
  -6   4   0  790.22   52.49
   8  -4   0  382.06   50.69
   8  -4   0  332.47   39.90
   8  -4   0  321.47   51.29
  -8   4   0  340.77   39.00
  -8   4   0  320.27   47.90
  -8   4   0  302.57   43.20
  -8   4   0  298.27   45.50
  -8   4   0  316.17   37.30
   8   4   0  354.06   39.70
   8   4   0  366.16   24.10
   8   4   0  349.57   39.40
   8   4   0  374.46   26.20
  10  -4   0  451.15   52.69
  10  -4   0  396.56   44.40
  10  -4   0  453.45   53.59
 -10   4   0  402.06   57.79
 -10   4   0  419.26   49.20
  10   4   0  451.05   28.80
  10   4   0  388.66   42.20
 -10   4   0  334.37   38.80
 -10   4   0  338.27   44.90
 -10   4   0  428.86   45.50
  10   4   0  374.06   41.10
  12  -4   0  605.44   55.49
  12  -4   0  589.64   62.39
  12  -4   0  628.04   59.29
  12   4   0  656.53   52.49
  12   4   0  535.45   54.09
 -12   4   0  619.24   52.19
  12   4   0  615.14   32.80
 -12   4   0  721.83   59.79
 -12   4   0  588.74   57.69
  12   4   0  648.14   49.80
 -12   4   0  605.14   63.79
 -12   4   0  637.04   55.79
 -14  -4   0    4.30   15.00
  14  -4   0  -21.30   21.60
  14  -4   0  -32.60   17.20
  14   4   0    7.70   16.80
 -14   4   0    8.70   20.60
  14   4   0   11.30   22.30
 -14   4   0  -29.50   18.30
  14   4   0   28.70   16.30
  14   4   0   -0.40   11.70
 -14   4   0  -31.60   17.40
 -14   4   0   -1.10   18.00
  16  -4   0  742.03   72.09
  16  -4   0  672.53   65.49
 -16  -4   0  568.54   44.70
  16  -4   0  583.94   61.39
 -16   4   0  588.24   61.49
  16   4   0  609.24   38.40
  16   4   0  586.64   44.70
  16   4   0  590.74   55.69
 -16   4   0  549.95   62.19
 -16   4   0  520.25   57.19
  18  -4   0  539.95   62.99
  18  -4   0  628.84   65.49
 -18  -4   0  586.04   57.39
  18  -4   0  462.85   64.09
 -18  -4   0  634.94   50.99
  18  -4   0  551.24   69.09
 -18   4   0  531.35   61.59
 -18   4   0  605.74   65.89
 -18   4   0  532.25   61.49
  18   4   0  585.54   48.50
  18   4   0  548.55   40.90
  18   4   0  460.65   55.19
 -20  -4   0   29.50   22.70
  20  -4   0   35.40   35.80
  20  -4   0   19.30   28.80
 -20  -4   0   14.70   26.50
  20  -4   0   -3.00   25.50
  20  -4   0  -32.90   34.70
  20   4   0    1.20   19.80
 -20   4   0  -12.20   21.00
 -20   4   0    3.70   26.30
  20   4   0  -14.00   21.80
  20   4   0    9.50   18.60
 -20   4   0   -2.80   23.10
 -22  -4   0   -3.00   21.60
  22  -4   0   12.80   28.90
 -22  -4   0   37.90   24.40
  22  -4   0  -20.90   21.10
  22  -4   0   -1.00   27.80
  22  -4   0    6.20   28.80
  22   4   0   26.30   21.80
 -22   4   0   -8.10   24.60
  22   4   0  -21.50   22.50
 -22   4   0   49.80   34.80
 -22   4   0    1.90   25.60
  22   4   0  -16.30   19.00
  24  -4   0   42.80   38.90
 -24  -4   0   25.80   28.40
  24  -4   0  -10.80   32.70
  24  -4   0   -5.30   38.30
  24  -4   0   78.19   36.20
 -24  -4   0    0.90   19.80
  24   4   0   38.80   33.20
 -24   4   0   54.49   32.80
  24   4   0   30.10   22.10
  24   4   0  -29.20   17.70
 -24   4   0   22.10   29.30
 -24   4   0   -2.00   28.90
  26  -4   0   21.20   32.20
 -26  -4   0   33.50   31.30
  26  -4   0   46.70   32.50
  26  -4   0   29.40   33.00
  26  -4   0   43.70   30.60
 -26  -4   0   51.29   32.90
  26   4   0   74.19   28.80
  26   4   0   46.10   28.70
 -26   4   0   67.79   37.80
 -26   4   0   69.79   48.10
 -26   4   0   42.90   36.70
  26   4   0   54.79   34.30
 -28  -4   0    8.90   28.30
  28  -4   0   29.70   33.30
  28  -4   0   61.59   36.90
  28  -4   0   22.50   30.10
  28  -4   0    9.00   29.50
 -28  -4   0   21.40   25.70
 -28   4   0   26.30   33.60
  28   4   0   38.60   45.70
  28   4   0   23.80   29.50
  28   4   0   36.00   28.50
 -28   4   0    8.60   29.90
 -28   4   0   14.10   28.40
  28   4   0   26.50   28.70
 -28   4   0   57.29   37.30
  30  -4   0   60.39   33.20
 -30  -4   0   34.60   32.80
  30  -4   0   46.20   37.10
 -30  -4   0  -10.10   25.80
  30  -4   0  -14.60   31.10
  30   4   0  -23.30   29.70
 -30   4   0  -18.50   30.80
  30   4   0   59.09   32.10
  30   4   0   42.40   30.10
  30   4   0  112.09   35.70
 -30   4   0   68.59   43.90
 -30   4   0  -31.30   60.79
 -30   4   0   54.79   41.50
  32  -4   0  145.89   47.40
 -32  -4   0  167.28   43.30
  32  -4   0  166.88   53.99
  32  -4   0  211.68   60.09
  32   4   0  218.08   50.79
  32   4   0  143.09   48.20
 -32   4   0  160.18   49.00
 -32   4   0  175.38   51.19
  32   4   0  202.58   50.09
 -32   4   0  203.78   63.59
  32   4   0  177.78   42.50
 -34  -4   0   56.39   36.50
  34  -4   0   -7.10   34.90
  34  -4   0  -42.90   32.90
 -34  -4   0   12.20   30.10
  34  -4   0   71.99   34.00
  34   4   0  -24.80   24.70
  34   4   0   17.20   29.60
 -34   4   0   33.40   38.50
 -34   4   0  -16.30   44.70
  34   4   0   10.80   32.00
 -34   4   0  -34.90   33.00
  -1  -5   0   -6.70   16.10
   1  -5   0    4.30   18.00
  -1   5   0   24.60   15.90
   1   5   0   25.90   17.40
   1   5   0   26.50   23.20
   1   5   0    0.60   13.70
  -1   5   0    1.20   16.00
   1   5   0    0.90   10.70
   1   5   0   -5.10   18.60
  -1   5   0    4.60   18.80
  -1   5   0    3.60   12.50
  -1   5   0    4.90   19.90
   3  -5   0   57.69   27.50
  -3  -5   0   52.99   23.20
  -3   5   0   37.20   17.80
   3   5   0   69.09   20.20
   3   5   0   53.69   27.10
   3   5   0   37.30   25.00
   3   5   0   63.59   20.70
  -3   5   0   58.39   20.80
  -3   5   0   35.10   21.50
  -3   5   0   68.89   26.10
  -3   5   0   -0.80   20.50
   5  -5   0 1063.69   73.49
  -5   5   0  975.40   62.19
   5   5   0  977.40   69.79
   5   5   0 1080.19   69.49
   5   5   0 1095.89   66.49
  -5   5   0 1027.60   54.79
  -5   5   0  977.80   74.59
  -5   5   0 1049.59   62.39
  -5   5   0 1121.49   77.09
   5   5   0 1079.69   49.40
   7  -5   0   51.29   28.40
   7  -5   0  146.29   40.70
   7   5   0   65.89   30.50
   7   5   0   81.89   29.90
  -7   5   0   90.89   26.70
  -7   5   0  101.29   34.20
  -7   5   0   98.09   28.50
  -7   5   0  104.39   30.80
  -7   5   0   49.90   28.40
   7   5   0  114.09   32.80
   9  -5   0 1196.08   69.59
   9  -5   0 1110.99   81.69
   9  -5   0 1180.98   82.69
   9   5   0 1233.08   50.09
  -9   5   0 1204.28   68.59
  -9   5   0 1039.20   77.29
   9   5   0 1195.18   71.39
  -9   5   0 1138.59   71.79
   9   5   0 1083.69   68.09
  -9   5   0 1088.49   83.49
   9   5   0 1165.48   75.29
  11  -5   0  390.66   65.59
  11  -5   0  352.86   52.19
  11  -5   0  332.37   57.09
 -11   5   0  312.67   50.09
 -11   5   0  325.87   60.29
  11   5   0  408.36   53.59
  11   5   0  332.27   47.90
 -11   5   0  379.26   46.80
 -11   5   0  307.57   49.70
  13  -5   0  211.88   42.20
  13  -5   0  192.88   46.20
  13  -5   0  222.18   52.59
 -13   5   0  200.48   44.90
  13   5   0  171.88   40.60
  13   5   0  215.78   27.10
 -13   5   0  213.18   41.00
 -13   5   0  147.99   42.10
  13   5   0  177.58   36.60
 -13   5   0  177.98   46.30
  15  -5   0  368.36   81.69
  15  -5   0  194.38   50.59
  15  -5   0  157.38   40.90
  15   5   0  238.18   43.20
 -15   5   0  218.28   46.40
 -15   5   0  269.87   53.49
 -15   5   0  203.78   51.59
 -15   5   0  163.88   39.40
  15   5   0  189.28   28.20
  15   5   0  241.58   31.50
  15   5   0  266.47   48.00
  17  -5   0    5.20   26.90
  17  -5   0   49.50   31.90
  17  -5   0   22.30   33.40
  17   5   0   61.19   20.10
 -17   5   0   59.49   32.50
  17   5   0   24.50   26.70
  17   5   0   55.19   20.10
 -17   5   0   36.50   31.80
  17   5   0   42.00   23.40
 -17   5   0   30.00   28.00
  19  -5   0  124.19   42.50
  19  -5   0  187.78   49.10
  19  -5   0  152.88   50.29
 -19   5   0  120.49   45.10
 -19   5   0  130.89   44.70
 -19   5   0  152.08   43.30
  19   5   0  227.08   47.10
  19   5   0  173.48   39.10
  19   5   0  136.99   29.20
  19   5   0  175.48   29.20
  21  -5   0   31.10   32.40
  21  -5   0   53.59   35.60
  21  -5   0   40.50   34.10
 -21   5   0   15.40   28.10
 -21   5   0   56.09   34.00
  21   5   0   39.90   28.20
  21   5   0   21.50   21.50
  21   5   0   -2.60   19.60
  21   5   0   53.69   22.40
  23  -5   0   62.39   34.50
 -23  -5   0  176.98   36.20
  23  -5   0   44.90   36.10
  23  -5   0   98.99   44.20
 -23   5   0   96.79   37.30
  23   5   0   94.69   29.30
  23   5   0  116.69   37.70
 -23   5   0   76.59   41.30
 -23   5   0  120.69   44.90
  23   5   0  105.19   28.40
  23   5   0  106.29   39.30
 -25  -5   0   12.30   20.30
  25  -5   0   -6.50   28.00
  25  -5   0  -51.29   24.30
  25  -5   0    2.20   29.80
  25   5   0   -0.30   21.00
 -25   5   0  -45.40   28.40
  25   5   0  -44.70   16.50
 -25   5   0   38.10   36.30
 -25   5   0    2.90   28.60
  25   5   0   16.40   30.80
 -25   5   0  -31.60   30.60
 -27  -5   0    7.60   21.70
  27  -5   0   -4.00   36.60
  27  -5   0   40.00   30.30
  27  -5   0   -2.90   28.70
 -27   5   0   19.20   29.10
  27   5   0   33.30   34.30
  27   5   0   14.60   23.70
  27   5   0   44.10   23.40
 -27   5   0   22.50   34.70
 -27   5   0   37.70   37.90
  29  -5   0   20.70   35.10
  29  -5   0   41.10   42.20
  29  -5   0   50.19   33.50
 -29  -5   0  -20.10   26.70
 -29   5   0  -13.20   36.10
  29   5   0   14.80   33.70
  29   5   0   53.19   34.40
 -29   5   0   26.30   39.80
 -29   5   0   56.39   42.70
  29   5   0   27.90   26.40
 -29   5   0   -5.00   38.40
  31  -5   0    2.60   39.70
  31  -5   0  -31.00   32.00
 -31  -5   0   -2.80   25.00
  31   5   0   26.90   38.90
 -31   5   0  -56.19   35.90
  31   5   0   -5.90   25.60
 -31   5   0  -44.90   30.90
  31   5   0   28.80   38.70
 -31   5   0  -24.50   29.40
  31   5   0   27.30   28.40
   0  -6   0  313.37   52.59
   0   6   0  285.87   41.00
   0   6   0  298.07   41.80
   0   6   0  307.07   57.09
   0   6   0  327.07   56.59
   2  -6   0   -4.80   16.90
  -2  -6   0  -12.90   17.10
   2   6   0   16.00   19.10
  -2   6   0   14.40   17.80
  -2   6   0   -0.50   14.60
   2   6   0  -25.90   14.30
   2   6   0   42.20   26.60
  -2   6   0   44.80   27.80
  -2   6   0  -33.30   16.50
   2   6   0   -7.50   20.90
  -2   6   0  -18.30   16.30
   4  -6   0  751.42   67.99
  -4   6   0  726.43   47.70
   4   6   0  668.23   62.29
   4   6   0  667.13   48.00
  -4   6   0  762.12   73.39
  -4   6   0  696.63   58.89
   4   6   0  658.03   66.69
  -4   6   0  698.63   70.49
   4   6   0  661.03   48.30
   6  -6   0  158.38   43.40
  -6   6   0   77.99   31.80
  -6   6   0  103.59   38.90
   6   6   0  183.08   41.80
  -6   6   0   87.19   34.10
   6   6   0  171.58   30.30
   6   6   0   95.79   33.10
   6   6   0  126.59   38.40
  -6   6   0  174.98   33.20
   8  -6   0  232.18   47.20
   8   6   0  378.66   55.79
  -8   6   0  310.27   67.79
   8   6   0  356.46   35.90
  -8   6   0  367.56   54.59
  -8   6   0  339.27   44.90
   8   6   0  439.06   59.99
   8   6   0  422.76   61.29
  10  -6   0  217.68   49.40
  10   6   0  204.18   42.30
 -10   6   0  114.89   38.60
 -10   6   0  133.59   41.10
 -10   6   0  155.48   36.60
  10   6   0  166.38   40.50
  10   6   0  223.68   48.30
  10   6   0  185.38   29.40
  12  -6   0  180.58   48.20
 -12   6   0  187.88   49.99
  12   6   0  171.38   42.40
  12   6   0  176.48   28.00
 -12   6   0  189.28   40.90
 -12   6   0   69.29   34.50
  12   6   0  180.78   44.30
  12   6   0  172.38   45.10
  14  -6   0   35.20   29.40
  14  -6   0   12.10   24.90
  14  -6   0   27.50   29.10
  14   6   0   13.80   23.20
 -14   6   0  -42.30   18.00
  14   6   0   23.60   16.00
  14   6   0   38.90   28.80
 -14   6   0    6.40   23.50
  14   6   0   21.90   27.80
 -14   6   0   18.40   30.40
  16  -6   0  199.18   48.90
  16  -6   0  113.19   50.59
 -16   6   0  157.28   53.49
  16   6   0  193.28   42.50
  16   6   0  223.08   46.20
 -16   6   0  116.29   38.50
 -16   6   0  174.98   48.70
  16   6   0  186.58   30.40
  16   6   0  216.28   47.20
  18  -6   0  363.06   63.39
  18  -6   0  189.88   54.29
  18  -6   0  199.08   53.99
 -18   6   0  333.87   62.99
  18   6   0  292.67   52.09
  18   6   0  224.08   32.60
  18   6   0  264.27   46.80
 -18   6   0  276.77   87.49
  18   6   0  287.87   30.20
 -18   6   0  228.68   52.69
  20  -6   0  750.42   82.69
  20  -6   0  751.12   88.19
  20  -6   0  749.73   80.39
  20   6   0  807.92   48.90
  20   6   0  766.62   67.29
  20   6   0  627.34   67.39
  20   6   0  866.31   52.39
 -20   6   0  875.41   82.19
 -20   6   0  943.11   87.49
 -20   6   0  932.51   90.09
  22  -6   0   -1.60   29.00
  22  -6   0   19.90   33.60
  22  -6   0   -2.60   29.60
  22   6   0   49.00   31.20
 -22   6   0   73.49   44.50
  22   6   0   48.10   23.40
 -22   6   0   21.40   29.60
 -22   6   0   64.39   41.10
  22   6   0   59.99   27.70
  22   6   0   68.49   22.80
  24  -6   0  490.45   77.39
  24  -6   0  342.97   70.79
  24  -6   0  543.85   84.89
 -24   6   0  533.75   84.29
  24   6   0  580.74   49.50
 -24   6   0  488.15   77.19
  24   6   0  421.26   45.80
  24   6   0  572.94   69.29
  24   6   0  546.65   61.39
 -24   6   0  352.16   69.89
  26  -6   0  -12.50   33.70
  26  -6   0  -14.40   61.09
  26  -6   0    3.20   33.80
 -26   6   0  104.19   60.39
 -26   6   0   31.30   38.80
  26   6   0   10.90   28.30
  26   6   0   -4.00   20.50
  26   6   0   22.00   26.20
  26   6   0   35.00   24.50
 -26   6   0   14.90   37.60
 -26   6   0    0.00   36.50
  28  -6   0  240.28   61.79
  28  -6   0  149.19   54.69
  28  -6   0  209.58   52.59
  28   6   0  255.27   42.70
  28   6   0  170.98   38.10
 -28   6   0  314.27   68.89
 -28   6   0  225.18   81.19
  28   6   0  166.68   39.30
  28   6   0  300.07   58.79
 -28   6   0  174.18   57.19
  -1  -7   0   20.40   25.30
   1  -7   0   32.90   26.70
  -1   7   0   14.30   22.90
   1   7   0   33.20   31.00
   1   7   0   45.10   23.20
  -1   7   0  -26.30   21.50
   1   7   0   -6.90   24.70
  -1   7   0  -19.60   17.80
   3  -7   0   17.70   24.90
   3   7   0   14.40   26.80
  -3   7   0  -14.20   21.90
   3   7   0   10.90   24.00
  -3   7   0   -0.50   25.20
  -3   7   0   16.40   24.40
   3   7   0  -11.80   17.90
  -3   7   0  -14.30   25.20
   5  -7   0   93.19   34.50
  -5   7   0   68.79   31.20
  -5   7   0   65.59   34.00
   5   7   0   80.79   39.40
   5   7   0  101.39   28.00
   5   7   0  135.99   49.50
  -5   7   0   70.59   22.50
  -5   7   0   66.39   38.30
   5   7   0   46.40   27.40
   7  -7   0    7.10   25.20
  -7   7   0   24.60   22.10
   7   7   0   70.69   49.70
   7   7   0   34.40   32.70
  -7   7   0   16.40   27.70
  -7   7   0   37.30   30.20
   7   7   0   31.30   19.70
  -7   7   0   12.70   28.60
   7   7   0   35.20   25.10
   9  -7   0   89.29   41.60
   9   7   0  129.29   38.80
   9   7   0  130.19   49.00
  -9   7   0   97.39   40.30
  -9   7   0  100.69   36.60
   9   7   0  162.78   46.30
  -9   7   0   97.79   31.40
   9   7   0  141.29   28.40
  -9   7   0  138.29   46.50
  11  -7   0   84.09   41.10
  11   7   0   95.39   33.90
  11   7   0   76.59   33.20
 -11   7   0  114.09   36.20
 -11   7   0   83.29   46.20
  11   7   0   65.89   32.00
  11   7   0  188.78   31.50
 -11   7   0   79.79   28.60
  13  -7   0   20.60   26.80
  13   7   0   -6.30   19.40
  13   7   0   12.90   21.60
 -13   7   0    4.70   24.50
 -13   7   0   12.20   23.20
 -13   7   0   22.40   32.20
  13   7   0   28.20   24.10
 -13   7   0  -19.30   21.00
  13   7   0  -25.70   13.50
  15  -7   0   12.90   30.70
 -15   7   0   28.50   30.40
  15   7   0   65.79   28.30
 -15   7   0   52.69   31.00
  15   7   0   60.69   31.60
 -15   7   0   67.39   39.10
 -15   7   0    7.20   28.20
  15   7   0   65.29   20.00
  17  -7   0    4.50   29.70
 -17   7   0   44.80   32.50
  17   7   0   28.00   28.90
 -17   7   0   13.30   65.09
  17   7   0    8.00   26.50
  17   7   0  -28.30   21.00
 -17   7   0    2.50   26.90
  19  -7   0   93.19   42.90
  19  -7   0    3.60   33.30
  19  -7   0   63.99   46.70
 -19   7   0   99.69   45.20
  19   7   0   67.49   31.90
 -19   7   0   99.69   39.80
 -19   7   0   43.90   39.90
  19   7   0   78.89   24.50
  19   7   0   25.60   23.30
  19   7   0   77.89   34.40
  21  -7   0  -30.10   28.30
  21  -7   0   44.50   34.90
  21  -7   0  -23.50   41.80
 -21   7   0   11.20   33.50
  21   7   0   16.10   21.70
  21   7   0  -11.10   18.10
  21   7   0  -33.80   23.80
 -21   7   0    8.30   31.80
  21   7   0  -11.80   17.70
 -21   7   0   -9.10   28.20
  23  -7   0   42.40   36.30
  23  -7   0   17.90   35.50
  23  -7   0  -54.89   29.60
  23   7   0   14.80   25.20
  23   7   0  -44.60   24.80
 -23   7   0   21.10   33.20
 -23   7   0   32.70   40.30
  23   7   0  -44.80   27.20
 -23   7   0    7.80   31.70
  25  -7   0    4.40   43.40
  25  -7   0  -72.09   26.80
  25   7   0  -39.00   19.30
 -25   7   0  -10.70   27.50
  25   7   0   26.60   29.50
  25   7   0   23.50   31.70
 -25   7   0  -62.59   26.60
  25   7   0  -14.20   27.50
   0  -8   0   -6.80   25.10
   0   8   0   54.99   35.50
   0   8   0    9.20   27.80
   0   8   0   52.09   28.00
   2  -8   0  -19.80   21.80
   2   8   0   15.00   27.30
  -2   8   0    1.80   30.50
   2   8   0   23.10   22.80
   2   8   0  -28.10   20.40
   2   8   0    9.50   26.70
  -2   8   0   43.90   31.20
  -2   8   0    2.00   24.70
   4  -8   0   82.79   36.30
   4   8   0   97.89   36.70
  -4   8   0   31.00   32.00
  -4   8   0   64.09   32.90
   4   8   0  112.19   43.00
   4   8   0  112.69   32.90
   4   8   0   56.29   33.80
   6  -8   0    6.30   27.10
  -6   8   0   41.90   42.80
   6   8   0   -1.30   21.80
   6   8   0   -5.60   22.10
  -6   8   0    6.50   19.10
   6   8   0   18.00   31.40
  -6   8   0  -21.90   25.80
   6   8   0   11.90   27.20
   8  -8   0   52.49   34.50
  -8   8   0   85.89   35.70
   8   8   0   54.09   27.90
  -8   8   0  168.78   45.70
   8   8   0  135.19   43.40
   8   8   0  107.89   40.50
  -8   8   0  123.59   29.40
   8   8   0  124.49   40.20
  -8   8   0   40.50   42.00
  10  -8   0   18.70   25.00
  10   8   0   17.90   27.60
  10   8   0  -15.00   19.00
  10   8   0  -40.60   19.80
  10   8   0  -20.80   18.80
 -10   8   0  -37.30   24.40
 -10   8   0   -5.80   20.40
 -10   8   0   16.40   32.20
 -10   8   0   -8.20   25.90
  12  -8   0   18.00   32.50
  12   8   0   62.69   33.70
 -12   8   0  102.29   49.40
  12   8   0  -32.60   28.20
 -12   8   0   21.80   26.10
  12   8   0  111.99   38.90
 -12   8   0   48.40   37.70
 -12   8   0  117.49   44.40
  12   8   0   58.09   26.10
  14  -8   0  -39.60   27.50
  14   8   0   -7.40   26.40
 -14   8   0   59.39   39.50
 -14   8   0   10.60   24.50
 -14   8   0   28.30   39.00
 -14   8   0   -5.00   28.50
  14   8   0  -19.60   16.60
  16  -8   0   83.59   42.30
 -16   8   0    2.70   44.90
 -16   8   0  105.59   47.30
  16   8   0   53.39   37.70
  16   8   0   78.39   37.30
  16   8   0  132.39   28.60
 -16   8   0  119.19   38.30
  16   8   0   70.19   31.80
  18  -8   0   68.29   36.40
 -18   8   0   -9.50   25.80
  18   8   0  -25.60   22.30
 -18   8   0  -22.20   28.30
  18   8   0  -26.30   24.30
  18   8   0  -10.90   26.80
  -1   9   0   17.20   32.10
   1   9   0   45.10   41.30
   1   9   0   95.29   40.10
  -1   9   0  102.79   35.60
   1   9   0  122.89   46.00
   3  -9   0   48.30   33.30
   3   9   0  144.69   40.50
   3   9   0  101.59   41.30
   3   9   0   94.79   42.90
  -3   9   0  156.18   46.90
   5  -9   0   68.39   44.10
   5   9   0  156.08   43.40
  -5   9   0  200.08   48.70
  -5   9   0  125.99   48.40
   5   9   0  248.88   47.10
   5   9   0  182.58   50.49
  40   0  -1   50.99   48.50
 -40   0   1   -5.00   27.60
  40   0  -1   -0.20   29.00
  38   0  -1  -68.99   26.80
 -38   0   1  -13.10   28.30
 -38   0   1   10.00   40.60
  38   0  -1   34.00   31.80
  38   0  -1  -31.40   31.30
 -38   0   1  -25.30   25.00
  38   0  -1   -9.60   32.40
  36   0  -1   27.70   28.00
  36   0  -1   50.29   39.90
 -36   0   1    7.70   28.10
 -36   0   1    1.00   31.70
 -36   0   1   22.90   31.20
  36   0  -1   87.89   83.79
  36   0  -1    2.40   31.40
  34   0  -1   40.20   33.50
  34   0  -1  -39.10   22.70
  34   0  -1   37.00   39.30
 -34   0   1   10.90   32.40
  34   0  -1   -1.20   29.20
 -34   0   1   -5.50   30.80
 -34   0   1   -3.60   26.10
  32   0  -1    8.30   24.50
  32   0  -1   33.10   36.30
 -32   0   1   17.90   24.80
  32   0  -1   25.30   35.20
 -32   0   1  -22.80   22.80
  32   0  -1  -29.20   26.30
  30   0  -1   46.50   35.90
  30   0  -1   27.60   33.80
 -30   0   1   20.00   27.80
 -30   0   1  -23.00   27.20
  30   0  -1   30.00   25.40
 -30   0   1  -18.50   24.30
  30   0  -1   17.70   27.20
  28   0  -1   -7.70   28.20
 -28   0   1  -11.30   27.00
 -28   0   1    7.80   24.00
  28   0  -1   23.00   31.20
  28   0  -1  -36.10   16.90
  28   0  -1  -18.90   25.00
  26   0  -1  -46.70   22.60
  26   0  -1   -3.40   28.50
 -26   0   1  -27.60   15.20
  26   0  -1    5.50   26.90
 -26   0   1  -14.00   21.10
  26   0  -1   23.20   24.30
 -26   0   1   13.50   25.80
 -26   0   1  -14.10   25.90
  24   0  -1    4.90   20.30
 -24   0   1   -9.10   25.40
 -24   0   1   -7.90   20.60
 -24   0   1   12.20   17.20
  24   0  -1   20.10   23.00
 -24   0   1    6.30   23.30
  24   0  -1    4.20   23.10
 -22   0   1  -13.80   16.30
  22   0  -1    9.10   19.00
  22   0  -1  -13.90   20.40
 -22   0   1   25.00   25.60
 -22   0   1  -34.50   20.60
  22   0  -1   -2.30   20.80
 -22   0   1  -18.40   12.80
 -20   0   1   -8.20   18.20
 -20   0   1   -5.20   17.00
  20   0  -1    0.70   18.30
  20   0  -1   -0.80   18.80
  20   0  -1    6.30   19.40
 -20   0   1  -20.50   18.70
 -20   0   1   18.40   16.20
  18   0  -1   -4.50   18.90
 -18   0   1    6.30   15.40
 -18   0   1    5.40   21.90
 -18   0   1   -0.20   17.60
  18   0  -1  -10.90   16.70
 -18   0   1  -35.90   14.00
  18   0  -1  -11.60   15.80
 -16   0   1   19.60   16.60
 -16   0   1   -1.80   19.10
  16   0  -1    7.40   20.00
 -16   0   1  -12.10   15.00
  16   0  -1    2.60   20.10
 -16   0   1    9.30   22.60
  16   0  -1   13.50   18.00
 -14   0   1   18.90   20.00
 -14   0   1  -18.20   13.20
 -14   0   1   -0.30   17.80
  14   0  -1   22.30   19.20
 -14   0   1   16.10   22.70
 -14   0   1   10.80   17.30
  14   0  -1  -20.50   15.20
  14   0  -1    7.10   19.70
  12   0  -1   -8.70   13.80
 -12   0   1   13.10   16.20
 -12   0   1  -18.30   12.60
 -12   0   1   -5.80   18.40
  12   0  -1  -11.80   14.20
  12   0  -1   -5.70   13.10
 -12   0   1   -9.00   14.80
 -10   0   1  -19.40   13.10
 -10   0   1  -19.40   10.30
  10   0  -1    0.80   13.20
  10   0  -1  -11.60   12.00
 -10   0   1   -5.80   14.30
 -10   0   1    2.30   15.60
 -10   0   1    5.90   19.00
  10   0  -1   -9.00   11.70
   8   0  -1   -3.10   13.50
  -8   0   1    2.00   14.80
  -8   0   1  -17.70   10.70
  -8   0   1   -5.60   16.10
  -8   0   1   -3.40   10.80
   8   0  -1    2.20   12.50
   8   0  -1    7.50   11.90
   8   0  -1    5.30   11.30
  -8   0   1    6.80   13.70
   6   0  -1   12.80   10.60
  -6   0   1    2.80   10.30
  -6   0   1   -9.50    8.80
  -6   0   1   -0.60   12.00
  -6   0   1    8.00    9.70
   6   0  -1    3.30    9.50
  -6   0   1    4.10   13.50
   6   0  -1    2.00   11.50
   6   0  -1   19.80   10.20
   4   0  -1    0.70    4.50
  -4   0   1   -1.60    6.00
   4   0  -1    2.00    5.80
   4   0  -1    6.30    5.40
  -4   0   1   11.90    5.80
   4   0  -1    1.40    5.60
  -4   0   1   -1.40    7.80
   2   0   1    0.70    8.10
  -2   0  -1   -1.00    4.30
  -2   0  -1   -1.70    4.00
   2   0   1   -1.30    5.80
   2   0   1   -3.70    3.10
   2   0   1    0.30    8.60
  -4   0  -1    8.40    9.10
   4   0   1    3.20   10.00
   4   0   1   -1.30   10.20
  -4   0  -1    2.10   11.00
  -4   0  -1  -11.10    9.40
   4   0   1   -1.40   10.20
  -4   0  -1    6.40   13.40
   4   0   1    1.10   13.60
   6   0   1    5.70   14.40
  -6   0  -1    8.50   15.30
   6   0   1    9.40   13.60
  -6   0  -1   -0.10   13.50
  -6   0  -1    9.20   16.30
  -6   0  -1    3.60   11.10
   6   0   1    4.50   18.80
   6   0   1    3.60   13.00
  -8   0  -1   -3.70   15.40
   8   0   1   -2.30   15.00
   8   0   1  -15.80   19.20
  -8   0  -1   11.50   17.80
  -8   0  -1    4.00   12.00
   8   0   1    0.40   13.00
  -8   0  -1   -1.40   13.10
   8   0   1   -4.00   15.10
  10   0   1  -12.90   13.70
  10   0   1  -15.20   14.20
 -10   0  -1    5.30   16.40
 -10   0  -1   -9.50   16.40
 -10   0  -1   -8.40   15.70
 -10   0  -1   13.00   13.10
  10   0   1   10.90   20.80
  10   0   1    8.10   16.70
  12   0   1   -0.20   16.60
 -12   0  -1    2.20   14.90
 -12   0  -1    9.40   18.80
 -12   0  -1   -6.90   16.90
  12   0   1   -8.90   16.00
  12   0   1   35.00   32.20
 -12   0  -1    0.40   21.70
  12   0   1   -1.80   22.30
 -14   0  -1   17.00   21.20
 -14   0  -1  -10.70   15.40
 -14   0  -1   43.60   27.00
  14   0   1   22.70   21.50
  14   0   1   18.00   27.00
  14   0   1    7.60   19.30
  14   0   1    8.90   21.40
 -14   0  -1   14.20   19.40
 -16   0  -1   -0.90   19.80
 -16   0  -1   21.10   27.00
 -16   0  -1    3.60   15.20
  16   0   1  -21.20   14.80
  16   0   1  -14.70   18.40
 -16   0  -1    7.90   17.80
  16   0   1   -8.00   17.80
  18   0   1   11.80   20.00
 -18   0  -1  -14.30   12.30
  18   0   1  -13.30   16.50
 -18   0  -1   21.40   23.80
 -18   0  -1    0.50   19.20
  18   0   1  -23.80   16.20
 -18   0  -1   -0.20   18.70
 -20   0  -1   -7.30   17.40
  20   0   1   -3.40   20.40
 -20   0  -1  -11.50   23.10
  20   0   1   35.40   23.90
 -20   0  -1  -33.00   13.80
  20   0   1    8.80   21.90
 -20   0  -1  -16.00   16.60
  22   0   1   17.20   25.70
 -22   0  -1    7.10   15.70
 -22   0  -1    1.40   23.80
  22   0   1  -17.10   20.40
  22   0   1  -17.30   19.80
 -22   0  -1    1.40   22.50
 -22   0  -1    2.10   27.10
 -24   0  -1    9.50   19.50
 -24   0  -1   15.60   30.00
 -24   0  -1    5.00   23.50
  24   0   1  -11.60   20.40
  24   0   1   13.70   24.40
  24   0   1  -18.00   23.30
 -26   0  -1  -22.70   28.20
  26   0   1   23.30   29.10
 -26   0  -1   -6.30   18.30
 -26   0  -1  -48.10   22.40
 -26   0  -1  -24.00   22.20
  26   0   1  -31.80   22.00
  26   0   1   -4.00   22.90
  28   0   1   -1.90   28.20
 -28   0  -1  -19.10   28.20
 -28   0  -1    7.20   27.40
  28   0   1  -22.70   25.60
 -28   0  -1   -9.40   22.00
  28   0   1  -21.10   21.30
 -28   0  -1   17.90   29.20
 -30   0  -1   19.10   29.30
  30   0   1    2.70   33.60
  30   0   1   19.40   31.50
  30   0   1  -45.50   22.30
 -30   0  -1  -16.20   28.10
  30   0   1   37.10   36.60
 -32   0  -1  -46.80   28.60
  32   0   1  -40.60   25.00
  32   0   1   11.60   36.90
  32   0   1   25.20   24.40
  32   0   1  -15.60   29.90
 -32   0  -1    9.30   30.50
 -32   0  -1   -6.40   27.60
  34   0   1   58.79   40.50
 -34   0  -1   30.80   30.80
  34   0   1   56.39   43.80
 -34   0  -1  -22.60   31.10
  34   0   1   12.10   29.00
 -34   0  -1   34.60   35.20
  34   0   1    6.30   38.20
 -36   0  -1  -11.40   49.80
  36   0   1   65.79   42.00
 -36   0  -1    6.00   29.30
  36   0   1   -6.40   35.50
  36   0   1  -15.50   26.00
 -36   0  -1  -38.10   36.50
  36   0   1   30.00   39.40
 -38   0  -1  -31.20   26.80
  38   0   1   14.00   38.30
 -38   0  -1  -58.29   31.90
  38   0   1  -37.90   28.50
 -38   0  -1  -12.80   32.70
  38   0   1  -27.90   26.80
  39  -1  -1   21.60   42.30
 -39  -1   1  -49.00   32.10
  39  -1  -1  -18.60   25.60
 -39  -1   1  -18.90   27.30
 -39  -1   1   12.20   22.70
  39  -1  -1  -13.20   38.00
  39   1  -1  -56.49   33.60
 -39   1   1    6.00   28.70
  39   1  -1    5.80   29.50
 -39   1   1  -58.19   27.10
  39   1  -1  -16.10   37.00
 -39   1   1   80.39   43.10
  39   1  -1  -20.90   37.90
  37  -1  -1  148.39   55.59
 -37  -1   1  120.69   46.60
 -37  -1   1  172.18   54.69
 -37  -1   1  225.48   46.40
  37  -1  -1  207.08   62.19
  37  -1  -1  157.08   53.29
  37  -1  -1  168.88   45.20
 -37   1   1  293.27   57.69
 -37   1   1  137.89   97.79
  37   1  -1  125.29   39.70
  37   1  -1  262.97   63.69
 -37   1   1  241.78   62.89
  37   1  -1  127.39   46.90
  37   1  -1  165.58   51.39
  35  -1  -1   59.39   42.70
 -35  -1   1   36.50   21.80
  35  -1  -1  -48.10   35.00
 -35  -1   1   70.09   39.60
  35  -1  -1  106.29   35.80
 -35  -1   1   10.70   35.40
  35  -1  -1   42.70   39.10
 -35  -1   1   14.80   25.60
  35   1  -1   72.39   40.10
 -35   1   1   14.40   41.20
  35   1  -1   18.90   36.00
 -35   1   1   68.69   42.90
  35   1  -1   50.39   40.20
 -35   1   1   21.30   31.90
  35   1  -1   93.59   55.99
  33  -1  -1  236.08   54.89
 -33  -1   1  320.77   62.99
  33  -1  -1  138.49   49.40
  33  -1  -1  186.18   48.10
 -33  -1   1  187.58   32.50
 -33  -1   1  245.28   42.40
 -33   1   1  236.18   51.69
 -33   1   1  275.07   66.89
  33   1  -1  139.39   39.80
  33   1  -1  168.78   54.69
 -33   1   1  240.18   59.39
  33   1  -1  211.18   49.99
  33   1  -1  260.27   55.89
  31  -1  -1   40.20   27.00
 -31  -1   1   64.99   37.60
 -31  -1   1   50.49   31.40
 -31  -1   1   74.99   22.60
  31  -1  -1  107.99   43.20
  31  -1  -1  104.69   48.60
 -31  -1   1   89.19   30.90
  31  -1  -1   59.79   36.20
  31   1  -1  129.99   42.80
  31   1  -1    9.20   31.30
 -31   1   1   45.90   33.20
  31   1  -1   50.79   28.00
 -31   1   1   49.99   32.30
 -29  -1   1  275.67   55.79
 -29  -1   1  365.26   48.10
 -29  -1   1  337.07   95.19
 -29  -1   1  363.86   42.00
  29  -1  -1  307.57   64.79
  29  -1  -1  310.87   50.19
 -29   1   1  346.37   65.09
 -29   1   1  265.97   54.69
 -29   1   1  283.67   62.49
  29   1  -1  318.87   46.90
  29   1  -1  361.26   57.59
  29   1  -1  216.88   49.90
 -27  -1   1   70.29   20.70
 -27  -1   1   27.90   30.90
 -27  -1   1   50.39   26.70
  27  -1  -1   10.60   28.50
 -27  -1   1   59.49   36.80
  27  -1  -1   34.30   31.30
  27  -1  -1   26.60   31.70
  27  -1  -1   14.60   25.60
 -27   1   1   36.80   22.30
 -27   1   1   92.99   38.40
 -27   1   1   57.69   34.40
  27   1  -1   22.00   27.10
  27   1  -1   38.80   30.20
 -27   1   1   43.10   28.60
  27   1  -1   28.00   23.90
 -27   1   1   44.40   36.70
 -25  -1   1  305.57   54.19
  25  -1  -1  228.88   69.79
  25  -1  -1  337.37   56.19
 -25  -1   1  376.86   42.00
 -25  -1   1  393.26   57.79
  25  -1  -1  331.47   61.69
 -25  -1   1  309.77   37.70
  25  -1  -1  259.87   44.30
 -25   1   1  271.27   54.99
 -25   1   1  332.27   56.19
  25   1  -1  291.07   53.39
 -25   1   1  274.27   46.50
 -25   1   1  309.47   50.09
  25   1  -1  305.27   48.00
  25   1  -1  337.47   47.60
 -25   1   1  259.27   40.90
 -23  -1   1  169.08   41.90
  23  -1  -1   88.79   32.50
  23  -1  -1  172.08   45.40
  23  -1  -1  136.99   32.70
 -23  -1   1  157.48   30.00
 -23  -1   1  173.58   40.60
 -23  -1   1  190.98   27.80
  23  -1  -1  102.29   36.00
 -23   1   1  135.29   36.00
  23   1  -1  198.28   44.20
 -23   1   1  158.88   42.70
 -23   1   1   66.69   37.70
  23   1  -1  157.38   35.20
  23   1  -1  208.08   37.60
 -23   1   1  129.39   36.00
 -23   1   1  154.38   40.50
 -21  -1   1  644.64   58.99
 -21  -1   1  635.44   43.00
 -21  -1   1  579.94   38.70
  21  -1  -1  673.53   67.59
  21  -1  -1  580.24   60.79
  21  -1  -1  630.04   58.89
 -21  -1   1  561.94   56.19
  21  -1  -1  701.73   54.19
 -21   1   1  674.03   63.69
 -21   1   1  552.34   52.09
 -21   1   1  541.05   49.90
 -21   1   1  641.64   51.99
 -21   1   1  572.34   63.39
  21   1  -1  641.34   51.09
  21   1  -1  563.84   57.59
  21   1  -1  540.45   49.10
  19  -1  -1  818.62   68.79
 -19  -1   1  934.11   47.60
  19  -1  -1  956.60   69.59
 -19  -1   1  821.82   42.00
  19  -1  -1  911.41   57.29
 -19  -1   1  886.81   63.29
 -19  -1   1  858.31   61.59
  19  -1  -1  888.21   62.89
  19   1  -1  894.81   54.59
  19   1  -1  923.31   55.49
  19   1  -1  923.01   67.09
 -19   1   1  879.81   58.29
  19   1  -1  896.11   64.49
 -19   1   1  890.91   56.39
 -19   1   1  949.71   60.89
 -19   1   1  903.31   70.39
 -19   1   1  928.41   68.49
 -17  -1   1  565.84   50.39
  17  -1  -1  656.93   48.30
  17  -1  -1  666.23   53.39
 -17  -1   1  655.73   36.30
 -17  -1   1  686.73   54.49
 -17  -1   1  624.54   38.20
  17  -1  -1  690.93   58.89
  17  -1  -1  591.54   57.79
  17   1  -1  549.25   53.19
  17   1  -1  748.63   47.70
  17   1  -1  557.24   44.60
 -17   1   1  561.04   47.10
 -17   1   1  815.62   70.29
 -17   1   1  611.04   47.90
 -17   1   1  576.84   48.50
 -17   1   1  715.43   63.49
  17   1  -1  664.83   53.99
 -15  -1   1  588.64   48.80
  15  -1  -1  450.75   41.30
 -15  -1   1  505.05   33.60
  15  -1  -1  504.65   52.49
  15  -1  -1  461.45   46.90
 -15  -1   1  430.56   44.30
 -15  -1   1  487.35   30.40
  15  -1  -1  507.75   49.60
 -15   1   1  511.15   49.30
  15   1  -1  537.35   40.40
 -15   1   1  481.65   54.49
  15   1  -1  429.66   45.50
  15   1  -1  492.25   43.40
 -15   1   1  463.85   44.20
  15   1  -1  521.85   49.40
 -15   1   1  468.65   43.80
 -15   1   1  475.85   42.60
 -13  -1   1 1224.68   38.80
 -13  -1   1 1299.77   44.50
  13  -1  -1 1219.88   65.19
  13  -1  -1 1249.47   68.39
  13  -1  -1 1095.99   63.29
  13  -1  -1 1196.68   59.59
 -13  -1   1 1167.68   58.59
 -13  -1   1 1236.58   58.59
  13   1  -1 1252.87   62.19
 -13   1   1 1212.28   56.69
 -13   1   1 1201.18   63.79
  13   1  -1 1271.47   61.09
 -13   1   1 1155.38   54.59
 -13   1   1 1170.38   57.59
  13   1  -1 1186.28   52.19
  13   1  -1 1229.18   48.40
 -11  -1   1  275.97   33.40
  11  -1  -1  196.88   29.10
  11  -1  -1  204.48   32.70
 -11  -1   1  228.28   18.50
  11  -1  -1  201.58   27.60
 -11  -1   1  207.38   19.80
 -11  -1   1  197.68   28.30
  11  -1  -1  199.28   31.80
 -11   1   1  205.88   28.30
 -11   1   1  291.37   31.20
 -11   1   1  228.98   34.40
 -11   1   1  232.88   28.80
  11   1  -1  265.37   31.70
  11   1  -1  209.18   30.10
  11   1  -1  238.68   24.60
  -9  -1   1  800.42   40.90
   9  -1  -1  848.92   49.40
   9  -1  -1  834.12   40.50
  -9  -1   1  744.73   37.90
   9  -1  -1  743.73   44.60
   9  -1  -1  799.42   42.50
  -9   1   1  785.62   41.30
   9   1  -1  809.12   29.60
   9   1  -1  825.12   40.50
  -9   1   1  764.12   44.10
  -9   1   1  744.73   39.10
   9   1  -1  805.22   40.90
  -9   1   1  862.71   43.20
   7  -1  -1   13.60   17.10
  -7  -1   1   -3.10   12.00
   7  -1  -1    8.30   13.20
   7  -1  -1   -5.00   12.30
   7  -1  -1   -2.70   12.90
   7  -1  -1   -0.60   12.80
  -7  -1   1   -4.70   11.80
   7   1  -1    1.00   11.30
  -7   1   1    6.40   13.10
  -7   1   1    9.80   13.50
   7   1  -1   10.90   14.30
   7   1  -1   -5.40    7.40
  -7   1   1   -2.00   15.10
  -7   1   1   -3.50   13.10
  -7   1   1    2.70   12.60
   5  -1  -1 1006.10   42.90
  -5  -1   1 1104.19   31.00
   5  -1  -1 1001.80   37.10
  -5  -1   1 1048.90   34.00
   5  -1  -1 1021.60   38.90
   5  -1  -1 1033.20   37.20
   5  -1  -1 1076.99   38.90
   5   1  -1 1043.30   33.20
  -5   1   1 1041.90   37.60
  -5   1   1  969.80   37.10
  -5   1   1 1014.70   37.30
  -5   1   1 1013.70   37.60
   5   1  -1 1055.19   31.20
   3  -1  -1 4315.17   63.09
   3  -1  -1 4217.78   59.49
   3  -1  -1 4204.98   64.39
   3  -1  -1 4390.46   70.99
   3  -1  -1 4231.08   56.09
   3   1  -1 4364.66   49.60
   3   1  -1 4343.67   51.79
   3   1  -1 4364.76   48.80
  -3   1   1 4245.48   60.49
  -3   1   1 4248.88   70.59
  -3   1   1 4220.98   55.49
  -3   1   1 4281.27   64.69
  -3   1   1 4293.47   62.19
  -1  -1   1 1345.17   30.30
   1  -1  -1 1330.27   37.10
   1  -1  -1 1316.37   29.30
  -1  -1   1 1358.96   35.20
  -1   1   1 1333.17   30.50
   1   1  -1 1337.07   34.40
  -1   1   1 1345.47   21.00
  -1   1   1 1337.37   37.00
   1   1  -1 1345.67   30.40
  -1  -1  -1 2405.56   32.80
   1  -1   1 2286.27   47.50
   1  -1   1 2368.36   40.00
   1  -1   1 2403.26   49.60
  -1   1  -1 2255.97   47.20
   1   1   1 2299.87   34.00
  -1   1  -1 2283.07   47.70
   1   1   1 2320.97   46.30
  -1   1  -1 2347.36   40.10
   1   1   1 2287.67   46.80
   3  -1   1  760.32   36.40
   3  -1   1  721.93   30.90
   3  -1   1  767.72   34.70
  -3  -1  -1  769.62   20.00
  -3  -1  -1  743.03   22.50
  -3  -1  -1  796.82   32.90
  -3   1  -1  781.22   37.20
  -3   1  -1  753.52   30.80
  -3   1  -1  726.33   33.60
   3   1   1  758.82   22.40
  -3   1  -1  697.53   33.90
   3   1   1  800.92   23.30
   3   1   1  715.83   32.40
  -5  -1  -1  271.97   22.60
  -5  -1  -1  263.97   16.80
   5  -1   1  235.98   27.00
  -5  -1  -1  245.68   25.70
   5  -1   1  270.27   29.20
   5  -1   1  270.47   31.20
   5  -1   1  236.48   26.80
   5   1   1  295.47   23.20
  -5   1  -1  266.47   27.70
  -5   1  -1  271.47   28.80
   5   1   1  258.27   28.20
   5   1   1  276.07   19.00
  -5   1  -1  254.47   25.20
  -7  -1  -1   46.00   15.90
  -7  -1  -1   33.50   10.80
  -7  -1  -1   20.70   16.90
   7  -1   1   39.70   22.00
   7  -1   1   55.09   21.80
   7  -1   1    1.70   14.00
   7  -1   1   17.50   14.70
  -7   1  -1   15.10   18.70
  -7   1  -1    5.70   13.50
   7   1   1   32.50   13.10
   7   1   1   33.10   18.30
   7   1   1   24.30   13.80
  -7   1  -1   20.00   15.80
  -9  -1  -1  491.95   26.00
   9  -1   1  490.05   37.70
  -9  -1  -1  505.15   40.50
  -9  -1  -1  438.36   34.70
   9  -1   1  420.96   39.50
  -9   1  -1  484.05   45.20
  -9   1  -1  470.95   35.40
   9   1   1  478.55   37.20
   9   1   1  476.15   30.50
  -9   1  -1  471.25   37.60
   9   1   1  498.35   41.20
  11  -1   1  653.13   54.29
  11  -1   1  691.03   46.50
 -11  -1  -1  612.24   44.00
 -11  -1  -1  667.53   32.70
  11  -1   1  667.23   46.40
  11  -1   1  605.54   49.70
 -11  -1  -1  700.13   49.10
  11   1   1  637.44   61.99
 -11   1  -1  734.23   51.69
 -11   1  -1  695.63   44.60
 -11   1  -1  693.93   56.69
  11   1   1  736.83   46.60
 -11   1  -1  630.04   46.20
  11   1   1  576.54   65.89
  13  -1   1 1031.80   56.29
 -13  -1  -1  982.10   56.79
 -13  -1  -1  961.70   41.70
 -13  -1  -1 1009.60   46.70
  13  -1   1  947.81   62.39
 -13  -1  -1  928.31   58.89
  13  -1   1 1015.80   59.69
 -13   1  -1  927.21   53.79
 -13   1  -1  943.01   62.19
 -13   1  -1  931.51   55.89
  13   1   1  999.10   51.59
 -13   1  -1  920.61   55.79
  13   1   1  920.31   62.49
  13   1   1  962.30   57.39
  13   1   1 1030.10   58.29
  15  -1   1  553.64   54.09
 -15  -1  -1  542.15   40.10
 -15  -1  -1  460.75   33.80
  15  -1   1  463.85   47.00
 -15  -1  -1  544.75   52.39
 -15  -1  -1  486.95   47.30
  15  -1   1  468.15   46.20
  15  -1   1  579.34   58.59
  15   1   1  472.25   52.99
 -15   1  -1  501.25   51.49
  15   1   1  463.05   47.30
 -15   1  -1  510.95   44.90
  15   1   1  451.05   47.00
 -15   1  -1  463.85   46.00
 -15   1  -1  546.55   56.59
 -15   1  -1  507.95   47.30
  15   1   1  503.75   42.60
 -17  -1  -1  113.29   25.20
  17  -1   1   64.89   32.60
  17  -1   1   71.59   27.10
  17  -1   1   38.90   24.60
 -17  -1  -1   61.19   18.70
  17  -1   1   37.20   24.50
 -17  -1  -1   93.49   32.20
 -17  -1  -1   63.49   27.60
 -17   1  -1   73.29   32.30
 -17   1  -1   68.69   23.10
 -17   1  -1   76.69   26.60
  17   1   1   58.29   25.40
  17   1   1   57.59   30.60
 -17   1  -1   34.40   22.50
 -17   1  -1  105.89   30.50
  17   1   1   47.30   24.40
  17   1   1   73.99   26.30
 -19  -1  -1  808.12   62.89
  19  -1   1  863.21   69.39
 -19  -1  -1  734.73   62.79
 -19  -1  -1  853.11   46.20
 -19  -1  -1  805.02   50.99
  19  -1   1  714.03   56.99
  19  -1   1  754.52   71.49
  19  -1   1  781.92   63.49
 -19   1  -1  752.92   65.49
  19   1   1  798.42   63.69
 -19   1  -1  762.12   59.09
 -19   1  -1  813.72   71.89
 -19   1  -1  738.73   59.29
  19   1   1  821.72   57.69
  19   1   1  781.02   58.69
  19   1   1  808.62   68.39
 -19   1  -1  806.62   56.49
  21  -1   1    5.90   28.50
  21  -1   1   77.09   28.70
 -21  -1  -1    3.50   19.00
 -21  -1  -1   78.69   33.90
 -21  -1  -1   21.40   24.50
 -21  -1  -1   43.00   17.80
  21  -1   1   23.90   25.60
 -21   1  -1   47.30   22.40
  21   1   1   70.49   31.30
 -21   1  -1   34.40   32.40
  21   1   1   26.70   23.40
  21   1   1   37.10   32.40
 -21   1  -1    8.90   22.70
 -21   1  -1   34.90   29.60
  21   1   1   74.89   29.20
 -21   1  -1   38.30   28.40
 -23  -1  -1  388.66   59.19
  23  -1   1  383.06   66.99
 -23  -1  -1  445.66   45.50
  23  -1   1  412.06   53.79
 -23  -1  -1  420.06   39.20
  23  -1   1  367.46   59.99
 -23  -1  -1  455.65   62.09
  23  -1   1  370.26   56.69
 -23   1  -1  365.76   50.49
 -23   1  -1  539.65   63.99
 -23   1  -1  433.46   67.59
  23   1   1  436.16   52.79
  23   1   1  446.16   54.79
 -23   1  -1  469.75   57.59
  23   1   1  338.07   58.79
 -23   1  -1  417.76   48.10
  23   1   1  422.86   62.19
  25  -1   1  129.89   41.40
 -25  -1  -1   60.59   33.30
  25  -1   1  212.18   51.39
  25  -1   1  155.08   40.10
  25  -1   1  158.88   40.70
 -25  -1  -1  179.38   36.10
 -25  -1  -1  170.98   30.50
 -25  -1  -1  198.28   48.50
 -25   1  -1  147.89   42.40
 -25   1  -1  187.18   58.69
  25   1   1  170.08   41.80
 -25   1  -1  220.48   45.60
 -25   1  -1  142.99   46.60
  25   1   1  153.78   43.40
  25   1   1  194.58   42.70
  27  -1   1  123.79   38.60
 -27  -1  -1  174.18   45.30
 -27  -1  -1  187.28   37.50
  27  -1   1  140.99   49.50
  27  -1   1  230.28   66.69
  27  -1   1  118.39   41.70
 -27  -1  -1  146.79   29.20
  27   1   1  163.38   42.10
 -27   1  -1  122.59   47.50
 -27   1  -1  155.18   43.50
  27   1   1  136.79   41.90
  27   1   1  240.78   44.50
 -27   1  -1  119.19   39.10
  29  -1   1  331.47   60.79
  29  -1   1  246.58   48.80
 -29  -1  -1  314.57   59.39
  29  -1   1  287.67   65.69
 -29  -1  -1  303.67   39.40
  29  -1   1  309.97   63.69
 -29  -1  -1  307.57   57.99
 -29  -1  -1  352.86   49.80
 -29   1  -1  338.77   55.99
  29   1   1  279.17   50.49
  29   1   1  267.57   56.79
  29   1   1  284.47   55.89
 -29   1  -1  312.77   61.09
  31  -1   1   37.70   38.80
  31  -1   1   51.49   41.90
 -31  -1  -1   67.89   30.70
  31  -1   1   47.30   35.10
 -31  -1  -1   64.69   26.10
  31  -1   1  -20.60   28.60
 -31  -1  -1   89.89   39.00
 -31   1  -1   11.50   31.00
  31   1   1   49.00   30.80
 -31   1  -1   65.19   37.30
  31   1   1   26.80   31.50
 -31   1  -1   46.40   32.80
  31   1   1  -21.20   27.40
 -33  -1  -1   42.30   36.10
 -33  -1  -1  112.59   47.60
  33  -1   1   19.30   32.40
  33  -1   1   86.29   49.20
  33  -1   1   27.70   42.50
  33  -1   1   18.50   32.60
 -33   1  -1   72.89   36.10
 -33   1  -1   17.10   33.20
  33   1   1   51.99   34.20
  33   1   1   39.50   29.80
  33   1   1   46.40   40.80
 -33   1  -1  165.18   47.40
  35  -1   1  131.69   38.70
  35  -1   1   77.49   43.30
  35  -1   1   87.69   48.20
  35  -1   1  135.19   51.79
 -35  -1  -1   59.29   38.40
 -35  -1  -1   41.90   29.80
 -35  -1  -1   63.79   37.70
 -35  -1  -1   71.09   28.80
  35   1   1   80.89   50.09
 -35   1  -1  194.68   80.89
  35   1   1    4.60   28.60
  35   1   1  158.28   51.19
 -35   1  -1  186.98   50.19
  35   1   1  140.79   51.89
 -35   1  -1  121.39   70.79
 -37  -1  -1   55.89   29.30
 -37  -1  -1   74.89   51.59
 -37  -1  -1  -29.90   30.30
  37  -1   1   30.00   47.20
  37  -1   1   -3.70   40.30
  37  -1   1   49.99   31.20
 -37   1  -1   33.30   47.60
 -37   1  -1   40.30   39.40
  37   1   1   33.00   35.50
  37   1   1   89.29   45.80
  37   1   1   -7.00   39.60
 -37   1  -1   55.39   39.90
  37   1   1  -10.70   38.70
  38  -2  -1  178.98   61.69
  38  -2  -1  144.69   42.80
 -38  -2   1  122.49   49.60
 -38  -2   1  243.28   79.39
  38  -2  -1  162.68   59.39
  38   2  -1  313.37   63.89
 -38   2   1  133.29   53.89
 -38   2   1  166.98   49.40
  38   2  -1  117.19   50.59
 -38   2   1   72.39   51.69
  38   2  -1  190.28   60.39
  38   2  -1  215.18   46.20
  36  -2  -1    8.00   40.20
  36  -2  -1   65.19   76.49
 -36  -2   1    2.80   31.80
  36  -2  -1   53.39   34.30
 -36  -2   1   54.09   42.40
  36  -2  -1    8.80   28.00
 -36   2   1   38.60   33.70
 -36   2   1   16.70   35.20
 -36   2   1  -19.50   39.40
  36   2  -1   16.90   36.80
  36   2  -1   29.10   33.20
  36   2  -1   56.29   29.70
  34  -2  -1  382.26   73.19
  34  -2  -1  448.66   77.59
  34  -2  -1  421.36   63.49
 -34  -2   1  420.16   74.49
  34  -2  -1  395.06   82.19
 -34   2   1  268.47   62.49
 -34   2   1  208.78   62.09
  34   2  -1  381.06   54.09
  34   2  -1  381.66   65.89
  34   2  -1  533.55   73.29
 -34   2   1  484.45   74.49
  32  -2  -1    6.30   34.50
  32  -2  -1   27.20   29.20
  32  -2  -1   22.80   30.50
 -32  -2   1  113.39   42.20
 -32  -2   1   11.10   30.90
  32  -2  -1   52.29   41.60
  32   2  -1   45.60   29.50
  32   2  -1  100.89   39.90
 -32   2   1   72.69   38.10
 -32   2   1   75.59   48.30
 -32   2   1   43.10   36.40
 -32   2   1   37.60   33.50
  32   2  -1   11.60   24.50
  30  -2  -1  269.37   65.59
 -30  -2   1  202.88   51.29
  30  -2  -1  125.39   45.50
 -30  -2   1  163.68   45.30
  30  -2  -1  154.48   41.40
 -30   2   1   72.99   38.60
  30   2  -1  160.88   44.70
  30   2  -1  262.17   49.99
  30   2  -1  176.28   40.00
 -30   2   1  335.67   59.49
 -30   2   1  242.38   53.89
  28  -2  -1   27.30   26.70
  28  -2  -1   26.70   35.50
  28  -2  -1   19.40   32.00
 -28  -2   1   19.00   24.90
 -28  -2   1  -11.30   27.00
 -28   2   1    8.50   27.20
  28   2  -1    6.00   25.10
 -28   2   1   20.30   30.00
  28   2  -1  -25.20   20.10
 -28   2   1    7.50   33.10
  28   2  -1    5.30   24.10
 -28   2   1  -32.20   21.80
  26  -2  -1   37.90   33.60
 -26  -2   1    7.80   26.70
 -26  -2   1   91.89   34.20
  26  -2  -1   57.49   35.30
  26  -2  -1  101.79   33.80
  26  -2  -1   28.40   31.50
  26   2  -1   68.89   30.00
 -26   2   1   71.29   35.80
 -26   2   1   38.40   34.70
  26   2  -1   57.49   32.00
  26   2  -1   59.39   28.60
  26   2  -1   85.09   39.00
 -26   2   1   43.60   32.30
 -26   2   1   37.40   31.80
 -24  -2   1   85.19   34.00
  24  -2  -1   52.99   32.80
  24  -2  -1   67.19   40.00
 -24  -2   1  114.49   37.20
  24  -2  -1   89.29   32.80
  24  -2  -1   36.00   32.30
  24   2  -1   68.99   30.30
  24   2  -1   57.39   32.00
 -24   2   1   79.59   34.30
 -24   2   1   53.89   31.40
  24   2  -1  143.79   34.30
  24   2  -1  116.09   39.70
 -24   2   1   64.29   32.00
 -24   2   1   69.49   39.70
 -22  -2   1  540.45   55.99
  22  -2  -1  574.34   55.59
  22  -2  -1  523.05   62.19
  22  -2  -1  616.14   63.69
  22  -2  -1  540.75   66.99
 -22  -2   1  577.64   55.99
  22   2  -1  590.54   55.19
  22   2  -1  618.24   60.69
 -22   2   1  569.34   57.99
 -22   2   1  484.15   53.99
 -22   2   1  505.45   59.99
  22   2  -1  554.24   60.49
 -22   2   1  565.84   53.69
 -22   2   1  571.84   71.49
  22   2  -1  579.84   49.90
  20  -2  -1  191.08   42.70
 -20  -2   1  310.67   45.90
  20  -2  -1  217.48   47.40
  20  -2  -1  285.57   45.10
  20  -2  -1  272.17   45.50
 -20  -2   1  377.96   49.90
  20   2  -1  357.46   45.70
 -20   2   1  281.57   57.89
  20   2  -1  288.97   48.70
 -20   2   1  285.87   45.40
 -20   2   1  264.57   41.90
  20   2  -1  348.37   48.50
 -20   2   1  311.37   46.50
  20   2  -1  218.48   33.20
 -20   2   1  244.18   47.10
 -18  -2   1  943.21   60.69
 -18  -2   1  862.21   56.99
  18  -2  -1  952.80   61.89
  18  -2  -1  953.70   69.99
  18  -2  -1  892.91   65.39
  18  -2  -1  891.11   71.99
  18   2  -1  964.70   64.19
 -18   2   1  911.11   60.39
  18   2  -1  860.41   48.40
  18   2  -1  986.20   63.19
 -18   2   1  941.51   68.49
 -18   2   1 1002.60   66.19
 -18   2   1  876.81   60.69
  16  -2  -1   90.49   26.40
  16  -2  -1   47.70   24.30
  16  -2  -1   58.19   25.30
 -16  -2   1  100.19   29.90
  16  -2  -1   43.30   27.10
 -16  -2   1   80.29   26.00
  16   2  -1   49.80   24.00
  16   2  -1   86.99   30.00
  16   2  -1   49.20   19.50
 -16   2   1   52.59   22.80
 -16   2   1   30.90   22.90
 -16   2   1   73.69   28.80
 -16   2   1   60.29   24.10
  14  -2  -1  616.14   56.99
  14  -2  -1  661.03   50.49
  14  -2  -1  716.83   57.39
 -14  -2   1  630.64   46.10
 -14  -2   1  631.14   45.20
  14  -2  -1  643.84   52.39
  14   2  -1  584.84   48.80
 -14   2   1  633.14   49.99
 -14   2   1  658.03   54.19
  14   2  -1  698.33   48.20
 -14   2   1  594.74   49.80
  14   2  -1  641.44   35.60
 -14   2   1  629.54   49.40
 -12  -2   1  222.18   32.50
  12  -2  -1  168.58   30.90
  12  -2  -1  153.88   37.00
  12  -2  -1  139.79   31.50
 -12  -2   1  268.97   35.40
  12  -2  -1  182.58   33.30
  12   2  -1  252.87   32.50
 -12   2   1  188.68   32.90
 -12   2   1  201.28   34.60
  12   2  -1  206.28   22.40
 -12   2   1  239.08   34.70
  12   2  -1  262.67   37.70
 -12   2   1  178.78   32.60
 -12   2   1  104.39   33.10
 -10  -2   1 1066.49   48.30
  10  -2  -1 1012.60   55.29
  10  -2  -1  996.00   55.19
  10  -2  -1 1132.99   64.79
 -10  -2   1 1135.79   48.40
  10  -2  -1 1093.09   56.39
 -10   2   1 1022.60   53.49
 -10   2   1 1081.99   64.59
  10   2  -1 1020.10   46.20
 -10   2   1 1045.70   54.89
 -10   2   1 1021.50   54.09
  10   2  -1 1100.09   49.90
 -10   2   1 1039.80   56.19
  -8  -2   1   -7.30   11.60
   8  -2  -1    4.60   17.10
   8  -2  -1    2.80   16.20
  -8  -2   1   14.50   15.50
   8  -2  -1   12.20   16.20
  -8   2   1   11.20   15.80
  -8   2   1   20.50   20.60
  -8   2   1   13.50   14.50
  -8   2   1    3.90   14.90
   8   2  -1   11.60   12.30
  -8   2   1    8.20   14.60
   8   2  -1   22.20   15.10
   6  -2  -1 1112.59   46.60
   6  -2  -1 1257.27   50.99
   6  -2  -1 1205.68   57.39
   6  -2  -1 1228.68   53.39
  -6   2   1 1246.18   48.30
  -6   2   1 1279.07   50.99
  -6   2   1 1130.69   51.29
   6   2  -1 1192.38   38.10
  -6   2   1 1200.88   57.49
  -6   2   1 1249.18   50.29
   6   2  -1 1232.18   42.30
   6   2  -1 1259.77   43.90
   4  -2  -1   -5.40   15.70
   4  -2  -1    5.40   12.50
   4  -2  -1   -0.60   12.00
   4  -2  -1   -1.80   13.40
  -4   2   1   13.10   12.10
   4   2  -1   14.00   11.30
  -4   2   1    6.10   11.80
  -4   2   1   19.00   14.90
  -4   2   1   -1.20   15.30
   4   2  -1    1.00   11.80
  -4   2   1    8.50   13.80
   2  -2  -1  681.03   39.60
   2  -2  -1  667.23   30.50
  -2  -2   1  667.23   33.30
  -2   2   1  657.93   26.30
  -2   2   1  606.74   31.40
   2   2  -1  608.04   33.20
   2   2  -1  628.44   36.90
  -2   2   1  648.04   39.90
  -2   2   1  655.83   32.90
  -2   2   1  582.74   44.90
   0  -2   1   37.50   17.10
   0  -2  -1   22.30   10.60
   0  -2  -1   19.90   14.50
   0  -2   1   41.30   15.40
   0   2   1   35.60   12.40
   0   2  -1   30.40   17.80
   0   2  -1   23.20   15.60
   0   2   1   30.10   16.10
   0   2  -1   30.60   11.90
  -2  -2  -1  224.08   27.50
   2  -2   1  203.28   22.90
   2  -2   1  180.38   25.00
   2  -2   1  210.58   27.50
  -2   2  -1  202.28   25.50
   2   2   1  214.78   18.90
  -2   2  -1  228.48   23.60
  -2   2  -1  208.58   24.20
   2   2   1  227.48   27.60
  -2   2  -1  183.98   27.10
   4  -2   1  291.47   34.20
   4  -2   1  308.87   33.30
   4  -2   1  274.97   28.30
  -4  -2  -1  362.66   17.80
   4   2   1  337.67   30.50
   4   2   1  331.77   17.00
   4   2   1  360.36   31.00
  -4   2  -1  270.67   31.70
  -4   2  -1  322.37   28.40
  -4   2  -1  317.57   34.20
  -4   2  -1  341.27   30.70
   4   2   1  319.07   20.30
   6  -2   1 1497.25   63.59
  -6  -2  -1 1512.25   40.30
  -6  -2  -1 1406.76   68.29
   6  -2   1 1403.36   59.39
   6  -2   1 1536.45   70.09
   6  -2   1 1400.56   55.19
   6   2   1 1407.26   35.90
  -6   2  -1 1591.34   67.89
   6   2   1 1449.65   39.50
  -6   2  -1 1358.86   56.89
   6   2   1 1479.25   56.09
  -6   2  -1 1553.64   56.59
  -6   2  -1 1469.95   60.19
   8  -2   1  319.17   36.40
  -8  -2  -1  346.57   35.20
  -8  -2  -1  357.46   28.10
   8  -2   1  343.97   43.30
   8  -2   1  357.66   38.40
   8  -2   1  381.26   40.70
  -8   2  -1  310.37   41.50
   8   2   1  357.36   24.20
  -8   2  -1  294.47   34.70
  -8   2  -1  344.07   38.50
   8   2   1  323.67   35.90
  -8   2  -1  402.76   36.60
  -8   2  -1  300.47   37.20
   8   2   1  388.86   29.00
  10  -2   1 6078.39  135.99
  10  -2   1 6423.96  130.29
  10  -2   1 6646.53  150.08
 -10  -2  -1 6465.35  107.19
 -10  -2  -1 6558.04  123.69
  10  -2   1 6228.68  127.19
  10   2   1 6415.06  115.89
 -10   2  -1 6217.58  127.49
 -10   2  -1 6420.26  131.29
 -10   2  -1 6609.64  129.89
  10   2   1 6589.84  128.89
 -10   2  -1 6456.45  137.09
  10   2   1 6531.65   89.79
 -12  -2  -1   16.30   17.60
 -12  -2  -1   24.00   20.30
  12  -2   1    9.90   20.20
  12  -2   1   21.70   22.20
  12  -2   1   16.80   24.20
  12  -2   1   -4.90   19.10
 -12   2  -1   15.40   22.80
 -12   2  -1   18.90   22.70
  12   2   1   14.10   17.10
 -12   2  -1   28.80   20.00
  12   2   1   -3.50   21.00
 -12   2  -1   21.90   22.00
  12   2   1   11.80   15.70
  14  -2   1 1311.97   69.79
  14  -2   1 1416.36   82.49
  14  -2   1 1354.26   70.29
 -14  -2  -1 1407.56   69.39
  14  -2   1 1351.06   77.89
 -14  -2  -1 1430.96   63.99
 -14   2  -1 1321.67   70.49
  14   2   1 1381.46   65.49
  14   2   1 1430.36   74.69
 -14   2  -1 1318.87   70.39
 -14   2  -1 1377.06   76.19
  14   2   1 1315.47   53.79
 -14   2  -1 1469.25   70.79
  16  -2   1  166.28   35.70
  16  -2   1  102.49   32.50
  16  -2   1  165.78   41.30
 -16  -2  -1  152.48   22.40
  16  -2   1  156.48   33.20
 -16  -2  -1  200.48   40.70
 -16  -2  -1  164.58   33.00
 -16   2  -1  142.19   32.90
 -16   2  -1  163.98   45.80
  16   2   1  157.18   28.20
 -16   2  -1  118.59   34.10
 -16   2  -1  197.38   35.50
 -16   2  -1  151.18   33.20
  16   2   1  185.98   40.60
  16   2   1  155.58   32.60
 -18  -2  -1  453.85   28.90
 -18  -2  -1  477.05   33.70
 -18  -2  -1  466.35   47.40
 -18  -2  -1  394.56   48.00
  18  -2   1  444.36   58.49
  18  -2   1  498.05   59.69
  18  -2   1  544.25   52.99
  18  -2   1  502.45   58.59
 -18   2  -1  490.35   52.69
  18   2   1  465.05   48.10
 -18   2  -1  519.35   63.89
  18   2   1  505.45   57.19
 -18   2  -1  443.56   46.70
 -18   2  -1  543.65   55.29
  18   2   1  461.35   42.80
 -18   2  -1  615.84   59.99
 -20  -2  -1   16.30   23.50
  20  -2   1    3.30   23.60
  20  -2   1   13.70   21.20
 -20  -2  -1    8.60   20.60
 -20  -2  -1   36.20   16.40
  20  -2   1  -12.20   21.90
  20  -2   1    3.90   25.00
 -20  -2  -1   19.60   13.80
 -20   2  -1  -21.00   16.20
 -20   2  -1    5.30   23.80
 -20   2  -1  -21.20   18.80
  20   2   1   11.30   28.30
  20   2   1   13.60   24.70
  20   2   1    0.10   19.50
 -20   2  -1  -14.20   22.70
  20   2   1    3.00   19.80
 -20   2  -1    6.80   23.80
  22  -2   1  369.96   60.29
 -22  -2  -1  447.06   61.19
 -22  -2  -1  482.05   38.80
 -22  -2  -1  380.96   57.29
  22  -2   1  497.75   55.49
  22  -2   1  412.16   64.69
  22  -2   1  456.95   64.19
  22   2   1  419.86   59.29
 -22   2  -1  322.17   60.39
 -22   2  -1  383.36   56.89
  22   2   1  372.16   48.40
 -22   2  -1  394.86   61.69
  22   2   1  395.96   63.59
  22   2   1  493.65   57.69
 -22   2  -1  520.45   59.89
 -24  -2  -1  236.68   44.70
  24  -2   1  253.87   55.79
 -24  -2  -1  229.98   28.50
  24  -2   1  267.67   53.59
  24  -2   1  166.78   39.60
 -24  -2  -1  227.68   32.80
 -24  -2  -1  238.88   48.90
 -24   2  -1  207.58   53.39
 -24   2  -1  225.78   49.00
  24   2   1  183.38   43.20
  24   2   1  298.47   57.09
  24   2   1  255.27   47.60
  24   2   1  184.18   40.30
 -24   2  -1  166.38   39.50
  26  -2   1  420.46   71.69
  26  -2   1  329.37   52.69
 -26  -2  -1  422.16   40.80
 -26  -2  -1  445.66   66.39
 -26  -2  -1  383.36   33.40
 -26  -2  -1  382.66   58.99
  26  -2   1  439.36   68.49
 -26   2  -1  345.87   64.49
  26   2   1  448.26   58.99
  26   2   1  393.26   64.89
  26   2   1  446.56   58.49
  26   2   1  416.86   96.79
 -26   2  -1  356.46   63.89
 -26   2  -1  386.96   60.39
 -26   2  -1  317.47   95.99
  28  -2   1   -2.80   30.20
 -28  -2  -1   26.10   31.10
  28  -2   1    9.60   34.00
 -28  -2  -1   36.80   18.00
 -28  -2  -1    9.40   27.60
  28  -2   1   75.89   39.50
 -28   2  -1   30.60   29.30
  28   2   1   59.99   49.90
  28   2   1   20.80   27.40
 -28   2  -1   33.50   30.50
  28   2   1   66.69   32.90
 -28   2  -1   41.10   33.60
  28   2   1   70.29   34.60
  30  -2   1   29.70   32.90
 -30  -2  -1  190.38   50.49
  30  -2   1  173.08   57.69
 -30  -2  -1  168.18   48.20
  30  -2   1  144.59   43.50
  30  -2   1  150.58   50.09
 -30   2  -1  164.78   49.60
 -30   2  -1  151.68   44.00
 -30   2  -1  228.88   52.29
 -30   2  -1  109.59   53.79
  30   2   1  172.78   40.90
  30   2   1  105.99   39.80
  30   2   1  135.59   41.10
 -32  -2  -1  -25.60   27.80
  32  -2   1   60.79   35.20
  32  -2   1  -43.80   34.40
  32  -2   1   31.10   23.50
 -32  -2  -1   -9.70   22.90
  32  -2   1  -10.70   34.30
 -32   2  -1   50.39   36.40
 -32   2  -1   12.80   33.10
  32   2   1   33.20   32.60
  32   2   1   11.90   28.30
 -32   2  -1   16.30   37.50
  32   2   1   55.59   36.60
  34  -2   1  155.88   48.50
 -34  -2  -1  248.38   58.69
  34  -2   1  159.18   44.20
 -34  -2  -1  171.28   48.20
  34  -2   1  193.28   64.79
  34  -2   1  155.78   55.89
 -34   2  -1  131.39   60.39
  34   2   1  231.78   56.19
  34   2   1   73.99   35.00
 -34   2  -1  132.89   47.70
 -34   2  -1  132.39   70.29
  34   2   1  244.58   60.49
  36  -2   1   49.10   49.50
 -36  -2  -1  -48.80   23.60
  36  -2   1    1.90   26.70
  36  -2   1    7.20   38.70
 -36  -2  -1   28.70   33.10
 -36   2  -1    8.60   32.30
 -36   2  -1    8.60   33.80
  36   2   1  -57.69   24.90
  36   2   1   -1.50   35.10
 -36   2  -1  -59.39   36.60
  36   2   1   32.40   38.80
  37  -3  -1   13.80   42.30
  37  -3  -1    1.20   46.30
 -37  -3   1   17.40   36.50
  37  -3  -1  -24.60   31.90
 -37  -3   1   46.80   34.60
 -37   3   1  -17.90   33.50
 -37   3   1   23.20   45.50
  37   3  -1   49.00   51.49
  37   3  -1  -16.60   24.40
 -37   3   1    4.00   35.00
  37   3  -1   -5.00   32.30
 -35  -3   1  -29.20   24.80
  35  -3  -1  -34.00   28.60
 -35  -3   1    4.60   28.40
  35  -3  -1   34.50   42.10
  35  -3  -1   57.99   45.20
  35  -3  -1    3.70   28.60
  35   3  -1  -46.30   25.70
 -35   3   1   31.40   37.30
  35   3  -1   20.70   29.30
  35   3  -1  -48.30   22.70
 -35   3   1   -9.90   33.00
 -35   3   1  -83.89   33.90
 -35   3   1   85.19   49.70
  33  -3  -1   43.20   40.10
  33  -3  -1    8.50   34.30
  33  -3  -1    4.80   26.60
 -33  -3   1    9.90   39.30
 -33  -3   1  -33.10   22.90
  33   3  -1   20.40   26.30
 -33   3   1   47.80   36.50
 -33   3   1  -26.70   27.90
  33   3  -1   15.20   29.00
 -33   3   1  -19.30   29.90
  33   3  -1   12.20   25.70
 -33   3   1  125.29   61.59
  31  -3  -1   27.10   31.30
  31  -3  -1  -40.90   30.10
 -31  -3   1   -4.40   26.60
  31  -3  -1   38.40   40.70
 -31  -3   1   34.50   29.90
 -31   3   1   15.00   33.10
 -31   3   1  -20.40   23.90
 -31   3   1   40.90   41.20
  31   3  -1   54.59   33.20
  31   3  -1   56.39   31.80
  31   3  -1   32.90   30.80
  29  -3  -1   -6.90   26.20
  29  -3  -1   12.10   30.10
  29  -3  -1   50.79   31.00
 -29  -3   1   80.09   58.39
  29  -3  -1   11.20   32.00
 -29  -3   1  -27.80   21.40
  29   3  -1  -25.20   23.00
 -29   3   1   -5.40   30.10
  29   3  -1   80.79   41.00
 -29   3   1  -10.00   27.50
  29   3  -1  -42.90   20.20
 -29   3   1   10.80   29.10
 -29   3   1    8.70   32.60
  29   3  -1  -13.60   23.30
 -27  -3   1   17.40   28.00
  27  -3  -1   -2.10   27.80
  27  -3  -1    0.60   30.60
  27  -3  -1   -9.00   28.20
 -27  -3   1   14.40   22.70
  27   3  -1  -12.00   20.70
  27   3  -1   -2.10   26.00
 -27   3   1    2.90   27.10
  27   3  -1   -4.60   21.40
  27   3  -1  -30.70   27.00
 -27   3   1   -0.50   26.70
 -27   3   1  -14.20   24.60
 -25  -3   1   22.70   24.60
  25  -3  -1   14.20   31.60
 -25  -3   1   24.00   29.80
  25  -3  -1   21.80   29.50
  25  -3  -1    4.90   25.80
  25  -3  -1   18.10   27.20
  25   3  -1    7.50   22.20
  25   3  -1  -18.00   24.50
  25   3  -1    7.30   28.60
 -25   3   1   20.80   33.50
 -25   3   1   32.80   36.60
  25   3  -1    3.70   20.60
 -25   3   1   16.30   35.70
 -25   3   1   13.80   26.70
 -23  -3   1  104.99   35.80
 -23  -3   1  163.48   40.50
  23  -3  -1   88.19   35.00
  23  -3  -1  118.59   44.30
  23  -3  -1  111.29   40.70
  23  -3  -1  111.29   38.10
  23   3  -1   75.29   32.00
 -23   3   1  118.19   38.00
 -23   3   1  112.69   39.80
 -23   3   1   85.79   37.10
  23   3  -1  113.29   38.10
  23   3  -1  100.29   28.80
 -23   3   1   41.40   37.40
 -21  -3   1   85.19   31.70
 -21  -3   1  166.68   36.70
  21  -3  -1  133.29   37.20
  21  -3  -1   32.40   28.10
  21  -3  -1   82.09   38.20
  21  -3  -1   88.59   35.10
 -21   3   1   91.69   34.30
  21   3  -1   38.00   21.30
  21   3  -1  108.49   37.80
 -21   3   1   87.09   33.70
 -21   3   1   81.29   37.40
  21   3  -1   84.39   28.40
  19  -3  -1  315.27   52.19
  19  -3  -1  377.86   55.09
  19  -3  -1  351.96   57.69
  19  -3  -1  326.27   49.20
 -19  -3   1  370.76   48.20
 -19  -3   1  440.66   52.99
 -19   3   1  333.07   51.79
 -19   3   1  336.87   50.79
  19   3  -1  403.26   53.29
  19   3  -1  281.67   33.10
 -19   3   1  290.07   46.90
  19   3  -1  364.96   47.20
  17  -3  -1  111.99   33.40
  17  -3  -1   95.69   31.70
  17  -3  -1  140.79   34.70
  17  -3  -1  169.08   38.80
 -17  -3   1  187.38   36.60
 -17  -3   1  160.08   32.20
 -17   3   1  116.79   31.50
 -17   3   1  172.98   38.30
 -17   3   1  142.79   34.40
  17   3  -1  152.78   31.70
  17   3  -1  150.78   34.40
 -17   3   1  147.49   35.40
  15  -3  -1   98.59   30.20
  15  -3  -1  143.79   33.60
  15  -3  -1   80.19   33.10
 -15  -3   1  143.59   29.70
 -15  -3   1  135.19   29.50
  15  -3  -1  124.39   33.30
 -15   3   1  108.59   29.30
 -15   3   1  160.08   30.80
 -15   3   1   76.69   34.90
  15   3  -1  129.59   20.30
  15   3  -1   95.99   24.40
  15   3  -1  123.19   29.80
 -15   3   1  129.19   36.60
 -15   3   1  111.39   30.90
  13  -3  -1   93.09   29.50
 -13  -3   1   93.29   23.40
 -13  -3   1  114.59   27.50
  13  -3  -1  134.09   35.20
  13  -3  -1   95.79   29.30
  13  -3  -1   97.79   30.90
 -13   3   1  124.49   30.60
  13   3  -1   96.49   23.30
 -13   3   1   60.19   24.20
  13   3  -1  118.39   29.00
 -13   3   1   98.49   34.50
 -13   3   1   57.49   26.40
 -13   3   1   84.49   31.70
 -11  -3   1  231.98   28.50
  11  -3  -1  226.38   36.30
  11  -3  -1  210.68   35.30
  11  -3  -1  236.88   42.50
  11  -3  -1  223.88   37.80
 -11   3   1  192.98   36.60
 -11   3   1  170.48   32.10
  11   3  -1  261.17   37.20
 -11   3   1  226.18   34.80
 -11   3   1  199.38   35.40
 -11   3   1  201.28   31.90
   9  -3  -1  150.48   32.80
   9  -3  -1  226.48   43.20
   9  -3  -1  176.78   34.60
   9  -3  -1  140.89   29.50
  -9   3   1  216.48   37.70
  -9   3   1  145.69   29.70
   9   3  -1  186.18   29.80
   9   3  -1  243.08   32.00
  -9   3   1  178.08   31.30
  -9   3   1  185.38   32.50
   9   3  -1  212.98   25.00
  -9   3   1  129.29   31.50
   7  -3  -1 1709.83   67.79
   7  -3  -1 1829.62   81.19
   7  -3  -1 1774.42   66.99
   7  -3  -1 1668.93   73.69
  -7   3   1 1717.23   68.19
   7   3  -1 1662.63   47.60
  -7   3   1 1750.22   64.59
   7   3  -1 1744.03   62.99
   7   3  -1 1833.82   63.89
  -7   3   1 1659.23   78.59
  -7   3   1 1797.02   69.49
  -7   3   1 1660.83   73.79
   5  -3  -1 1357.46   67.09
   5  -3  -1 1468.25   69.69
   5  -3  -1 1390.66   56.69
  -5   3   1 1445.46   67.49
  -5   3   1 1359.76   57.49
  -5   3   1 1432.16   52.99
   5   3  -1 1480.55   63.89
   5   3  -1 1416.86   57.89
   5   3  -1 1426.46   41.50
  -5   3   1 1392.66   58.09
  -5   3   1 1325.27   68.69
  -3  -3   1  169.38   27.10
   3  -3  -1  187.58   32.70
  -3   3   1  146.89   30.20
  -3   3   1  191.28   27.90
   3   3  -1  242.58   33.60
   3   3  -1  197.48   20.80
   3   3  -1  218.18   32.90
  -3   3   1  179.28   29.60
  -3   3   1  150.48   21.60
  -3   3   1  151.68   26.20
  -1  -3   1    4.40   15.60
   1  -3  -1   26.70   19.50
  -1   3   1    2.50   17.10
  -1   3   1   22.40   15.80
  -1   3   1   11.20   16.90
  -1   3   1   -1.70    9.60
  -1   3   1   -1.10   13.90
   1   3  -1    0.00   17.60
   1   3  -1   -2.70   11.90
   1   3  -1    7.80   12.10
   1   3  -1  -13.10   14.90
  -1  -3  -1   10.70   16.70
   1  -3   1    2.60   19.40
   1  -3   1    2.10   18.60
   1   3   1    9.10   18.10
  -1   3  -1    2.70   15.80
  -1   3  -1    9.60   17.60
  -1   3  -1    5.60   16.70
  -1   3  -1   16.20   15.10
  -1   3  -1    9.50   13.70
   1   3   1   -0.90   12.50
   1   3   1   -2.20   16.20
   3  -3   1  299.47   41.60
   3  -3   1  278.27   29.30
   3  -3   1  359.96   44.50
  -3   3  -1  251.57   31.30
  -3   3  -1  238.68   29.90
   3   3   1  260.17   24.60
  -3   3  -1  293.67   39.00
  -3   3  -1  298.67   40.50
  -3   3  -1  287.57   33.70
   3   3   1  246.38   34.10
   5  -3   1   46.80   20.90
   5  -3   1   26.90   23.10
   5  -3   1   22.80   22.70
   5   3   1   18.00   12.90
  -5   3  -1   13.60   17.00
  -5   3  -1   33.80   22.10
   5   3   1   41.90   22.90
   5   3   1   28.00   20.20
  -5   3  -1   37.40   23.40
  -5   3  -1   -2.60   17.50
  -5   3  -1   49.00   21.60
   7  -3   1  223.78   39.40
   7  -3   1  203.68   32.40
   7  -3   1  242.58   38.70
  -7   3  -1  240.48   33.80
   7   3   1  195.78   22.30
  -7   3  -1  195.78   33.20
   7   3   1  189.18   32.20
   7   3   1  226.88   33.10
  -7   3  -1  191.08   30.70
  -7   3  -1  150.58   31.30
  -7   3  -1  214.28   38.60
   7   3   1  204.88   20.30
   9  -3   1  180.38   33.40
  -9  -3  -1  258.27   25.00
   9  -3   1  256.57   42.10
   9  -3   1  243.78   45.00
   9   3   1  194.18   23.00
  -9   3  -1  253.17   37.80
  -9   3  -1  197.98   34.90
   9   3   1  286.07   37.10
   9   3   1  240.98   23.60
  -9   3  -1  123.69   32.40
  -9   3  -1  179.98   33.10
  -9   3  -1  217.18   40.60
  11  -3   1   33.70   25.00
  11  -3   1   44.60   23.10
  11  -3   1   55.39   26.20
 -11  -3  -1   61.69   18.20
 -11  -3  -1   44.80   23.60
  11   3   1   21.30   22.40
 -11   3  -1   47.30   20.00
  11   3   1   44.40   19.90
  11   3   1   64.99   16.80
 -11   3  -1   54.29   25.20
 -11   3  -1   38.60   22.70
 -11   3  -1    6.30   22.20
 -11   3  -1   56.99   25.90
  13  -3   1   63.99   26.80
  13  -3   1   73.29   31.20
 -13  -3  -1   81.99   23.80
  13  -3   1   88.89   29.70
  13  -3   1   72.99   29.70
 -13  -3  -1   57.29   24.20
 -13   3  -1   98.29   28.80
 -13   3  -1   66.69   28.80
 -13   3  -1   28.20   23.50
 -13   3  -1   66.99   26.90
  13   3   1   74.89   20.80
  13   3   1   65.39   26.30
 -15  -3  -1   92.79   25.50
  15  -3   1  112.49   35.40
 -15  -3  -1   69.69   27.30
  15  -3   1  108.69   37.00
  15  -3   1   98.29   32.20
  15  -3   1   79.49   30.90
 -15   3  -1   83.39   30.10
 -15   3  -1   71.29   29.60
 -15   3  -1   82.39   25.70
  15   3   1  105.99   21.70
  15   3   1  109.19   32.30
  15   3   1   85.69   25.60
 -15   3  -1   71.29   29.20
  17  -3   1   49.00   29.10
  17  -3   1   95.59   33.00
  17  -3   1  127.99   39.50
 -17  -3  -1  149.09   33.30
  17  -3   1  119.99   38.20
 -17  -3  -1  160.38   35.90
  17   3   1  104.69   25.40
 -17   3  -1  116.09   34.10
 -17   3  -1   43.20   27.50
 -17   3  -1  108.19   34.60
  17   3   1  108.99   28.30
  17   3   1  107.09   34.50
 -17   3  -1   48.90   28.80
 -19  -3  -1  132.89   37.80
 -19  -3  -1  198.98   36.90
  19  -3   1  131.69   36.20
  19  -3   1  107.69   38.30
  19  -3   1  169.18   43.90
  19  -3   1  190.08   43.30
 -19   3  -1  130.09   45.10
 -19   3  -1  178.48   42.80
 -19   3  -1  164.88   41.20
 -19   3  -1  166.78   41.00
  19   3   1  164.08   34.40
  19   3   1  193.68   33.20
  19   3   1  158.98   43.30
 -21  -3  -1  -23.30   22.60
 -21  -3  -1   15.90   21.00
  21  -3   1   -3.70   24.90
  21  -3   1    1.00   24.30
  21  -3   1    8.40   46.90
  21  -3   1   25.90   31.00
 -21   3  -1   18.30   27.40
  21   3   1    3.90   30.90
  21   3   1  -16.80   18.00
 -21   3  -1  -35.40   26.00
 -21   3  -1   17.90   26.50
  21   3   1   -2.20   19.10
 -21   3  -1   54.79   31.30
 -23  -3  -1   95.39   38.20
  23  -3   1  108.59   41.60
  23  -3   1   30.00   32.50
 -23  -3  -1   87.39   33.50
  23  -3   1  165.68   43.20
  23   3   1  138.59   36.20
 -23   3  -1  217.58   50.19
  23   3   1  102.89   40.40
 -23   3  -1   58.29   33.50
 -23   3  -1  105.59   47.20
  23   3   1  140.69   35.00
  25  -3   1  -65.29   22.10
  25  -3   1   -1.50   26.90
  25  -3   1  -36.00   22.10
 -25  -3  -1    0.60   21.40
 -25  -3  -1   -6.50   24.90
  25   3   1   19.00   26.10
 -25   3  -1   33.40   32.80
  25   3   1   21.70   34.30
  25   3   1   21.40   22.50
 -25   3  -1   16.20   30.50
  25   3   1  -42.40   24.90
 -25   3  -1   35.40   31.90
 -27  -3  -1    2.60   25.70
  27  -3   1   32.90   38.40
  27  -3   1   23.40   28.40
 -27  -3  -1   27.10   26.80
  27  -3   1  -11.40   30.60
  27  -3   1   57.39   38.30
  27   3   1    2.70   24.10
 -27   3  -1   59.49   34.60
 -27   3  -1    3.30   26.20
 -27   3  -1   10.90   32.00
 -27   3  -1   55.29   44.10
  27   3   1  -13.10   24.30
  27   3   1   38.50   33.40
  27   3   1   46.60   35.90
  29  -3   1   99.89   48.10
  29  -3   1   93.09   46.60
 -29  -3  -1  137.19   42.20
 -29  -3  -1  123.09   37.40
  29  -3   1  212.68   59.69
  29  -3   1   84.09   37.40
  29   3   1  101.59   37.60
 -29   3  -1  127.89   45.40
 -29   3  -1  114.79   47.60
  29   3   1   75.29   36.20
  29   3   1   82.29   35.70
  29   3   1   87.49   38.60
 -29   3  -1   86.69   49.70
  31  -3   1  173.58   54.89
  31  -3   1  186.28   57.09
  31  -3   1  241.68   49.70
  31  -3   1  166.08   56.99
 -31  -3  -1  121.49   42.00
 -31   3  -1  162.98   54.99
  31   3   1  151.18   44.40
 -31   3  -1  168.48   54.79
 -31   3  -1  128.89   44.90
  31   3   1  181.18   48.00
  31   3   1   56.19   44.90
 -31   3  -1  158.48   52.89
  31   3   1  135.09   42.70
  33  -3   1   44.20   33.20
 -33  -3  -1   30.70   29.20
  33  -3   1   71.99   47.60
  33  -3   1    6.90   30.40
 -33  -3  -1  -12.80   23.10
  33  -3   1   25.80   37.50
 -33   3  -1   17.20   37.30
 -33   3  -1  -10.30   32.50
  33   3   1   15.10   32.40
  33   3   1    7.70   32.10
 -33   3  -1   55.49   43.90
  33   3   1  -18.20   26.80
 -33   3  -1   25.60   30.80
  35  -3   1   -6.30   26.50
 -35  -3  -1   36.00   35.90
 -35  -3  -1   12.90   29.70
  35  -3   1   12.00   42.10
  35  -3   1   -5.50   39.40
 -35   3  -1  -16.10   59.19
 -35   3  -1   12.40   37.80
  35   3   1   19.30   29.70
  35   3   1    3.60   29.90
 -35   3  -1   17.80   47.10
  35   3   1    6.40   34.10
 -36  -4   1   38.70   28.20
 -36  -4   1    6.20   34.00
 -36   4   1  -24.70   31.00
 -36   4   1   94.79   48.60
  36   4  -1  -17.00   27.90
  36   4  -1   14.50   28.90
  34  -4  -1    6.70   31.50
  34  -4  -1   57.29   38.50
  34  -4  -1  -54.09   36.70
  34  -4  -1   63.59   48.00
 -34  -4   1   16.50   29.40
 -34  -4   1   80.49   48.00
  34   4  -1    7.70   30.80
 -34   4   1  -62.09   26.90
 -34   4   1  116.79   54.69
 -34   4   1    7.60   35.60
 -34   4   1   73.39   44.50
  34   4  -1   11.20   28.00
  34   4  -1   60.79   37.40
  32  -4  -1  152.78   45.40
  32  -4  -1   92.69   86.29
 -32  -4   1  238.88   52.69
 -32  -4   1  268.67   57.79
  32  -4  -1  159.08   52.69
  32  -4  -1   94.39   45.00
 -32   4   1   93.39   52.19
  32   4  -1  151.28   42.50
  32   4  -1  141.69   38.00
 -32   4   1  173.78   47.30
  32   4  -1  150.68   50.49
  32   4  -1  149.88   43.00
 -32   4   1  208.28   62.39
 -32   4   1   60.09   43.60
  30  -4  -1  544.95   84.19
  30  -4  -1  435.56   74.39
 -30  -4   1  532.35   72.49
  30  -4  -1  436.46   70.99
 -30  -4   1  543.35   64.49
  30  -4  -1  329.97   67.49
 -30   4   1  481.25   73.99
 -30   4   1  491.75   87.49
 -30   4   1  566.24   85.79
  30   4  -1  535.85   66.59
  30   4  -1  515.95   64.29
  30   4  -1  461.95   58.49
  28  -4  -1   68.19   41.10
 -28  -4   1  184.28   54.99
  28  -4  -1  145.49   51.99
  28  -4  -1  190.18   50.69
  28  -4  -1  100.79   39.20
 -28  -4   1  159.58   42.40
  28   4  -1  160.58   36.90
  28   4  -1  132.79   39.20
 -28   4   1   88.59   48.80
  28   4  -1   78.69   58.19
 -28   4   1  159.18   50.29
  28   4  -1  198.08   44.60
 -28   4   1  128.09   48.50
 -26  -4   1 1130.29   81.29
  26  -4  -1 1022.40   98.09
 -26  -4   1 1059.59   77.29
  26  -4  -1 1172.58   90.79
  26  -4  -1 1274.67  101.29
 -26   4   1 1121.99   95.99
  26   4  -1 1070.59   66.99
 -26   4   1 1079.69  107.79
  26   4  -1 1113.59   79.79
  26   4  -1 1083.39   84.29
 -26   4   1 1029.10   90.99
 -26   4   1 1064.99  107.19
  24  -4  -1    9.30   31.40
  24  -4  -1  -48.30   22.10
  24  -4  -1   -2.40   30.80
 -24  -4   1   12.60   21.30
  24  -4  -1   18.90   29.10
 -24  -4   1   15.20   24.50
  24   4  -1   10.90   29.80
 -24   4   1  -10.40   29.80
 -24   4   1   -2.00   25.40
  24   4  -1  -38.50   13.60
  24   4  -1   25.50   19.50
 -24   4   1   21.50   29.50
  22  -4  -1  387.46   67.99
 -22  -4   1  465.75   51.29
 -22  -4   1  540.85   65.19
  22  -4  -1  339.97   61.49
  22  -4  -1  596.64   65.99
  22  -4  -1  349.96   61.49
 -22   4   1  512.25   63.99
 -22   4   1  430.96   67.99
  22   4  -1  468.85   63.59
  22   4  -1  499.05   52.79
 -22   4   1  342.77   62.29
  22   4  -1  382.56   39.60
 -20  -4   1   69.99   31.80
  20  -4  -1  -13.00   26.60
  20  -4  -1   47.60   31.00
  20  -4  -1  118.59   45.20
  20  -4  -1    6.20   26.00
 -20  -4   1   51.69   25.00
 -20   4   1   29.20   28.30
  20   4  -1   36.50   28.40
  20   4  -1   56.39   24.30
  20   4  -1   34.00   20.10
 -20   4   1   68.39   39.80
 -20   4   1   57.09   32.20
  18  -4  -1  140.19   41.00
  18  -4  -1  101.79   41.20
 -18  -4   1  111.09   31.40
  18  -4  -1   63.39   31.30
  18  -4  -1  170.98   43.90
  18   4  -1   97.89   22.50
  18   4  -1  111.79   35.10
  18   4  -1   82.69   26.20
 -18   4   1   41.60   30.90
 -18   4   1  106.79   36.20
 -18   4   1  102.79   35.00
  16  -4  -1   16.60   25.40
  16  -4  -1   38.30   29.80
 -16  -4   1   39.20   21.50
  16  -4  -1    3.20   21.70
  16  -4  -1    9.60   21.80
  16   4  -1   24.30   17.70
 -16   4   1   12.30   24.60
  16   4  -1   18.10   23.90
 -16   4   1   46.50   28.00
 -16   4   1   -5.10   24.20
 -16   4   1   56.89   27.50
  16   4  -1   37.20   15.40
  14  -4  -1  129.29   35.40
  14  -4  -1  162.38   40.80
  14  -4  -1  175.38   38.70
  14  -4  -1  112.79   34.60
  14   4  -1  171.88   32.70
 -14   4   1  115.39   36.40
  14   4  -1  172.88   28.20
 -14   4   1  130.69   34.00
 -14   4   1  193.18   36.50
  14   4  -1  182.58   34.90
 -14   4   1  126.99   42.50
 -14   4   1  104.99   31.50
  12  -4  -1   -8.50   18.00
  12  -4  -1   21.50   23.30
  12  -4  -1   31.40   25.00
  12   4  -1   26.40   20.20
 -12   4   1   42.80   25.10
  12   4  -1   -3.70   14.80
 -12   4   1   12.10   19.80
 -12   4   1   31.40   23.90
 -12   4   1   13.80   22.60
 -12   4   1   22.00   16.70
  12   4  -1   10.00   13.20
  10  -4  -1  432.76   45.70
  10  -4  -1  475.45   50.79
  10  -4  -1  425.16   51.99
  10   4  -1  405.56   29.40
 -10   4   1  421.36   46.00
 -10   4   1  405.46   42.20
 -10   4   1  316.97   44.70
  10   4  -1  434.86   41.50
 -10   4   1  429.26   43.80
 -10   4   1  363.16   51.99
  10   4  -1  370.16   39.70
   8  -4  -1  349.77   49.00
   8  -4  -1  303.87   37.00
   8  -4  -1  315.07   47.60
   8   4  -1  351.86   37.40
   8   4  -1  293.87   24.40
   8   4  -1  329.57   36.90
  -8   4   1  344.37   37.60
  -8   4   1  296.27   45.00
  -8   4   1  322.77   37.60
  -8   4   1  284.07   39.70
   8   4  -1  335.07   39.80
  -8   4   1  360.56   51.39
   6  -4  -1 1591.34   81.49
  -6   4   1 1499.85   60.59
  -6   4   1 1693.13   85.89
   6   4  -1 1587.24   74.69
  -6   4   1 1682.63   72.29
   6   4  -1 1592.44   45.20
  -6   4   1 1642.74   71.29
  -6   4   1 1588.74   79.99
   6   4  -1 1625.14   70.19
   6   4  -1 1632.24   68.89
  -4  -4   1  625.24   45.80
   4  -4  -1  651.93   54.09
  -4   4   1  560.14   35.80
   4   4  -1  541.45   45.50
   4   4  -1  521.65   47.90
  -4   4   1  572.34   44.00
  -4   4   1  593.84   43.30
  -4   4   1  647.14   54.09
  -4   4   1  528.45   51.09
   4   4  -1  532.75   28.90
   4   4  -1  551.74   32.30
   2  -4  -1 2173.48   87.29
  -2  -4   1 2248.97   80.99
   2   4  -1 2220.78   62.39
  -2   4   1 2165.58   89.09
   2   4  -1 2089.79   81.29
  -2   4   1 2158.88   89.19
   2   4  -1 2143.19   86.79
  -2   4   1 2174.18   55.49
  -2   4   1 2169.38   74.09
   2   4  -1 2096.59   62.79
  -2   4   1 2147.59   71.69
   0  -4   1   53.69   24.00
   0  -4  -1   49.10   23.20
   0   4   1    3.60   15.10
   0   4  -1   36.40   22.20
   0   4   1   52.99   24.90
   0   4  -1   23.00   16.50
   0   4   1    4.10   18.10
   0   4   1   20.00   15.80
   0   4  -1   20.40   15.50
   0   4  -1   33.40   20.40
   0   4  -1   32.80   16.90
  -2  -4  -1 1721.13   74.19
   2  -4   1 1719.43   76.89
   2  -4   1 1754.82   84.39
  -2   4  -1 1662.23   61.09
  -2   4  -1 1649.93   63.59
   2   4   1 1752.22   80.29
  -2   4  -1 1718.23   81.09
  -2   4  -1 1683.93   64.29
  -2   4  -1 1858.31   82.69
   2   4   1 1780.42   78.29
   4  -4   1   76.49   27.20
   4  -4   1  111.49   31.80
  -4   4  -1  113.99   23.30
  -4   4  -1   83.39   28.60
  -4   4  -1   92.99   24.90
  -4   4  -1   81.29   29.20
   4   4   1   92.29   19.40
   4   4   1  106.29   27.80
   4   4   1   99.99   26.60
  -4   4  -1   57.89   24.80
   4   4   1   77.19   27.10
   6  -4   1 1232.68   73.59
   6  -4   1 1121.19   57.19
   6  -4   1 1237.48   74.29
   6   4   1 1269.07   66.39
  -6   4  -1 1178.88   71.59
  -6   4  -1 1243.58   75.79
  -6   4  -1 1228.68   61.59
   6   4   1 1208.38   65.99
  -6   4  -1 1206.38   62.09
  -6   4  -1 1196.88   63.19
   6   4   1 1156.58   44.40
   8  -4   1  114.79   33.80
   8  -4   1  122.99   33.30
   8  -4   1   95.39   28.80
   8   4   1  121.49   30.90
   8   4   1  139.19   21.30
  -8   4  -1  131.89   35.30
   8   4   1   91.59   26.30
  -8   4  -1  133.99   32.90
  -8   4  -1   99.19   27.70
  -8   4  -1   78.09   26.10
  -8   4  -1  125.79   29.20
  10  -4   1  126.09   38.80
  10  -4   1  105.49   31.30
  10  -4   1   58.79   26.70
 -10   4  -1   96.49   29.90
  10   4   1  120.99   18.80
  10   4   1   87.39   27.00
 -10   4  -1  111.69   28.80
  10   4   1  119.49   20.80
 -10   4  -1   63.49   31.30
 -10   4  -1   59.89   26.50
  10   4   1  137.19   33.90
 -10   4  -1   88.09   34.30
  12  -4   1  222.38   42.60
  12  -4   1  202.58   39.30
  12  -4   1  202.28   48.30
  12   4   1  202.28   39.40
  12   4   1  222.78   36.70
  12   4   1  170.78   38.40
 -12   4  -1  199.08   48.40
 -12   4  -1  206.08   39.80
 -12   4  -1  177.08   39.30
  12   4   1  210.28   25.40
 -12   4  -1  187.38   36.40
 -12   4  -1  122.39   33.60
 -14  -4  -1  189.38   30.60
  14  -4   1  127.09   38.00
  14  -4   1  144.59   37.30
  14  -4   1  202.08   44.80
 -14   4  -1  162.88   37.00
  14   4   1  159.88   28.50
  14   4   1  164.58   25.20
 -14   4  -1  136.19   36.90
  14   4   1  135.89   35.60
 -14   4  -1   91.19   29.90
  16  -4   1  320.57   59.39
  16  -4   1  379.96   58.49
  16  -4   1  332.87   55.49
 -16  -4  -1  366.16   39.40
 -16   4  -1  333.27   54.59
  16   4   1  328.67   34.30
  16   4   1  335.17   37.20
  16   4   1  366.66   54.29
 -16   4  -1  371.86   59.59
 -16   4  -1  347.67   54.59
 -18  -4  -1  591.84   59.29
  18  -4   1  586.24   65.39
 -18  -4  -1  629.54   49.40
  18  -4   1  552.44   63.79
  18  -4   1  603.64   71.99
 -18   4  -1  558.44   63.99
  18   4   1  483.65   58.09
  18   4   1  582.14   48.80
  18   4   1  515.55   43.20
 -18   4  -1  453.25   66.09
  20  -4   1   76.59   36.90
  20  -4   1   65.79   38.60
 -20  -4  -1   67.69   34.70
  20  -4   1   35.40   31.70
 -20  -4  -1   68.29   29.20
 -20   4  -1  134.59   43.70
  20   4   1   65.09   27.30
 -20   4  -1   60.49   35.50
 -20   4  -1  104.39   38.40
  20   4   1   59.39   32.90
  20   4   1   66.89   25.70
  22  -4   1 1333.47   97.49
  22  -4   1 1216.08  100.49
 -22  -4  -1 1396.26   77.69
  22  -4   1 1168.08   89.69
 -22  -4  -1 1220.28   83.19
 -22   4  -1 1403.36   99.39
 -22   4  -1 1434.96  101.29
 -22   4  -1 1185.68   92.49
  22   4   1 1158.58   85.79
  22   4   1 1378.66   79.49
  22   4   1 1346.17   69.89
 -24  -4  -1   23.20   22.30
 -24  -4  -1   10.20   27.00
  24  -4   1   11.30   33.80
  24  -4   1  -31.10   20.40
  24  -4   1   66.79   40.60
  24   4   1   18.00   21.40
 -24   4  -1  117.39   43.10
  24   4   1   42.10   35.20
  24   4   1   43.20   25.30
 -24   4  -1    0.90   29.10
  26  -4   1  460.15   71.89
 -26  -4  -1  596.44   60.79
 -26  -4  -1  542.15   65.99
  26  -4   1  591.74   87.29
  26  -4   1  732.73   76.59
  26   4   1  558.04   56.99
  26   4   1  561.54   78.19
 -26   4  -1  475.25   85.39
 -26   4  -1  510.05   77.59
 -26   4  -1  620.34   86.89
  26   4   1  557.44   61.69
 -26   4  -1  679.43   79.89
  28  -4   1   -8.80   28.40
 -28  -4  -1   15.60   21.90
  28  -4   1   21.40   36.50
 -28  -4  -1   22.50   28.80
  28  -4   1   18.60   37.80
 -28   4  -1   31.80   39.30
 -28   4  -1  112.99   48.20
  28   4   1   -4.00   28.50
  28   4   1    0.00   30.90
 -28   4  -1   19.10   34.30
  28   4   1   17.70   25.70
 -28   4  -1   55.09   41.50
  28   4   1  -15.80   21.40
  30  -4   1  239.58   60.39
  30  -4   1  124.19   46.20
  30  -4   1  232.28   62.89
 -30  -4  -1  276.17   53.69
  30   4   1  284.67   49.10
 -30   4  -1  186.48   59.39
 -30   4  -1  188.68   53.39
  30   4   1  209.88   50.29
  30   4   1  205.18   53.29
 -30   4  -1  263.67   61.39
 -30   4  -1  154.98   52.09
  30   4   1  236.18   52.29
  32  -4   1   48.00   38.10
 -32  -4  -1   48.90   31.80
  32  -4   1   37.40   37.70
 -32  -4  -1   61.89   40.40
  32  -4   1  -26.40   31.90
 -32   4  -1   87.79   54.39
 -32   4  -1   91.59   43.20
  32   4   1   38.80   37.60
 -32   4  -1   80.59   43.30
 -32   4  -1    3.00   37.30
  32   4   1   18.70   31.30
  32   4   1   57.29   35.60
 -34  -4  -1   94.49   42.90
  34  -4   1   39.10   43.60
 -34  -4  -1  130.49   43.30
  34  -4   1   63.09   43.90
 -34   4  -1   52.29   43.00
  34   4   1   10.60   32.30
  34   4   1   81.09   41.10
 -34   4  -1   92.59   49.50
  34   4   1   76.69   38.90
 -34   4  -1   93.99   44.90
  34   4   1    7.60   32.60
 -33  -5   1  123.59   40.80
  33  -5  -1  105.49   48.30
  33  -5  -1   31.60   34.70
 -33   5   1   70.89   46.00
  33   5  -1  101.49   39.40
 -33   5   1   81.19   49.50
 -33   5   1   41.10   43.60
  33   5  -1  168.98   43.80
  33   5  -1   81.49   41.90
  33   5  -1  106.99   44.30
  31  -5  -1   49.50   46.30
  31  -5  -1   71.79   46.80
  31  -5  -1   65.09   39.10
 -31  -5   1   55.99   32.20
  31   5  -1   38.70   36.90
  31   5  -1  109.09   35.80
  31   5  -1  135.59   39.00
 -31   5   1   18.70   54.89
 -31   5   1   46.30   39.60
  31   5  -1   43.10   38.70
 -31   5   1  -98.39   40.10
  29  -5  -1   37.30   33.10
  29  -5  -1   38.50   37.60
  29  -5  -1  -62.09   28.30
 -29  -5   1    4.40   28.30
  29   5  -1   -5.30   23.10
  29   5  -1  -19.00   28.30
  29   5  -1   55.79   32.50
 -29   5   1    5.20   31.80
 -29   5   1  -15.70   28.30
 -29   5   1  -17.00   45.50
 -29   5   1  -12.50   30.00
  27  -5  -1   10.80   35.30
  27  -5  -1   26.00   34.70
 -27  -5   1    8.60   22.20
  27  -5  -1  -26.90   23.90
 -27   5   1   -3.50   30.10
  27   5  -1   20.50   25.30
  27   5  -1   58.09   27.50
  27   5  -1   10.00   31.10
 -27   5   1   58.49   41.40
 -27   5   1   28.40   41.20
 -27   5   1   63.89   38.50
  25  -5  -1    9.30   30.50
  25  -5  -1  -24.50   25.70
 -25  -5   1   47.80   25.90
  25  -5  -1  -16.20   29.40
  25   5  -1  -14.30   19.90
  25   5  -1   14.80   26.40
  25   5  -1   27.10   24.30
 -25   5   1   62.79   34.80
 -25   5   1   52.69   33.40
 -25   5   1    1.90   31.70
  23  -5  -1  -11.60   27.00
  23  -5  -1   50.89   33.90
  23  -5  -1   11.70   30.40
  23   5  -1  -21.40   16.50
  23   5  -1   12.10   23.60
 -23   5   1   -6.50   27.60
 -23   5   1   13.40   29.80
  23   5  -1   33.40   22.00
  23   5  -1   -1.10   16.80
 -23   5   1  -18.50   46.00
  21  -5  -1  420.36   70.89
  21  -5  -1  273.47   56.39
  21  -5  -1  238.88   56.09
  21   5  -1  330.27   51.99
  21   5  -1  304.97   43.20
  21   5  -1  330.37   37.80
 -21   5   1  279.67   56.89
 -21   5   1  207.58   73.09
  21   5  -1  237.08   45.30
  19  -5  -1  -16.90   26.50
  19  -5  -1   42.80   35.60
  19   5  -1   25.80   22.20
 -19   5   1   68.09   34.90
 -19   5   1   60.99   42.30
  19   5  -1   70.39   19.80
  19   5  -1   13.80   23.50
  19   5  -1   53.29   23.20
 -19   5   1   80.19   34.30
  17  -5  -1 1090.59   88.39
  17  -5  -1 1145.99   92.99
  17  -5  -1  915.61   77.49
 -17   5   1 1146.29  100.29
 -17   5   1 1084.69   80.19
 -17   5   1 1202.28   89.89
  17   5  -1 1163.18   74.79
  17   5  -1 1166.58   71.99
  17   5  -1 1186.68   58.39
 -17   5   1 1203.58   88.89
  15  -5  -1  268.97   48.00
  15  -5  -1  253.07   49.60
  15  -5  -1  257.67   53.69
 -15   5   1  257.67   60.09
 -15   5   1  308.57   59.09
 -15   5   1  232.18   43.20
  15   5  -1  237.98   42.80
  15   5  -1  261.87   30.20
 -15   5   1  221.68   47.20
  15   5  -1  313.07   46.50
  13  -5  -1  622.64   70.19
  13  -5  -1  560.94   60.19
  13  -5  -1  604.04   65.29
 -13   5   1  640.74   72.69
  13   5  -1  693.83   52.19
 -13   5   1  644.74   63.39
 -13   5   1  496.65   52.89
  13   5  -1  581.34   51.79
  13   5  -1  676.63   56.89
  11  -5  -1  586.64   56.69
  11  -5  -1  673.53   69.59
  11  -5  -1  646.54   65.79
 -11   5   1  623.84   64.99
  11   5  -1  637.74   53.79
  11   5  -1  616.44   34.30
  11   5  -1  671.63   59.89
 -11   5   1  597.54   67.69
  11   5  -1  639.34   53.39
 -11   5   1  684.23   61.59
 -11   5   1  646.64   54.49
   9  -5  -1  359.66   60.69
  -9   5   1  206.58   41.60
  -9   5   1  287.27   45.70
   9   5  -1  332.87   47.50
   9   5  -1  254.17   23.50
  -9   5   1  272.47   51.69
  -9   5   1  160.88   55.09
   9   5  -1  322.47   48.30
  -9   5   1  291.07   40.30
   9   5  -1  261.47   44.90
   7  -5  -1  364.36   54.99
  -7   5   1  294.67   45.30
  -7   5   1  244.28   45.10
   7   5  -1  270.27   27.30
   7   5  -1  377.36   44.90
  -7   5   1  253.57   47.70
   7   5  -1  395.96   51.29
   7   5  -1  278.07   23.00
  -7   5   1  290.67   35.00
   7   5  -1  399.36   54.39
  -7   5   1  318.67   44.00
   5  -5  -1   13.90   20.70
   5   5  -1  -15.10    9.30
  -5   5   1    4.90   21.50
  -5   5   1   13.90   18.80
   5   5  -1   -2.40   12.00
  -5   5   1    3.90   15.40
   5   5  -1   -5.60   15.00
  -5   5   1    3.30   16.00
  -5   5   1   13.60   18.20
   5   5  -1  -11.60   18.60
   5   5  -1   12.60   22.70
  -3  -5   1  108.49   29.00
   3  -5  -1   81.79   28.30
   3   5  -1   37.40   17.20
   3   5  -1   75.79   20.20
  -3   5   1   82.89   25.70
  -3   5   1   91.29   30.40
  -3   5   1   31.30   24.80
   3   5  -1  125.29   31.00
   3   5  -1   72.89   17.70
   3   5  -1   68.79   28.20
  -3   5   1  115.69   21.00
  -3   5   1   57.99   24.80
  -1  -5   1   71.29   27.30
   1  -5  -1   65.79   30.70
   1   5  -1   46.70   19.80
  -1   5   1   80.99   29.10
   1   5  -1   96.29   29.70
  -1   5   1   61.19   22.40
   1   5  -1   92.49   23.90
  -1   5   1   88.69   31.60
   1   5  -1   83.39   19.80
  -1   5   1   30.90   13.20
  -1   5   1   37.20   19.60
   1   5  -1   88.89   30.10
   1  -5   1   16.00   19.60
  -1  -5  -1   -1.90   16.00
  -1   5  -1   10.40   16.30
  -1   5  -1   13.90   19.20
   1   5   1    2.90   15.00
  -1   5  -1   -0.60   12.20
  -1   5  -1   23.10   22.60
  -1   5  -1  -19.30   11.30
   1   5   1    5.90   19.90
   1   5   1   21.00   15.40
   1   5   1   34.90   23.90
   3  -5   1  827.12   64.29
  -3   5  -1  924.91   51.99
  -3   5  -1  888.91   63.69
   3   5   1  942.61   66.99
  -3   5  -1  837.32   68.09
   3   5   1  899.41   48.40
  -3   5  -1  845.82   55.49
   3   5   1  952.00   68.89
  -3   5  -1  862.21   68.49
   5  -5   1  107.19   33.00
   5  -5   1  189.28   39.70
  -5   5  -1  115.49   27.40
   5   5   1  167.98   27.30
   5   5   1  172.18   37.30
   5   5   1  120.09   35.60
  -5   5  -1  139.69   38.70
  -5   5  -1   95.99   31.30
   5   5   1  139.39   34.40
  -5   5  -1  139.09   33.00
  -5   5  -1  166.98   32.60
   7  -5   1 2230.98  107.99
   7  -5   1 2111.09  103.59
  -7   5  -1 2108.79   89.89
   7   5   1 2203.48   94.29
   7   5   1 2151.18   67.59
   7   5   1 1960.00   95.39
  -7   5  -1 2106.49   86.19
   7   5   1 2060.19   92.59
  -7   5  -1 2142.79   91.99
  -7   5  -1 2280.77  107.19
  -7   5  -1 2046.70  106.69
   9  -5   1  117.99   32.70
   9  -5   1  110.19   36.70
   9  -5   1  143.79   39.50
  -9   5  -1   78.79   30.00
  -9   5  -1   71.39   29.90
  -9   5  -1   97.19   30.20
   9   5   1  101.39   30.60
   9   5   1   53.79   26.80
   9   5   1   90.79   21.30
  -9   5  -1   79.99   37.10
  11  -5   1  598.04   65.39
  11  -5   1  626.04   67.69
  11  -5   1  678.23   58.99
 -11   5  -1  453.85   52.59
  11   5   1  621.04   56.49
  11   5   1  647.44   40.50
  11   5   1  638.94   58.59
 -11   5  -1  521.05   57.69
 -11   5  -1  549.45   66.39
  13  -5   1  686.13   72.69
  13  -5   1  674.53   62.99
  13  -5   1  676.63   70.39
 -13   5  -1  710.53   70.89
  13   5   1  783.92   62.09
  13   5   1  737.33   43.00
  13   5   1  678.13   61.69
 -13   5  -1  665.93  112.19
 -13   5  -1  675.63   66.89
 -13   5  -1  768.82   67.09
  13   5   1  754.92   36.80
  15  -5   1   47.60   31.40
  15  -5   1   37.50   30.20
  15  -5   1   40.80   35.70
  15   5   1   42.40   29.00
 -15   5  -1   50.89   27.80
 -15   5  -1   76.29   34.10
  15   5   1   39.20   25.90
  15   5   1   62.09   18.70
 -15   5  -1   45.00   31.70
  15   5   1   41.30   19.30
  17  -5   1  637.94   77.99
  17  -5   1  563.04   68.19
  17  -5   1  548.85   73.69
 -17   5  -1  644.54   71.79
  17   5   1  587.84   44.00
  17   5   1  530.75   60.29
 -17   5  -1  750.52   71.59
  17   5   1  551.54   56.09
 -17   5  -1  615.24   70.39
  17   5   1  675.33   44.70
  19  -5   1   31.30   32.40
  19  -5   1   10.80   25.80
  19  -5   1  -26.90   28.00
  19   5   1    2.70   16.40
 -19   5  -1   -0.50   29.60
  19   5   1    1.80   20.70
  19   5   1    5.50   25.60
  19   5   1   14.10   19.10
  21  -5   1    9.90   30.10
  21  -5   1  -13.20   26.30
  21  -5   1   -1.70   29.70
 -21  -5  -1   23.10   20.50
  21   5   1   30.70   21.40
  21   5   1    2.30   27.00
  21   5   1    2.20   25.10
 -21   5  -1   45.10   35.20
  21   5   1   13.30   21.10
 -21   5  -1   12.40   32.60
 -21   5  -1   25.10   34.50
  23  -5   1   40.10   38.40
  23  -5   1   12.10   27.30
  23  -5   1   31.30   34.60
 -23  -5  -1   19.50   21.80
 -23   5  -1   42.00   38.50
  23   5   1    5.50   20.50
  23   5   1   -4.10   23.80
 -23   5  -1   -0.40   28.80
 -23   5  -1  -21.40   26.60
  23   5   1   64.59   27.40
 -23   5  -1  126.79   44.20
  25  -5   1   28.40   31.30
  25  -5   1   13.10   30.10
  25  -5   1  -10.30   30.50
 -25  -5  -1  -13.10   18.30
 -25   5  -1  -17.20   30.60
 -25   5  -1  -38.10   21.20
 -25   5  -1   -4.50   27.10
  25   5   1   -6.90   20.50
  25   5   1   53.89   35.10
  25   5   1    2.70   23.00
  27  -5   1  154.48   45.70
 -27  -5  -1  116.79   34.50
  27  -5   1  175.68   59.69
  27  -5   1   -0.60   34.70
 -27   5  -1  126.79   47.70
  27   5   1  117.69   47.00
 -27   5  -1   77.59   46.70
 -27   5  -1   66.59   43.00
  27   5   1  137.59   35.20
  27   5   1  104.39   33.90
 -27   5  -1  162.78   51.59
 -29  -5  -1   29.30   26.50
  29  -5   1   25.40   40.30
  29  -5   1   74.69   37.70
  29  -5   1   19.80   37.30
 -29   5  -1   22.70   41.60
  29   5   1   10.70   24.40
 -29   5  -1   19.30   34.70
  29   5   1   71.79   39.40
 -29   5  -1   77.29   39.90
  29   5   1   27.80   28.70
 -29   5  -1  195.48   59.49
 -31  -5  -1  347.77   66.29
 -31  -5  -1  285.07   52.29
  31  -5   1  226.68   59.39
  31  -5   1  320.57   73.19
  31  -5   1  165.98   61.29
  31   5   1  254.87   60.49
  31   5   1  343.97   54.39
  31   5   1  323.47   55.39
 -31   5  -1  120.09   51.79
 -31   5  -1  363.56   74.79
  31   5   1  296.27   61.49
 -31   5  -1  358.36   71.49
  30  -6  -1   20.60   33.30
  30  -6  -1   -7.40   36.50
  30   6  -1  -12.70   21.70
  30   6  -1   67.59   41.60
 -30   6   1  -97.89   39.00
 -30   6   1  -70.09   27.90
  30   6  -1   61.29   25.90
  30   6  -1  -46.50   36.00
 -30   6   1  -48.10   30.40
  28  -6  -1   21.60   36.70
  28  -6  -1  112.29   43.30
  28   6  -1   66.99   27.00
  28   6  -1   -7.90   23.00
 -28   6   1   87.39   49.70
 -28   6   1   57.89   42.80
 -28   6   1   82.79   36.50
  28   6  -1  140.19   35.20
  28   6  -1   62.99   35.90
  26  -6  -1   28.30   47.80
  26  -6  -1  -11.40   31.40
  26  -6  -1   98.29   47.10
  26   6  -1   41.10   34.30
 -26   6   1   -6.00   37.40
  26   6  -1   91.99   27.80
 -26   6   1   22.50   34.30
  26   6  -1   63.89   27.60
 -26   6   1    1.70   32.90
  26   6  -1    1.80   20.30
  24  -6  -1   66.09   39.30
  24  -6  -1  -31.40   26.60
  24  -6  -1    1.30   34.40
 -24   6   1    8.20   34.30
 -24   6   1   -8.60   32.20
  24   6  -1  -49.40   18.40
 -24   6   1   46.80   34.90
  24   6  -1  -17.50   25.10
  24   6  -1   17.50   17.90
  24   6  -1    5.50   17.90
  22  -6  -1   33.20   32.80
  22  -6  -1   55.69   38.10
  22  -6  -1   -0.20   28.80
  22   6  -1    1.30   22.80
  22   6  -1   34.30   31.20
  22   6  -1   19.50   20.40
  22   6  -1   16.80   17.10
 -22   6   1   36.50   31.00
 -22   6   1   59.69   38.90
 -22   6   1  -36.10   21.30
  20  -6  -1  126.59   45.00
  20  -6  -1  122.49   45.50
  20  -6  -1  128.49   52.99
  20   6  -1  155.18   39.60
 -20   6   1  116.69   45.00
 -20   6   1   84.79   37.70
  20   6  -1   85.09   38.40
 -20   6   1   91.99   39.30
  20   6  -1  169.68   30.50
  20   6  -1  227.58   31.30
  18  -6  -1   33.20   36.60
  18  -6  -1   33.90   34.90
  18  -6  -1   27.50   31.40
 -18   6   1  117.19   39.70
  18   6  -1   54.59   27.00
  18   6  -1   63.89   31.50
  18   6  -1   37.50   24.50
 -18   6   1   62.39   43.70
  18   6  -1   55.19   19.80
 -18   6   1   63.09   39.70
 -18   6   1    5.00   30.00
  16  -6  -1  201.78   60.59
  16  -6  -1  129.99   44.70
  16  -6  -1  190.48   49.40
  16   6  -1  185.68   42.70
  16   6  -1  264.07   49.30
 -16   6   1  129.79   44.40
 -16   6   1  185.58   41.50
 -16   6   1  107.39   49.00
  16   6  -1  168.08   39.90
 -16   6   1  194.78   48.90
  14  -6  -1  314.17   65.29
  14  -6  -1  231.88   47.20
  14  -6  -1  258.77   57.29
 -14   6   1  132.59   48.60
  14   6  -1  248.78   47.40
 -14   6   1  268.37   53.29
 -14   6   1  182.48   38.90
  14   6  -1  179.48   38.60
  14   6  -1  246.58   50.39
  12  -6  -1   40.40   33.50
 -12   6   1   25.30   28.90
  12   6  -1  -14.20   21.60
 -12   6   1   71.59   27.30
  12   6  -1   57.59   28.80
  12   6  -1   24.00   25.80
 -12   6   1   41.20   30.90
  10  -6  -1  281.87   54.49
  10   6  -1  319.37   51.99
 -10   6   1  267.17   43.20
  10   6  -1  288.27   53.89
  10   6  -1  323.97   51.09
 -10   6   1  296.97   51.09
 -10   6   1  299.37   62.79
   8  -6  -1  395.86   64.39
   8   6  -1  467.85   61.39
   8   6  -1  460.75   38.60
  -8   6   1  397.36   43.10
  -8   6   1  257.27   52.89
  -8   6   1  356.66   52.49
   8   6  -1  381.66   55.19
   8   6  -1  452.15   56.59
   6  -6  -1   43.60   30.30
  -6   6   1   54.39   29.80
   6   6  -1   64.39   31.20
   6   6  -1   41.50   24.60
   6   6  -1   38.80   28.40
  -6   6   1   64.59   29.00
   6   6  -1   -2.40   16.70
  -6   6   1   54.89   21.80
   6   6  -1   44.00   19.60
   4  -6  -1  142.49   38.30
  -4   6   1   84.89   32.90
  -4   6   1  111.29   24.20
   4   6  -1  119.39   36.30
  -4   6   1  132.99   34.90
   4   6  -1  158.08   29.40
   4   6  -1  150.08   39.90
  -4   6   1  135.69   40.90
  -2  -6   1  463.85   62.89
   2  -6  -1  431.46   53.99
  -2   6   1  463.55   31.10
  -2   6   1  511.95   71.59
  -2   6   1  451.25   79.39
   2   6  -1  386.06   56.09
   2   6  -1  445.26   32.70
   2   6  -1  404.66   40.20
   2   6  -1  416.86   42.60
  -2   6   1  404.46   46.40
   2   6  -1  415.56   59.79
  -2   6   1  517.75   60.59
   0  -6  -1  194.68   40.90
   0  -6   1  192.28   40.20
   0   6  -1  151.28   41.40
   0   6  -1  110.69   29.60
   0   6  -1  152.38   29.70
   0   6   1   83.59   33.60
   0   6  -1  167.48   27.80
   0   6   1  151.48   33.10
   0   6   1  106.89   37.30
   0   6  -1  156.38   38.20
   0   6   1  149.99   32.60
   2  -6   1  -14.40   19.30
  -2  -6  -1   10.30   21.70
   2   6   1    2.80   23.50
   2   6   1   24.60   19.90
  -2   6  -1   22.80   22.30
   2   6   1   23.30   15.00
  -2   6  -1    5.90   25.80
  -2   6  -1   -4.00   15.80
  -2   6  -1   10.00   20.80
  -2   6  -1  -13.00   19.20
   2   6   1  -23.60   17.90
   4  -6   1  388.46   57.59
  -4   6  -1  350.16   57.29
   4   6   1  346.57   44.20
  -4   6  -1  271.27   53.79
   4   6   1  338.57   56.99
   4   6   1  425.26   43.00
  -4   6  -1  372.96   40.50
   4   6   1  328.97   54.29
   4   6   1  392.36   58.39
  -4   6  -1  435.16   49.30
   6  -6   1  237.28   51.89
   6   6   1  348.67   57.09
  -6   6  -1  237.48   44.80
   6   6   1  290.97   56.69
   6   6   1  202.68   43.10
   6   6   1  259.17   36.80
  -6   6  -1  356.96   62.69
  -6   6  -1  237.38   50.29
  -6   6  -1  296.47   43.70
   8  -6   1  118.29   38.70
   8   6   1  125.89   35.40
  -8   6  -1  129.19   37.70
   8   6   1  166.98   41.50
  -8   6  -1   92.59   40.20
  -8   6  -1  219.08   39.60
   8   6   1  155.68   38.10
   8   6   1  157.28   28.60
  10  -6   1  128.29   41.40
  10  -6   1  128.49   40.90
 -10   6  -1  181.98   42.70
  10   6   1  212.08   32.30
 -10   6  -1  174.78   39.70
 -10   6  -1  151.58   43.30
  10   6   1  157.58   38.10
  10   6   1  237.88   47.50
  10   6   1  244.38   49.60
  12  -6   1   39.60   30.70
  12  -6   1    0.20   23.30
  12  -6   1   51.19   30.00
  12   6   1   10.50   22.50
  12   6   1  -31.10   13.40
 -12   6  -1   29.00   30.20
 -12   6  -1   11.20   21.90
  12   6   1   -0.70   22.70
  12   6   1   -6.30   18.30
 -12   6  -1    5.30   26.50
  14  -6   1  124.99   42.30
  14  -6   1  142.59   41.40
  14  -6   1  231.08   62.59
 -14   6  -1  137.79   47.70
 -14   6  -1  174.18   42.10
  14   6   1  243.18   48.30
 -14   6  -1   98.39   38.00
  14   6   1  192.78   30.60
  14   6   1  157.28   40.20
 -14   6  -1   97.99   52.19
  16  -6   1   59.89   36.00
  16  -6   1   26.80   33.50
  16  -6   1   40.10   34.50
  16   6   1   35.70   30.40
 -16   6  -1   71.39   36.90
  16   6   1   66.59   22.10
  16   6   1   37.20   32.00
 -16   6  -1   93.49   37.00
 -16   6  -1   79.39   41.50
  18  -6   1   -9.60   24.50
  18  -6   1   -4.30   26.70
  18  -6   1    6.60   29.80
  18   6   1  -24.70   25.80
 -18   6  -1   11.00   26.10
  18   6   1   45.60   21.60
 -18   6  -1   35.80   33.10
  18   6   1   35.80   24.80
 -18   6  -1  -19.20   26.40
  20  -6   1  250.77   59.79
  20  -6   1  214.48   53.39
  20  -6   1  169.58   50.09
  20   6   1  210.58   34.90
 -20   6  -1  300.87   65.09
  20   6   1  208.88   43.80
 -20   6  -1   76.19   40.50
  20   6   1  260.37   77.29
 -20   6  -1  191.18   49.70
  22  -6   1   14.40   29.20
  22  -6   1   71.49   41.50
  22  -6   1  -17.10   31.10
 -22   6  -1   61.69   39.40
  22   6   1   52.89   30.30
 -22   6  -1  103.19   45.90
  22   6   1  158.78   31.70
 -22   6  -1  139.99   39.30
  22   6   1   29.80   33.90
  24  -6   1    8.30   31.10
  24  -6   1    0.80   29.50
  24  -6   1   -7.50   31.60
 -24   6  -1  -60.19   28.30
 -24   6  -1   44.50   37.00
  24   6   1    5.90   21.60
  24   6   1  -15.70   27.20
 -24   6  -1  -46.40   49.20
  24   6   1   27.80   26.80
 -24   6  -1   10.70   36.60
  26  -6   1   46.50   43.10
  26  -6   1   83.89   42.90
  26  -6   1   -3.40   27.20
 -26   6  -1  105.79   49.50
  26   6   1   84.49   32.30
  26   6   1   54.59   32.90
 -26   6  -1   31.30   48.90
 -26   6  -1  109.19   42.60
 -26   6  -1  142.99   55.09
  28  -6   1   33.90   43.10
  28  -6   1  128.19   50.09
  28  -6   1  230.58   75.59
  28   6   1  126.19   36.30
 -28   6  -1   43.60   66.29
  28   6   1  106.19   39.00
 -28   6  -1  135.59   59.39
 -28   6  -1  186.08   57.99
  28   6   1  146.19   44.40
  25  -7  -1  424.86   76.99
  25  -7  -1  422.16   78.99
  25  -7  -1  380.56   79.59
  25   7  -1  368.46   61.49
  25   7  -1  485.25   56.99
 -25   7   1  283.57   59.69
 -25   7   1  378.96   75.49
  25   7  -1  508.85   70.19
  23  -7  -1  164.68   54.29
  23  -7  -1  236.68   60.19
  23  -7  -1  302.87   65.49
 -23   7   1  295.27   64.09
  23   7  -1  333.17   60.29
 -23   7   1  305.47   60.79
 -23   7   1  277.57   58.49
  23   7  -1  142.49   40.70
  23   7  -1  284.07   49.70
  21  -7  -1   96.59   45.10
  21  -7  -1  -38.10   44.30
 -21   7   1   76.59   40.70
  21   7  -1   15.10   25.90
  21   7  -1  -49.90   18.50
 -21   7   1   58.39   31.80
 -21   7   1   86.69   44.20
  21   7  -1   26.80   32.50
  19  -7  -1  134.19   49.00
  19   7  -1  214.48   49.10
 -19   7   1  178.48   47.80
  19   7  -1  274.87   86.99
 -19   7   1  218.78   56.59
  19   7  -1  240.58   49.99
 -19   7   1  203.28   47.90
  17  -7  -1  -43.60   19.70
  17   7  -1    4.00   26.20
  17   7  -1  -40.90   18.40
  17   7  -1  -26.70   17.60
 -17   7   1   27.00   27.20
 -17   7   1    8.00   33.10
 -17   7   1    4.10   24.70
 -17   7   1   41.00   35.10
  15  -7  -1    6.10   34.80
  15   7  -1   -1.80   26.40
 -15   7   1   -5.10   24.30
 -15   7   1  -10.50   21.10
 -15   7   1  -26.70   29.30
  15   7  -1   31.40   27.60
  15   7  -1  -16.70   22.00
  13  -7  -1    2.90   24.90
 -13   7   1   31.50   30.90
 -13   7   1   49.40   35.50
  13   7  -1   48.00   27.00
 -13   7   1   18.70   25.20
 -13   7   1   59.59   35.70
  13   7  -1   73.69   34.20
  13   7  -1    1.20   24.00
  11  -7  -1    6.00   23.10
  11   7  -1  -21.30   16.80
 -11   7   1   17.70   24.20
  11   7  -1   40.10   28.80
  11   7  -1  -41.80   16.40
  11   7  -1  -25.10   18.90
 -11   7   1   -7.00   22.30
 -11   7   1  -18.20   20.30
   9  -7  -1  294.37   57.79
  -9   7   1  347.57   58.59
   9   7  -1  372.86   45.70
  -9   7   1  368.76   45.30
   9   7  -1  368.06   61.49
   9   7  -1  427.26   46.10
   9   7  -1  500.95   69.49
  -9   7   1  349.37   65.59
   9   7  -1  354.66   57.39
   7  -7  -1   27.80   26.70
  -7   7   1   11.30   30.30
   7   7  -1   60.19   29.60
   7   7  -1   52.49   26.60
   7   7  -1   66.49   33.30
  -7   7   1   56.29   23.00
  -7   7   1   73.99   41.40
   7   7  -1   64.09   24.60
   5  -7  -1  635.14   69.89
   5   7  -1  511.45   59.79
   5   7  -1  640.54   51.09
  -5   7   1  618.44   62.39
  -5   7   1  657.03   43.60
  -5   7   1  637.84   73.39
  -5   7   1  574.04   81.89
   5   7  -1  677.03   71.79
   5   7  -1  580.04   64.39
   3  -7  -1  125.69   41.40
  -3   7   1  119.09   43.40
  -3   7   1   25.10   31.20
   3   7  -1   48.20   24.70
  -3   7   1   89.99   33.90
   3   7  -1   57.49   33.80
   3   7  -1  156.08   52.79
  -1  -7   1  717.73   67.39
  -1   7   1  957.20   85.19
   1   7  -1  824.62   80.39
  -1   7   1  962.60   67.79
   1   7  -1  985.80   65.39
   1   7  -1  953.40   91.69
  -1   7   1  902.41   82.49
  -1  -7  -1  600.14   63.19
   1  -7   1  801.32   71.39
   1   7   1  633.94   71.09
  -1   7  -1  660.13   74.39
  -1   7  -1  586.34   52.79
  -1   7  -1  638.74   59.89
   1   7   1  639.34   69.89
   1   7   1  693.53   57.99
  -1   7  -1  616.74   68.99
   3  -7   1  613.44  107.89
   3   7   1  452.45   66.69
   3   7   1  476.55   74.19
   3   7   1  468.65   54.59
  -3   7  -1  482.85   69.29
  -3   7  -1  423.56   39.20
  -3   7  -1  387.16   67.59
  -3   7  -1  480.85   62.89
   3   7   1  320.17   69.39
   5  -7   1  803.82   76.79
   5   7   1  827.92   74.69
  -5   7  -1  776.02   78.09
  -5   7  -1  961.80   87.29
   5   7   1  770.42   75.99
   5   7   1  816.02   56.79
  -5   7  -1  817.02   70.09
  -5   7  -1  782.02   54.29
   7  -7   1   51.99   32.50
  -7   7  -1   36.60   30.10
  -7   7  -1   35.00   27.30
   7   7   1    1.70   22.00
  -7   7  -1   -1.50   20.30
   7   7   1   38.00   26.60
  -7   7  -1   25.60   22.90
   7   7   1   31.60   22.60
   9  -7   1  103.99   39.30
   9   7   1   40.60   29.10
  -9   7  -1   63.99   38.20
  -9   7  -1   88.19   38.80
  -9   7  -1   98.19   38.40
   9   7   1  124.59   40.50
   9   7   1   38.70   51.69
   9   7   1   86.99   25.00
  -9   7  -1   35.10   24.50
  11  -7   1  -19.40   23.40
  11   7   1  -12.00   23.70
  11   7   1    0.30   21.80
 -11   7  -1  -15.40   22.30
 -11   7  -1   59.59   31.10
  11   7   1    4.40   17.00
 -11   7  -1   20.30   25.40
  11   7   1   24.40   27.10
 -11   7  -1  -44.70   18.30
  13  -7   1   25.90   35.30
  13   7   1   -2.70   25.80
  13   7   1   88.39   31.40
  13   7   1   44.70   22.20
 -13   7  -1   34.00   24.60
  13   7   1   31.90   29.80
 -13   7  -1   29.70   29.70
 -13   7  -1  -19.50   24.60
 -13   7  -1   13.30   33.90
  15  -7   1  675.83   80.89
  15  -7   1  877.61   87.69
  15   7   1  737.43   71.39
 -15   7  -1  748.83   82.49
 -15   7  -1  766.32  137.59
  15   7   1  625.84   68.19
 -15   7  -1  879.91   90.79
  15   7   1  747.23   74.79
  15   7   1  715.53   50.59
  17  -7   1   -4.00   28.10
  17  -7   1  -28.40   25.80
  17  -7   1  -10.70   27.70
  17   7   1   32.50   29.90
 -17   7  -1    7.30   37.00
  17   7   1    8.50   21.50
  17   7   1  -25.80   15.70
 -17   7  -1   27.30   26.90
  17   7   1   16.50   25.00
 -17   7  -1   36.80   39.00
  19  -7   1  840.62   94.29
  19  -7   1  516.05  117.89
  19  -7   1  819.02   81.89
  19   7   1 1018.00   61.19
 -19   7  -1  973.70   86.89
 -19   7  -1 1134.99  102.89
  19   7   1  927.41   78.09
 -19   7  -1  919.21   92.19
  19   7   1  877.51   80.39
  19   7   1  835.72   82.29
  21  -7   1  272.47   62.59
  21  -7   1  191.48   53.59
  21  -7   1  177.08   50.99
 -21   7  -1  273.17   57.99
  21   7   1  188.68   52.99
  21   7   1  278.07   40.90
  21   7   1  202.08   48.50
  21   7   1  251.77   51.19
 -21   7  -1  318.27   69.19
 -21   7  -1  220.38   58.99
  23  -7   1  119.79   58.59
  23  -7   1  141.39   51.49
  23  -7   1  184.18   56.39
  23   7   1  240.98   56.99
 -23   7  -1  250.57   61.89
  23   7   1  168.48   36.70
  23   7   1  112.49   42.30
 -23   7  -1  265.47   64.19
  23   7   1  244.28   48.20
  18  -8  -1  136.19   49.99
 -18   8   1  307.97   60.59
  18   8  -1  272.97   53.09
  18   8  -1  301.77   59.19
 -18   8   1  152.78   58.69
  18   8  -1  330.87   65.99
 -18   8   1  319.47   65.09
  16  -8  -1   91.99   45.70
 -16   8   1  145.69   48.40
  16   8  -1  176.58   43.60
 -16   8   1   76.39   40.70
  16   8  -1   97.89   36.90
  14  -8  -1  666.33  101.69
  14   8  -1  600.34   70.39
  14   8  -1  677.63   79.09
 -14   8   1  675.63   64.19
  14   8  -1  626.44   80.79
 -14   8   1  484.05   79.29
 -14   8   1  693.73   81.59
  12  -8  -1   74.99   37.10
  12   8  -1   24.30   20.00
 -12   8   1   32.00   20.60
  12   8  -1   49.70   29.70
  12   8  -1   80.89   30.30
  12   8  -1   46.80   34.70
 -12   8   1   50.39   35.60
 -12   8   1   -6.20   36.70
 -12   8   1   -6.00   29.20
  10  -8  -1  425.76   69.09
 -10   8   1  546.35   77.59
 -10   8   1  618.14   52.89
  10   8  -1  590.54   69.29
  10   8  -1  723.53   52.49
  10   8  -1  461.25   69.79
 -10   8   1  664.33  102.99
 -10   8   1  703.63   79.99
  10   8  -1  494.65   71.69
   8  -8  -1  154.78   44.20
  -8   8   1  256.47   54.49
   8   8  -1  334.47   60.59
   8   8  -1  308.57   44.40
   8   8  -1  122.89   42.30
  -8   8   1  221.58   35.10
   8   8  -1  319.77   64.29
  -8   8   1  294.07   58.69
  -8   8   1  211.48   58.79
   6  -8  -1  -12.20   29.20
   6   8  -1  126.09   41.70
   6   8  -1   82.69   28.50
   6   8  -1   48.50   26.10
  -6   8   1   29.30   31.20
   6   8  -1   46.70   37.80
  -6   8   1   62.79   34.10
   4  -8  -1   44.50   33.30
   4   8  -1   98.99   31.70
   4   8  -1   88.69   38.50
  -4   8   1  131.39   41.00
   4   8  -1   36.00   30.20
  -4   8   1   20.50   35.40
   4   8  -1   71.49   39.10
   2  -8  -1   49.50   26.60
   2   8  -1  -21.40   18.80
  -2   8   1   82.19   37.60
   2   8  -1    1.10   20.40
   2   8  -1   -3.50   22.70
  -2   8   1   35.20   30.60
  -2   8   1   29.60   29.50
   0  -8   1   85.39   32.80
   0   8  -1  120.89   36.40
   0   8   1   66.99   41.90
   0   8   1  140.89   36.40
   0   8  -1   99.19   38.00
   0   8  -1  110.39   50.69
   0   8   1  241.78   55.39
   2  -8   1   34.80   26.00
   2   8   1  -13.10   23.20
   2   8   1  -25.60   21.60
   2   8   1   -8.20   28.10
  -2   8  -1   54.39   32.10
   2   8   1   47.60   32.20
  -2   8  -1  -26.30   26.10
  -2   8  -1   -9.00   24.30
   4  -8   1  155.18   41.60
  -4   8  -1  228.18   54.49
  -4   8  -1  266.27   36.70
   4   8   1  224.08   50.59
   4   8   1  261.57   45.90
  -4   8  -1  321.17  106.19
  -4   8  -1  288.27   51.79
   4   8   1  238.28   56.39
   4   8   1  264.87   57.39
   6  -8   1  238.38   50.59
   6   8   1  328.07   63.79
   6   8   1  270.27   56.29
  -6   8  -1  302.77   41.40
  -6   8  -1  279.67   64.19
   6   8   1  254.67   56.59
   6   8   1  408.86   53.49
  -6   8  -1  317.87   62.69
   8  -8   1   48.10   30.10
   8   8   1   25.80   26.70
  -8   8  -1   18.60   31.50
   8   8   1   40.10   32.20
  -8   8  -1   31.00   28.40
  -8   8  -1   44.40   33.60
   8   8   1   10.70   22.60
   8   8   1   49.00   32.10
  -8   8  -1   47.50   24.30
  10  -8   1  266.37   59.69
  10   8   1  407.86   70.49
  10   8   1  338.67   59.39
 -10   8  -1  384.86   53.39
  10   8   1  410.96   46.10
 -10   8  -1  491.25   72.59
 -10   8  -1  236.98   50.19
 -10   8  -1  281.97   61.29
  12  -8   1    9.90   27.40
  12   8   1   20.20   41.70
  12   8   1   14.70   20.70
 -12   8  -1   14.50   24.80
 -12   8  -1  -36.80   34.30
 -12   8  -1  -39.70   23.80
  12   8   1   -2.30   28.20
 -12   8  -1   -0.50   27.50
  12   8   1   87.69   32.70
  14  -8   1  181.78   54.79
  14   8   1  258.67   54.39
  14   8   1  337.17   70.99
 -14   8  -1  323.07   73.59
  14   8   1  357.06   46.30
 -14   8  -1  208.78   46.00
 -14   8  -1  205.48   51.29
  14   8   1  238.48   53.29
  16  -8   1    3.90   29.10
 -16   8  -1   29.80   32.30
  16   8   1  114.89   27.90
  16   8   1   25.90   31.50
  16   8   1  -15.60   26.40
 -16   8  -1  -10.50   28.50
  16   8   1   -9.70   22.50
   5  -9  -1   -6.10   29.30
   5   9  -1   43.70   27.40
   5   9  -1   61.89   36.10
   5   9  -1   10.70   25.10
  -5   9   1  -19.70   28.70
  -5   9   1   23.90   30.70
   3  -9  -1   11.70   28.60
  -3   9   1    5.80   30.10
   3   9  -1    0.90   25.30
   3   9  -1   20.80   28.60
   3   9  -1   37.40   29.20
  -3   9   1    9.80   30.30
   1   9  -1   56.39   35.20
  -1   9   1  121.89   41.00
   1   9  -1   89.09   43.20
  -1   9   1   59.59   46.40
   1   9  -1   96.49   35.10
  -1   9   1   37.50   37.90
   1   9   1   55.79   32.30
  -1   9  -1   10.20   33.00
  -1   9  -1  149.59   46.50
   1   9   1   43.90   37.90
   3  -9   1  -44.00   22.60
   3   9   1    1.20   23.30
   3   9   1   47.20   34.60
  -3   9  -1   38.20   32.80
   3   9   1   62.29   30.00
  -3   9  -1    3.30   28.50
 -40   0   2   40.50   31.60
 -40   0   2   63.79   47.60
  40   0  -2  131.79   50.69
 -40   0   2   96.39   51.79
  40   0  -2   23.50   36.00
  40   0  -2   93.39   38.30
  38   0  -2  -12.70   24.90
  38   0  -2   59.49   43.50
  38   0  -2   27.60   40.30
 -38   0   2   42.90   33.90
  38   0  -2  -37.10   31.80
 -38   0   2  -50.49   26.90
 -38   0   2   35.10   45.10
  36   0  -2  202.78   52.29
 -36   0   2  104.49   43.20
  36   0  -2   87.29   42.90
  36   0  -2   93.99   39.70
  36   0  -2  134.19   52.49
 -36   0   2  100.09   43.10
 -36   0   2  231.48   48.00
  34   0  -2  173.58   50.09
 -34   0   2  150.08   40.00
 -34   0   2  145.99   32.70
  34   0  -2  117.59   37.70
  34   0  -2   84.19   43.80
 -34   0   2  133.59   49.10
  34   0  -2   99.29   44.90
 -32   0   2  497.65   74.29
  32   0  -2  538.55   81.29
  32   0  -2  358.26   70.29
 -32   0   2  499.45   53.19
 -32   0   2  497.95   81.09
 -32   0   2  527.05   58.89
  32   0  -2  447.26   55.79
  32   0  -2  464.35   68.29
 -30   0   2  750.02   80.09
  30   0  -2  891.61   80.19
 -30   0   2  753.82   80.99
 -30   0   2  845.22   67.19
  30   0  -2  705.83   82.19
  30   0  -2  793.02   83.69
 -30   0   2  816.42   90.89
  30   0  -2  761.82   63.39
  28   0  -2  588.14   71.69
 -28   0   2  530.95   48.20
 -28   0   2  328.07   63.09
  28   0  -2  495.05   52.29
 -28   0   2  437.16   52.09
  28   0  -2  498.55   65.39
  28   0  -2  489.75   74.09
  26   0  -2  938.41   83.29
 -26   0   2  803.62   54.59
 -26   0   2  911.11   78.19
 -26   0   2  894.91   63.29
  26   0  -2  765.72   77.59
  26   0  -2  820.92   61.09
  26   0  -2  896.91   71.89
 -26   0   2  800.02   73.29
  24   0  -2 1801.42   90.79
  24   0  -2 1700.43  100.99
 -24   0   2 1794.42   80.49
  24   0  -2 1693.83   99.19
 -24   0   2 1874.31  101.89
 -24   0   2 1739.13   97.49
 -24   0   2 1772.82   74.79
  24   0  -2 1847.92   79.49
  22   0  -2  167.28   36.20
 -22   0   2  237.18   46.30
  22   0  -2  236.98   46.10
 -22   0   2  233.78   35.80
  22   0  -2  227.48   34.50
  22   0  -2  242.48   43.20
 -22   0   2  285.87   47.80
 -22   0   2  275.17   35.90
  20   0  -2 1045.70   63.59
 -20   0   2 1147.99   73.29
 -20   0   2 1281.07   77.69
 -20   0   2 1210.88   60.99
  20   0  -2 1178.98   75.39
 -20   0   2 1193.18   57.39
  20   0  -2 1263.97   59.99
 -18   0   2  259.07   33.10
  18   0  -2  215.18   34.20
 -18   0   2  228.98   32.20
  18   0  -2  288.47   34.70
 -18   0   2  229.98   40.30
 -18   0   2  256.17   42.50
  18   0  -2  263.67   42.00
 -16   0   2  219.08   39.60
 -16   0   2  179.68   36.30
  16   0  -2  146.39   31.40
  16   0  -2  135.39   29.50
 -16   0   2  172.58   31.00
 -16   0   2  171.58   27.00
  16   0  -2  162.18   27.20
 -16   0   2  208.18   28.70
  14   0  -2   73.69   24.80
 -14   0   2  158.68   33.80
 -14   0   2  130.89   23.50
 -14   0   2  123.79   23.50
  14   0  -2  134.19   24.70
 -14   0   2  116.99   29.70
 -14   0   2  116.99   24.00
  14   0  -2  143.09   23.20
  12   0  -2   33.20   20.50
 -12   0   2   44.30   16.30
  12   0  -2   45.10   16.60
 -12   0   2   31.50   14.70
  12   0  -2   28.00   16.60
 -12   0   2    7.70   13.20
 -12   0   2   25.00   22.70
  12   0  -2   35.80   14.90
 -12   0   2   33.70   32.60
  10   0  -2 2953.50   65.39
 -10   0   2 2963.20   61.19
  10   0  -2 2976.10   54.89
 -10   0   2 2981.20   55.49
 -10   0   2 2865.41   61.09
 -10   0   2 2836.42   75.59
  10   0  -2 2926.81   83.89
 -10   0   2 2921.91   74.49
   8   0  -2  879.21   40.90
  -8   0   2  775.42   31.20
  -8   0   2  790.02   27.00
   8   0  -2  811.62   33.30
   8   0  -2  815.22   39.40
   8   0  -2  740.13   30.90
  -8   0   2  785.62   40.30
   8   0  -2  786.22   26.60
  -8   0   2  794.02   31.40
  -6   0   2  364.36   20.00
   6   0  -2  355.26   21.70
   6   0  -2  383.26   20.50
  -6   0   2  376.36   20.60
   6   0  -2  395.56   26.50
   6   0  -2  355.96   23.60
  -6   0   2  434.76   15.40
  -6   0   2  350.46   26.10
   6   0  -2  365.26   15.30
  -4   0   2 4465.05   49.60
   4   0  -2 4438.86   49.10
   4   0  -2 4287.17   58.49
   4   0  -2 4504.05   49.60
  -4   0   2 4316.97   43.50
  -4   0   2 4254.57   58.39
   4   0  -2 4415.96   44.50
  -4   0   2 4489.95   47.80
   2   0   2 1104.09   37.00
  -2   0  -2 1045.10   33.00
  -2   0  -2 1024.10   34.30
   2   0   2 1033.30   33.60
  -2   0  -2 1071.29   28.60
   2   0   2 1054.29   29.70
  -4   0  -2  271.57   26.90
  -4   0  -2  246.08   26.90
   4   0   2  312.37   27.10
   4   0   2  315.27   30.70
  -4   0  -2  266.47   22.60
  -4   0  -2  289.67   29.40
   4   0   2  244.98   27.50
   4   0   2  252.37   23.40
  -6   0  -2   35.30   17.30
   6   0   2   33.80   16.20
  -6   0  -2   39.20   18.60
   6   0   2   33.90   18.40
   6   0   2   43.40   16.80
   6   0   2   40.70   20.50
  -6   0  -2   21.20   17.60
  -6   0  -2   54.09   15.80
  -8   0  -2  462.65   43.70
   8   0   2  527.85   39.60
  -8   0  -2  474.95   40.30
   8   0   2  516.85   35.90
  -8   0  -2  466.25   38.50
   8   0   2  496.55   37.40
  -8   0  -2  469.05   37.60
   8   0   2  438.16   41.70
  10   0   2   37.40   25.90
 -10   0  -2   18.70   20.60
  10   0   2   13.60   18.00
  10   0   2   28.20   22.90
 -10   0  -2    1.60   16.90
 -10   0  -2   40.30   16.40
  10   0   2   17.60   17.00
 -12   0  -2  258.57   40.60
 -12   0  -2  260.87   31.40
  12   0   2  299.57   44.90
  12   0   2  217.18   33.70
  12   0   2  212.28   35.70
 -12   0  -2  193.18   34.10
  12   0   2  215.68   32.20
 -14   0  -2  559.34   41.40
  14   0   2  532.25   51.29
  14   0   2  450.95   55.79
  14   0   2  451.95   47.20
 -14   0  -2  466.35   48.80
 -14   0  -2  527.15   54.39
  14   0   2  518.55   46.90
  16   0   2  252.07   40.30
 -16   0  -2  236.08   41.20
 -16   0  -2  284.47   39.20
 -16   0  -2  267.47   34.80
  16   0   2  279.77   41.40
 -16   0  -2  230.68   44.80
  16   0   2  340.27   55.19
  16   0   2  312.37   41.50
  18   0   2 1391.66   74.99
 -18   0  -2 1440.86   65.09
  18   0   2 1461.15   75.19
 -18   0  -2 1532.15   89.49
  18   0   2 1446.56   84.29
 -18   0  -2 1467.75   73.19
 -18   0  -2 1369.56   79.39
 -20   0  -2 2431.96  115.79
 -20   0  -2 2391.96   87.19
  20   0   2 2412.06  101.59
 -20   0  -2 2462.65  110.89
  20   0   2 2515.25  115.09
 -20   0  -2 2348.86   94.29
  20   0   2 2166.78   94.49
  22   0   2  212.48   44.80
 -22   0  -2  121.39   39.20
 -22   0  -2  170.68   38.10
  22   0   2  184.98   46.60
  22   0   2  193.48   38.40
 -22   0  -2  170.48   31.90
 -22   0  -2  235.18   55.49
 -24   0  -2 2666.43  130.89
 -24   0  -2 2672.13  127.59
  24   0   2 2288.87  155.28
  24   0   2 2695.53  114.19
 -24   0  -2 2843.62  102.39
 -24   0  -2 2979.60  114.49
  24   0   2 2774.62  121.49
 -26   0  -2  307.37   58.59
  26   0   2  394.26   56.79
  26   0   2  291.67   58.29
 -26   0  -2  410.86   58.49
  26   0   2  315.27   55.59
 -26   0  -2  397.56   66.39
 -26   0  -2  342.27   46.00
 -28   0  -2  518.45   76.89
 -28   0  -2  532.85   62.29
  28   0   2  448.66   62.79
  28   0   2  369.06   98.89
  28   0   2  488.95   75.49
 -28   0  -2  419.46   72.89
 -28   0  -2  341.47   56.49
 -30   0  -2   20.70   30.60
  30   0   2   -7.80   28.20
  30   0   2   32.80   30.30
  30   0   2   22.00   36.30
 -30   0  -2   15.10   32.50
 -30   0  -2  -13.60   37.10
 -32   0  -2  137.59   43.70
  32   0   2   85.39   48.00
 -32   0  -2   94.49   45.40
 -32   0  -2  119.09   44.20
  32   0   2   91.39   45.60
  32   0   2  114.69   49.40
  32   0   2   85.59   33.20
 -34   0  -2  108.09   41.80
  34   0   2  123.19   39.30
 -34   0  -2  156.98   52.09
  34   0   2   53.29   46.40
 -34   0  -2   46.00   36.50
  34   0   2  102.49   49.30
  36   0   2  -21.40   34.80
  36   0   2   55.19   45.20
 -36   0  -2   15.10   31.50
 -36   0  -2   29.70   36.70
  36   0   2    4.90   39.80
 -36   0  -2  -51.99   33.50
  36   0   2   58.19   40.10
 -39  -1   2  434.36   75.69
  39  -1  -2  442.96   82.69
  39  -1  -2  444.46   80.69
 -39  -1   2  319.87   62.29
  39  -1  -2  292.47   51.69
 -39  -1   2  424.96   63.49
  39   1  -2  481.45   79.09
  39   1  -2  374.46   70.59
 -39   1   2  389.56   64.89
 -39   1   2  358.86   73.29
  39   1  -2  449.06   76.09
  39   1  -2  400.96   58.79
 -39   1   2  354.06   68.19
  37  -1  -2  119.59   49.70
 -37  -1   2  187.58   51.09
  37  -1  -2  108.89   39.00
 -37  -1   2   83.39   47.10
  37  -1  -2  215.18   59.29
 -37  -1   2  171.88   33.80
  37  -1  -2  209.18   60.79
 -37   1   2  232.58  107.09
 -37   1   2  143.59   46.60
  37   1  -2  155.38   50.39
  37   1  -2  168.08   55.29
 -37   1   2   86.19   46.70
 -35  -1   2   67.79   37.50
  35  -1  -2   75.79   32.80
  35  -1  -2  175.68   55.69
 -35  -1   2   66.19   24.00
  35  -1  -2  133.59   54.59
  35  -1  -2  198.78   51.99
 -35  -1   2  128.79   32.50
 -35   1   2  166.58   46.80
 -35   1   2   31.00   39.40
  35   1  -2   74.89   37.90
 -35   1   2   67.39   39.10
  35   1  -2   53.39   30.90
  35   1  -2   75.99   40.50
  35   1  -2   70.49   35.30
  33  -1  -2  642.04   84.39
  33  -1  -2  560.44   84.49
 -33  -1   2  572.94   46.30
 -33  -1   2  611.34   73.79
  33  -1  -2  612.54   62.79
 -33  -1   2  645.24   53.79
 -33  -1   2  619.24   72.99
  33  -1  -2  497.15   78.29
  33   1  -2  589.84   58.59
  33   1  -2  504.75   75.09
  33   1  -2  684.13   82.19
 -33   1   2  740.03   96.09
 -33   1   2  427.06  100.09
 -33   1   2  648.64   69.89
  33   1  -2  608.44   98.89
  31  -1  -2   29.90   35.00
 -31  -1   2    3.80   16.30
 -31  -1   2   36.10   23.50
  31  -1  -2   37.70   34.20
 -31  -1   2   29.40   27.60
 -31  -1   2   -5.90   29.50
  31  -1  -2    9.20   22.80
  31  -1  -2   41.60   38.50
 -31   1   2   41.10   37.00
  31   1  -2   40.70   32.20
 -31   1   2    2.10   28.00
 -31   1   2   25.40   31.50
  31   1  -2   43.50   27.00
  31   1  -2   -1.90   27.30
  29  -1  -2  -27.60   25.50
  29  -1  -2   18.10   32.70
 -29  -1   2   -3.70   15.70
 -29  -1   2    6.00   20.20
 -29  -1   2    4.40   27.60
 -29  -1   2   29.20   31.10
  29  -1  -2  -13.30   20.80
 -29   1   2  -18.20   30.20
  29   1  -2    3.70   22.90
 -29   1   2   16.00   28.90
  29   1  -2  -28.10   24.30
  29   1  -2  -15.80   22.50
 -29   1   2    8.60   25.20
  27  -1  -2   25.70   29.10
 -27  -1   2   19.20   25.40
  27  -1  -2   52.09   30.40
 -27  -1   2   -1.30   15.50
  27  -1  -2   -0.70   28.20
 -27  -1   2   -9.50   18.50
  27  -1  -2   18.90   21.60
 -27  -1   2   -0.60   27.40
 -27   1   2   31.30   32.60
 -27   1   2   14.40   25.80
 -27   1   2   22.70   29.40
 -27   1   2   -1.90   25.00
  27   1  -2   -0.30   22.80
 -27   1   2   66.69   55.19
  27   1  -2   -2.90   20.90
  25  -1  -2  312.67   52.59
  25  -1  -2  272.07   49.70
 -25  -1   2  356.86   39.00
 -25  -1   2  292.87   50.89
 -25  -1   2  292.37   51.79
 -25  -1   2  295.17   33.00
  25  -1  -2  331.07   46.20
  25  -1  -2  267.57   55.49
  25   1  -2  281.17   53.29
 -25   1   2  282.67   54.79
  25   1  -2  328.07   47.20
 -25   1   2  379.86   66.29
 -25   1   2  348.37   48.40
  25   1  -2  264.57   40.40
 -25   1   2  325.27   48.70
 -25   1   2  298.27   47.50
 -23  -1   2  288.87   35.60
  23  -1  -2  259.27   50.19
  23  -1  -2  246.48   45.50
 -23  -1   2  303.47   49.70
 -23  -1   2  383.06   57.99
  23  -1  -2  216.48   46.90
 -23  -1   2  291.17   30.40
  23  -1  -2  315.47   42.70
 -23   1   2  264.47   42.80
  23   1  -2  260.57   38.80
 -23   1   2  276.67   49.60
 -23   1   2  230.28   48.60
  23   1  -2  243.68   39.10
  23   1  -2  296.87   52.69
 -23   1   2  295.87   44.90
 -23   1   2  297.07   45.40
  21  -1  -2  144.89   31.30
  21  -1  -2  109.19   31.10
 -21  -1   2  140.09   34.70
  21  -1  -2   94.09   30.30
 -21  -1   2  131.69   24.90
 -21  -1   2  139.89   35.10
  21  -1  -2  119.29   38.30
 -21  -1   2  159.58   25.10
 -21   1   2  151.58   31.70
  21   1  -2  120.59   28.60
 -21   1   2  161.48   31.90
 -21   1   2  125.19   36.80
 -21   1   2  142.69   31.90
  21   1  -2  139.09   34.60
  21   1  -2  143.49   29.80
 -21   1   2  128.69   33.60
  19  -1  -2  780.82   50.99
 -19  -1   2  723.23   56.39
 -19  -1   2  623.74   55.19
  19  -1  -2  652.13   54.69
 -19  -1   2  765.22   41.40
  19  -1  -2  782.92   64.49
 -19  -1   2  737.33   38.70
  19  -1  -2  692.33   60.59
 -19   1   2  661.83   49.40
 -19   1   2  674.83   52.09
  19   1  -2  696.93   46.90
 -19   1   2  753.62   60.69
  19   1  -2  725.13   48.40
  19   1  -2  746.63   59.09
 -19   1   2  722.33   66.29
 -19   1   2  711.03   50.29
 -17  -1   2   47.00   15.80
  17  -1  -2   24.40   24.80
  17  -1  -2   25.70   20.70
 -17  -1   2   17.30   14.80
 -17  -1   2   34.10   22.80
 -17  -1   2   22.00   23.10
  17  -1  -2  -12.80   17.10
  17  -1  -2   27.30   20.60
 -17   1   2    6.30   15.80
  17   1  -2   -3.20   19.50
 -17   1   2   41.80   23.70
 -17   1   2   38.90   21.20
 -17   1   2   14.90   20.50
  17   1  -2   38.60   26.80
  17   1  -2   36.00   19.90
  17   1  -2   15.90   19.00
 -17   1   2    1.80   25.00
 -15  -1   2  550.84   47.20
 -15  -1   2  579.64   30.50
  15  -1  -2  552.24   53.39
  15  -1  -2  619.64   52.79
 -15  -1   2  611.54   47.90
  15  -1  -2  547.65   47.80
 -15  -1   2  512.35   30.90
 -15   1   2  577.44   45.20
 -15   1   2  524.05   42.50
  15   1  -2  535.25   40.80
  15   1  -2  508.25   48.70
 -15   1   2  607.14   45.50
  15   1  -2  535.45   46.90
 -15   1   2  576.04   52.39
  15   1  -2  614.24   49.70
  13  -1  -2  773.82   49.30
 -13  -1   2  791.02   29.10
  13  -1  -2  826.62   47.50
  13  -1  -2  913.81   58.99
  13  -1  -2  787.32   43.80
 -13  -1   2  806.22   49.99
  13  -1  -2  803.32   53.29
 -13  -1   2  809.02   31.10
 -13   1   2  712.13   51.59
 -13   1   2  815.92   47.80
 -13   1   2  807.92   48.00
 -13   1   2  786.72   45.20
  13   1  -2  811.02   38.00
  13   1  -2  802.62   50.09
  13   1  -2  834.02   39.10
  13   1  -2  848.72   49.20
  11  -1  -2  280.47   29.10
  11  -1  -2  311.77   31.10
  11  -1  -2  357.56   34.30
 -11  -1   2  306.27   32.80
 -11  -1   2  320.37   29.90
  11  -1  -2  373.26   37.00
  11  -1  -2  302.97   46.80
 -11   1   2  334.17   39.70
  11   1  -2  347.07   24.20
  11   1  -2  335.47   24.20
  11   1  -2  359.26   32.50
 -11   1   2  314.77   31.30
 -11   1   2  336.27   31.20
  11   1  -2  330.87   33.40
 -11   1   2  297.07   31.40
  -9  -1   2 2367.96   64.99
  -9  -1   2 2459.35   54.49
   9  -1  -2 2389.56   64.49
   9  -1  -2 2307.27   65.79
   9  -1  -2 2425.16   59.89
   9  -1  -2 2482.15   74.79
  -9   1   2 2366.36   69.89
  -9   1   2 2444.36   60.69
   9   1  -2 2374.46   56.49
  -9   1   2 2443.96   65.69
  -9   1   2 2367.86   78.89
   9   1  -2 2541.05   42.90
   9   1  -2 2448.35   65.89
   9   1  -2 2424.76   41.10
   7  -1  -2  177.88   22.00
   7  -1  -2  188.38   23.10
   7  -1  -2  196.38   24.80
   7  -1  -2  167.88   24.30
  -7  -1   2  236.38   26.00
  -7  -1   2  193.38   18.70
   7  -1  -2  173.88   24.60
   7   1  -2  228.98   26.40
  -7   1   2  155.98   22.30
  -7   1   2  161.18   24.60
  -7   1   2  210.58   24.00
   7   1  -2  187.48   20.50
  -7   1   2  135.59   18.50
  -7   1   2  173.18   21.30
   5  -1  -2  911.21   34.70
   5  -1  -2  951.80   35.20
   5  -1  -2 1002.40   38.70
   5  -1  -2  971.60   35.80
   5  -1  -2 1008.80   42.00
  -5  -1   2 1049.00   36.30
  -5   1   2 1008.80   37.40
  -5   1   2  933.01   36.00
  -5   1   2  977.40   41.50
  -5   1   2  997.90   35.80
  -5   1   2  938.11   34.90
   5   1  -2 1009.50   34.40
  -3  -1   2 1591.84   35.80
   3  -1  -2 1606.24   39.20
   3  -1  -2 1621.24   41.90
   3  -1  -2 1512.25   32.80
   3  -1  -2 1593.64   45.50
  -3   1   2 1553.74   45.20
  -3   1   2 1544.25   33.40
   3   1  -2 1563.24   35.30
  -3   1   2 1614.64   41.30
  -3   1   2 1585.24   39.60
   1  -1  -2  143.99   15.60
  -1  -1   2  155.48   16.80
   1  -1  -2  139.19   18.30
  -1  -1   2  148.09   15.90
  -1   1   2  145.39   16.70
   1   1  -2  156.28   12.40
  -1   1   2  135.79   17.30
   1   1  -2  136.19   14.90
   1   1  -2  158.48   18.10
   1  -1   2 1611.64   44.00
   1  -1   2 1615.04   37.50
  -1  -1  -2 1573.94   44.50
  -1  -1  -2 1568.94   33.40
   1  -1   2 1630.24   44.50
  -1   1  -2 1585.54   44.10
   1   1   2 1643.44   45.60
   1   1   2 1572.44   34.30
  -1   1  -2 1581.54   37.30
   3  -1   2 3197.48   71.79
  -3  -1  -2 3119.89   48.00
   3  -1   2 3159.08   61.09
  -3  -1  -2 3146.99   65.09
   3  -1   2 3180.18   67.09
  -3  -1  -2 3186.78   46.80
   3   1   2 3264.77   50.59
  -3   1  -2 3208.08   60.89
  -3   1  -2 3098.09   65.29
  -3   1  -2 3095.09   69.39
   3   1   2 3104.69   48.80
   3   1   2 3253.47   67.89
  -5  -1  -2 2487.65   65.69
  -5  -1  -2 2487.15   54.29
  -5  -1  -2 2418.46   45.10
   5  -1   2 2379.16   63.89
   5   1   2 2439.06   49.10
  -5   1  -2 2389.56   64.89
   5   1   2 2549.15   67.19
  -5   1  -2 2356.66   67.29
  -5   1  -2 2403.06   72.99
   5   1   2 2472.35   55.19
  -7  -1  -2   31.60   15.90
  -7  -1  -2   28.10   11.90
   7  -1   2   21.30   17.40
   7  -1   2   23.60   16.00
  -7  -1  -2   18.90   17.40
   7  -1   2   10.10   16.20
  -7   1  -2   36.20   18.60
   7   1   2   29.40   14.70
  -7   1  -2   31.80   19.10
  -7   1  -2   25.50   15.00
   7   1   2   23.40   13.30
  -7   1  -2   17.10   21.10
   7   1   2   23.60   20.30
  -9  -1  -2 2992.70   60.79
  -9  -1  -2 3080.49   78.39
   9  -1   2 3074.79   83.39
   9  -1   2 2994.10   91.69
  -9  -1  -2 3124.79   88.39
   9  -1   2 3006.20   86.09
  -9   1  -2 3080.19   84.79
  -9   1  -2 3041.00   79.59
   9   1   2 3066.39   81.19
   9   1   2 2923.91  102.39
  -9   1  -2 3095.89   91.09
  -9   1  -2 3140.19   98.69
  11  -1   2 1272.87   68.99
 -11  -1  -2 1238.78   54.69
 -11  -1  -2 1278.57   62.49
  11  -1   2 1164.18   59.89
  11  -1   2 1287.37   61.89
 -11  -1  -2 1214.78   64.39
  11   1   2 1237.28   53.29
 -11   1  -2 1222.58   66.19
  11   1   2 1213.98   59.89
 -11   1  -2 1204.38   57.89
 -11   1  -2 1277.57   72.49
 -11   1  -2 1257.07   61.69
  11   1   2 1301.07   67.99
 -13  -1  -2  185.68   35.20
  13  -1   2  168.98   33.50
 -13  -1  -2  145.29   23.40
  13  -1   2  180.08   34.20
  13  -1   2  157.68   30.70
 -13  -1  -2  197.88   35.20
 -13   1  -2  117.29   31.10
 -13   1  -2  118.29   38.00
 -13   1  -2  149.29   32.30
  13   1   2  173.08   38.70
  13   1   2  174.98   34.40
  13   1   2  187.28   35.00
 -13   1  -2  167.18   30.80
  13   1   2  154.48   29.30
 -15  -1  -2  726.53   58.49
  15  -1   2  794.52   56.59
 -15  -1  -2  710.63   41.00
  15  -1   2  650.93   58.99
 -15  -1  -2  767.72   56.19
  15  -1   2  688.93   54.79
 -15   1  -2  681.23   49.30
 -15   1  -2  727.73   55.99
  15   1   2  669.63   54.69
 -15   1  -2  625.24   61.99
  15   1   2  632.94   52.89
  15   1   2  734.93   50.59
 -15   1  -2  596.34   55.89
  15   1   2  695.23   61.29
 -15   1  -2  696.93   53.69
 -17  -1  -2  557.04   44.10
 -17  -1  -2  526.55   38.30
 -17  -1  -2  606.64   56.59
  17  -1   2  501.65   55.89
  17  -1   2  538.35   53.29
 -17  -1  -2  460.45   49.40
  17  -1   2  500.85   51.29
 -17   1  -2  541.65   51.19
 -17   1  -2  586.74   55.59
 -17   1  -2  561.94   61.29
 -17   1  -2  486.85   45.80
  17   1   2  532.95   52.29
  17   1   2  524.15   48.40
 -17   1  -2  736.43   74.49
  17   1   2  482.35   50.49
  17   1   2  487.35   57.49
 -19  -1  -2   23.10   22.40
 -19  -1  -2   -2.40   13.70
  19  -1   2   -4.60   21.50
  19  -1   2    5.80   23.10
  19  -1   2   11.60   22.80
 -19  -1  -2   32.70   21.40
 -19  -1  -2   47.30   28.20
 -19   1  -2   55.69   32.60
 -19   1  -2  -22.30   19.30
  19   1   2    4.40   21.80
 -19   1  -2   -5.00   20.30
 -19   1  -2   42.40   26.10
  19   1   2  -14.80   18.20
  19   1   2    4.90   26.00
  19   1   2    4.00   20.00
  21  -1   2   23.60   24.70
 -21  -1  -2    7.80   16.60
  21  -1   2   33.20   31.20
 -21  -1  -2   42.10   26.80
 -21  -1  -2  -29.70   20.40
  21  -1   2   -7.90   23.80
  21  -1   2   20.20   24.80
  21   1   2   27.60   24.50
 -21   1  -2   36.70   29.40
  21   1   2   28.20   31.80
  21   1   2   -7.00   20.60
 -21   1  -2  -16.30   16.50
 -21   1  -2   -5.60   24.70
  21   1   2   31.50   27.30
 -21   1  -2   23.20   25.10
 -21   1  -2    9.40   34.30
  23  -1   2   18.60   26.00
 -23  -1  -2    8.90   24.60
 -23  -1  -2   20.80   17.40
  23  -1   2   73.29   30.40
  23  -1   2   32.70   31.70
 -23  -1  -2    2.80   21.90
 -23  -1  -2   33.90   30.00
  23  -1   2  -21.10   23.40
  23   1   2  -48.40   27.10
 -23   1  -2   18.70   25.40
 -23   1  -2   13.70   23.00
 -23   1  -2   11.10   28.60
  23   1   2   -6.10   24.60
 -23   1  -2    8.50   31.50
  23   1   2   12.90   25.90
  23   1   2   -3.70   22.80
 -23   1  -2   43.50   30.90
  25  -1   2   16.30   34.30
 -25  -1  -2   78.19   29.90
  25  -1   2   95.39   36.40
 -25  -1  -2   90.69   23.90
 -25  -1  -2   89.19   65.19
 -25  -1  -2  104.69   39.20
  25  -1   2   68.29   37.20
  25  -1   2   69.49   37.90
  25   1   2   50.59   29.90
 -25   1  -2   58.29   37.00
 -25   1  -2    2.80   26.90
 -25   1  -2   81.09   35.30
  25   1   2    8.50   27.80
  25   1   2   59.99   33.40
  27  -1   2   58.59   32.90
 -27  -1  -2    7.30   28.70
 -27  -1  -2   28.70   27.80
 -27  -1  -2   43.90   20.60
  27  -1   2   19.90   28.90
  27  -1   2   82.09   40.10
 -27  -1  -2   78.69   30.70
  27  -1   2   35.60   38.20
 -27   1  -2   86.69   39.90
 -27   1  -2   89.89   43.50
  27   1   2  101.89   36.80
  27   1   2   80.19   36.10
 -27   1  -2   61.59   35.60
  27   1   2   57.79   36.40
 -29  -1  -2  585.94   61.09
 -29  -1  -2  619.94   61.19
  29  -1   2  394.56   74.19
  29  -1   2  495.75   73.89
 -29  -1  -2  469.85   73.69
  29  -1   2  622.64   68.09
  29  -1   2  390.96   70.79
 -29  -1  -2  236.48   81.69
 -29   1  -2  439.66   65.09
  29   1   2  482.05   72.19
 -29   1  -2  512.95   77.69
  29   1   2  562.84   64.89
 -29   1  -2  462.65   77.79
 -31  -1  -2   -5.40   27.50
  31  -1   2   19.10   35.40
  31  -1   2   50.09   34.00
  31  -1   2   33.20   37.60
  31  -1   2  -21.30   23.70
 -31  -1  -2   18.50   31.70
 -31  -1  -2   20.60   22.90
 -31  -1  -2   21.30   29.80
  31   1   2   65.39   33.10
  31   1   2   15.40   32.80
 -31   1  -2  -13.60   27.20
  31   1   2   15.50   32.00
 -31   1  -2   79.09   35.80
 -31   1  -2   15.10   32.70
  33  -1   2  324.17   99.79
 -33  -1  -2  272.07   57.29
 -33  -1  -2  329.87   52.99
  33  -1   2  322.87   65.69
  33  -1   2  285.87   68.99
  33  -1   2  361.56   61.89
 -33  -1  -2  336.67   66.19
 -33  -1  -2  339.17   42.90
 -33   1  -2  340.57   61.89
  33   1   2  308.77   67.19
  33   1   2  329.27   57.99
 -33   1  -2  243.78   69.09
 -33   1  -2  278.67   61.19
  33   1   2  285.57   61.79
 -35  -1  -2   85.39   43.10
  35  -1   2  160.78   51.89
  35  -1   2  116.99   41.50
  35  -1   2  132.39   56.49
 -35  -1  -2  149.29   35.20
  35  -1   2  163.08   56.59
 -35  -1  -2  214.08   55.59
 -35  -1  -2  184.98   40.60
  35   1   2  133.99   44.30
 -35   1  -2   92.49   44.90
  35   1   2   58.29   34.00
 -35   1  -2   67.69   38.40
  35   1   2  239.68   58.89
 -35   1  -2  114.49   49.50
 -37  -1  -2   87.89   34.40
 -37  -1  -2  -42.80   34.60
 -37  -1  -2  -21.20   37.50
  37  -1   2  182.48   52.19
  37  -1   2   81.29   44.50
  37  -1   2  -31.20   43.00
  37   1   2   -7.40   32.80
 -37   1  -2    5.80   45.10
  37   1   2   20.00   38.10
  37   1   2  -17.50   33.20
  37   1   2   99.39   46.80
 -37   1  -2  116.89   52.59
 -37   1  -2  121.19   48.60
 -38  -2   2   51.49   39.70
  38  -2  -2   71.59   48.40
  38  -2  -2  119.09   39.60
  38  -2  -2   -1.20   35.60
 -38  -2   2   54.99   38.00
 -38   2   2  -27.70   30.10
 -38   2   2  -20.90   41.00
  38   2  -2    8.70   25.60
  38   2  -2   13.50   36.70
  38   2  -2  -37.40   33.60
  38   2  -2  -10.50   34.40
 -38   2   2    3.40   26.70
  36  -2  -2  161.98   48.20
 -36  -2   2  146.39   46.30
 -36  -2   2  117.89   46.00
  36  -2  -2  192.98   57.59
  36  -2  -2  346.47   55.09
  36  -2  -2  225.08   64.49
  36   2  -2  161.48   38.90
 -36   2   2  197.88   54.89
  36   2  -2  272.47   60.09
 -36   2   2  136.99   56.99
  36   2  -2  223.28   49.60
  34  -2  -2  -13.70   32.50
 -34  -2   2  -33.30   27.10
  34  -2  -2   55.69   32.60
  34  -2  -2   -3.40   20.00
 -34  -2   2   20.00   26.60
  34  -2  -2    3.90   33.70
 -34   2   2   40.50   37.50
 -34   2   2  -22.70   28.20
 -34   2   2   30.00   32.10
 -34   2   2   24.20   31.20
  34   2  -2   26.20   32.30
  34   2  -2   34.30   28.30
  34   2  -2  -27.00   22.50
  32  -2  -2   88.29   34.20
  32  -2  -2   61.49   59.09
 -32  -2   2  187.08   52.99
  32  -2  -2  136.19   51.19
 -32  -2   2  139.89   43.30
  32  -2  -2  213.78   56.59
 -32   2   2   73.19   38.90
  32   2  -2  116.89   43.20
 -32   2   2  108.99   41.40
 -32   2   2  142.59   44.80
 -32   2   2   16.60   38.90
  32   2  -2  131.19   34.20
  32   2  -2  144.29   42.20
  30  -2  -2  -15.20   28.80
 -30  -2   2   36.40   31.60
  30  -2  -2    5.50   31.40
 -30  -2   2   30.30   30.90
  30  -2  -2   23.50   26.00
 -30   2   2   40.90   38.40
 -30   2   2   11.80   26.00
  30   2  -2   24.60   24.90
 -30   2   2  -39.80   24.10
  30   2  -2   -7.60   24.70
  30   2  -2   10.00   25.60
  28  -2  -2   73.79   37.50
  28  -2  -2   42.40   29.80
 -28  -2   2   94.39   38.80
 -28  -2   2   16.50   30.30
  28  -2  -2   31.60   37.50
 -28   2   2   53.69   35.60
  28   2  -2   89.79   37.30
 -28   2   2   50.39   32.60
 -28   2   2  100.99   38.90
 -28   2   2   33.30   34.70
  28   2  -2   51.29   28.40
  28   2  -2   77.49   30.90
  26  -2  -2   37.00   29.30
  26  -2  -2  -21.60   23.90
  26  -2  -2  -15.00   21.40
  26  -2  -2  -36.20   21.10
 -26  -2   2  -14.50   20.50
 -26  -2   2  -25.20   23.60
 -26   2   2   -6.70   29.50
  26   2  -2  -14.60   20.30
 -26   2   2    4.90   28.00
 -26   2   2  -15.40   24.80
  26   2  -2   25.90   24.00
  26   2  -2  -16.20   18.40
 -24  -2   2   34.60   26.70
  24  -2  -2   15.90   28.80
  24  -2  -2   56.59   27.30
 -24  -2   2   29.60   27.40
  24  -2  -2   23.20   26.00
  24  -2  -2   21.80   27.70
 -24   2   2   24.50   26.90
  24   2  -2   22.50   28.20
 -24   2   2   17.60   27.90
 -24   2   2   42.40   28.20
  24   2  -2   48.40   25.70
 -24   2   2   17.90   33.60
  24   2  -2   55.49   29.30
  24   2  -2   43.30   25.10
  22  -2  -2  438.46   61.79
  22  -2  -2  592.34   64.09
 -22  -2   2  446.76   48.70
  22  -2  -2  567.84   53.29
  22  -2  -2  559.24   59.79
 -22  -2   2  429.76   51.19
 -22   2   2  498.95   60.19
  22   2  -2  501.35   50.19
 -22   2   2  553.84   54.99
 -22   2   2  502.75   55.69
  22   2  -2  525.95   56.39
 -22   2   2  460.35   49.40
 -22   2   2  539.65   74.09
  22   2  -2  529.35   55.49
  22   2  -2  451.95   44.10
  20  -2  -2  162.48   40.10
  20  -2  -2  193.28   40.60
  20  -2  -2  199.88   40.00
 -20  -2   2  242.68   41.60
  20  -2  -2  238.48   40.20
 -20  -2   2  182.18   35.20
 -20   2   2  209.68   40.20
  20   2  -2  243.58   42.60
 -20   2   2  193.78   42.50
  20   2  -2  208.48   31.70
  20   2  -2  215.48   36.70
  20   2  -2  206.28   41.20
 -20   2   2  232.58   39.10
 -20   2   2  184.28   36.00
 -18  -2   2  746.83   55.69
  18  -2  -2  671.33   58.19
  18  -2  -2  739.03   54.39
  18  -2  -2  640.84   59.29
  18  -2  -2  688.93   63.09
 -18  -2   2  683.83   48.70
  18   2  -2  644.84   40.40
  18   2  -2  677.43   53.69
 -18   2   2  668.53   55.49
  18   2  -2  731.73   55.19
 -18   2   2  728.73   55.39
 -18   2   2  743.73   54.89
 -18   2   2  655.03   59.39
  16  -2  -2 1151.58   62.79
  16  -2  -2 1130.49   69.89
  16  -2  -2 1233.28   69.69
  16  -2  -2 1176.38   75.59
 -16  -2   2 1174.78   57.99
 -16  -2   2 1114.19   61.99
  16   2  -2 1116.99   62.09
 -16   2   2 1225.18   66.29
  16   2  -2 1134.89   61.89
  16   2  -2 1192.58   46.50
 -16   2   2 1198.28   63.79
 -16   2   2 1151.28   65.39
 -16   2   2 1251.67   72.99
 -14  -2   2   15.90   18.70
  14  -2  -2   56.99   27.10
 -14  -2   2   35.20   22.60
  14  -2  -2   26.80   23.20
  14  -2  -2   70.69   24.20
  14  -2  -2   28.70   23.50
  14   2  -2   19.10   20.80
 -14   2   2   53.09   23.70
 -14   2   2   42.90   27.20
 -14   2   2   27.90   21.30
 -14   2   2   33.10   21.20
  14   2  -2   28.70   14.80
 -14   2   2   17.20   20.00
  14   2  -2   53.09   23.40
 -12  -2   2 1038.50   47.40
  12  -2  -2 1082.89   65.99
  12  -2  -2 1003.10   55.29
 -12  -2   2 1009.30   51.49
  12  -2  -2  966.70   57.99
  12  -2  -2 1040.10   59.19
 -12   2   2 1040.80   57.19
 -12   2   2 1025.90   56.89
  12   2  -2 1007.30   50.09
 -12   2   2 1126.39   61.19
  12   2  -2 1035.40   52.69
 -12   2   2 1034.60   56.79
 -12   2   2  894.21   62.99
  10  -2  -2  451.15   44.90
  10  -2  -2  488.75   41.20
  10  -2  -2  503.75   41.40
 -10  -2   2  484.25   32.00
  10  -2  -2  478.75   38.80
 -10  -2   2  458.85   35.60
  10  -2  -2  407.96   40.00
 -10   2   2  513.15   42.00
  10   2  -2  458.35   34.40
 -10   2   2  421.96   39.40
 -10   2   2  408.56   37.80
  10   2  -2  421.06   33.00
 -10   2   2  429.96   43.90
   8  -2  -2  107.79   22.30
   8  -2  -2  173.48   28.00
   8  -2  -2  132.59   27.30
  -8  -2   2  169.48   24.10
   8  -2  -2  106.39   23.50
  -8   2   2   98.09   22.10
   8   2  -2  188.88   23.60
  -8   2   2  108.29   26.40
  -8   2   2  119.79   23.70
  -8   2   2  164.48   29.50
  -8   2   2   89.99   19.10
   8   2  -2  159.38   22.10
   6  -2  -2  729.53   43.20
   6  -2  -2  657.63   45.20
   6  -2  -2  700.33   40.60
   6  -2  -2  682.33   45.80
   6  -2  -2  667.03   35.80
   6   2  -2  617.64   31.10
  -6   2   2  684.33   39.10
  -6   2   2  719.03   46.10
  -6   2   2  687.33   35.80
  -6   2   2  646.74   40.30
  -6   2   2  682.03   38.90
   6   2  -2  693.33   31.20
   6   2  -2  697.03   31.30
   4  -2  -2  157.28   25.40
   4  -2  -2  154.98   21.50
  -4  -2   2  179.68   20.50
   4  -2  -2  153.58   18.80
  -4   2   2  164.38   23.40
  -4   2   2  116.09   22.30
   4   2  -2  166.18   19.70
  -4   2   2  165.08   19.50
   4   2  -2  158.48   21.70
  -4   2   2  129.99   21.50
  -4   2   2  116.39   23.50
  -2  -2   2   69.89   16.20
   2  -2  -2   60.19   19.60
   2  -2  -2   51.09   10.10
   2  -2  -2   75.59   15.70
  -2  -2   2   36.40   17.80
   2   2  -2   49.30   15.10
  -2   2   2   58.49   16.00
  -2   2   2   37.70   10.30
  -2   2   2   65.49   19.20
   2   2  -2   37.10   17.00
  -2   2   2   47.30   16.70
   0  -2   2  709.43   37.40
   0  -2   2  752.12   26.90
   0  -2  -2  728.73   40.50
   0  -2  -2  774.22   30.10
   0  -2   2  744.03   41.00
   0   2   2  729.03   32.00
   0   2  -2  782.22   30.90
   0   2   2  702.33   42.80
   0   2  -2  721.03   38.10
   2  -2   2 1997.20   51.69
   2  -2   2 1958.70   63.89
  -2  -2  -2 2044.40   42.40
   2  -2   2 2047.70   64.29
  -2   2  -2 2002.20   64.69
   2   2   2 2049.29   47.10
  -2   2  -2 2030.80   64.39
   2   2   2 2024.40   61.89
   4  -2   2 1009.60   44.60
  -4  -2  -2 1038.20   26.80
   4  -2   2  732.73   71.49
  -4  -2  -2 1063.49   30.40
   4  -2   2 1082.49   54.19
  -4   2  -2 1075.49   54.19
  -4   2  -2 1052.99   51.49
   4   2   2 1084.49   35.50
   4   2   2 1049.09   48.20
  -4   2  -2 1107.19   46.00
  -4   2  -2 1059.49   50.39
   4   2   2 1084.09   27.90
  -6  -2  -2  363.06   24.10
   6  -2   2  393.96   38.60
  -6  -2  -2  402.16   21.20
  -6  -2  -2  383.76   36.40
   6  -2   2  379.66   42.60
   6  -2   2  410.16   35.60
   6   2   2  381.86   25.40
  -6   2  -2  400.46   34.50
  -6   2  -2  377.46   47.00
  -6   2  -2  365.96   37.30
   6   2   2  421.86   37.80
   6   2   2  431.86   26.40
  -8  -2  -2 1403.36   48.40
   8  -2   2 1392.56   61.09
   8  -2   2 1442.66   66.29
   8  -2   2 1541.05   74.89
  -8  -2  -2 1381.66   61.79
  -8   2  -2 1426.36   66.99
   8   2   2 1448.96   49.99
   8   2   2 1413.96   45.10
  -8   2  -2 1454.05   66.19
   8   2   2 1526.45   66.39
  -8   2  -2 1490.95   62.39
  10  -2   2   12.90   20.60
 -10  -2  -2    3.60   10.40
 -10  -2  -2   13.20   15.40
  10  -2   2   10.50   19.50
  10  -2   2    1.20   21.50
  10  -2   2  -23.90   16.50
 -10  -2  -2   10.90   20.20
  10   2   2   32.50   19.70
 -10   2  -2  -22.90   17.20
 -10   2  -2  -19.60   17.10
 -10   2  -2   11.20   16.60
  10   2   2    5.10   22.10
  10   2   2   17.30   23.00
  12  -2   2 1083.69   63.19
 -12  -2  -2 1074.49   37.20
 -12  -2  -2 1196.78   65.29
  12  -2   2 1069.49   63.19
 -12  -2  -2 1087.69   67.09
  12  -2   2 1039.30   67.79
  12  -2   2 1216.48   74.99
  12   2   2 1194.88   68.09
 -12   2  -2 1122.69   68.89
  12   2   2 1082.59   48.90
  12   2   2 1125.29   56.59
 -12   2  -2 1093.09   60.59
 -12   2  -2 1092.49   65.29
 -12   2  -2 1315.17   81.29
  14  -2   2   27.80   27.30
 -14  -2  -2   48.80   16.80
 -14  -2  -2   38.10   23.00
 -14  -2  -2   50.39   15.10
 -14  -2  -2   42.90   21.50
  14  -2   2   86.99   29.30
  14  -2   2   20.80   21.50
  14  -2   2   55.19   25.00
 -14   2  -2   18.30   27.30
  14   2   2   47.80   21.50
 -14   2  -2   64.99   26.40
  14   2   2   51.59   27.50
 -14   2  -2   50.29   26.10
 -14   2  -2   50.59   23.40
  14   2   2   17.60   18.10
 -14   2  -2   54.49   26.30
 -16  -2  -2  545.75   52.89
 -16  -2  -2  672.03   39.60
 -16  -2  -2  610.04   49.99
 -16  -2  -2  668.83   34.50
  16  -2   2  569.04   55.39
  16  -2   2  664.43   65.09
  16  -2   2  658.13   56.09
  16  -2   2  692.33   63.99
 -16   2  -2  668.43   53.39
 -16   2  -2  598.04   58.79
 -16   2  -2  658.83   58.09
 -16   2  -2  615.24   56.39
  16   2   2  697.83   48.60
  16   2   2  714.13   54.49
 -16   2  -2  619.24   65.79
  16   2   2  707.03   61.69
 -18  -2  -2   74.39   21.80
  18  -2   2   52.59   27.50
  18  -2   2  101.69   32.70
  18  -2   2   10.00   26.00
 -18  -2  -2   60.99   27.50
  18  -2   2   45.50   27.80
 -18  -2  -2   55.29   28.80
 -18  -2  -2   42.30   27.20
 -18   2  -2   72.09   31.10
 -18   2  -2   78.29   31.90
  18   2   2   86.79   26.80
 -18   2  -2   23.80   23.90
 -18   2  -2   79.49   26.40
 -18   2  -2   59.69   26.90
  18   2   2   92.89   35.10
  18   2   2   61.19   26.10
  20  -2   2    9.50   24.80
 -20  -2  -2   -7.00   12.00
 -20  -2  -2   15.80   17.30
  20  -2   2   18.60   24.90
 -20  -2  -2    5.90   21.50
  20  -2   2   -1.00   25.40
  20  -2   2   33.50   29.00
 -20  -2  -2    6.00   23.80
 -20   2  -2   -7.70   22.00
  20   2   2  -28.00   22.60
  20   2   2  -10.90   24.10
 -20   2  -2   -7.40   18.80
 -20   2  -2   24.30   28.30
 -20   2  -2   -7.40   21.70
  20   2   2   -4.00   19.40
  20   2   2  -23.10   18.20
  22  -2   2   74.69   35.30
 -22  -2  -2   69.69   30.50
  22  -2   2   85.19   37.60
 -22  -2  -2   65.79   24.40
 -22  -2  -2   28.70   15.80
 -22  -2  -2   33.00   29.00
  22  -2   2    8.20   26.30
  22  -2   2   23.20   25.30
  22   2   2   28.80   26.00
  22   2   2   80.19   31.50
 -22   2  -2   24.00   27.60
  22   2   2   24.90   28.70
 -22   2  -2   54.99   35.90
 -22   2  -2   98.09   37.20
  22   2   2   86.89   38.20
 -22   2  -2   42.90   27.00
  24  -2   2   39.50   32.10
 -24  -2  -2  157.68   24.90
  24  -2   2  127.09   46.30
 -24  -2  -2  112.89   39.20
 -24  -2  -2  112.89   36.20
  24  -2   2   66.19   39.80
 -24  -2  -2  117.99   29.00
 -24   2  -2  116.09   40.90
  24   2   2   50.29   30.90
 -24   2  -2   41.50   37.50
 -24   2  -2   67.19   37.90
 -24   2  -2  178.48   48.90
  24   2   2  107.79   35.60
  24   2   2   82.29   36.00
  24   2   2   59.49   36.20
 -26  -2  -2  520.25   71.09
 -26  -2  -2  416.36   64.39
  26  -2   2  438.96   73.49
 -26  -2  -2  517.15   46.00
 -26  -2  -2  371.86   36.10
  26  -2   2  404.36   64.99
  26  -2   2  413.26   70.59
  26   2   2  317.87   52.89
  26   2   2  558.34   67.49
 -26   2  -2  475.35   65.79
 -26   2  -2  411.46   65.59
 -26   2  -2  422.86   62.49
  26   2   2  335.97   53.79
  26   2   2  556.64   78.79
  28  -2   2   67.09   44.20
 -28  -2  -2   61.89   31.90
  28  -2   2  120.99   38.70
  28  -2   2   87.09   45.50
 -28  -2  -2  152.88   47.00
 -28  -2  -2  162.68   27.90
 -28  -2  -2  142.19   31.40
 -28   2  -2  108.19   40.60
  28   2   2   75.99   37.00
 -28   2  -2   93.29   47.80
 -28   2  -2  160.88   46.40
  28   2   2  143.09   46.60
  28   2   2   68.49   36.00
 -28   2  -2   85.49   41.50
  28   2   2    3.40   29.60
 -30  -2  -2  117.69   30.40
  30  -2   2   84.49   36.30
  30  -2   2  136.09   48.60
 -30  -2  -2  147.89   26.90
  30  -2   2  145.69   52.39
  30  -2   2  121.09   38.60
 -30  -2  -2  129.59   44.20
 -30   2  -2  139.59   46.80
 -30   2  -2   83.19   35.30
  30   2   2  125.09   40.30
  30   2   2   88.39   39.80
 -30   2  -2  152.38   53.39
  32  -2   2  407.36   63.59
  32  -2   2  262.07   62.69
 -32  -2  -2  302.17   34.20
 -32  -2  -2  441.96   72.49
 -32  -2  -2  427.16   66.79
  32  -2   2  432.26   73.39
  32   2   2  362.76   60.09
  32   2   2  389.06   70.29
 -32   2  -2  256.27   59.29
 -32   2  -2  405.06   83.79
  32   2   2  396.66   67.19
 -32   2  -2  348.07   66.69
  34  -2   2    5.00   41.70
  34  -2   2  -36.20   32.90
  34  -2   2   40.40   37.20
  34  -2   2  -14.90   32.70
 -34  -2  -2   74.29   39.00
 -34  -2  -2  -10.30   30.80
 -34   2  -2   37.90   38.10
 -34   2  -2   -1.80   34.00
  34   2   2   11.80   28.70
  34   2   2   -2.50   29.30
  34   2   2   46.70   40.50
 -34   2  -2  -31.00   27.70
 -36  -2  -2  166.38   56.99
  36  -2   2  193.58   48.20
  36  -2   2  216.88   70.19
 -36  -2  -2  174.18   61.09
  36  -2   2  154.58   60.79
  36   2   2  136.29   46.40
  36   2   2  141.59   53.39
 -36   2  -2  208.18   64.69
  36   2   2  144.49   44.00
 -36   2  -2  226.18   57.89
 -37  -3   2  -24.00   30.70
  37  -3  -2   10.40   41.60
  37  -3  -2   98.29   44.30
  37  -3  -2   41.90   29.10
 -37  -3   2   30.70   33.50
  37   3  -2  -55.39   28.80
  37   3  -2   26.10   29.00
 -37   3   2    1.70   36.40
 -37   3   2  -47.60   39.30
 -37   3   2   28.20   38.50
 -37   3   2  -70.79   31.30
  37   3  -2   22.90   33.80
  35  -3  -2  189.58   61.79
 -35  -3   2  213.68   53.59
  35  -3  -2   91.49   42.70
  35  -3  -2   97.79   39.40
  35  -3  -2  103.49   96.09
  35   3  -2  133.19   53.29
 -35   3   2   40.80   46.60
 -35   3   2   13.80   46.70
  35   3  -2  114.89   35.40
  35   3  -2  159.28   46.80
 -35   3   2  167.78   48.90
 -35   3   2  159.48   49.60
  33  -3  -2  -48.40   29.90
  33  -3  -2   10.10   26.50
  33  -3  -2   -6.20   33.70
  33  -3  -2   28.10   30.50
 -33  -3   2   51.49   29.70
 -33  -3   2  -49.80   19.20
  33   3  -2   21.70   29.00
 -33   3   2   -2.60   32.10
  33   3  -2   11.60   25.40
  33   3  -2   -2.30   26.10
 -33   3   2   34.10   38.70
 -33   3   2  -32.30   25.80
 -31  -3   2  625.14   69.39
  31  -3  -2  600.04   69.89
  31  -3  -2  567.74   87.39
  31  -3  -2  553.24   83.09
  31  -3  -2  440.76   78.69
 -31  -3   2  536.25   74.19
 -31   3   2  626.04   75.29
 -31   3   2  581.94   81.19
 -31   3   2  402.36   75.29
  31   3  -2  606.74   63.09
  31   3  -2  651.43   63.09
  31   3  -2  648.04   73.69
 -31   3   2  526.45   81.69
  29  -3  -2   37.20   34.90
  29  -3  -2   25.20   36.30
 -29  -3   2   30.60   27.10
 -29  -3   2   83.79   35.70
  29  -3  -2  113.89   44.00
  29  -3  -2   32.90   37.00
  29   3  -2   10.70   28.30
 -29   3   2    6.70   29.00
 -29   3   2   18.60   31.60
  29   3  -2   68.39   34.90
 -29   3   2   18.80   31.40
 -29   3   2    3.60   30.80
  29   3  -2   74.89   33.90
  29   3  -2   60.59   30.70
  27  -3  -2 1282.57  106.69
 -27  -3   2 1359.56   89.19
  27  -3  -2 1491.35  104.79
 -27  -3   2 1201.78   81.09
  27  -3  -2  821.02  136.79
  27  -3  -2 1277.87   87.09
  27   3  -2 1259.07   88.19
 -27   3   2 1414.06  103.39
  27   3  -2 1305.37   89.39
 -27   3   2 1427.56   99.09
  27   3  -2 1392.06   77.09
  27   3  -2 1321.77   80.29
 -27   3   2 1240.08   97.29
  25  -3  -2  430.16   69.59
  25  -3  -2  559.74   60.79
 -25  -3   2  660.73   62.99
 -25  -3   2  602.04   58.89
  25  -3  -2  474.35   72.59
 -25   3   2  669.83   82.69
  25   3  -2  577.94   62.39
  25   3  -2  600.94   63.49
 -25   3   2  558.04   63.79
 -25   3   2  589.54   88.19
  25   3  -2  511.15   58.19
  25   3  -2  550.84   50.79
  23  -3  -2  741.83   65.39
 -23  -3   2  716.93   62.99
  23  -3  -2  675.43   70.99
 -23  -3   2  674.43   58.39
  23  -3  -2  766.42   93.99
  23  -3  -2  833.62   81.49
  23   3  -2  755.82   51.69
 -23   3   2  763.02   74.89
 -23   3   2  713.53   67.89
  23   3  -2  719.03   64.59
  23   3  -2  809.82   66.49
 -23   3   2  712.13   66.69
 -21  -3   2  450.55   47.90
  21  -3  -2  533.05   61.39
 -21  -3   2  476.55   51.09
  21  -3  -2  499.95   55.19
  21  -3  -2  541.45   62.89
  21  -3  -2  539.05   63.89
 -21   3   2  466.85   65.09
  21   3  -2  487.45   52.49
  21   3  -2  502.05   40.50
 -21   3   2  519.05   56.79
 -21   3   2  523.85   58.09
  21   3  -2  488.55   52.49
  19  -3  -2  181.68   41.20
  19  -3  -2  197.08   43.70
 -19  -3   2  217.68   37.00
 -19  -3   2  224.78   39.60
  19  -3  -2  206.58   41.80
  19  -3  -2  183.98   39.00
  19   3  -2  214.88   30.00
  19   3  -2  195.88   36.70
 -19   3   2  273.97   47.40
  19   3  -2  234.58   40.50
 -19   3   2  191.38   38.70
 -19   3   2  134.99   33.10
  17  -3  -2  256.57   42.50
 -17  -3   2  294.27   41.10
 -17  -3   2  270.07   40.60
  17  -3  -2  240.88   41.50
  17  -3  -2  149.29   38.30
  17  -3  -2  213.38   40.90
  17   3  -2  301.67   44.80
 -17   3   2  183.88   38.30
  17   3  -2  201.18   24.40
 -17   3   2  295.67   46.00
 -17   3   2  243.68   42.00
  17   3  -2  199.08   34.20
 -17   3   2  167.58   36.20
 -17   3   2  162.58   39.60
 -15  -3   2   47.80   21.50
  15  -3  -2   58.69   25.80
  15  -3  -2   44.40   25.10
  15  -3  -2   40.10   25.20
  15  -3  -2   57.89   26.80
 -15  -3   2   64.29   22.60
  15   3  -2   66.09   22.10
  15   3  -2   27.50   20.20
 -15   3   2   52.59   22.70
 -15   3   2   55.69   29.20
 -15   3   2   60.79   26.10
 -15   3   2   42.50   24.30
 -15   3   2   55.99   25.10
  13  -3  -2   62.69   30.20
  13  -3  -2   55.79   24.90
  13  -3  -2   83.69   26.70
  13  -3  -2   37.60   23.70
  13   3  -2   66.49   20.20
 -13   3   2   52.79   21.90
 -13   3   2   42.10   19.50
 -13   3   2   75.09   26.40
 -13   3   2   59.79   27.80
 -13   3   2   62.49   26.10
  11  -3  -2 1502.95   69.49
  11  -3  -2 1583.84   75.49
  11  -3  -2 1612.04   83.29
  11  -3  -2 1505.75   71.99
 -11   3   2 1393.66   69.19
 -11   3   2 1348.07   78.39
  11   3  -2 1598.54   58.29
 -11   3   2 1521.15   73.19
 -11   3   2 1494.35   68.39
  11   3  -2 1423.86   57.39
  11   3  -2 1559.74   57.49
 -11   3   2 1548.25   71.09
   9  -3  -2   40.40   22.50
   9  -3  -2   74.99   24.60
   9  -3  -2   37.30   23.20
   9  -3  -2   25.90   24.10
   9   3  -2   62.69   21.30
   9   3  -2   41.40   18.60
   9   3  -2   38.20   16.90
  -9   3   2   36.00   24.30
  -9   3   2   -5.70   18.50
  -9   3   2   38.70   21.50
  -9   3   2    9.00   19.10
  -9   3   2   15.80   16.90
   7  -3  -2 3463.05   92.89
   7  -3  -2 3504.25  108.49
   7  -3  -2 3258.27  102.79
   7  -3  -2 3322.27  100.99
   7   3  -2 3405.56   70.69
   7   3  -2 3536.45   80.59
  -7   3   2 3240.68   89.69
  -7   3   2 3319.77  106.69
  -7   3   2 3337.37   99.39
  -7   3   2 3401.36   81.99
  -7   3   2 3341.27   91.79
   7   3  -2 3342.47   89.19
   5  -3  -2  946.71   46.60
   5  -3  -2  914.81   42.40
  -5  -3   2  969.60   44.70
   5  -3  -2  948.91   58.59
  -5   3   2  913.41   49.80
   5   3  -2  952.90   52.69
   5   3  -2  703.13   66.89
  -5   3   2  939.81   50.49
  -5   3   2 1011.60   58.59
  -5   3   2 1014.40   42.40
  -5   3   2  955.50   60.29
  -3  -3   2 1577.24   57.09
   3  -3  -2 1756.42   72.09
   3  -3  -2 1746.43   55.39
  -3   3   2 1703.83   61.39
  -3   3   2 1679.43   43.50
   3   3  -2 1645.44   66.59
  -3   3   2 1600.04   69.59
  -3   3   2 1660.63   72.99
  -3   3   2 1639.04   58.89
   3   3  -2 1723.53   43.20
   3   3  -2 1610.84   75.19
  -1  -3   2 1898.41   64.99
  -1  -3   2 1914.31   74.19
   1  -3  -2 1922.81   73.39
   1  -3  -2 1888.21   52.19
   1   3  -2 1856.91   51.69
  -1   3   2 1881.11   73.99
   1   3  -2 1859.31   71.09
  -1   3   2 1924.21   74.59
   1   3  -2 1854.91   66.59
  -1   3   2 1902.61   73.99
   1  -3   2 1543.55   68.89
  -1  -3  -2 1497.75   41.90
   1  -3   2 1441.76   66.99
  -1  -3  -2 1536.75   64.79
  -1   3  -2 1453.65   64.19
  -1   3  -2 1503.65   52.49
   1   3   2 1536.85   67.19
  -1   3  -2 1413.86   65.39
   1   3   2 1470.85   49.50
   3  -3   2  960.40   58.39
   3  -3   2 1048.70   58.89
   3  -3   2 1034.50   46.30
   3   3   2  966.30   54.39
  -3   3  -2  956.50   58.09
  -3   3  -2  904.11   46.60
  -3   3  -2  951.60   51.89
   3   3   2  980.60   40.30
   3   3   2  959.90   54.79
  -3   3  -2  979.00   58.69
   5  -3   2 1014.10   62.19
   5  -3   2  998.60   51.59
   5  -3   2 1007.40   62.09
   5   3   2 1014.40   57.19
  -5   3  -2 1020.20   52.79
   5   3   2  999.50   40.70
  -5   3  -2 1074.59   64.09
  -5   3  -2  986.30   60.09
  -5   3  -2 1003.50   56.59
   5   3   2  947.41   55.59
   7  -3   2 1131.69   58.29
   7  -3   2 1048.80   66.19
   7  -3   2 1160.48   66.39
  -7  -3  -2 1122.49   35.70
  -7   3  -2 1053.19   66.79
  -7   3  -2 1115.59   57.99
   7   3   2 1074.39   41.40
  -7   3  -2 1084.19   61.39
   7   3   2 1104.99   60.49
  -7   3  -2 1141.09   66.29
   7   3   2 1128.99   58.99
   7   3   2 1093.59   35.60
  -9  -3  -2  276.67   39.10
   9  -3   2  226.58   43.00
   9  -3   2  175.78   32.50
  -9  -3  -2  223.58   25.40
   9  -3   2  205.38   41.30
   9   3   2  217.58   35.70
  -9   3  -2  153.28   29.10
  -9   3  -2  183.68   31.00
  -9   3  -2  201.78   36.70
   9   3   2  189.48   23.40
   9   3   2  219.98   25.80
  -9   3  -2  158.38   31.10
  11  -3   2   35.20   24.40
  11  -3   2   18.50   24.50
  11  -3   2   20.10   21.50
 -11  -3  -2    2.10   13.50
 -11  -3  -2   -3.70   18.20
 -11   3  -2  -10.70   16.30
  11   3   2   18.80   23.20
 -11   3  -2    6.40   20.40
 -11   3  -2  -11.40   17.50
 -11   3  -2   12.90   14.30
  11   3   2   27.50   14.90
  13  -3   2  726.73   59.89
 -13  -3  -2  723.23   55.29
  13  -3   2  722.53   64.59
  13  -3   2  719.23   59.69
  13   3   2  730.23   57.49
 -13   3  -2  638.04   59.39
  13   3   2  793.12   42.90
  13   3   2  651.23   44.30
 -13   3  -2  660.23   58.49
 -13   3  -2  752.22   59.99
 -13   3  -2  739.93   54.89
  15  -3   2   90.29   33.20
  15  -3   2  131.19   39.00
 -15  -3  -2  133.19   36.00
 -15  -3  -2  159.98   31.50
  15  -3   2  156.68   37.20
 -15   3  -2  112.39   35.20
  15   3   2  118.09   24.70
  15   3   2  123.79   27.70
 -15   3  -2  118.39   32.50
 -15   3  -2   63.69   29.40
 -15   3  -2   64.39   22.80
  15   3   2  133.09   35.40
  17  -3   2 1808.42   94.39
 -17  -3  -2 1714.03   86.89
  17  -3   2 1763.82   94.39
  17  -3   2 1664.43  101.39
 -17  -3  -2 1798.12   77.49
  17  -3   2 1722.83  101.59
  17   3   2 1762.92   94.09
 -17   3  -2 1803.22  111.29
  17   3   2 1747.13   69.89
 -17   3  -2 1842.02  100.19
 -17   3  -2 1755.82   94.89
  17   3   2 1859.21   81.39
 -17   3  -2 1725.73   92.69
  19  -3   2  297.07   57.59
  19  -3   2  171.38   42.90
 -19  -3  -2  316.87   51.19
  19  -3   2  197.38   46.00
  19  -3   2  171.38   43.70
 -19  -3  -2  286.87   45.40
 -19   3  -2  192.28   44.80
 -19   3  -2  185.48   66.09
 -19   3  -2  118.09   39.10
 -19   3  -2  318.07   54.29
  19   3   2  253.77   37.30
  19   3   2  205.28   37.70
  19   3   2  257.07   49.50
 -21  -3  -2 1209.18   81.09
  21  -3   2 1416.16   94.59
  21  -3   2 1455.45  133.29
  21  -3   2 1284.67   88.29
  21  -3   2 1390.66  100.99
 -21  -3  -2 1319.47   77.29
  21   3   2 1397.06   82.69
 -21   3  -2 1240.58   88.99
  21   3   2 1263.97   71.49
 -21   3  -2 1407.76   97.89
 -21   3  -2 1126.19  100.79
 -21   3  -2 1153.58  128.69
  21   3   2 1256.17   92.19
 -23  -3  -2  706.13   63.09
  23  -3   2  517.85   73.89
  23  -3   2  524.75   76.99
  23  -3   2  587.84   84.69
  23  -3   2  461.35   69.89
 -23  -3  -2  601.84   66.29
  23   3   2  719.73   75.19
 -23   3  -2  588.54   69.09
  23   3   2  622.84   59.39
 -23   3  -2  478.05   67.89
  23   3   2  644.84   69.29
 -23   3  -2  710.13   72.39
  23   3   2  700.53   64.79
  25  -3   2  321.97   55.69
 -25  -3  -2  382.16   62.19
  25  -3   2  342.27   65.49
 -25  -3  -2  456.75   62.69
  25  -3   2  368.16   62.59
  25   3   2  366.26   66.19
  25   3   2  466.95   57.99
 -25   3  -2  375.26   67.19
  25   3   2  366.76   53.29
 -25   3  -2  420.36   64.49
  25   3   2  421.66   63.89
 -25   3  -2  336.17   58.39
 -27  -3  -2  478.85   66.49
  27  -3   2  443.96   74.89
  27  -3   2  552.84   83.09
  27  -3   2  391.26   65.29
 -27  -3  -2  476.35   70.19
 -27   3  -2  468.45   77.59
  27   3   2  483.85   63.09
  27   3   2  482.65   66.99
 -27   3  -2  370.36   74.99
  27   3   2  443.96   72.09
 -27   3  -2  468.05   71.89
  27   3   2  414.36   65.59
  29  -3   2   -0.30   38.90
  29  -3   2   48.00   31.50
 -29  -3  -2   25.80   26.30
  29  -3   2  -47.50   29.20
  29   3   2   78.39   34.20
  29   3   2   62.09   37.10
 -29   3  -2   23.10   38.40
 -29   3  -2   53.19   37.10
  29   3   2   34.80   30.50
  29   3   2   23.20   37.10
 -29   3  -2   97.19   42.50
 -29   3  -2  -81.99   31.20
 -31  -3  -2   20.70   29.30
  31  -3   2   90.89   46.40
 -31  -3  -2   69.49   38.90
  31  -3   2   24.00   33.60
  31  -3   2   73.99   45.60
 -31   3  -2   42.30   34.50
  31   3   2   67.59   46.50
 -31   3  -2   28.60   50.49
  31   3   2   71.99   35.30
  31   3   2   45.00   34.70
 -31   3  -2   29.50   33.50
  31   3   2   70.59   35.90
 -31   3  -2  -53.29   30.10
 -33  -3  -2  -48.30   25.60
  33  -3   2  -16.30   32.20
 -33  -3  -2   29.20   30.90
  33  -3   2   80.49   40.70
  33  -3   2    2.10   38.60
 -33   3  -2   62.29   45.50
  33   3   2   -7.00   31.50
 -33   3  -2   10.10   32.00
  33   3   2   83.39   39.90
  33   3   2  -15.20   29.60
 -33   3  -2   38.30   40.30
 -33   3  -2    6.50   38.80
 -35  -3  -2  -17.00   32.30
  35  -3   2    1.50   43.10
  35  -3   2   70.09   40.30
 -35  -3  -2   31.00   35.70
  35   3   2   23.00   32.60
  35   3   2  -27.80   29.50
 -35   3  -2    0.70   48.50
  35   3   2   34.00   36.50
 -35   3  -2  -14.10   38.30
  36  -4  -2  199.28   58.39
 -36  -4   2  237.58   52.29
  36  -4  -2  225.98   55.69
  36  -4  -2  298.97   94.09
 -36  -4   2  209.38   56.79
  36   4  -2  100.49   37.30
  36   4  -2   75.69   49.50
 -36   4   2  120.59   51.29
  36   4  -2  223.88   54.89
 -34  -4   2  110.69   37.30
  34  -4  -2   -7.40   30.80
  34  -4  -2   30.30   38.20
  34  -4  -2   67.39   37.10
  34  -4  -2   32.70   37.60
  34   4  -2   70.09   33.90
 -34   4   2   18.20   35.30
  34   4  -2   47.90   28.30
 -34   4   2    7.70   30.70
 -34   4   2   54.29   43.60
 -34   4   2   29.00   41.30
  34   4  -2   17.80   28.70
  32  -4  -2   34.90   35.00
  32  -4  -2    2.30   28.90
  32  -4  -2   81.99   43.50
 -32  -4   2  -53.39   21.90
  32  -4  -2  -44.10   34.60
 -32  -4   2   19.30   26.50
  32   4  -2   46.30   28.00
 -32   4   2  -11.80   37.90
 -32   4   2    9.50   31.60
  32   4  -2  -14.30   26.70
 -32   4   2   -6.60   32.30
  32   4  -2  -28.40   23.30
  32   4  -2   52.39   34.70
 -32   4   2   16.70   33.00
  30  -4  -2    1.30   28.00
  30  -4  -2   89.09   44.50
 -30  -4   2   17.60   45.50
  30  -4  -2   67.69   46.00
  30  -4  -2   13.90   29.10
 -30   4   2   -7.00   39.40
  30   4  -2    6.40   31.70
  30   4  -2   14.70   24.60
  30   4  -2   -2.30   24.10
 -30   4   2   51.89   36.70
 -30   4   2    6.90   32.50
  30   4  -2   34.30   30.40
 -30   4   2   32.90   34.70
  28  -4  -2  -22.50   27.40
  28  -4  -2   21.60   33.90
 -28  -4   2  -12.80   27.10
  28  -4  -2  -15.30   26.40
 -28  -4   2  -15.80   21.40
  28  -4  -2   40.10   34.40
  28   4  -2  -24.90   19.00
  28   4  -2   22.20   30.00
 -28   4   2  -16.00   26.70
 -28   4   2  -22.40   27.10
  28   4  -2  -22.20   20.00
 -28   4   2  -21.30   31.90
 -26  -4   2    3.30   23.40
 -26  -4   2   -9.60   24.30
  26  -4  -2   43.60   31.60
  26  -4  -2   30.30   33.90
  26  -4  -2  -34.60   22.10
  26   4  -2    6.90   21.50
  26   4  -2   12.40   20.70
 -26   4   2    5.80   26.30
  26   4  -2    0.60   29.00
 -26   4   2    6.40   27.80
 -26   4   2  -56.39   23.40
 -24  -4   2   55.49   29.50
  24  -4  -2   -0.80   25.70
  24  -4  -2   16.10   31.70
  24  -4  -2  -46.00   22.70
 -24  -4   2   14.70   22.60
  24   4  -2   27.50   28.60
 -24   4   2   33.90   29.70
 -24   4   2    8.50   26.00
 -24   4   2   28.10   32.00
  24   4  -2   36.20   26.90
  24   4  -2   21.70   19.70
  22  -4  -2   93.89   40.30
 -22  -4   2  296.67   46.80
  22  -4  -2  217.78   65.19
  22  -4  -2  228.78   48.00
  22  -4  -2  189.28   52.29
 -22  -4   2  229.88   43.20
  22   4  -2  119.19   37.50
 -22   4   2  201.08   47.50
  22   4  -2  270.37   44.70
 -22   4   2   79.79   43.00
 -22   4   2  159.08   46.50
  22   4  -2  197.38   31.10
  20  -4  -2   78.79   32.20
  20  -4  -2  115.39   38.90
  20  -4  -2  101.09   37.90
  20  -4  -2  116.99   43.40
 -20  -4   2  154.88   35.20
  20   4  -2  142.89   32.70
 -20   4   2   76.39   36.30
 -20   4   2   95.99   35.00
  20   4  -2   92.29   32.00
  20   4  -2   74.09   22.40
 -20   4   2  138.19   41.90
  18  -4  -2  215.48   45.40
  18  -4  -2  206.88   43.50
 -18  -4   2  162.48   33.40
  18  -4  -2  238.08   49.50
  18  -4  -2  182.78   46.60
  18   4  -2  285.47   40.40
  18   4  -2  222.88   41.10
 -18   4   2  165.78   45.80
 -18   4   2  130.09   37.20
 -18   4   2  148.09   40.50
 -18   4   2  142.09   39.70
  16  -4  -2  215.48   41.90
  16  -4  -2  171.08   39.50
  16  -4  -2  291.87   52.89
  16  -4  -2  240.18   46.50
 -16   4   2  104.99   31.10
  16   4  -2  222.88   38.90
  16   4  -2  305.87   39.80
  16   4  -2  208.08   34.80
 -16   4   2  281.17   48.50
 -16   4   2  192.08   49.80
 -16   4   2  229.38   43.50
  14  -4  -2   14.70   23.60
  14  -4  -2    5.50   22.20
  14  -4  -2   -7.90   19.30
  14  -4  -2   -6.70   16.90
  14   4  -2    4.00   12.60
 -14   4   2   19.30   16.10
  14   4  -2   -1.70   14.20
  14   4  -2   -5.10   16.70
 -14   4   2   16.80   22.60
 -14   4   2  -16.10   19.00
 -14   4   2   20.20   21.10
 -14   4   2  -12.80   16.70
  12  -4  -2  765.42   59.19
  12  -4  -2  691.63   60.29
  12  -4  -2  843.42   69.39
  12  -4  -2  620.54   52.09
 -12   4   2  773.62   68.19
  12   4  -2  774.92   51.09
 -12   4   2  751.82   55.49
 -12   4   2  649.64   52.89
 -12   4   2  729.43   61.29
  12   4  -2  675.83   40.30
 -12   4   2  785.42   60.19
  12   4  -2  686.83   47.70
  10  -4  -2   94.19   27.80
  10  -4  -2  105.09   31.50
  10  -4  -2  108.69   29.00
  10  -4  -2  117.49   32.90
  10   4  -2   45.00   28.00
  10   4  -2  118.09   26.40
 -10   4   2  119.49   35.70
 -10   4   2  150.08   33.70
  10   4  -2   84.59   24.20
 -10   4   2   92.09   29.90
  10   4  -2  104.39   27.40
 -10   4   2   61.49   24.20
 -10   4   2   64.69   23.30
   8  -4  -2  663.03   59.89
   8   4  -2  616.64   49.70
   8   4  -2  645.24   45.30
   8   4  -2  707.93   46.20
  -8   4   2  663.93   59.49
  -8   4   2  640.24   44.10
  -8   4   2  681.63   50.09
  -8   4   2  645.94   56.09
  -8   4   2  663.13   51.59
   8   4  -2  611.14   34.90
   6  -4  -2   34.70   24.80
  -6   4   2   74.09   23.50
  -6   4   2   41.70   18.00
  -6   4   2   39.30   20.80
  -6   4   2   43.70   23.00
   6   4  -2   49.60   15.90
   6   4  -2   44.00   20.20
   6   4  -2   24.70   19.70
  -6   4   2   62.19   26.40
  -4  -4   2   58.49   21.30
   4  -4  -2  102.09   31.10
  -4   4   2   70.59   24.50
   4   4  -2   83.59   16.80
   4   4  -2  124.59   31.70
  -4   4   2  144.39   29.70
   4   4  -2   63.89   23.50
  -4   4   2   93.59   25.00
   4   4  -2   84.09   18.10
  -4   4   2   73.19   16.60
  -4   4   2   42.60   24.10
   2  -4  -2  122.89   31.80
  -2  -4   2  135.59   28.40
   2   4  -2  128.39   29.20
  -2   4   2  125.69   26.50
  -2   4   2  122.09   24.60
  -2   4   2  107.79   30.30
   2   4  -2  121.69   21.10
   2   4  -2  152.68   22.80
  -2   4   2  133.19   33.40
   2   4  -2  107.29   30.30
   0  -4   2  115.69   27.00
   0  -4  -2  122.09   29.60
   0   4   2  134.19   33.00
   0   4   2   92.89   29.70
   0   4   2  176.28   29.10
   0   4   2  105.89   22.70
   0   4  -2  102.89   22.60
   0   4  -2  133.49   24.80
   0   4  -2  149.69   31.10
   0   4  -2  153.28   32.80
   2  -4   2  892.01   63.29
   2  -4   2  812.12   56.19
  -2  -4  -2  944.21   58.69
  -2   4  -2  797.42   58.79
  -2   4  -2  882.71   61.39
   2   4   2  758.62   57.09
  -2   4  -2  803.72   48.10
  -2   4  -2  845.42   47.70
   2   4   2  827.42   58.39
   2   4   2  903.91   44.80
   4  -4   2  450.75   36.50
   4  -4   2  424.36   47.70
   4  -4   2  467.85   50.19
   4   4   2  428.86   33.10
  -4   4  -2  543.25   52.39
   4   4   2  518.15   48.20
   4   4   2  418.06   44.60
  -4   4  -2  428.76   48.00
  -4   4  -2  506.15   43.70
  -4   4  -2  435.96   38.30
  -4   4  -2  493.45   42.70
   6  -4   2  574.94   44.60
   6  -4   2  611.94   57.09
   6  -4   2  652.03   57.19
   6   4   2  526.75   53.69
  -6   4  -2  582.64   47.30
   6   4   2  590.74   50.69
  -6   4  -2  620.94   49.80
  -6   4  -2  544.05   53.69
  -6   4  -2  682.13   48.10
  -6   4  -2  600.14   54.99
   6   4   2  572.54   50.49
   8  -4   2 1365.16   79.09
   8  -4   2 1453.05   83.39
   8  -4   2 1431.96   68.69
   8   4   2 1373.66   54.49
  -8   4  -2 1291.87   82.09
  -8   4  -2 1355.26   72.59
   8   4   2 1512.45   73.99
   8   4   2 1378.26   72.19
  -8   4  -2 1486.85   75.09
  -8   4  -2 1320.87   77.79
  -8   4  -2 1391.56   92.39
  10  -4   2   98.19   31.00
  10  -4   2   95.59   33.70
  10  -4   2  119.29   33.70
  10   4   2  140.09   19.90
  10   4   2  109.19   31.80
 -10   4  -2  120.49   34.70
  10   4   2   92.39   27.00
 -10   4  -2  120.79   32.60
  10   4   2   95.49   20.40
 -10   4  -2   97.39   35.20
 -10   4  -2  101.19   32.80
 -10   4  -2   89.59   25.90
  12  -4   2  303.57   46.50
  12  -4   2  304.17   50.09
  12  -4   2  217.78   47.60
 -12  -4  -2  337.67   30.20
  12   4   2  359.86   47.50
 -12   4  -2  275.87   43.70
  12   4   2  350.66   49.90
 -12   4  -2  322.07   49.00
  12   4   2  295.87   28.70
  12   4   2  263.87   30.40
 -12   4  -2  324.97   51.89
 -12   4  -2  268.57   46.90
  14  -4   2  311.77   50.99
  14  -4   2  251.57   53.09
 -14  -4  -2  299.77   34.00
  14  -4   2  275.97   47.60
  14   4   2  339.07   35.40
 -14   4  -2  271.97   48.00
 -14   4  -2  312.17   49.50
  14   4   2  390.16   55.49
 -14   4  -2  294.17   50.39
  14   4   2  331.07   33.70
 -16  -4  -2  159.28   40.10
  16  -4   2  109.49   36.40
 -16  -4  -2  160.48   29.40
  16  -4   2  139.09   38.30
  16  -4   2  118.79   42.90
  16   4   2  170.28   31.60
 -16   4  -2  106.99   36.20
  16   4   2  118.99   26.00
 -16   4  -2   88.59   35.40
 -16   4  -2   49.10   31.40
  16   4   2  169.68   41.80
 -18  -4  -2  115.49   29.30
  18  -4   2   23.80   28.20
 -18  -4  -2   11.20   28.80
  18  -4   2   49.80   31.10
  18  -4   2   70.79   35.80
  18   4   2   60.19   24.70
 -18   4  -2   35.10   30.00
 -18   4  -2   66.09   33.80
  18   4   2   91.59   27.10
 -18   4  -2   43.10   31.80
  18   4   2   27.20   30.60
  20  -4   2   23.10   28.40
  20  -4   2  -34.80   26.80
  20  -4   2  -15.40   28.10
 -20  -4  -2   37.50   28.60
 -20  -4  -2   -7.50   18.60
 -20   4  -2  -18.90   25.90
 -20   4  -2  -12.20   27.90
  20   4   2  -35.40   23.80
 -20   4  -2  -22.10   35.30
  20   4   2    8.20   20.00
  20   4   2    9.80   20.50
  22  -4   2  -13.50   30.70
  22  -4   2  -19.80   24.70
 -22  -4  -2   39.70   25.80
 -22  -4  -2   26.50   28.40
  22  -4   2   29.00   33.00
 -22   4  -2   -6.40   27.90
 -22   4  -2   25.90   25.60
 -22   4  -2  -10.10   26.60
  22   4   2   19.00   24.00
  22   4   2   35.30   26.30
  22   4   2   44.20   32.20
  24  -4   2   31.20   35.50
 -24  -4  -2  -19.50   19.10
  24  -4   2  140.29   43.60
  24  -4   2  -30.80   26.80
 -24  -4  -2    9.20   27.20
 -24   4  -2  -19.80   23.70
  24   4   2   12.60   23.20
  24   4   2   11.90   31.10
 -24   4  -2   59.39   38.40
  24   4   2   -0.10   24.30
  26  -4   2  -23.90   29.60
 -26  -4  -2  -56.79   24.10
 -26  -4  -2   -5.70   22.30
  26  -4   2  -14.50   29.80
  26  -4   2   21.20   33.20
  26   4   2   26.10   35.10
  26   4   2  -26.90   22.20
  26   4   2   14.70   24.40
 -26   4  -2    1.40   28.50
 -26   4  -2  -11.00   28.20
 -26   4  -2  101.69   42.00
 -26   4  -2   13.30   32.50
  28  -4   2  -18.20   34.70
  28  -4   2   84.29   44.00
 -28  -4  -2   46.20   29.20
  28  -4   2   23.00   29.20
 -28   4  -2   54.89   38.40
 -28   4  -2   50.09   36.60
 -28   4  -2   58.79   39.80
  28   4   2   68.19   34.90
  28   4   2   65.89   36.60
  28   4   2   32.80   35.90
  28   4   2  -15.60   24.30
 -28   4  -2   65.69   48.10
  30  -4   2   56.19   33.50
 -30  -4  -2   51.89   33.20
  30  -4   2   30.30   48.50
  30  -4   2   21.50   37.40
 -30  -4  -2   76.69   34.70
  30   4   2   34.70   31.00
  30   4   2   62.29   37.40
 -30   4  -2   94.39   46.60
  30   4   2  -27.90   27.70
  30   4   2   11.20   30.20
 -30   4  -2  -44.90   38.40
 -30   4  -2   49.99   44.60
 -30   4  -2   92.89   52.29
  32  -4   2  113.89   53.39
 -32  -4  -2  146.69   43.80
  32  -4   2  142.79   54.09
 -32  -4  -2  104.29   44.90
  32  -4   2   79.59   45.80
 -32   4  -2   99.59   47.00
 -32   4  -2  165.58   53.59
  32   4   2  159.28   46.60
  32   4   2  175.18   54.89
  32   4   2  144.99   43.00
 -32   4  -2  202.48   60.39
  32   4   2  154.88   45.40
  33  -5  -2   -5.20   31.70
  33  -5  -2   17.10   43.10
 -33  -5   2   36.70   29.50
  33  -5  -2  -57.99   34.60
 -33   5   2    4.10   28.70
  33   5  -2   24.30   27.50
  33   5  -2    9.40   25.60
 -33   5   2    0.20   32.50
  33   5  -2    4.00   34.20
  33   5  -2   49.70   38.00
 -33   5   2  -21.80   30.40
  31  -5  -2   16.20   30.70
 -31  -5   2   50.59   28.20
  31  -5  -2   92.69   45.50
  31  -5  -2   14.50   30.40
  31   5  -2  102.49   31.70
 -31   5   2   76.39   45.20
 -31   5   2   58.29   40.30
 -31   5   2   47.00   48.10
 -31   5   2   91.19   46.10
  31   5  -2   60.89   32.10
  31   5  -2   61.69   36.50
  31   5  -2   61.89   30.10
  29  -5  -2  138.49   49.80
 -29  -5   2   30.90   30.20
  29  -5  -2  187.98   52.89
  29  -5  -2   37.80   32.20
 -29   5   2    9.80   39.50
 -29   5   2   74.19   43.50
  29   5  -2   79.49   31.70
 -29   5   2  136.69   48.60
  29   5  -2   98.79   42.60
  29   5  -2   87.99   54.69
 -29   5   2   74.49   49.99
 -27  -5   2   39.00   26.20
  27  -5  -2   82.59   38.70
  27  -5  -2  -11.50   29.10
 -27   5   2   24.40   36.50
  27   5  -2   18.40   21.50
  27   5  -2    9.60   21.10
 -27   5   2  -20.90   27.20
 -27   5   2   -6.80   29.50
  27   5  -2    7.90   27.70
  25  -5  -2   35.10   31.60
  25  -5  -2   48.10   35.30
  25  -5  -2   -2.20   25.60
 -25   5   2  -63.29   22.50
  25   5  -2    5.20   24.70
 -25   5   2   45.70   31.00
  25   5  -2   20.00   22.10
  25   5  -2   -2.80   17.50
 -25   5   2  -33.50   24.60
  25   5  -2   14.50   21.90
  23  -5  -2   52.69   37.30
  23  -5  -2   47.60   32.50
  23  -5  -2   20.20   29.90
  23   5  -2   32.10   24.10
  23   5  -2    7.80   16.70
  23   5  -2   77.19   34.00
 -23   5   2   19.20   29.20
  23   5  -2   44.30   26.10
 -23   5   2    0.50   26.10
  21  -5  -2   54.79   37.50
  21  -5  -2   57.89   36.50
  21  -5  -2   53.99   34.90
 -21   5   2   27.80   31.20
  21   5  -2   62.49   27.70
 -21   5   2   86.29   33.00
 -21   5   2   74.59   37.30
  21   5  -2   62.39   26.60
  21   5  -2   38.80   27.10
  19  -5  -2  539.05   67.09
  19  -5  -2  547.35   88.69
  19  -5  -2  481.75   76.59
  19   5  -2  562.14   52.99
  19   5  -2  450.35   43.10
 -19   5   2  505.15   76.19
 -19   5   2  504.45   69.89
 -19   5   2  550.94  102.49
  19   5  -2  592.04   56.79
 -19   5   2  426.46   66.39
  17  -5  -2  -13.10   26.50
  17  -5  -2   -7.30   37.80
  17  -5  -2   -9.60   24.30
 -17   5   2   -2.80   22.40
  17   5  -2   15.90   19.90
  17   5  -2   30.20   25.70
 -17   5   2   -9.70   23.10
 -17   5   2   16.10   25.40
  17   5  -2   15.70   16.30
 -17   5   2  -11.00   27.20
  15  -5  -2 1103.79   90.09
  15  -5  -2 1141.49   80.89
  15  -5  -2 1190.78   85.99
  15   5  -2 1054.79   65.89
 -15   5   2 1185.38   76.29
 -15   5   2 1093.99   81.79
  15   5  -2 1046.20   69.39
 -15   5   2 1085.29   91.69
 -15   5   2 1074.19   82.09
  15   5  -2 1127.99   54.19
  15   5  -2 1091.19   64.89
  13  -5  -2  452.65   66.99
  13  -5  -2  460.55   59.79
  13  -5  -2  390.86   61.79
  13   5  -2  389.36   48.00
 -13   5   2  297.87   53.89
  13   5  -2  416.86   46.40
 -13   5   2  379.86   63.09
 -13   5   2  430.06   59.39
 -13   5   2  435.36   49.40
  13   5  -2  375.86   33.10
  13   5  -2  393.66   43.00
  11  -5  -2   78.79   35.40
  11   5  -2   53.59   23.70
 -11   5   2  102.09   32.00
 -11   5   2  103.19   27.30
  11   5  -2   67.69   27.40
 -11   5   2   33.30   28.20
  11   5  -2   84.69   27.90
  11   5  -2   72.89   26.00
 -11   5   2   67.39   29.40
   9  -5  -2  269.27   48.30
  -9   5   2  182.08   40.20
   9   5  -2  243.98   41.60
   9   5  -2  268.27   42.10
  -9   5   2  220.88   34.50
  -9   5   2  210.18   43.20
  -9   5   2  191.68   38.60
  -9   5   2  200.38   44.80
   9   5  -2  223.08   41.50
   9   5  -2  182.88   24.40
   7  -5  -2   18.50   24.10
   7   5  -2   -5.10   10.80
   7   5  -2   21.90   13.30
   7   5  -2   19.90   20.10
  -7   5   2  -20.40   14.40
  -7   5   2   10.60   16.50
   7   5  -2   23.00   23.60
  -7   5   2   32.30   25.10
  -7   5   2   -8.00   17.90
   7   5  -2    4.50   17.90
  -7   5   2   -6.00   14.40
  -5  -5   2   88.09   27.50
   5  -5  -2   61.89   27.30
   5   5  -2   74.69   27.00
  -5   5   2   37.50   30.00
   5   5  -2   56.19   26.40
   5   5  -2   81.89   19.30
  -5   5   2   99.19   28.10
   5   5  -2   91.19   21.00
  -5   5   2   85.69   31.30
   5   5  -2   61.29   18.70
  -5   5   2   92.89   25.90
  -5   5   2   54.89   18.30
  -3  -5   2   97.39   28.80
   3  -5  -2   43.10   27.10
  -3   5   2  150.18   30.80
  -3   5   2   97.49   35.60
   3   5  -2   67.09   26.20
   3   5  -2   83.39   30.20
   3   5  -2  107.89   23.00
  -3   5   2   70.49   29.00
  -3   5   2   82.99   18.00
   3   5  -2   82.09   21.00
  -1  -5   2  104.79   29.90
   1  -5  -2   72.89   26.90
  -1   5   2   91.59   26.20
  -1   5   2   53.79   26.80
  -1   5   2   83.79   23.20
   1   5  -2   58.79   27.00
   1   5  -2  106.09   35.10
   1   5  -2  113.69   25.80
  -1   5   2   59.99   28.50
   1   5  -2  104.99   24.10
   1   5  -2   86.19   23.10
   1  -5   2  120.99   33.10
  -1  -5  -2  136.29   34.00
  -1   5  -2  103.49   24.90
   1   5   2  103.09   25.10
  -1   5  -2   87.29   24.80
  -1   5  -2  117.99   31.60
   1   5   2   55.09   28.50
  -1   5  -2  124.69   27.50
   1   5   2  122.89   34.10
   1   5   2  125.39   25.90
  -1   5  -2   62.99   28.80
   3  -5   2  403.16   52.59
   3  -5   2  309.37   51.79
   3   5   2  449.95   61.69
  -3   5  -2  315.57   41.80
  -3   5  -2  260.17   44.70
  -3   5  -2  361.16   54.69
   3   5   2  354.76   51.69
   3   5   2  283.47   46.10
   3   5   2  338.57   38.80
  -3   5  -2  314.37   38.20
   5  -5   2   61.69   30.00
   5  -5   2   57.79   27.60
  -5   5  -2   53.29   29.80
   5   5   2  155.08   42.80
  -5   5  -2   67.79   30.10
  -5   5  -2   90.09   26.10
   5   5   2   98.29   23.40
   5   5   2   37.60   25.20
   5   5   2   44.20   25.90
  -5   5  -2  123.99   30.20
  -5   5  -2   43.50   24.90
   7  -5   2  142.19   38.90
   7  -5   2   96.79   27.60
   7  -5   2  163.58   44.30
  -7   5  -2   49.50   29.60
   7   5   2  113.09   34.10
  -7   5  -2   84.09   25.20
  -7   5  -2   83.59   29.60
  -7   5  -2   62.49   27.60
  -7   5  -2   93.69   30.90
   7   5   2   74.49   21.20
   7   5   2  116.99   33.00
   9  -5   2  732.93   58.49
   9  -5   2  752.32   70.19
   9  -5   2  700.43   68.39
  -9   5  -2  639.14   59.99
   9   5   2  661.73   59.69
   9   5   2  817.42   45.90
   9   5   2  773.72   63.09
  -9   5  -2  702.93   70.49
  -9   5  -2  746.43   70.29
  -9   5  -2  888.41   66.09
  11  -5   2  529.05   64.09
  11  -5   2  362.06   51.89
  11  -5   2  450.55   67.09
 -11   5  -2  403.66   63.79
 -11   5  -2  482.05   57.69
  11   5   2  447.66   58.19
  11   5   2  446.46   60.79
 -11   5  -2  411.56   66.79
  11   5   2  430.16   37.30
 -11   5  -2  478.35   54.59
  13  -5   2  331.87   51.39
  13  -5   2  306.37   61.49
  13   5   2  415.16   57.39
 -13   5  -2  300.57   53.49
  13   5   2  336.67   53.29
 -13   5  -2  425.56   61.19
  13   5   2  393.86   38.40
 -13   5  -2  336.27   59.39
  15  -5   2  547.15   62.49
  15  -5   2  527.55   75.39
 -15   5  -2  490.15   65.79
 -15   5  -2  385.56   61.09
  15   5   2  510.65   59.49
  15   5   2  528.25   46.60
 -15   5  -2  481.75   66.69
  15   5   2  456.05   52.49
  15   5   2  464.55   41.30
  17  -5   2    2.80   28.70
  17  -5   2   48.70   35.80
  17  -5   2    7.20   28.90
  17   5   2   29.50   18.50
 -17   5  -2    5.30   27.40
 -17   5  -2   34.40   31.90
  17   5   2   22.40   19.30
  17   5   2   23.10   27.70
  17   5   2   26.20   22.90
  19  -5   2  246.48   60.29
 -19  -5  -2  214.48   34.90
  19  -5   2  251.47   49.60
  19  -5   2  247.48   53.99
 -19   5  -2  215.48   50.49
  19   5   2  289.67   54.29
  19   5   2  314.17   40.90
  19   5   2  226.28   52.19
 -19   5  -2  189.68   47.80
  19   5   2  319.47   42.40
  21  -5   2  -17.50   29.90
  21  -5   2  -27.70   27.60
  21  -5   2  -40.30   22.70
 -21  -5  -2   -6.40   15.20
  21   5   2  -12.00   17.10
  21   5   2   10.10   27.50
  21   5   2    4.80   21.10
 -21   5  -2    6.20   32.60
  21   5   2    7.20   21.80
 -21   5  -2  -12.80   24.10
 -21   5  -2   -0.50   27.50
 -21   5  -2   76.79   44.70
  23  -5   2    6.10   26.90
  23  -5   2   56.49   36.00
 -23  -5  -2   10.20   20.70
  23  -5   2   25.70   36.60
  23   5   2   37.20   25.60
 -23   5  -2  -16.50   26.20
 -23   5  -2   -7.90   26.00
 -23   5  -2   15.80   34.70
  23   5   2   48.80   23.20
  23   5   2    9.90   27.60
 -23   5  -2  -15.30   33.00
  25  -5   2   63.89   34.50
  25  -5   2  103.69   48.10
  25  -5   2  186.08   56.79
 -25  -5  -2  234.88   41.80
 -25   5  -2  191.18   54.29
  25   5   2   83.19   41.20
  25   5   2  142.59   37.40
  25   5   2  226.18   43.00
 -25   5  -2  104.69   40.30
 -25   5  -2  143.89   45.30
 -25   5  -2  124.69   47.80
  27  -5   2   42.60   38.00
 -27  -5  -2   88.19   33.10
  27  -5   2   61.79   46.40
  27  -5   2   51.89   60.29
  27   5   2   10.10   27.40
 -27   5  -2   27.70   40.70
 -27   5  -2   31.00   36.60
  27   5   2   39.50   43.20
 -27   5  -2   42.50   60.39
 -27   5  -2   40.60   38.00
  27   5   2   56.19   28.40
 -29  -5  -2  213.68   55.59
  29  -5   2   60.19   56.89
 -29  -5  -2  173.88   41.70
  29  -5   2  103.99   59.39
  29  -5   2   67.89   45.50
  29   5   2  155.08   40.30
 -29   5  -2  201.28   58.09
  29   5   2  156.48   52.89
 -29   5  -2   94.29   60.29
  29   5   2  214.78   56.59
  29   5   2  207.88   45.20
 -29   5  -2   75.59   46.80
 -29   5  -2  151.38   52.69
  31  -5   2   15.20   31.80
 -31  -5  -2   -1.30   37.00
  31  -5   2    0.40   32.20
 -31  -5  -2   26.90   28.40
  31   5   2   -2.10   40.70
 -31   5  -2   72.39   40.10
 -31   5  -2   -6.90   31.80
  31   5   2   15.60   38.90
 -31   5  -2  -41.50   45.70
  30  -6  -2   72.99   37.80
  30  -6  -2   40.50   62.89
  30  -6  -2   32.20   42.20
  30   6  -2   73.09   30.60
 -30   6   2    7.70   36.10
  30   6  -2  102.49   30.30
 -30   6   2   57.19   44.40
  30   6  -2   84.19   39.10
 -30   6   2   48.80   42.80
  28  -6  -2  312.87   66.39
  28  -6  -2  254.27   59.89
  28  -6  -2  366.46   88.19
 -28   6   2  410.76   71.39
  28   6  -2  303.67   96.79
  28   6  -2  359.76   50.09
  28   6  -2  441.06   62.49
 -28   6   2  265.47   57.29
  28   6  -2  401.46   47.60
 -28   6   2  340.97   72.59
  26  -6  -2   11.40   32.90
  26  -6  -2  100.59   41.40
  26  -6  -2  -67.89   44.50
  26   6  -2  -42.60   18.30
 -26   6   2    0.30   29.80
  26   6  -2    2.60   23.60
 -26   6   2  -10.20   35.80
 -26   6   2   -5.50   39.00
  26   6  -2   -9.10   17.90
  24  -6  -2  278.77   58.19
  24  -6  -2  304.37   66.99
  24  -6  -2  294.27   62.59
 -24   6   2  477.55   70.79
  24   6  -2  364.46   44.60
  24   6  -2  389.66   58.39
 -24   6   2  321.57   65.69
  24   6  -2  463.35   79.09
 -24   6   2  271.47   67.49
  22  -6  -2  -40.20   25.00
  22  -6  -2   27.90   34.30
  22  -6  -2  -16.80   24.90
 -22   6   2   50.69   37.80
  22   6  -2    6.90   22.70
  22   6  -2   10.20   18.20
 -22   6   2   27.10   25.50
  22   6  -2    6.50   21.00
 -22   6   2   28.90   38.30
  22   6  -2   11.20   28.50
  20  -6  -2  482.15   75.49
  20  -6  -2  403.96   79.39
  20  -6  -2  409.66   67.39
 -20   6   2  377.46   66.09
  20   6  -2  445.26   41.00
  20   6  -2  468.35   63.19
  20   6  -2  433.46   54.49
 -20   6   2  386.46   66.39
 -20   6   2  359.16   69.29
  20   6  -2  470.15   62.59
  18  -6  -2  131.49   43.20
  18  -6  -2   72.99   38.10
  18  -6  -2  106.19   40.40
 -18   6   2   77.49   39.90
 -18   6   2   76.49   41.60
  18   6  -2   41.60   28.10
 -18   6   2   19.30   27.30
  18   6  -2   91.09   29.10
  18   6  -2   77.89   22.30
 -18   6   2   29.20   25.80
  18   6  -2   69.59   30.70
  16  -6  -2  265.27   60.49
  16  -6  -2  172.38   45.20
  16   6  -2  265.67   52.59
 -16   6   2  235.08   51.69
 -16   6   2  226.48   43.50
  16   6  -2  247.08   44.70
  16   6  -2  265.57   32.30
 -16   6   2  189.08   50.29
  16   6  -2  231.08   42.70
  14  -6  -2   42.10   34.80
 -14   6   2  111.49   45.20
  14   6  -2   67.79   21.90
  14   6  -2   57.89   27.50
  14   6  -2   33.80   28.00
 -14   6   2   17.50   30.90
 -14   6   2   45.20   26.60
  14   6  -2   49.50   28.90
  12  -6  -2  418.36   64.89
  12   6  -2  370.66   29.20
  12   6  -2  416.86   55.99
  12   6  -2  363.66   50.89
 -12   6   2  305.07   55.49
  12   6  -2  447.06   78.69
 -12   6   2  365.56   49.99
 -12   6   2  407.26   61.19
 -12   6   2  357.96   63.49
  10  -6  -2   20.10   27.40
  10   6  -2   28.80   22.40
  10   6  -2   30.20   24.00
 -10   6   2   24.20   22.40
 -10   6   2   23.80   28.80
 -10   6   2   -2.90   23.80
   8  -6  -2  549.15   75.39
  -8   6   2  543.75   58.89
  -8   6   2  390.06   61.19
   8   6  -2  530.25   30.80
   8   6  -2  508.35   39.70
  -8   6   2  523.15   44.40
   8   6  -2  480.65   37.30
   8   6  -2  440.16   49.30
   8   6  -2  525.35   54.09
   6  -6  -2  481.75   59.19
   6   6  -2  554.24   40.50
   6   6  -2  500.05   39.90
   6   6  -2  508.65   34.60
   6   6  -2  483.95   54.09
  -6   6   2  437.06   67.99
   6   6  -2  480.65   31.40
  -6   6   2  434.06   51.69
  -4  -6   2  986.90   66.79
   4  -6  -2 1013.70   77.59
   4   6  -2  908.21   67.09
   4   6  -2 1113.69   74.89
  -4   6   2 1026.20   44.00
  -4   6   2  992.40   78.79
   4   6  -2  938.41   55.99
   4   6  -2 1107.59   92.19
  -4   6   2 1101.89   84.89
   4   6  -2  945.51   53.69
   4   6  -2 1020.50   48.80
  -4   6   2  986.70   67.69
  -2  -6   2  247.28   43.10
   2  -6  -2  212.38   46.90
   2   6  -2  219.98   34.40
   2   6  -2  165.58   43.10
   2   6  -2  249.97   37.40
   2   6  -2  239.58   46.00
  -2   6   2  177.28   46.40
   2   6  -2  179.38   43.20
  -2   6   2  200.18   37.50
  -2   6   2  199.48   47.10
   0  -6   2 1352.66   81.49
   0  -6  -2 1102.59   77.19
   0   6  -2 1244.88   83.19
   0   6  -2 1387.36   62.79
   0   6  -2 1259.47   89.19
   0   6   2 1194.58   68.69
   0   6  -2 1243.78   66.99
   0   6  -2 1301.57   67.49
   0   6   2 1217.78   67.59
   0   6   2 1204.78   84.69
   0   6   2 1180.88   84.39
   2  -6   2   15.60   22.00
  -2   6  -2   21.60   22.10
   2   6   2   14.70   17.10
  -2   6  -2   26.40   20.50
  -2   6  -2   10.40   21.60
  -2   6  -2   18.70   24.90
   2   6   2   18.80   22.60
   2   6   2   -1.90   22.70
  -2   6  -2   23.60   21.60
   2   6   2  -17.10   19.50
   4  -6   2  938.91   75.09
   4   6   2  775.52   66.59
  -4   6  -2  956.00   61.59
  -4   6  -2  869.21   76.39
  -4   6  -2  830.72   62.69
   4   6   2  869.61   71.99
   4   6   2  908.51   56.09
   4   6   2  864.01   56.69
  -4   6  -2 1074.49   82.69
   4   6   2  910.71   76.69
   6  -6   2   36.40   27.40
   6   6   2   12.90   23.90
  -6   6  -2  -23.50   16.90
  -6   6  -2   38.20   31.20
   6   6   2   -6.00   17.40
  -6   6  -2   18.70   22.00
   6   6   2    1.60   24.00
  -6   6  -2   37.50   25.10
   6   6   2   13.30   24.20
   8  -6   2   65.39   35.60
   8  -6   2  118.29   40.70
   8   6   2   49.90   30.00
   8   6   2  153.88   38.30
  -8   6  -2   75.09   31.50
   8   6   2  139.59   28.30
   8   6   2  172.98   45.30
  -8   6  -2   95.59   34.50
  -8   6  -2  123.09   50.69
  10  -6   2  138.49   43.00
  10  -6   2  125.49   47.40
 -10   6  -2  157.58   41.80
 -10   6  -2   59.49   28.00
  10   6   2  143.79   38.70
  10   6   2  147.49   28.80
 -10   6  -2  113.69   40.40
  10   6   2  234.98   48.80
  10   6   2  128.49   36.30
  12  -6   2  254.77   46.90
  12  -6   2  236.88   49.80
  12  -6   2  143.79   44.40
 -12   6  -2  204.08   43.20
  12   6   2  233.08   47.10
 -12   6  -2  252.17   59.59
  12   6   2  334.27   39.20
 -12   6  -2  174.18   43.90
  12   6   2  298.57   54.09
  14  -6   2   87.89   36.70
  14  -6   2  113.89   40.20
  14  -6   2   61.99   36.10
  14   6   2  129.29   37.90
  14   6   2   76.69   48.00
 -14   6  -2   69.19   34.20
  14   6   2  126.49   28.60
  16  -6   2  680.93   77.99
  16  -6   2  585.54   68.09
  16  -6   2  583.14   86.69
  16   6   2  519.05   63.59
 -16   6  -2  678.43   78.19
  16   6   2  626.84   48.70
  16   6   2  551.24   63.09
 -16   6  -2  695.43   76.09
 -16   6  -2  489.45  111.59
  18  -6   2   77.39   37.90
  18  -6   2   88.89   40.90
  18  -6   2   64.19   38.70
 -18   6  -2   90.39   43.80
  18   6   2   70.39   43.60
  18   6   2  113.19   38.60
  18   6   2   50.89   23.30
 -18   6  -2   55.39   36.70
 -18   6  -2   48.90   34.90
  20  -6   2  718.53   84.69
  20  -6   2  639.54   96.09
  20  -6   2  435.86   70.19
 -20   6  -2  496.45   77.29
 -20   6  -2  616.94   73.69
  20   6   2  641.54   68.99
  20   6   2  679.13   69.79
 -20   6  -2  606.34   83.49
  20   6   2  674.93   53.99
  22  -6   2   28.30   32.80
  22  -6   2    2.40   37.90
  22  -6   2    4.60   30.90
  22   6   2   44.90   25.90
  22   6   2  -25.10   20.30
 -22   6  -2    1.60   32.10
 -22   6  -2   12.90   36.10
 -22   6  -2  -66.99   50.09
 -22   6  -2   38.50   46.40
  22   6   2  -35.90   25.10
  24  -6   2  157.58   52.59
  24   6   2  188.28   44.30
  24   6   2  145.19   47.40
 -24   6  -2  249.48   60.49
  24   6   2  246.18   43.00
 -24   6  -2  157.28   55.79
 -24   6  -2  181.98   51.79
 -24   6  -2  202.48   72.09
  26  -6   2  -47.50   32.40
  26  -6   2  -12.80   28.70
  26  -6   2    4.70   31.20
 -26   6  -2  -45.40   38.10
 -26   6  -2   -5.50   30.30
  26   6   2   27.20   24.90
 -26   6  -2  -46.50   26.40
  26   6   2   36.70   30.40
  26   6   2  -15.50   30.80
  28  -6   2  160.68   50.39
  28   6   2  231.08   56.99
  28   6   2  179.98   41.30
 -28   6  -2   93.19   49.00
 -28   6  -2   97.09   55.69
  28   6   2  149.79   50.39
  25  -7  -2   86.49   47.50
  25  -7  -2    7.90   35.30
  25   7  -2  -30.70   19.50
  25   7  -2   -2.40   20.90
 -25   7   2   34.60   35.60
 -25   7   2  -59.69   52.29
  25   7  -2   47.60   30.40
  25   7  -2    1.10   16.90
 -25   7   2    7.90   32.40
  23  -7  -2  -19.90   31.30
  23  -7  -2  -18.30   27.50
  23   7  -2   60.99   26.80
 -23   7   2   -0.10   28.60
  23   7  -2   24.50   23.20
 -23   7   2   -2.30   29.80
 -23   7   2    8.50   32.60
  21  -7  -2  -21.70   24.40
  21   7  -2    1.70   21.40
 -21   7   2   63.79   43.20
  21   7  -2   43.20   26.50
  21   7  -2   12.20   25.10
 -21   7   2  -33.50   25.50
 -21   7   2   -0.20   29.90
  19  -7  -2  132.59   46.20
  19   7  -2   79.09   35.00
 -19   7   2  105.59   45.20
 -19   7   2   61.59   75.29
 -19   7   2   15.40   39.30
  19   7  -2   69.99   33.20
  19   7  -2  128.59   37.90
 -19   7   2   98.19   37.60
 -17   7   2   16.60   25.70
 -17   7   2   19.60   25.90
  17   7  -2   32.30   25.50
 -17   7   2   41.50   32.30
  17   7  -2   29.80   25.30
  17   7  -2   45.00   35.20
 -17   7   2   24.80   35.90
  15  -7  -2  211.28   58.49
 -15   7   2  124.49   44.70
  15   7  -2  143.69   40.60
 -15   7   2  135.99   44.40
 -15   7   2  233.68   45.20
  15   7  -2  204.68   46.60
  15   7  -2  186.78   42.50
 -15   7   2  174.38   56.69
  13  -7  -2   57.99   34.00
  13   7  -2   99.99   40.00
  13   7  -2   64.59   31.50
 -13   7   2   14.10   31.90
  13   7  -2   69.29   30.10
 -13   7   2   24.00   21.60
 -13   7   2   81.49   37.50
 -13   7   2   67.89   40.00
  11  -7  -2   41.90   28.90
  11   7  -2   25.00   24.20
 -11   7   2   29.80   37.80
 -11   7   2   22.30   31.70
  11   7  -2   31.40   27.80
 -11   7   2   -8.10   30.20
 -11   7   2   54.99   23.60
  11   7  -2   17.30   24.20
  11   7  -2   45.10   20.20
   9  -7  -2   24.40   28.50
   9   7  -2   64.59   28.30
   9   7  -2   16.50   21.90
   9   7  -2    0.50   19.20
  -9   7   2   41.30   21.60
  -9   7   2   21.00   25.70
   9   7  -2    5.40   23.20
  -9   7   2   74.59   38.70
   9   7  -2   38.60   19.80
   7  -7  -2    3.90   28.30
   7   7  -2  -29.70   19.30
   7   7  -2   -5.70   20.90
  -7   7   2   -0.90   14.90
   7   7  -2  -13.00   18.30
  -7   7   2    0.80   24.60
   7   7  -2   27.50   18.40
  -7   7   2   20.60   30.00
   7   7  -2  -10.70   14.70
   5  -7  -2   18.60   23.20
  -5   7   2    1.40   27.60
  -5   7   2    8.70   26.30
   5   7  -2   27.60   26.00
  -5   7   2   42.60   26.60
   5   7  -2   10.50   17.90
   5   7  -2  -27.00   19.00
  -3  -7   2   -3.80   20.50
   3  -7  -2   17.10   24.30
   3   7  -2  -12.70   14.70
  -3   7   2   -1.40   25.50
   3   7  -2   54.69   30.40
  -3   7   2   47.70   28.20
   3   7  -2   -7.60   14.80
   3   7  -2  -34.60   20.60
  -3   7   2  -19.50   19.70
   3   7  -2   -2.30   18.50
   1  -7  -2   59.29   31.70
  -1  -7   2   32.80   24.50
   1   7  -2   26.40   27.20
  -1   7   2   50.99   36.00
   1   7  -2  -15.70   19.00
  -1   7   2   27.90   23.80
   1   7  -2   36.60   34.70
   1   7  -2   10.10   16.40
  -1   7   2    8.00   28.40
   1  -7   2   35.70   28.00
  -1   7  -2   67.19   29.80
  -1   7  -2   83.99   35.90
   1   7   2   61.29   31.40
   1   7   2   34.30   32.90
   1   7   2   52.19   28.60
  -1   7  -2   90.29   24.00
  -1   7  -2   15.40   29.70
   3  -7   2   17.10   25.10
  -3   7  -2   12.10   26.00
   3   7   2  -21.50   18.50
  -3   7  -2   26.60   32.20
   3   7   2  -49.60   18.90
   3   7   2    0.90   18.90
  -3   7  -2    0.50   20.30
  -3   7  -2  -14.70   17.50
   3   7   2    7.60   27.60
   5  -7   2   50.39   30.50
   5   7   2   20.90   28.60
  -5   7  -2   58.49   26.50
   5   7   2   65.39   37.50
  -5   7  -2   61.29   32.40
  -5   7  -2   18.90   28.80
   5   7   2   21.20   29.10
   5   7   2   46.90   25.50
  -5   7  -2   42.60   29.60
   7  -7   2   18.70   28.80
  -7   7  -2   45.70   28.20
  -7   7  -2   29.60   23.30
   7   7   2   -4.50   25.10
   7   7   2   -9.50   18.80
  -7   7  -2  -22.80   26.10
   7   7   2    8.50   21.60
  -7   7  -2   16.00   30.90
   7   7   2   78.29   32.90
   9  -7   2   62.39   33.70
   9   7   2  109.59   39.20
  -9   7  -2  104.79   35.30
  -9   7  -2  103.59   38.80
   9   7   2  124.89   41.50
  -9   7  -2  109.39   34.40
  -9   7  -2  121.29   42.70
   9   7   2  151.58   42.40
   9   7   2  169.68   32.70
  11  -7   2   18.20   27.20
 -11   7  -2   49.30   29.50
  11   7   2   30.20   19.70
  11   7   2   20.90   26.20
 -11   7  -2  -32.90   23.10
  11   7   2    1.50   26.40
 -11   7  -2   10.20   30.50
 -11   7  -2   32.30   29.20
  11   7   2   39.50   28.40
  13  -7   2  148.79   47.80
  13  -7   2  112.39   41.70
 -13   7  -2   57.49   36.20
  13   7   2   10.40   29.40
 -13   7  -2   51.49   28.80
 -13   7  -2   15.40   32.90
  13   7   2  124.29   28.20
  13   7   2   79.99   32.90
  13   7   2   22.10   28.00
  15  -7   2   53.29   33.90
  15  -7   2  -27.50   21.70
  15   7   2   13.10   27.20
  15   7   2  -45.40   25.30
 -15   7  -2   -9.30   26.40
  15   7   2   40.10   22.80
 -15   7  -2    6.40   32.50
  15   7   2   11.30   23.10
 -15   7  -2  -16.90   49.50
  17  -7   2   30.30   32.40
  17  -7   2  -42.20   26.10
  17  -7   2    2.80   29.50
 -17   7  -2   30.10   31.20
  17   7   2   31.10   26.60
 -17   7  -2   38.70   38.30
  17   7   2   19.40   21.30
 -17   7  -2   99.79   47.40
  17   7   2   59.89   31.70
  17   7   2   55.29   34.10
  19  -7   2   73.19   39.50
  19  -7   2   -9.10   29.10
  19  -7   2   -8.60   32.10
  19   7   2  -39.00   25.80
  19   7   2    1.40   24.70
 -19   7  -2   12.20   33.50
  19   7   2   30.00   21.90
  19   7   2   14.30   25.70
 -19   7  -2  -39.60   23.40
 -19   7  -2   25.90   36.60
  21  -7   2   36.40   33.50
  21  -7   2  -53.89   25.20
  21  -7   2  -72.79   26.00
  21   7   2  -17.70   21.10
 -21   7  -2    5.80   28.90
 -21   7  -2   -2.10   30.30
  21   7   2   55.19   33.20
  21   7   2  -24.20   23.40
 -21   7  -2   33.50   43.60
  23  -7   2   46.60   45.90
  23  -7   2    0.00   29.00
 -23   7  -2  -60.19   32.00
 -23   7  -2   58.99   39.80
  23   7   2   23.10   27.10
  23   7   2   21.90   26.20
  23   7   2  -17.90   29.20
  18  -8  -2   41.20   43.40
  18   8  -2    4.70   30.50
 -18   8   2    7.50   30.80
 -18   8   2  137.39   45.80
 -18   8   2   62.69   34.00
  18   8  -2   76.19   57.19
  18   8  -2   16.00   25.90
  16  -8  -2   93.69   52.39
  16   8  -2  218.08   44.30
  16   8  -2  152.48   39.90
  16   8  -2  182.18   50.79
 -16   8   2  150.08   38.60
 -16   8   2  161.78   58.39
 -16   8   2   64.69   41.50
 -16   8   2  153.08   48.20
  14  -8  -2   45.20   34.20
 -14   8   2  -68.49   26.40
  14   8  -2   56.59   30.90
  14   8  -2   12.10   22.70
 -14   8   2  -21.70   29.00
  14   8  -2   -4.80   22.80
 -14   8   2   44.80   32.30
 -14   8   2   22.90   24.50
  12  -8  -2   17.20   35.00
  12   8  -2  152.08   42.00
  12   8  -2  161.68   46.10
 -12   8   2  100.49   44.60
 -12   8   2   59.19   28.00
 -12   8   2   72.29   41.90
 -12   8   2  154.38   50.79
  12   8  -2  105.29   35.80
  10  -8  -2   34.30   34.70
 -10   8   2  -23.10   25.70
  10   8  -2   61.89   29.40
  10   8  -2   -2.50   20.70
 -10   8   2   26.00   21.20
  10   8  -2  -21.50   16.60
 -10   8   2   48.20   34.50
  10   8  -2   47.20   26.60
 -10   8   2  -38.80   29.00
   8  -8  -2  111.39   40.10
   8   8  -2   48.70   34.30
   8   8  -2  142.39   39.90
  -8   8   2  140.49   44.00
   8   8  -2  168.18   35.60
  -8   8   2  218.98   62.09
   8   8  -2  163.88   46.60
  -8   8   2   89.19   42.30
   6  -8  -2   26.80   26.30
  -6   8   2   18.10   29.50
  -6   8   2  -43.00   28.60
   6   8  -2  -13.00   23.70
   6   8  -2   58.59   37.40
   6   8  -2  -41.80   17.80
  -6   8   2   -0.10   41.00
   6   8  -2   18.80   23.60
   4  -8  -2  103.59   39.30
   4   8  -2  129.99   41.20
   4   8  -2  251.47   44.30
   4   8  -2  191.58   48.10
  -4   8   2  144.89   50.69
   4   8  -2  109.49   39.60
  -4   8   2  152.48   42.80
   2  -8  -2   47.60   29.60
  -2   8   2   14.80   29.00
   2   8  -2   45.20   31.70
   2   8  -2   13.70   28.90
  -2   8   2  -23.10   32.00
   2   8  -2   26.70   24.40
  -2   8   2   20.70   29.30
   0  -8   2  251.47   51.79
   0   8   2  285.87   63.89
   0   8  -2  251.07   46.80
   0   8  -2  470.15   75.49
   0   8   2  243.98   59.39
   0   8   2  331.47   53.09
   0   8  -2  355.86   76.59
   0   8   2  329.57   63.39
   2  -8   2  -22.00   18.70
  -2   8  -2   -1.90   25.10
  -2   8  -2   22.00   17.60
   2   8   2  -28.20   20.40
   2   8   2  -24.10   18.30
  -2   8  -2   35.90   40.20
   2   8   2  -49.10   32.60
   2   8   2   30.90   27.30
  -2   8  -2   25.80   27.50
   4  -8   2  217.48   49.60
  -4   8  -2  223.58   48.00
  -4   8  -2   92.99   46.70
   4   8   2  205.18   51.39
   4   8   2  154.58   49.60
  -4   8  -2  207.58   36.50
   4   8   2  179.68   40.20
  -4   8  -2  133.09   55.89
   4   8   2  245.98   70.49
   6  -8   2   21.30   28.90
  -6   8  -2  -17.40   43.70
  -6   8  -2   28.90   23.40
  -6   8  -2  -11.80   25.80
   6   8   2   50.69   33.40
   6   8   2   44.10   32.90
   6   8   2   -0.70   40.90
   6   8   2    5.80   24.20
  -6   8  -2   83.09   38.60
   8  -8   2  147.29   42.70
   8   8   2  117.49   40.40
   8   8   2  172.58   36.90
  -8   8  -2  121.99   47.70
  -8   8  -2  128.69   47.40
   8   8   2  101.89   44.60
  -8   8  -2  184.98   47.40
  -8   8  -2  101.09   31.00
  10  -8   2   -5.70   29.60
 -10   8  -2   70.19   38.50
 -10   8  -2   85.99   39.00
  10   8   2   21.80   24.00
  10   8   2   -7.20   25.40
 -10   8  -2   70.89   27.50
  10   8   2    2.30   29.40
  10   8   2   10.50   24.40
 -10   8  -2   33.50   30.40
  12  -8   2  124.49   50.19
  12   8   2  136.49   50.79
  12   8   2  162.58   43.50
 -12   8  -2  240.18   55.69
 -12   8  -2  207.98   75.79
  12   8   2  218.78   48.90
 -12   8  -2  233.38   52.99
  12   8   2  240.48   39.50
  14  -8   2    9.60   27.90
  14   8   2  -46.90   21.80
  14   8   2   50.49   30.10
  14   8   2  -29.90   23.70
 -14   8  -2   24.90   33.70
  14   8   2  -12.50   18.00
 -14   8  -2   40.30   28.70
  16  -8   2   65.69   41.70
  16   8   2  139.29   42.20
 -16   8  -2  112.99   38.40
  16   8   2   62.99   36.90
 -16   8  -2  248.58   60.69
  16   8   2  182.38   51.69
  16   8   2  191.58   37.60
   5  -9  -2   18.80   52.79
   5   9  -2   15.30   26.60
  -5   9   2  -56.49   23.30
   5   9  -2   26.50   29.80
  -5   9   2   36.80   32.80
   5   9  -2   -0.20   23.80
  -3   9   2  349.47   58.59
  -3   9   2  194.88   58.69
   3   9  -2  199.58   51.29
   3   9  -2  259.07   49.70
   3   9  -2  152.98   43.10
   1   9  -2   15.60   26.90
   1   9  -2    7.70   26.10
  -1   9   2   72.29   34.10
  -1   9   2   34.50   37.20
   1  -9   2   89.49   42.10
   1   9   2   56.99   34.80
  -1   9  -2  104.39   39.30
  -1   9  -2  108.59   42.40
   1   9   2   24.70   34.20
   3  -9   2   40.60   31.10
   3   9   2   67.29   30.10
  -3   9  -2   50.49   33.90
   3   9   2   66.39   59.19
  -3   9  -2    8.50   28.20
   3   9   2   32.60   33.50
 -40   0   3   -4.80   24.60
  40   0  -3  -73.79   37.10
 -40   0   3  -66.19   30.40
  40   0  -3  -23.30   29.00
  40   0  -3  -64.09   22.40
 -40   0   3   55.69   41.70
  40   0  -3  -88.79   61.89
 -38   0   3  -30.10   27.50
 -38   0   3  -36.90   22.70
 -38   0   3    2.70   36.40
  38   0  -3   54.59   35.80
  38   0  -3   39.70   34.20
  38   0  -3   29.70   36.90
  36   0  -3   10.50   32.40
 -36   0   3  -57.39   24.00
  36   0  -3    3.40   26.40
 -36   0   3   -4.80   25.60
 -36   0   3  -28.40   23.60
  36   0  -3   -6.60   23.80
  36   0  -3  -42.20   30.50
 -36   0   3    5.70   33.70
  34   0  -3   -2.40   23.40
 -34   0   3   -1.10   40.20
  34   0  -3   -3.10   30.80
  34   0  -3   19.10   34.70
  34   0  -3   -0.20   27.90
 -34   0   3  -36.90   27.30
 -34   0   3  -58.29   20.60
  32   0  -3   -7.90   21.50
 -32   0   3  -32.60   20.60
 -32   0   3  -19.50   28.40
 -32   0   3  -44.00   21.60
  32   0  -3  -14.50   24.90
 -32   0   3   58.79   33.60
  32   0  -3   -8.80   26.90
  32   0  -3   35.40   35.10
 -30   0   3    6.80   34.20
 -30   0   3   22.80   28.50
 -30   0   3   -6.50   16.70
 -30   0   3  -10.30   21.50
  30   0  -3    2.30   29.30
  30   0  -3   26.50   22.40
  30   0  -3  -16.20   24.10
  28   0  -3  -46.50   18.10
 -28   0   3   21.90   16.60
 -28   0   3   23.90   23.30
  28   0  -3   23.60   27.70
  28   0  -3  -12.50   22.40
 -28   0   3   -0.90   24.40
 -28   0   3    7.60   31.00
  28   0  -3   -0.50   19.80
 -26   0   3   12.40   22.50
  26   0  -3   47.40   25.00
  26   0  -3  -31.40   18.50
 -26   0   3   -9.40   16.90
 -26   0   3   34.70   29.40
 -26   0   3  -12.90   22.00
  26   0  -3   35.60   29.70
  26   0  -3    9.90   22.90
  24   0  -3    8.10   22.60
  24   0  -3   -4.10   23.00
 -24   0   3   14.30   26.30
 -24   0   3  -17.30   17.30
  24   0  -3   25.00   22.70
 -24   0   3   34.50   18.30
 -24   0   3   -3.00   19.30
  24   0  -3   15.30   18.90
  22   0  -3   22.50   23.80
 -22   0   3   -2.70   21.10
 -22   0   3  -44.80   16.20
 -22   0   3  -13.80   14.20
 -22   0   3   -7.10   16.40
  22   0  -3    9.00   17.20
  22   0  -3   -5.90   19.90
  22   0  -3   10.20   19.60
  20   0  -3    3.00   20.20
 -20   0   3  -20.20   13.00
 -20   0   3   -4.20   20.80
  20   0  -3  -12.30   17.00
  20   0  -3   -2.10   17.90
  20   0  -3   -0.70   15.20
 -20   0   3   -2.80   19.30
 -20   0   3   11.90   15.80
 -18   0   3    9.30   20.30
  18   0  -3   17.90   22.90
 -18   0   3   10.10   16.30
  18   0  -3   -2.00   17.70
 -18   0   3   -3.00   14.20
 -18   0   3   -3.10   21.60
  18   0  -3   -1.50   14.60
  18   0  -3   -0.80   19.00
  16   0  -3   19.60   16.30
 -16   0   3    0.30   19.00
  16   0  -3  -19.90   18.50
  16   0  -3  -13.00   13.90
 -16   0   3   11.20   16.30
 -16   0   3   15.60   18.50
 -16   0   3   -8.40   20.70
 -16   0   3   16.30   16.80
  16   0  -3    9.00   17.30
  16   0  -3  -10.80   18.80
 -14   0   3  -12.10   14.90
 -14   0   3   -2.70   14.30
 -14   0   3  -18.20   18.50
  14   0  -3  -11.20   12.40
 -14   0   3   -5.50   14.30
  14   0  -3   -3.60   18.00
  14   0  -3   12.10   19.50
  14   0  -3   -1.20   15.40
  14   0  -3    0.90   12.70
  12   0  -3    1.10   10.80
  12   0  -3    9.80   12.40
 -12   0   3    6.20   11.90
 -12   0   3    2.80   12.50
  12   0  -3   12.10   14.70
  12   0  -3    7.50   13.70
 -12   0   3   -1.20   11.00
  12   0  -3   -6.10   15.30
 -12   0   3   -9.90   16.30
 -10   0   3   -1.90   18.50
 -10   0   3    9.50   11.80
  10   0  -3    1.40   15.60
  10   0  -3   -6.60    9.00
 -10   0   3    1.20    9.50
  10   0  -3   -3.80   10.30
 -10   0   3   -2.80   10.90
  10   0  -3   -7.30   11.40
  10   0  -3   -3.70   13.60
   8   0  -3   -6.30    9.90
  -8   0   3   -8.10   10.10
  -8   0   3   -3.00   12.70
  -8   0   3   -8.10   13.80
   8   0  -3    2.00   11.80
   8   0  -3   -1.50   13.20
   8   0  -3    3.60   13.20
  -8   0   3   -4.50   10.40
   6   0  -3    3.10    8.80
   6   0  -3    5.30   10.80
   6   0  -3   -2.40   10.20
  -6   0   3    8.10   10.00
  -6   0   3    7.20   10.50
   6   0  -3   -0.30   10.00
  -6   0   3    1.40   11.90
  -6   0   3   -1.40    8.90
  -4   0   3    8.30    9.20
   4   0  -3   -8.30    6.20
  -4   0   3    2.40    7.30
   4   0  -3    1.00    8.30
   4   0  -3    2.60    8.40
  -4   0   3   -5.70    6.90
   4   0  -3    1.20    6.10
  -4   0   3    5.40    7.00
  -2   0   3   -9.20    7.10
  -2   0   3   -6.50    7.00
   2   0  -3    2.90    5.50
   2   0  -3    8.40    6.60
   0   0  -3   -0.60    6.90
   0   0   3   -1.90    8.00
   0   0   3   -2.60   10.80
   0   0  -3   22.90   11.30
   0   0   3   -1.60   10.30
   2   0   3    5.20   12.00
  -2   0  -3   -2.90   12.60
  -2   0  -3  -11.20    9.30
   2   0   3    1.20   15.90
   2   0   3   14.10   14.20
   4   0   3    1.00   18.60
   4   0   3    3.70   13.10
  -4   0  -3   13.60   16.60
   4   0   3   33.40   17.80
  -4   0  -3   -1.60   12.30
  -4   0  -3   -1.60   11.50
   6   0   3  -16.60   16.60
   6   0   3   -6.80   15.10
   6   0   3   -2.00   17.50
   6   0   3   13.60   16.00
  -6   0  -3   13.20   16.80
  -6   0  -3  -13.70   14.20
   8   0   3   -0.90   15.50
  -8   0  -3    5.20   17.40
   8   0   3  -23.20   15.80
  -8   0  -3  -33.10   14.60
   8   0   3   -1.80   30.60
   8   0   3    4.80   15.00
  -8   0  -3   -3.60   13.50
  10   0   3    2.00   24.50
  10   0   3   20.10   20.60
  10   0   3    8.40   22.80
  10   0   3    5.00   18.20
 -10   0  -3    6.10   18.90
 -10   0  -3    5.00   21.10
 -10   0  -3   -7.90   15.00
  12   0   3   -1.10   18.70
  12   0   3    6.10   21.30
  12   0   3    3.30   21.10
 -12   0  -3  -15.90   14.30
  12   0   3    1.20   26.20
 -12   0  -3  -11.80   18.90
 -12   0  -3    8.60   24.90
 -14   0  -3  -32.10   11.70
  14   0   3    9.90   21.00
  14   0   3   26.90   21.00
 -14   0  -3   10.40   20.40
  14   0   3   -7.70   24.80
 -14   0  -3  -21.30   21.40
  14   0   3   12.00   23.80
 -16   0  -3  -28.70   11.40
 -16   0  -3    4.60   20.90
  16   0   3   -9.10   25.90
 -16   0  -3   16.50   23.60
  16   0   3  -10.50   16.30
  16   0   3    7.20   22.50
  16   0   3   -8.30   18.00
  18   0   3   16.10   21.50
 -18   0  -3   13.60   24.80
  18   0   3   -8.00   20.00
 -18   0  -3    5.50   16.70
 -18   0  -3   -3.30   20.40
  18   0   3   25.40   23.30
  18   0   3   18.90   26.80
  20   0   3   14.40   24.40
 -20   0  -3   -2.40   20.30
 -20   0  -3   14.20   19.00
  20   0   3  -32.90   18.20
 -20   0  -3   10.70   26.20
  20   0   3   20.20   26.00
 -20   0  -3   -9.10   21.20
  22   0   3  -12.40   23.60
  22   0   3   20.40   29.00
 -22   0  -3    3.10   26.70
 -22   0  -3  -15.00   22.80
  22   0   3  -18.20   22.30
 -22   0  -3  -11.50   22.70
 -24   0  -3    7.70   28.00
  24   0   3  -35.70   20.80
 -24   0  -3  -22.80   23.90
  24   0   3   18.40   27.40
 -24   0  -3   23.50   29.20
  24   0   3   -4.00   28.70
 -24   0  -3  -41.10   17.10
  26   0   3   28.70   34.20
 -26   0  -3  -10.50   25.40
  26   0   3    5.20   30.00
  26   0   3   -5.20   25.40
 -26   0  -3   -4.40   22.60
 -26   0  -3   -2.90   27.00
 -26   0  -3   -6.20   19.60
 -28   0  -3  -26.50   20.70
  28   0   3   64.99   52.29
  28   0   3  -14.00   23.00
  28   0   3   -6.00   33.80
 -28   0  -3   53.79   33.20
  30   0   3    2.40   25.70
  30   0   3   15.10   36.20
 -30   0  -3    1.80   31.50
 -30   0  -3  -21.30   25.30
  30   0   3   -7.70   24.20
 -30   0  -3   -6.60   29.30
 -32   0  -3  -37.60   19.10
  32   0   3   12.90   28.50
 -32   0  -3   18.10   39.10
  32   0   3  -16.10   37.30
  32   0   3   43.90   40.00
 -32   0  -3  -15.00   26.10
  32   0   3  -20.10   28.20
  34   0   3  -28.60   30.60
  34   0   3   34.00   48.20
  34   0   3   -7.50   36.50
  34   0   3   -8.40   24.00
 -34   0  -3   58.49   36.00
 -34   0  -3 -109.59   42.90
 -34   0  -3   -5.30   30.60
 -36   0  -3   -4.80   28.60
  36   0   3  -17.90   42.90
 -36   0  -3    6.00   30.70
  36   0   3  -11.80   29.30
  36   0   3  -34.20   37.90
 -36   0  -3   36.80   39.50
 -41  -1   3  147.69   55.29
  41  -1  -3  141.69   57.89
  41  -1  -3  136.29   53.69
 -41  -1   3   85.29   60.29
  41  -1  -3  149.59   41.40
  41   1  -3  107.89   49.60
  41   1  -3   45.40   32.90
 -41   1   3   46.10   43.40
 -41   1   3  160.08   47.10
  41   1  -3   75.39   42.00
  39  -1  -3  -31.70   49.40
 -39  -1   3   11.30   34.60
  39  -1  -3    8.80   36.80
  39  -1  -3   18.10   28.10
  39  -1  -3   36.30   38.40
 -39  -1   3   -4.60   37.30
  39   1  -3  -79.49   29.20
 -39   1   3   42.80   39.40
 -39   1   3  -21.00   30.00
  39   1  -3    5.30   28.70
  39   1  -3   -4.70   36.30
  37  -1  -3   52.29   30.60
 -37  -1   3   61.19   24.30
  37  -1  -3  -10.50   38.30
 -37  -1   3   39.20   33.50
  37  -1  -3  102.39   46.90
 -37  -1   3   55.99   36.80
  37  -1  -3  132.09   51.89
  37   1  -3   85.89   43.60
  37   1  -3   15.70   34.80
 -37   1   3  105.69   41.70
  37   1  -3  103.79   49.10
  37   1  -3  142.19   36.80
 -37   1   3  146.89   47.00
 -37   1   3  157.68   55.19
 -35  -1   3   38.80   20.80
 -35  -1   3    4.20   33.40
  35  -1  -3  -11.70   31.00
  35  -1  -3   10.50   35.40
  35  -1  -3  -12.90   25.10
 -35  -1   3   41.10   35.30
 -35  -1   3   28.50   22.70
  35  -1  -3   49.90   27.20
 -35   1   3   55.49   36.00
  35   1  -3   11.50   32.30
  35   1  -3   68.19   39.50
 -35   1   3  -17.60   32.40
 -35   1   3   21.90   31.80
  35   1  -3   72.09   38.80
  35   1  -3   34.60   28.70
 -33  -1   3  428.96   65.29
  33  -1  -3  449.86   72.89
  33  -1  -3  464.75   76.59
  33  -1  -3  359.46   62.29
 -33  -1   3  516.25   47.50
 -33  -1   3  431.86   41.50
  33  -1  -3  517.65   56.59
 -33  -1   3  429.06   70.79
 -33   1   3  586.74   83.49
  33   1  -3  584.84   70.09
  33   1  -3  544.85   55.19
  33   1  -3  447.36   71.59
 -33   1   3  452.75   62.39
  33   1  -3  388.16   65.69
 -31  -1   3   12.00   20.70
  31  -1  -3   29.70   35.10
  31  -1  -3   17.00   24.20
 -31  -1   3    4.70   30.50
  31  -1  -3   12.40   32.50
 -31  -1   3   30.80   33.80
 -31  -1   3   19.10   17.80
 -31   1   3   41.00   34.70
  31   1  -3   60.79   26.90
 -31   1   3  -18.60   28.00
  31   1  -3   50.09   31.90
  31   1  -3   -7.50   27.70
  31   1  -3   19.60   30.60
  29  -1  -3  893.11   65.69
  29  -1  -3  950.80   83.19
 -29  -1   3  949.71   52.29
 -29  -1   3 1074.39   82.29
 -29  -1   3 1014.80   57.79
  29  -1  -3  778.92  136.29
  29   1  -3 1003.20   65.59
 -29   1   3  957.60   88.89
 -29   1   3 1008.40   75.79
 -29   1   3  962.60   74.29
  29   1  -3 1061.19   89.29
  29   1  -3  962.40   86.39
  29   1  -3  954.40   74.99
 -29   1   3  986.30   70.29
 -29   1   3  841.72   83.49
  27  -1  -3   39.70   32.10
  27  -1  -3   89.89   29.10
 -27  -1   3  145.89   29.50
 -27  -1   3   82.99   22.90
 -27  -1   3   40.60   28.20
 -27  -1   3   73.09   35.40
  27  -1  -3   14.60   27.90
  27  -1  -3   32.30   29.30
 -27   1   3   45.20   29.50
 -27   1   3   49.20   29.10
  27   1  -3   43.70   30.20
 -27   1   3   27.70   32.60
  27   1  -3   57.79   30.40
 -27   1   3   33.70   31.10
  27   1  -3   33.80   24.10
 -27   1   3   53.29   31.80
 -25  -1   3  611.94   60.89
 -25  -1   3  567.04   62.59
 -25  -1   3  602.24   43.50
  25  -1  -3  562.84   61.49
  25  -1  -3  566.04   68.19
  25  -1  -3  617.34   52.89
 -25  -1   3  526.05   38.40
  25  -1  -3  511.25   61.29
  25   1  -3  588.44   54.79
  25   1  -3  589.94   65.39
  25   1  -3  566.94   48.70
 -25   1   3  624.14   69.19
 -25   1   3  578.54   55.89
 -25   1   3  626.44   65.69
 -25   1   3  549.85   55.19
  23  -1  -3  347.27   41.20
 -23  -1   3  319.27   32.80
 -23  -1   3  316.77   30.50
  23  -1  -3  310.27   51.89
 -23  -1   3  375.66   50.99
 -23  -1   3  386.36   54.39
  23  -1  -3  296.67   51.49
  23  -1  -3  231.08   42.30
 -23   1   3  370.76   45.10
 -23   1   3  355.46   61.59
  23   1  -3  355.66   39.70
  23   1  -3  349.57   44.90
 -23   1   3  311.37   52.89
 -23   1   3  344.47   45.00
  23   1  -3  307.37   49.30
 -23   1   3  309.87   41.60
 -21  -1   3  793.92   62.29
  21  -1  -3  794.22   51.79
 -21  -1   3  845.32   59.89
 -21  -1   3  789.22   41.40
  21  -1  -3  709.43   62.99
  21  -1  -3  791.02   60.69
 -21  -1   3  758.82   41.40
  21  -1  -3  852.21   69.49
 -21   1   3  850.01   56.29
 -21   1   3  853.21   54.39
 -21   1   3  880.21   59.49
  21   1  -3  770.12   62.59
  21   1  -3  865.11   53.49
 -21   1   3  842.02   66.69
  21   1  -3  797.12   48.60
 -21   1   3  833.62   71.19
 -19  -1   3  105.69   20.10
 -19  -1   3   70.99   27.40
  19  -1  -3   49.80   24.80
  19  -1  -3   53.79   26.00
 -19  -1   3   84.09   18.90
  19  -1  -3   91.79   24.70
 -19  -1   3   55.79   25.00
  19  -1  -3   78.29   30.80
 -19   1   3   88.39   25.70
  19   1  -3  120.29   33.10
 -19   1   3  125.19   35.80
 -19   1   3   82.69   28.60
 -19   1   3   48.50   21.90
  19   1  -3  100.59   25.80
 -19   1   3   97.49   27.20
  19   1  -3   75.39   22.10
  17  -1  -3  907.21   54.09
 -17  -1   3  912.91   54.59
 -17  -1   3  857.51   36.60
 -17  -1   3  957.70   61.89
  17  -1  -3  863.81   63.69
  17  -1  -3  732.53   46.60
  17  -1  -3  832.32   60.99
 -17  -1   3  849.81   35.80
  17  -1  -3  894.81   58.59
  17   1  -3  829.72   44.40
 -17   1   3  786.52   59.89
  17   1  -3  861.81   59.39
  17   1  -3  778.42   43.40
 -17   1   3  856.21   52.99
 -17   1   3  862.11   49.40
  17   1  -3  901.71   47.10
 -17   1   3  858.31   53.89
 -15  -1   3  269.97   36.90
 -15  -1   3  272.07   29.00
  15  -1  -3  302.57   41.90
 -15  -1   3  255.17   36.10
 -15  -1   3  273.17   22.70
  15  -1  -3  307.57   36.20
  15  -1  -3  269.47   35.90
  15  -1  -3  237.08   30.50
  15  -1  -3  235.78   38.70
  15   1  -3  268.47   28.10
  15   1  -3  268.37   31.40
 -15   1   3  312.37   37.50
 -15   1   3  331.37   45.20
  15   1  -3  256.97   36.40
 -15   1   3  245.38   32.40
 -15   1   3  286.27   34.90
  15   1  -3  283.07   29.80
  13  -1  -3  770.62   48.30
 -13  -1   3  783.42   43.00
  13  -1  -3  887.11   55.89
  13  -1  -3  806.62   46.60
  13  -1  -3  830.02   52.39
 -13  -1   3  898.01   52.69
  13  -1  -3  800.92   42.10
  13   1  -3  832.02   36.70
 -13   1   3  762.92   46.00
  13   1  -3  812.22   45.20
 -13   1   3  858.81   56.89
 -13   1   3  844.72   47.60
  13   1  -3  772.52   35.10
  13   1  -3  862.51   51.49
  11  -1  -3   22.40   19.80
 -11  -1   3   43.20   19.50
  11  -1  -3   30.30   17.80
  11  -1  -3   19.00   13.60
  11  -1  -3   29.60   17.50
 -11  -1   3   28.50   15.40
  11  -1  -3   26.70   15.10
 -11   1   3   34.90   20.50
 -11   1   3   25.70   16.80
  11   1  -3   51.69   17.20
  11   1  -3   43.70   19.40
 -11   1   3   18.80   15.40
 -11   1   3   16.50   13.80
 -11   1   3   36.40   18.80
  11   1  -3   26.10   10.90
  11   1  -3   38.70   12.50
   9  -1  -3  975.80   39.00
   9  -1  -3 1040.60   50.79
   9  -1  -3  947.71   42.30
  -9  -1   3 1020.30   46.10
   9  -1  -3 1016.60   46.30
   9  -1  -3  956.10   47.90
  -9   1   3  946.71   43.60
  -9   1   3  977.50   39.10
   9   1  -3 1015.30   45.30
  -9   1   3 1018.30   47.50
  -9   1   3  970.60   43.50
   7  -1  -3  527.85   34.50
   7  -1  -3  597.14   34.20
   7  -1  -3  596.14   37.70
   7  -1  -3  587.84   30.70
   7  -1  -3  570.74   32.00
  -7  -1   3  570.84   34.90
  -7   1   3  576.94   34.70
  -7   1   3  549.25   36.90
  -7   1   3  578.24   30.20
   7   1  -3  573.94   33.20
  -7   1   3  565.14   33.80
  -7   1   3  522.35   32.50
   5  -1  -3 1696.23   44.20
   5  -1  -3 1826.92   53.39
  -5  -1   3 1862.21   36.40
   5  -1  -3 1765.02   46.30
   5   1  -3 1765.52   47.60
  -5   1   3 1734.43   45.10
  -5   1   3 1796.32   53.19
  -5   1   3 1749.53   45.80
   5   1  -3 1785.12   35.10
  -5   1   3 1751.62   48.90
   3  -1  -3  110.59   13.90
   3  -1  -3  132.69   19.00
  -3  -1   3  152.08   19.00
   3  -1  -3  126.69   16.60
   3   1  -3  208.18   20.20
  -3   1   3  124.39   16.70
  -3   1   3  137.19   16.30
  -3   1   3  109.89   17.10
   1  -1  -3 2402.46   46.70
  -1  -1   3 2498.25   51.89
  -1  -1   3 2565.54   47.20
  -1  -1   3 2441.36   38.90
  -1   1   3 2453.45   47.60
   1   1  -3 2563.34   52.69
  -1   1   3 2397.06   56.59
  -1   1   3 2557.24   57.89
   1   1  -3 2427.56   40.30
  -1  -1  -3   25.60   11.00
   1  -1   3   39.90   13.00
   1  -1   3   37.90   15.90
  -1  -1  -3   17.80   15.00
  -1   1  -3   26.70   14.90
  -1   1  -3   25.70   16.20
   1   1   3   20.80   11.70
   1   1   3   27.00   15.10
  -1   1  -3   35.20   12.60
   3  -1   3 1348.47   49.50
  -3  -1  -3 1302.87   49.10
  -3  -1  -3 1317.87   38.60
  -3  -1  -3 1359.06   37.20
   3  -1   3 1235.18   44.10
   3   1   3 1340.07   50.39
  -3   1  -3 1261.27   48.30
   3   1   3 1334.87   38.50
  -3   1  -3 1306.37   44.10
  -3   1  -3 1266.27   52.69
   5  -1   3 1987.60   62.29
  -5  -1  -3 1997.10   68.69
  -5  -1  -3 1974.20   47.00
  -5  -1  -3 2023.90   53.79
   5  -1   3 1977.20   59.79
   5   1   3 2072.09   51.29
  -5   1  -3 2021.40   58.29
  -5   1  -3 1994.30   70.29
   5   1   3 2123.59   56.89
   5   1   3 1996.70   65.49
  -5   1  -3 1966.30   66.89
  -5   1  -3 1935.51   61.79
  -7  -1  -3  771.42   41.30
   7  -1   3  746.73   43.80
  -7  -1  -3  761.02   33.90
  -7  -1  -3  743.63   46.80
   7   1   3  827.42   43.70
  -7   1  -3  737.73   50.99
  -7   1  -3  754.22   46.50
   7   1   3  801.62   49.70
  -7   1  -3  794.72   43.40
  -7   1  -3  758.02   60.69
  -9  -1  -3  264.27   36.80
   9  -1   3  189.78   28.80
   9  -1   3  292.77   38.30
  -9  -1  -3  287.47   35.90
   9  -1   3  230.38   34.50
   9   1   3  223.38   39.70
   9   1   3  327.37   36.10
  -9   1  -3  235.18   36.30
  -9   1  -3  203.68   37.70
   9   1   3  253.97   29.90
  -9   1  -3  220.68   30.60
  -9   1  -3  237.98   36.60
  11  -1   3 1233.08   63.89
 -11  -1  -3 1098.19   46.20
  11  -1   3 1275.17   71.29
 -11  -1  -3 1131.19   59.09
 -11  -1  -3 1128.29   66.29
  11  -1   3 1170.08   63.09
 -11   1  -3 1232.08   65.29
  11   1   3 1114.79   54.29
 -11   1  -3 1125.39   65.69
 -11   1  -3 1201.88   73.09
  11   1   3 1250.57   63.29
 -11   1  -3 1148.69   57.99
  11   1   3 1238.28   70.09
 -13  -1  -3    8.50   22.50
  13  -1   3   -4.30   21.40
  13  -1   3  -22.40   19.10
 -13  -1  -3   15.90   14.80
  13  -1   3  -23.30   17.80
 -13  -1  -3   -7.60   17.50
 -13   1  -3  -29.50   14.70
  13   1   3   20.50   20.80
 -13   1  -3  -12.80   18.60
  13   1   3  -27.70   16.80
 -13   1  -3   -5.30   19.40
  13   1   3   -2.00   23.60
  13   1   3   18.10   23.80
 -13   1  -3   -2.30   22.20
 -15  -1  -3 1665.13   78.69
 -15  -1  -3 1765.92   62.49
  15  -1   3 1745.03   90.69
  15  -1   3 1671.63   79.49
 -15  -1  -3 1774.72   87.09
  15  -1   3 1644.94   80.29
 -15   1  -3 1711.23   81.99
  15   1   3 1673.43   79.59
 -15   1  -3 1761.62   94.09
  15   1   3 1695.63   73.79
  15   1   3 1750.92   83.39
 -15   1  -3 1725.53   87.69
  15   1   3 1794.92   91.19
 -15   1  -3 1738.93   74.79
  17  -1   3  316.67   50.09
  17  -1   3  286.97   43.10
 -17  -1  -3  281.87   47.70
  17  -1   3  281.77   43.20
 -17  -1  -3  347.97   34.80
 -17  -1  -3  338.87   49.30
 -17   1  -3  301.57   45.80
  17   1   3  361.16   57.69
 -17   1  -3  346.27   54.69
 -17   1  -3  249.88   45.20
  17   1   3  240.08   37.90
  17   1   3  349.87   47.40
  17   1   3  281.67   46.40
 -17   1  -3  342.37   39.90
 -19  -1  -3 1420.26   86.79
  19  -1   3 1486.85   92.49
 -19  -1  -3 1417.56   83.49
  19  -1   3 1405.16   80.29
  19  -1   3 1483.65   86.29
 -19  -1  -3 1512.45   72.79
 -19  -1  -3 1426.26   62.49
  19   1   3 1542.85   79.49
 -19   1  -3 1579.64   92.99
  19   1   3 1540.25   96.29
 -19   1  -3 1579.14   84.99
  19   1   3 1556.34   89.59
 -19   1  -3 1539.45   98.99
 -19   1  -3 1436.66   83.99
 -19   1  -3 1468.75   75.59
  19   1   3 1463.35   82.69
 -21  -1  -3  281.17   52.19
 -21  -1  -3  434.36   59.19
 -21  -1  -3  331.17   36.30
  21  -1   3  374.96   54.39
 -21  -1  -3  354.56   47.40
  21  -1   3  243.68   51.29
  21  -1   3  271.47   49.90
 -21   1  -3  286.87   49.60
 -21   1  -3  227.28   53.09
 -21   1  -3  262.37   51.09
  21   1   3  288.67   47.20
  21   1   3  298.57   57.99
  21   1   3  255.37   48.80
 -21   1  -3  290.27   47.90
 -21   1  -3  226.88   38.90
  21   1   3  319.27   49.60
 -23  -1  -3  427.46   62.39
 -23  -1  -3  542.35   44.10
 -23  -1  -3  557.14   54.29
  23  -1   3  432.26   65.29
  23  -1   3  397.36   54.39
  23  -1   3  505.65   67.59
 -23  -1  -3  559.54   67.89
  23   1   3  569.34   64.59
 -23   1  -3  527.35   62.99
 -23   1  -3  360.26   64.39
  23   1   3  634.54   64.49
 -23   1  -3  536.15   68.29
 -23   1  -3  550.04   67.79
  23   1   3  570.34   65.99
  23   1   3  584.44   74.09
  25  -1   3   36.20   31.20
  25  -1   3    8.80   36.20
 -25  -1  -3   35.50   32.50
 -25  -1  -3   20.10   25.10
  25  -1   3   31.20   34.00
  25  -1   3   13.90   33.90
 -25  -1  -3   30.30   30.70
 -25  -1  -3   43.20   20.10
  25   1   3   47.80   31.20
 -25   1  -3  -10.80   32.90
 -25   1  -3   65.49   39.10
  25   1   3   58.19   35.80
  25   1   3   47.50   33.20
  25   1   3   62.79   38.80
 -25   1  -3   17.80   29.40
 -27  -1  -3  272.17   57.99
  27  -1   3  310.17   66.29
 -27  -1  -3  272.57   46.10
  27  -1   3  234.18   66.29
  27  -1   3  347.67   66.59
 -27  -1  -3  314.27   59.59
  27  -1   3  302.07   60.59
 -27   1  -3  206.08   48.90
  27   1   3  202.68   46.60
  27   1   3  187.58   45.90
  27   1   3  230.48   50.29
 -27   1  -3  260.87   56.29
  29  -1   3   -4.40   29.50
  29  -1   3   27.90   35.00
 -29  -1  -3   12.60   30.90
 -29  -1  -3   41.70   29.50
  29  -1   3   32.70   37.20
  29  -1   3    7.90   35.40
 -29  -1  -3   37.70   22.40
 -29   1  -3   10.10   34.00
  29   1   3   30.60   32.20
  29   1   3   -2.30   24.30
 -29   1  -3    3.60   33.80
  29   1   3   -1.60   32.80
 -29   1  -3    2.50   29.70
  31  -1   3  190.58   57.19
  31  -1   3  353.26   69.09
 -31  -1  -3  348.57   44.80
  31  -1   3  283.37   67.59
 -31  -1  -3  345.37   53.79
 -31  -1  -3  195.98   52.99
 -31  -1  -3  315.67   65.39
  31  -1   3  300.07   55.09
  31   1   3  269.37   59.99
  31   1   3  376.26   60.39
 -31   1  -3  277.27   58.49
  31   1   3  292.37   57.29
 -31   1  -3  183.88   55.19
 -31   1  -3  284.87   64.49
  33  -1   3   -3.50   36.10
 -33  -1  -3   52.09   32.90
 -33  -1  -3   -3.80   28.00
  33  -1   3   21.60   39.70
 -33  -1  -3  -25.50   41.70
  33  -1   3    4.00   24.60
 -33  -1  -3   29.70   35.70
  33  -1   3   45.10   36.50
  33   1   3    6.10   34.10
  33   1   3    6.60   30.30
 -33   1  -3   43.80   36.00
  33   1   3   18.40   30.80
 -33   1  -3   -1.30   25.60
  35  -1   3  157.98   57.09
 -35  -1  -3  137.79   41.40
 -35  -1  -3   43.80   42.60
  35  -1   3   66.29   46.60
  35  -1   3   91.89   39.40
 -35  -1  -3  213.98   77.39
 -35   1  -3   79.89   43.40
  35   1   3  117.59   40.10
 -35   1  -3  171.28   52.69
 -35   1  -3   80.29   51.59
  35   1   3  217.38   62.79
  35   1   3  110.59   48.30
  40  -2  -3   16.30   41.50
 -40  -2   3  -44.40   30.20
  40  -2  -3   68.29   48.20
 -40  -2   3   23.50   39.50
  40  -2  -3   17.70   30.50
  40   2  -3   37.30   42.50
 -40   2   3   50.39   46.50
  40   2  -3   -1.30   26.00
  40   2  -3   -1.00   33.60
  40   2  -3    8.60   41.10
 -40   2   3   48.90   43.30
 -38  -2   3  160.48   46.00
  38  -2  -3  172.18   57.09
  38  -2  -3  239.88   51.99
  38  -2  -3  128.39   42.20
  38  -2  -3   69.19   48.50
 -38  -2   3  117.19   46.70
  38   2  -3  177.28   52.59
 -38   2   3  203.48   62.99
 -38   2   3  187.98   50.29
  38   2  -3  196.08   66.09
 -38   2   3   84.29   42.20
  38   2  -3  265.87   60.29
  38   2  -3  274.77   43.60
  36  -2  -3   29.60   29.70
 -36  -2   3   27.80   33.10
  36  -2  -3   -4.60   26.90
  36  -2  -3    8.20   40.00
  36   2  -3   74.69   37.90
  36   2  -3   25.20   31.90
 -36   2   3   -5.00   35.60
 -36   2   3   17.90   30.80
  36   2  -3   36.00   35.70
  36   2  -3  -40.60   19.90
 -36   2   3  -10.60   30.10
  34  -2  -3   93.39   43.20
  34  -2  -3  123.69   43.70
  34  -2  -3   96.49   36.20
  34  -2  -3  115.69   50.09
 -34  -2   3  121.69   40.90
 -34  -2   3   93.99   44.20
 -34   2   3  125.69   41.70
 -34   2   3   56.59   36.90
  34   2  -3  163.88   36.70
 -34   2   3   68.09   40.60
 -34   2   3  144.19   53.89
  34   2  -3  113.89   41.90
  34   2  -3  127.19   47.10
  32  -2  -3   50.09   41.10
  32  -2  -3   36.90   37.90
  32  -2  -3   94.69   43.40
  32  -2  -3   86.19   35.20
 -32  -2   3   33.80   31.50
  32   2  -3  136.99   40.90
 -32   2   3   62.69   43.40
 -32   2   3   34.80   45.30
 -32   2   3   81.99   39.30
  32   2  -3   34.10   27.00
 -32   2   3  105.89   44.10
  32   2  -3   96.39   38.10
  30  -2  -3  172.08   42.70
 -30  -2   3  135.09   41.90
 -30  -2   3  121.59   42.10
  30  -2  -3  164.58   50.89
  30  -2  -3  124.09   47.60
 -30   2   3   43.30   34.00
 -30   2   3  115.59   41.20
  30   2  -3  133.09   41.00
  30   2  -3  144.39   35.20
 -30   2   3  146.69   47.60
  30   2  -3  136.19   37.60
 -30   2   3   95.19   42.20
 -28  -2   3   27.90   28.50
 -28  -2   3   30.00   28.80
  28  -2  -3   59.59   42.70
  28  -2  -3   28.00   30.80
  28  -2  -3   61.99   31.50
  28  -2  -3   15.00   24.20
 -28   2   3   69.09   34.50
  28   2  -3   50.29   28.20
 -28   2   3   34.30   34.90
  28   2  -3   51.19   27.60
  28   2  -3   33.30   37.00
 -28   2   3   37.60   33.70
 -28   2   3   40.10   36.50
 -26  -2   3  170.98   41.70
 -26  -2   3   95.59   37.70
  26  -2  -3  118.79   34.10
  26  -2  -3   87.09   38.20
  26  -2  -3  153.48   43.50
  26  -2  -3  113.49   39.70
 -26   2   3  129.09   43.10
 -26   2   3  156.88   73.19
 -26   2   3  117.79   36.90
  26   2  -3  221.98   38.60
  26   2  -3  131.09   31.90
  26   2  -3  107.39   37.90
 -26   2   3  178.48   43.70
 -24  -2   3  104.29   34.40
  24  -2  -3   75.79   29.60
  24  -2  -3   96.89   37.50
 -24  -2   3   83.79   31.60
  24  -2  -3   93.39   37.30
  24  -2  -3   77.09   34.50
 -24   2   3  131.39   34.80
 -24   2   3   67.99   32.80
  24   2  -3  109.19   29.20
  24   2  -3  123.79   37.20
 -24   2   3   93.39   37.70
 -24   2   3  115.69   46.90
 -24   2   3   65.09   25.90
  24   2  -3   81.49   26.20
  22  -2  -3  815.02   67.79
  22  -2  -3  815.12   59.49
 -22  -2   3  805.52   63.99
  22  -2  -3  800.52   70.89
  22  -2  -3  803.62   72.89
 -22  -2   3  752.82   55.99
  22   2  -3  793.42   51.39
 -22   2   3  778.82   59.39
 -22   2   3  870.91   61.09
 -22   2   3  806.82   64.49
  22   2  -3  817.22   63.69
 -22   2   3  798.42   68.89
  22   2  -3  819.72   54.79
  22   2  -3  888.61   67.99
  20  -2  -3  277.87   44.80
  20  -2  -3  312.77   53.99
  20  -2  -3  306.37   42.20
 -20  -2   3  325.67   46.90
 -20  -2   3  380.16   47.60
  20  -2  -3  251.67   47.30
  20   2  -3  370.96   35.10
  20   2  -3  325.37   46.70
  20   2  -3  359.56   48.60
 -20   2   3  256.97   45.40
 -20   2   3  291.07   43.90
 -20   2   3  345.67   42.60
  18  -2  -3  506.25   46.30
 -18  -2   3  628.94   51.59
  18  -2  -3  572.84   53.99
  18  -2  -3  472.25   55.59
 -18  -2   3  559.04   42.90
  18  -2  -3  584.64   55.39
 -18   2   3  523.45   47.50
 -18   2   3  487.35   52.99
 -18   2   3  536.65   47.00
 -18   2   3  555.54   50.29
  18   2  -3  495.75   37.70
  18   2  -3  586.44   50.99
  18   2  -3  638.44   48.70
  16  -2  -3 1192.38   70.59
 -16  -2   3 1253.17   65.09
  16  -2  -3 1221.68   62.79
  16  -2  -3 1219.78   69.29
 -16  -2   3 1226.28   55.19
  16  -2  -3 1213.08   74.99
 -16   2   3 1230.28   66.39
 -16   2   3 1260.97   71.09
  16   2  -3 1165.28   43.30
 -16   2   3 1191.28   65.59
 -16   2   3 1223.18   62.99
 -16   2   3 1313.97   81.19
  16   2  -3 1291.67   66.59
  16   2  -3 1193.48   58.49
 -14  -2   3 2098.39   76.39
  14  -2  -3 2097.19   90.49
  14  -2  -3 1958.90   80.19
  14  -2  -3 1990.00   74.09
  14  -2  -3 2057.49   83.59
 -14  -2   3 2004.70   63.49
  14  -2  -3 2088.99   79.19
 -14   2   3 1936.81   77.79
 -14   2   3 2126.29   83.49
 -14   2   3 1926.01   74.19
 -14   2   3 1921.21   90.29
  14   2  -3 2021.30   75.29
  14   2  -3 2007.20   66.39
 -14   2   3 1878.11   76.89
  12  -2  -3  652.03   46.90
 -12  -2   3  695.03   36.60
 -12  -2   3  781.12   48.80
  12  -2  -3  728.13   55.89
  12  -2  -3  694.83   49.99
  12  -2  -3  715.23   48.20
  12  -2  -3  652.33   49.70
 -12   2   3  683.43   48.50
  12   2  -3  757.92   46.00
  12   2  -3  742.53   40.90
 -12   2   3  712.53   47.80
 -12   2   3  646.04   46.40
 -12   2   3  643.84   54.19
 -12   2   3  749.13   51.29
  10  -2  -3 2043.30   69.69
  10  -2  -3 1899.91   71.19
  10  -2  -3 2042.60   84.69
 -10  -2   3 2088.39   65.19
  10  -2  -3 1895.61   67.79
 -10  -2   3 2058.29   50.29
  10  -2  -3 2048.20   80.29
 -10   2   3 2036.70   69.29
 -10   2   3 2027.90   81.29
 -10   2   3 1967.70   69.69
  10   2  -3 1931.51   51.09
 -10   2   3 2001.90   69.29
 -10   2   3 1983.00   69.89
   8  -2  -3  333.47   34.70
   8  -2  -3  321.47   32.10
   8  -2  -3  351.66   39.90
   8  -2  -3  347.07   34.20
   8  -2  -3  314.07   31.70
  -8   2   3  316.67   33.10
   8   2  -3  332.97   27.10
  -8   2   3  335.47   37.80
  -8   2   3  348.77   32.50
  -8   2   3  313.57   30.80
   8   2  -3  328.87   28.60
  -8   2   3  347.97   33.70
   8   2  -3  359.16   22.90
   6  -2  -3  -12.00   14.20
   6  -2  -3   16.40   14.40
   6  -2  -3    4.30   13.30
   6  -2  -3   -1.20   11.10
   6   2  -3   -0.50   11.50
   6   2  -3  -12.10    9.30
   6   2  -3    9.90    9.70
  -6   2   3   -5.00   11.00
  -6   2   3   -2.20   12.60
  -6   2   3   -4.80   13.40
  -6   2   3    3.70   13.40
  -6   2   3    5.00   16.40
  -4  -2   3   43.60   12.90
  -4  -2   3   38.40   16.10
   4  -2  -3   29.90   11.20
   4  -2  -3   19.90   15.40
   4  -2  -3   40.00   15.20
  -4   2   3   26.40   17.20
  -4   2   3   21.50   16.30
  -4   2   3   12.10   13.80
  -4   2   3   32.80   14.60
  -4   2   3   35.20   12.40
   4   2  -3   44.20   13.60
   4   2  -3   24.80   14.10
   2  -2  -3  364.36   16.00
  -2  -2   3  347.67   31.10
   2  -2  -3  345.77   26.50
   2  -2  -3  314.57   32.40
  -2  -2   3  385.96   27.20
  -2   2   3  368.56   34.20
  -2   2   3  353.66   27.60
   2   2  -3  342.97   26.60
   2   2  -3  345.17   19.90
  -2   2   3  347.07   16.20
   2   2  -3  318.57   30.30
   0  -2   3 2409.16   62.79
   0  -2   3 2371.16   47.40
   0  -2  -3 2349.86   52.89
   0  -2  -3 2289.87   67.79
   0  -2   3 2363.86   68.09
   0   2  -3 2354.86   68.59
   0   2   3 2309.57   54.99
   0   2  -3 2313.57   62.79
   0   2  -3 2365.46   52.69
   0   2   3 2262.17   69.19
  -2  -2  -3 2541.15   52.19
   2  -2   3 2675.03   76.29
   2  -2   3 2723.73   74.39
   2   2   3 2687.23   75.79
   2   2   3 2613.24   56.79
  -2   2  -3 2537.15   62.59
  -2   2  -3 2701.53   76.79
   2   2   3 2549.65   72.49
  -2   2  -3 2645.14   75.99
  -4  -2  -3    5.50   10.30
  -4  -2  -3    9.60    9.50
   4  -2   3   -4.10   18.90
  -4  -2  -3   -2.40   16.40
   4  -2   3   -7.60   14.60
   4  -2   3  -15.90   12.20
  -4   2  -3    7.10   16.30
  -4   2  -3   -1.40   15.80
  -4   2  -3   18.20   14.20
   4   2   3  -11.30   14.90
   4   2   3    6.90   11.50
  -6  -2  -3 1843.72   69.89
  -6  -2  -3 1926.01   49.50
   6  -2   3 1941.81   73.49
  -6  -2  -3 1822.02   45.70
   6  -2   3 1826.92   75.79
   6  -2   3 1839.82   65.59
   6   2   3 1921.91   72.39
  -6   2  -3 1979.80   76.29
  -6   2  -3 1836.52   71.69
   6   2   3 1969.70   51.59
  -6   2  -3 1892.61   65.89
   6   2   3 1890.91   52.69
   8  -2   3   56.19   26.20
  -8  -2  -3   86.39   16.30
   8  -2   3   45.10   25.80
  -8  -2  -3   57.99   17.90
   8  -2   3  118.49   26.50
  -8  -2  -3   40.20   23.60
  -8   2  -3   80.89   26.60
   8   2   3   57.39   19.10
  -8   2  -3   55.09   25.00
  -8   2  -3   67.39   23.70
   8   2   3   21.70   23.50
   8   2   3   59.09   18.80
  10  -2   3  646.04   52.29
  10  -2   3  708.93   53.09
 -10  -2  -3  757.02   54.09
  10  -2   3  698.63   60.49
 -10  -2  -3  787.22   34.60
 -10  -2  -3  760.22   44.50
 -10   2  -3  769.52   65.49
  10   2   3  769.72   46.10
  10   2   3  734.43   42.50
  10   2   3  637.84   54.29
 -10   2  -3  679.83   56.89
 -10   2  -3  742.83   56.09
 -10   2  -3  699.93   48.90
  12  -2   3  254.87   39.90
  12  -2   3  285.47   50.69
  12  -2   3  235.98   42.10
 -12  -2  -3  268.47   43.00
 -12  -2  -3  209.88   23.80
 -12  -2  -3  264.77   36.00
 -12   2  -3  196.88   36.70
  12   2   3  294.07   46.30
 -12   2  -3  234.18   36.60
 -12   2  -3  262.47   46.60
  12   2   3  271.17   36.70
  12   2   3  244.88   31.60
 -12   2  -3  236.98   38.80
  14  -2   3  199.38   41.40
  14  -2   3  260.57   50.09
 -14  -2  -3  296.27   41.40
  14  -2   3  267.57   41.20
  14  -2   3  251.77   41.10
 -14  -2  -3  311.27   47.70
  14   2   3  267.27   35.50
 -14   2  -3  286.07   45.50
  14   2   3  271.17   45.10
 -14   2  -3  258.87   38.70
 -14   2  -3  133.89   36.00
  14   2   3  198.88   33.70
 -14   2  -3  250.27   40.40
  16  -2   3  182.28   44.60
  16  -2   3  144.59   36.50
 -16  -2  -3  204.68   26.40
 -16  -2  -3  198.68   39.10
  16  -2   3  210.58   39.90
  16  -2   3  181.58   39.90
 -16  -2  -3  219.98   37.90
 -16   2  -3  164.38   36.20
  16   2   3  184.38   33.20
  16   2   3  112.29   30.20
 -16   2  -3   65.59   34.40
 -16   2  -3  200.58   35.60
 -16   2  -3  108.69   32.90
 -16   2  -3  207.38   40.60
  16   2   3  201.18   44.60
 -18  -2  -3  998.00   72.99
 -18  -2  -3  889.01   44.10
 -18  -2  -3 1007.10   53.29
  18  -2   3  848.62   67.79
  18  -2   3  957.20   81.89
 -18  -2  -3  906.91   63.09
  18  -2   3  860.21   75.99
  18  -2   3 1061.89   76.19
  18   2   3  907.21   66.29
 -18   2  -3  886.71   68.49
 -18   2  -3  960.50   65.19
  18   2   3  813.62   73.09
  18   2   3 1003.30   71.89
 -18   2  -3  901.71   69.39
 -18   2  -3  835.32   79.79
  18   2   3  889.61   59.39
 -18   2  -3  926.91   75.09
  20  -2   3   24.10   26.10
 -20  -2  -3  -14.60   17.20
  20  -2   3   12.10   25.40
 -20  -2  -3   18.90   28.30
  20  -2   3  -19.60   23.50
 -20  -2  -3  -23.70   16.30
  20  -2   3  -15.90   24.10
 -20  -2  -3   -0.80   13.50
  20   2   3   26.00   29.80
 -20   2  -3   11.90   31.50
  20   2   3    3.10   23.20
 -20   2  -3   51.09   29.70
  20   2   3  -34.70   25.10
 -20   2  -3   -0.10   24.00
 -20   2  -3   -7.20   21.90
  20   2   3   -5.90   19.80
 -22  -2  -3   47.10   30.80
 -22  -2  -3   41.50   17.10
 -22  -2  -3   36.10   23.50
  22  -2   3  -12.80   21.50
  22  -2   3    4.50   29.60
  22  -2   3   44.60   33.70
 -22  -2  -3   14.70   28.10
  22  -2   3   30.10   28.90
  22   2   3   -8.70   28.20
  22   2   3   20.70   25.10
 -22   2  -3   15.30   28.00
 -22   2  -3    9.00   26.70
 -22   2  -3   16.60   35.00
  22   2   3   44.70   28.50
 -22   2  -3   -4.80   32.30
  22   2   3   32.70   30.00
 -24  -2  -3   58.39   20.90
 -24  -2  -3  132.39   31.80
 -24  -2  -3  125.19   41.90
  24  -2   3   60.79   38.30
 -24  -2  -3   67.49   32.70
  24  -2   3  185.48   45.90
  24  -2   3  146.39   49.40
 -24   2  -3   63.69   37.60
  24   2   3   85.59   33.00
 -24   2  -3   50.29   34.80
 -24   2  -3   86.19   38.50
  24   2   3   58.09   39.50
  24   2   3   90.39   37.10
 -24   2  -3   86.59   40.20
  24   2   3   70.69   32.70
 -26  -2  -3   75.49   26.40
 -26  -2  -3   47.80   36.20
  26  -2   3   51.19   35.30
  26  -2   3   37.10   35.50
 -26  -2  -3   20.30   26.70
  26  -2   3   54.19   37.00
 -26  -2  -3   55.29   21.40
  26   2   3   19.70   29.90
  26   2   3   85.49   35.30
 -26   2  -3   65.69   38.70
  26   2   3   87.89   35.90
 -26   2  -3   28.40   35.60
  26   2   3   52.09   37.80
 -26   2  -3   73.69   38.80
  28  -2   3   68.29   30.70
 -28  -2  -3   65.39   22.20
  28  -2   3   54.89   40.70
 -28  -2  -3  121.99   33.10
 -28  -2  -3  120.09   43.00
  28  -2   3   56.19   39.00
  28  -2   3   16.10   38.20
  28   2   3   40.90   34.10
  28   2   3  142.99   44.00
  28   2   3   74.49   36.70
 -28   2  -3   80.69   47.10
 -28   2  -3    3.30   33.40
  28   2   3   62.89   42.10
 -28   2  -3   54.79   34.90
  30  -2   3  234.88   62.19
 -30  -2  -3  298.17   35.60
 -30  -2  -3  335.17   46.50
 -30  -2  -3  303.07   57.99
  30  -2   3  181.78   48.40
  30  -2   3  120.39   48.40
 -30  -2  -3  264.37   55.99
 -30   2  -3  254.27   62.29
  30   2   3  332.07   60.19
 -30   2  -3  336.07   64.09
  30   2   3  342.47   63.19
 -30   2  -3  125.19   55.89
  30   2   3  302.97   55.79
  32  -2   3  162.58   53.79
  32  -2   3  139.39   47.20
 -32  -2  -3  127.89   31.00
 -32  -2  -3  142.49   52.09
  32  -2   3  -14.00   38.40
 -32  -2  -3   82.29   38.30
 -32   2  -3   37.70   36.50
  32   2   3  131.19   43.90
 -32   2  -3  110.29   43.80
  32   2   3   91.99   39.00
  32   2   3   48.70   37.30
 -32   2  -3  100.49   53.89
  34  -2   3  405.96   76.39
 -34  -2  -3  536.35   50.69
  34  -2   3  378.16   65.79
 -34  -2  -3  455.85   79.79
  34  -2   3  476.25   82.69
 -34  -2  -3  639.64   78.39
 -34   2  -3  492.05   83.89
  34   2   3  595.34   82.89
 -34   2  -3  308.97   72.79
 -34   2  -3  473.75   78.09
  34   2   3  406.16   63.89
  34   2   3  454.65   78.79
  36  -2   3   63.39   71.39
  36  -2   3  -15.80   35.50
 -36  -2  -3   24.90   32.90
 -36  -2  -3   17.40   39.10
  36   2   3  -53.39   33.30
  36   2   3   -0.50   36.20
  36   2   3   48.70   39.70
 -36   2  -3    5.00   36.80
  39  -3  -3  -36.20   29.50
 -39  -3   3   18.20   50.09
  39  -3  -3   32.80   47.70
 -39  -3   3   72.49   38.90
  39   3  -3  130.09   40.80
  39   3  -3  -61.29   22.80
 -39   3   3  -46.60   32.30
  39   3  -3  -46.10   34.90
 -39   3   3   47.10   47.50
  39   3  -3    3.10   34.30
  37  -3  -3  -17.40   33.40
  37  -3  -3   -2.60   32.40
  37  -3  -3  163.38   64.79
 -37  -3   3   15.60   31.70
  37  -3  -3   29.50   35.50
 -37   3   3  102.09   41.20
  37   3  -3   97.59   33.20
  37   3  -3   72.39   41.60
 -37   3   3  126.79   48.50
 -37   3   3   94.59   48.70
 -37   3   3   33.90   46.60
  37   3  -3  100.29   38.90
 -35  -3   3   47.00   36.00
  35  -3  -3  135.09   42.50
  35  -3  -3   98.29   46.70
 -35  -3   3   23.40   30.20
  35  -3  -3   19.00   40.80
  35  -3  -3   35.50   38.70
 -35   3   3    0.60   35.00
  35   3  -3   56.29   33.30
  35   3  -3   27.10   29.50
  35   3  -3   48.60   34.10
 -35   3   3   45.90   32.20
 -35   3   3   81.09   45.80
 -33  -3   3  -12.20   23.80
  33  -3  -3  -15.10   30.40
  33  -3  -3  -41.70   25.90
  33  -3  -3    4.30   26.10
 -33  -3   3  -14.20   23.70
  33  -3  -3   12.40   23.70
  33   3  -3    0.70   27.60
  33   3  -3   32.40   29.60
 -33   3   3    9.60   33.80
 -33   3   3  -37.30   27.10
 -33   3   3  -40.10   31.50
  33   3  -3   28.20   28.70
 -31  -3   3   24.80   25.90
  31  -3  -3   56.19   39.70
  31  -3  -3   54.59   37.50
  31  -3  -3   35.90   28.50
  31  -3  -3   32.10   28.80
 -31  -3   3    0.10   27.00
 -31   3   3   65.69   39.40
  31   3  -3   35.70   34.70
  31   3  -3   27.30   26.50
  31   3  -3   81.09   31.70
 -31   3   3  -32.80   26.00
 -31   3   3   -7.70   37.80
 -31   3   3   16.90   27.40
  29  -3  -3   11.90   26.10
  29  -3  -3   16.40   33.30
 -29  -3   3   40.50   26.00
 -29  -3   3   27.10   25.90
  29  -3  -3   -3.50   28.10
 -29   3   3   39.20   34.30
 -29   3   3   32.80   31.50
  29   3  -3   41.00   25.90
 -29   3   3   -6.50   29.90
  29   3  -3   25.70   29.30
  29   3  -3   34.90   27.50
  27  -3  -3   61.59   38.90
 -27  -3   3  124.39   40.00
  27  -3  -3   48.80   38.20
  27  -3  -3  134.39   36.70
  27  -3  -3   95.39   40.20
 -27  -3   3  130.69   37.10
 -27   3   3  148.99   46.10
  27   3  -3  111.89   36.50
 -27   3   3   99.79   41.00
  27   3  -3  178.78   43.10
 -27   3   3   78.69   39.40
 -27   3   3   82.59   46.90
  27   3  -3  169.28   34.60
  27   3  -3   97.59   34.80
  25  -3  -3  -18.60   21.90
  25  -3  -3   28.40   26.50
 -25  -3   3   34.30   25.50
  25  -3  -3    2.90   28.40
 -25  -3   3   25.40   24.00
  25  -3  -3   10.60   29.00
  25   3  -3   17.60   20.90
  25   3  -3   -6.40   20.40
  25   3  -3   -7.60   25.10
  25   3  -3   23.30   29.40
 -25   3   3   36.50   31.30
 -25   3   3   -2.60   24.90
 -25   3   3    3.80   24.10
  23  -3  -3  238.58   48.90
 -23  -3   3  373.86   48.80
 -23  -3   3  332.27   51.39
  23  -3  -3  317.77   58.29
  23  -3  -3  220.58   46.70
  23  -3  -3  238.38   44.70
  23   3  -3  198.98   40.20
  23   3  -3  216.68   42.50
 -23   3   3  199.08   45.20
 -23   3   3  279.07   49.30
  23   3  -3  287.37   37.50
 -23   3   3  209.98   46.80
  21  -3  -3    6.50   25.90
  21  -3  -3    9.00   21.20
 -21  -3   3   -5.00   19.40
  21  -3  -3    6.00   24.00
 -21  -3   3   17.30   19.80
  21  -3  -3    2.40   21.20
 -21   3   3   10.00   23.20
 -21   3   3  -11.90   24.40
 -21   3   3   15.70   25.50
  21   3  -3   16.30   21.00
  21   3  -3   31.30   18.00
  21   3  -3   23.50   25.20
 -19  -3   3  -19.10   13.30
  19  -3  -3  -21.20   18.20
  19  -3  -3   13.10   24.90
 -19  -3   3    8.30   17.50
  19  -3  -3   34.90   24.20
  19  -3  -3    7.50   21.90
  19   3  -3  -13.90   15.30
 -19   3   3    4.80   22.50
 -19   3   3   -1.30   21.30
 -19   3   3  -14.20   15.80
 -19   3   3    1.00   24.70
 -19   3   3   19.10   23.20
  19   3  -3   22.40   20.90
 -17  -3   3  689.43   45.40
  17  -3  -3  634.74   58.59
 -17  -3   3  705.23   51.89
  17  -3  -3  651.63   62.89
  17  -3  -3  584.84   55.89
  17  -3  -3  622.64   54.69
 -17   3   3  624.14   55.69
  17   3  -3  605.74   48.50
 -17   3   3  653.43   59.49
 -17   3   3  549.35   51.49
 -17   3   3  586.54   54.09
 -17   3   3  449.06   55.59
  17   3  -3  632.34   48.50
  15  -3  -3  302.27   50.09
 -15  -3   3  322.57   42.10
  15  -3  -3  224.68   40.20
  15  -3  -3  283.57   41.10
 -15  -3   3  316.77   33.60
  15  -3  -3  268.57   42.40
 -15   3   3  280.47   43.30
  15   3  -3  345.87   41.00
  15   3  -3  315.67   35.80
 -15   3   3  217.98   38.30
 -15   3   3  294.67   48.10
 -15   3   3  245.78   39.70
  13  -3  -3   38.40   24.70
  13  -3  -3   36.10   23.30
  13  -3  -3   20.20   21.00
  13  -3  -3   52.59   24.30
 -13  -3   3   28.40   19.10
 -13   3   3   -3.60   15.00
  13   3  -3   35.60   20.00
 -13   3   3   37.30   24.70
  13   3  -3   24.60   16.30
 -13   3   3   15.70   19.40
 -13   3   3    4.60   18.20
 -13   3   3   29.00   22.10
  11  -3  -3  170.98   33.10
  11  -3  -3  102.59   30.70
  11  -3  -3  111.29   26.40
  11  -3  -3  132.59   28.70
  11  -3  -3  122.89   27.70
  11   3  -3  105.69   22.50
 -11   3   3   51.59   22.20
  11   3  -3  171.18   44.20
 -11   3   3  118.69   29.90
  11   3  -3  148.59   26.00
 -11   3   3  134.99   29.10
 -11   3   3   99.99   29.60
 -11   3   3  115.99   27.50
   9  -3  -3   34.80   19.80
   9  -3  -3   80.19   26.60
   9  -3  -3   37.10   23.60
   9  -3  -3   60.99   21.90
   9  -3  -3   63.89   26.50
  -9   3   3   18.30   21.80
   9   3  -3   90.49   24.10
  -9   3   3   62.79   22.40
   9   3  -3   86.49   20.80
  -9   3   3   78.19   24.90
   9   3  -3   62.99   18.50
  -9   3   3   70.29   23.90
  -9   3   3   54.69   21.80
   7  -3  -3   88.59   27.60
   7  -3  -3   72.09   21.20
   7  -3  -3  129.79   32.00
   7  -3  -3  119.69   26.00
  -7   3   3   50.29   24.10
  -7   3   3   41.10   21.80
  -7   3   3   68.99   19.80
   7   3  -3   87.89   22.20
  -7   3   3   75.99   25.80
   7   3  -3   93.89   20.50
  -7   3   3  112.49   26.00
   7   3  -3   85.99   21.80
  -5  -3   3   68.09   19.90
   5  -3  -3   13.60   21.80
   5  -3  -3   30.80   18.00
   5  -3  -3   30.30   15.30
   5   3  -3   43.20   21.20
  -5   3   3   39.60   24.10
  -5   3   3   20.40   21.70
  -5   3   3   19.00   18.80
  -5   3   3   53.19   15.60
   5   3  -3   72.99   20.90
  -5   3   3   38.60   19.80
  -3  -3   3   28.90   18.10
   3  -3  -3   11.00   17.90
   3  -3  -3   19.30   16.00
  -3  -3   3   29.40   20.40
   3   3  -3   26.40   12.30
  -3   3   3   23.10   11.00
   3   3  -3    8.60   18.20
   3   3  -3   17.50   17.40
  -3   3   3   39.90   22.80
  -3   3   3   15.40   16.50
  -3   3   3    5.50   19.90
  -3   3   3   29.00   18.40
  -1  -3   3   88.99   23.90
   1  -3  -3   83.89   18.90
  -1  -3   3   85.69   25.70
   1  -3  -3   87.09   26.60
  -1   3   3   43.90   19.20
   1   3  -3   56.49   25.80
   1   3  -3   79.99   23.50
  -1   3   3   90.99   26.30
   1   3  -3   57.29   16.80
  -1  -3  -3  240.48   24.60
   1  -3   3  208.78   34.10
   1  -3   3  266.67   38.30
   1  -3   3  151.28   34.20
   1   3   3  256.77   36.80
  -1   3  -3  279.37   40.40
  -1   3  -3  238.08   27.90
  -1   3  -3  210.68   33.50
   3  -3   3   35.30   18.50
   3  -3   3   20.50   20.80
   3  -3   3   25.20   21.10
   3   3   3   15.20   15.30
   3   3   3   19.30   21.50
  -3   3  -3   11.40   22.20
  -3   3  -3   17.50   20.30
  -3   3  -3   -5.30   17.90
  -3   3  -3   18.10   15.30
   3   3   3   25.10   20.50
   5  -3   3 1396.46   70.99
   5  -3   3 1361.96   59.29
  -5   3  -3 1439.56   69.29
   5   3   3 1242.68   57.19
  -5   3  -3 1435.56   72.49
  -5   3  -3 1358.96   72.89
  -5   3  -3 1415.26   61.69
   5   3   3 1276.17   64.29
   5   3   3 1395.46   66.09
   7  -3   3  875.01   62.89
   7  -3   3  819.22   52.29
  -7  -3  -3  856.91   32.40
   7  -3   3  867.41   60.09
  -7   3  -3  753.02   55.79
  -7   3  -3  881.81   60.99
  -7   3  -3  852.11   52.89
   7   3   3  826.22   43.10
   7   3   3  881.51   57.39
   9  -3   3   69.69   25.90
  -9  -3  -3   98.39   29.50
   9  -3   3   60.29   25.00
   9  -3   3   37.40   23.90
  -9  -3  -3   54.59   16.40
   9   3   3   73.09   17.50
   9   3   3   34.60   16.90
  -9   3  -3   85.79   28.30
  -9   3  -3   75.49   28.10
   9   3   3   82.89   27.70
  -9   3  -3   74.49   23.90
  11  -3   3   50.09   25.10
 -11  -3  -3  124.99   23.10
  11  -3   3  125.99   35.70
 -11  -3  -3  125.59   34.50
  11  -3   3  125.99   35.30
 -11   3  -3  162.48   34.80
  11   3   3  141.99   34.70
  11   3   3  141.29   25.50
  11   3   3  161.08   26.60
 -11   3  -3   93.79   28.40
  13  -3   3  576.34   55.79
 -13  -3  -3  604.24   42.60
  13  -3   3  579.24   56.59
 -13  -3  -3  618.94   54.49
  13  -3   3  537.85   60.59
 -13   3  -3  564.34   57.69
  13   3   3  461.35   40.00
  13   3   3  492.15   53.19
 -13   3  -3  628.24   50.59
 -13   3  -3  544.05   54.39
  13   3   3  555.84   41.00
 -13   3  -3  540.75   56.39
  15  -3   3   67.19   30.80
 -15  -3  -3  142.29   30.10
 -15  -3  -3  148.09   38.70
  15  -3   3  132.09   40.40
  15  -3   3  144.79   35.80
 -15   3  -3   87.99   31.30
 -15   3  -3   97.79   28.70
  15   3   3  128.29   29.10
 -15   3  -3  123.99   34.60
  15   3   3  149.39   39.30
 -15   3  -3  137.79   37.10
  15   3   3  158.18   28.20
 -15   3  -3  115.69   44.90
 -17  -3  -3   -2.90   19.60
  17  -3   3   -5.40   21.10
  17  -3   3   29.00   31.90
 -17  -3  -3    3.00   18.00
  17  -3   3   22.10   28.00
 -17   3  -3  -17.50   23.70
  17   3   3  -14.00   14.90
  17   3   3   17.30   20.60
 -17   3  -3   -9.90   21.10
 -17   3  -3   -3.20   21.60
 -17   3  -3   10.80   23.70
  17   3   3   10.70   27.50
  19  -3   3  231.08   46.90
  19  -3   3  158.88   39.10
 -19  -3  -3  158.88   42.20
  19  -3   3  131.19   43.60
 -19  -3  -3  262.47   45.40
 -19   3  -3  153.48   41.50
 -19   3  -3  119.39   40.50
  19   3   3  214.38   37.40
  19   3   3  195.08   48.10
 -19   3  -3   86.29   38.80
 -19   3  -3  128.19   39.70
  19   3   3  181.88   38.20
  21  -3   3  134.79   41.00
  21  -3   3    8.40   33.20
 -21  -3  -3   70.99   33.50
  21  -3   3   95.09   43.90
 -21  -3  -3   41.00   28.50
 -21   3  -3   49.10   30.50
 -21   3  -3   78.49   35.50
  21   3   3   68.89   39.40
  21   3   3   92.89   32.20
 -21   3  -3   -7.80   28.80
  21   3   3   55.69   28.20
 -23  -3  -3    3.50   26.90
 -23  -3  -3   -1.10   19.70
  23  -3   3   -6.30   25.30
  23  -3   3   -6.40   30.50
  23  -3   3   27.70   29.50
 -23   3  -3   -8.30   24.10
  23   3   3   16.50   31.90
 -23   3  -3   15.00   26.70
 -23   3  -3   13.20   29.10
  23   3   3    8.30   28.90
  23   3   3   -6.20   20.80
  23   3   3   18.10   25.10
  25  -3   3   10.70   33.00
 -25  -3  -3  -10.60   19.60
 -25  -3  -3   46.80   34.00
  25  -3   3   17.00   32.30
  25  -3   3   -7.50   27.60
  25   3   3   -2.10   32.00
 -25   3  -3   35.60   31.40
  25   3   3   47.80   30.70
  25   3   3  -22.20   31.70
  25   3   3   14.80   25.70
 -25   3  -3  -17.50   25.70
  27  -3   3  122.19   47.80
 -27  -3  -3  104.59   44.40
  27  -3   3  105.39   41.00
  27  -3   3   59.79   42.70
 -27  -3  -3   80.89   52.49
 -27   3  -3  181.08   53.19
  27   3   3  105.99   38.30
 -27   3  -3   86.39   45.70
  27   3   3   27.50   37.40
 -27   3  -3  110.99   46.50
 -27   3  -3   32.60   44.20
  27   3   3  145.79   41.50
  27   3   3   96.49   39.20
  29  -3   3  -35.20   23.60
 -29  -3  -3    8.80   28.80
 -29  -3  -3   76.79   36.40
  29  -3   3   27.90   33.60
  29  -3   3  -37.80   31.40
  29   3   3   52.79   38.00
 -29   3  -3   61.29   38.10
 -29   3  -3   40.00   38.30
 -29   3  -3   23.00   33.00
  29   3   3   57.59   34.50
  29   3   3   77.09   44.80
  29   3   3   51.29   35.30
 -29   3  -3   40.10   38.60
  31  -3   3   24.00   34.60
  31  -3   3  -21.10   32.10
 -31  -3  -3   62.19   40.50
 -31  -3  -3   39.20   31.40
  31   3   3   63.89   33.40
 -31   3  -3  -20.20   33.80
 -31   3  -3   25.60   38.80
 -31   3  -3   21.50   37.40
  31   3   3   32.30   42.30
 -31   3  -3   65.49   61.19
  31   3   3   20.30   30.50
  31   3   3   56.69   35.70
 -33  -3  -3  -46.70   29.90
  33  -3   3  -29.90   37.30
 -33  -3  -3   52.09   32.30
  33  -3   3   22.00   37.60
  33  -3   3   14.50   35.50
 -33   3  -3   24.30   35.50
  33   3   3  -65.89   25.40
  33   3   3   -2.00   27.10
  33   3   3  -29.50   29.20
 -33   3  -3  -20.00   29.80
 -33   3  -3  -49.00   36.80
  36  -4  -3   47.60   52.79
  36  -4  -3   29.20   39.30
 -36  -4   3   88.29   41.50
  36  -4  -3  176.48   70.59
  36  -4  -3  158.28   64.39
 -36   4   3  104.69   48.20
  36   4  -3   88.69   38.70
  36   4  -3   71.69   36.50
 -36   4   3   42.00   36.50
 -36   4   3   97.39   44.40
  36   4  -3   13.20   31.20
 -34  -4   3   42.60   34.30
  34  -4  -3  100.59   44.90
  34  -4  -3   22.20   33.60
  34  -4  -3   61.19   40.90
 -34  -4   3   81.69   34.30
  34  -4  -3  131.29   54.29
  34   4  -3   13.20   35.70
  34   4  -3  121.39   39.00
 -34   4   3  -21.10   36.60
  34   4  -3   20.80   27.00
 -34   4   3   79.19   43.60
 -34   4   3   29.50   43.70
 -32  -4   3  204.08   58.49
  32  -4  -3  216.28   64.09
  32  -4  -3  164.28   51.29
  32  -4  -3  262.07   61.19
  32  -4  -3  152.18   48.60
 -32  -4   3  170.28   43.50
  32   4  -3  231.08   45.40
 -32   4   3   86.29   45.60
 -32   4   3   72.29   50.99
 -32   4   3  225.78   57.59
  32   4  -3  246.58   45.50
  32   4  -3  185.38   46.20
 -32   4   3  216.08   51.79
  30  -4  -3  362.26   58.79
  30  -4  -3  382.06   70.89
  30  -4  -3  387.56   73.69
 -30  -4   3  570.04   70.59
  30  -4  -3  379.56   71.59
  30   4  -3  548.05   64.39
  30   4  -3  492.55   60.79
 -30   4   3  399.16   71.89
 -30   4   3  457.45   79.29
  30   4  -3  355.26   59.19
 -30   4   3  377.46   78.89
  30   4  -3  439.56   50.69
  28  -4  -3  261.47   59.29
  28  -4  -3  307.57   53.29
 -28  -4   3  407.16   61.29
  28  -4  -3  320.57   62.39
  28  -4  -3  278.97   64.39
 -28  -4   3  358.16   53.59
 -28   4   3  274.77   56.89
  28   4  -3  292.77   53.79
 -28   4   3  281.07   57.89
  28   4  -3  391.06   46.30
 -28   4   3  370.16   65.59
  28   4  -3  308.87   54.39
 -26  -4   3  984.90   74.29
  26  -4  -3 1100.29   99.09
  26  -4  -3 1149.98   85.69
 -26  -4   3 1050.19   71.59
  26  -4  -3  943.31   87.69
  26  -4  -3 1081.59   95.59
 -26   4   3 1058.79   87.39
 -26   4   3 1001.30   87.19
  26   4  -3 1000.90   59.09
  26   4  -3 1035.30   77.29
 -26   4   3  965.00   87.59
  26   4  -3 1047.70   75.59
  24  -4  -3  110.59   41.80
  24  -4  -3  179.28   49.70
 -24  -4   3  161.08   36.40
  24  -4  -3  188.78   46.20
  24  -4  -3   97.39   37.20
 -24  -4   3  210.88   44.10
 -24   4   3   97.09   39.60
 -24   4   3  129.99   39.20
  24   4  -3  160.58   40.40
  24   4  -3  210.98   43.70
  24   4  -3  191.58   31.20
  22  -4  -3  249.88   52.49
  22  -4  -3  315.37   56.79
  22  -4  -3  266.37   48.80
  22  -4  -3  149.09   47.50
 -22  -4   3  294.07   46.40
 -22   4   3  244.68   49.40
 -22   4   3  250.97   49.20
 -22   4   3  261.17   51.09
  22   4  -3  300.67   47.40
  22   4  -3  226.58   43.40
  20  -4  -3   -3.40   23.30
  20  -4  -3   12.60   25.20
 -20  -4   3   48.40   24.80
  20  -4  -3   17.70   27.70
  20  -4  -3  -14.90   25.80
 -20   4   3   63.69   33.50
 -20   4   3   24.50   24.20
  20   4  -3   12.50   22.50
  20   4  -3   41.30   22.10
 -20   4   3   17.20   28.40
 -20   4   3   20.60   24.90
  18  -4  -3  276.47   54.59
  18  -4  -3  172.18   41.10
  18  -4  -3  180.38   40.60
  18  -4  -3  221.28   45.30
  18   4  -3  246.58   40.50
 -18   4   3  177.88   38.80
  18   4  -3  252.17   39.60
 -18   4   3  240.48   42.40
 -18   4   3  129.69   44.30
 -18   4   3  167.78   39.90
  16  -4  -3   16.20   23.30
  16  -4  -3   18.40   24.10
  16  -4  -3  -15.60   19.00
  16  -4  -3   25.10   23.60
 -16   4   3   20.90   23.40
  16   4  -3   -9.30   13.60
 -16   4   3   30.60   25.60
 -16   4   3   25.30   25.00
  16   4  -3    1.80   18.30
  16   4  -3    7.30   15.20
 -16   4   3    3.70   24.60
  14  -4  -3  111.89   32.00
  14  -4  -3  147.29   40.50
  14  -4  -3  106.29   33.50
  14  -4  -3  113.19   33.40
  14   4  -3  109.59   24.30
 -14   4   3   59.39   28.50
 -14   4   3  110.49   32.50
 -14   4   3   94.89   30.20
  14   4  -3  185.18   32.10
 -14   4   3   65.09   30.50
  14   4  -3  123.19   26.10
 -14   4   3  178.98   33.20
  12  -4  -3  322.07   39.50
  12  -4  -3  376.56   49.99
  12  -4  -3  349.07   54.79
  12  -4  -3  344.57   50.19
 -12   4   3  378.06   53.99
 -12   4   3  327.97   43.10
 -12   4   3  285.77   47.70
  12   4  -3  417.56   37.60
  12   4  -3  362.66   39.30
  12   4  -3  362.06   32.20
  12   4  -3  353.36   36.10
 -12   4   3  413.76   42.30
 -12   4   3  405.36   47.60
  10  -4  -3  235.58   38.70
  10  -4  -3  199.08   41.80
  10  -4  -3  237.28   37.10
  10   4  -3  229.28   32.90
 -10   4   3  239.58   37.90
  10   4  -3  202.58   29.40
  10   4  -3  185.68   35.00
 -10   4   3  174.38   36.80
 -10   4   3  148.79   29.80
 -10   4   3  169.78   39.60
 -10   4   3  167.88   36.50
  10   4  -3  220.98   32.40
   8  -4  -3 1180.68   55.19
   8  -4  -3 1191.98   73.89
  -8   4   3 1216.68   54.79
  -8   4   3 1113.69   63.49
  -8   4   3 1279.77   66.19
   8   4  -3 1175.78   63.89
   8   4  -3 1133.69   53.79
  -8   4   3 1213.98   71.89
   8   4  -3 1234.18   56.99
   8   4  -3 1100.09   49.40
  -8   4   3 1180.68   76.19
  -6  -4   3 1809.72   65.29
   6  -4  -3 1771.92   85.79
  -6   4   3 1795.72   73.49
  -6   4   3 1691.53   87.19
   6   4  -3 1875.21   70.09
   6   4  -3 1802.12   77.79
  -6   4   3 1698.93   73.89
  -6   4   3 1786.22   56.89
  -6   4   3 1777.82   84.69
  -4  -4   3  328.07   35.30
   4  -4  -3  388.56   45.80
  -4   4   3  331.37   45.20
  -4   4   3  362.26   25.10
  -4   4   3  344.17   36.90
  -4   4   3  425.96   48.40
   4   4  -3  330.17   41.10
   4   4  -3  350.26   38.00
  -4   4   3  369.26   38.00
   2  -4  -3 3445.66   78.49
  -2  -4   3 3551.34   97.49
   2  -4  -3 3339.27  108.99
   2   4  -3 3336.47   98.49
  -2   4   3 3615.74   98.39
  -2   4   3 3371.06  111.59
   2   4  -3 3496.95   78.49
  -2   4   3 3397.56   90.59
  -2   4   3 3494.55  116.69
   2   4  -3 3237.58  105.59
   0  -4  -3  140.09   21.10
   0  -4   3  120.59   33.20
   0  -4  -3  106.59   26.70
   0  -4   3  115.99   28.30
   0   4   3  112.79   30.50
   0   4  -3   77.99   24.70
   0   4  -3   56.69   23.60
   0   4   3   76.79   22.60
   0   4   3   87.79   26.90
   0   4  -3  110.69   22.50
   2  -4   3  477.15   50.19
   2  -4   3  365.16   43.40
   2   4   3  401.96   44.70
   2   4   3  457.55   36.10
  -2   4  -3  400.76   41.30
  -2   4  -3  475.55   46.90
  -2   4  -3  453.45   37.00
   2   4   3  408.96   45.90
  -2   4  -3  411.26   46.70
   4  -4   3  264.57   31.70
   4  -4   3  249.58   42.50
   4  -4   3  320.27   48.60
  -4   4  -3  210.78   33.00
  -4   4  -3  239.18   39.10
   4   4   3  290.37   41.20
  -4   4  -3  279.77   46.70
   4   4   3  246.18   29.50
   4   4   3  285.17   42.80
  -4   4  -3  301.67   41.80
   6  -4   3  157.98   30.50
   6  -4   3   92.19   31.30
   6  -4   3   96.49   31.40
  -6   4  -3   96.79   27.70
   6   4   3  118.29   22.70
  -6   4  -3   84.79   31.50
  -6   4  -3  121.89   27.10
  -6   4  -3  103.39   28.70
   6   4   3   90.19   27.50
  -6   4  -3  104.39   33.80
   6   4   3  105.29   30.40
   8  -4   3   62.69   24.60
   8  -4   3   46.00   26.20
   8  -4   3   35.00   28.20
  -8   4  -3   60.59   25.20
   8   4   3   37.40   24.00
  -8   4  -3   22.80   21.00
   8   4   3   88.39   25.60
  -8   4  -3   58.09   29.50
  -8   4  -3   23.80   20.40
  -8   4  -3   -2.30   18.90
   8   4   3   47.80   18.80
  10  -4   3   85.29   29.70
  10  -4   3   71.39   32.90
  10  -4   3   93.49   34.30
 -10  -4  -3   79.59   16.20
  10   4   3   82.49   21.10
  10   4   3   33.10   25.60
 -10   4  -3   47.10   26.60
 -10   4  -3   70.99   29.00
 -10   4  -3   40.70   24.30
 -10   4  -3   47.50   23.00
  10   4   3   78.09   27.00
  12  -4   3   52.79   30.80
  12  -4   3   21.40   25.60
  12  -4   3   27.00   26.00
 -12  -4  -3   36.10   16.50
 -12   4  -3   -9.20   19.90
 -12   4  -3   54.79   28.40
  12   4   3   31.80   23.80
  12   4   3   22.40   22.40
  12   4   3   47.10   17.30
  12   4   3   36.00   18.10
 -12   4  -3   46.40   30.10
  14  -4   3  442.96   57.49
  14  -4   3  457.15   66.89
 -14  -4  -3  514.85   71.29
  14  -4   3  490.55   59.39
  14   4   3  494.65   41.30
 -14   4  -3  431.16   63.99
  14   4   3  452.15   60.09
 -14   4  -3  554.94   62.69
 -14   4  -3  510.35   59.49
  14   4   3  438.06   38.30
 -16  -4  -3  109.39   27.30
  16  -4   3   57.39   33.00
 -16  -4  -3  179.78   43.00
  16  -4   3  187.88   46.40
  16  -4   3   89.19   39.50
  16   4   3   99.99   27.00
  16   4   3  152.88   43.60
 -16   4  -3  147.99   44.10
 -16   4  -3  106.99   38.20
  16   4   3  172.78   31.60
 -16   4  -3  124.89   40.00
 -18  -4  -3  544.85   63.09
 -18  -4  -3  526.15   47.60
  18  -4   3  537.75   74.79
  18  -4   3  496.95   87.79
 -18   4  -3  478.25   68.39
  18   4   3  599.54   51.69
 -18   4  -3  587.44   70.19
  18   4   3  556.94   49.50
  18   4   3  562.34   65.99
 -18   4  -3  406.16   59.89
 -18   4  -3  420.26   73.39
  20  -4   3  304.57   57.79
  20  -4   3  337.27   59.79
  20  -4   3  320.77   66.69
 -20  -4  -3  390.06   62.59
 -20  -4  -3  360.06   43.40
 -20   4  -3  287.27   61.69
 -20   4  -3  316.97   58.19
  20   4   3  230.28   52.49
  20   4   3  328.37   44.60
 -20   4  -3  318.47   59.59
  20   4   3  307.67   46.40
  22  -4   3 1226.08  105.49
 -22  -4  -3 1204.98   89.79
 -22  -4  -3 1179.28   72.59
  22  -4   3 1204.28   95.19
  22  -4   3 1284.17  100.19
  22   4   3 1176.38   92.79
 -22   4  -3 1135.29   97.39
  22   4   3 1207.48   78.09
  22   4   3 1235.58   75.39
 -22   4  -3 1220.08   96.49
  24  -4   3   20.70   35.30
 -24  -4  -3  -25.40   14.40
 -24  -4  -3  -48.10   21.40
  24  -4   3   41.40   34.50
  24  -4   3  -48.80   25.80
  24   4   3    1.30   25.10
 -24   4  -3   29.00   32.30
 -24   4  -3  -38.70   25.10
 -24   4  -3   16.00   32.40
  24   4   3   -6.50   20.30
  24   4   3   32.90   36.00
 -24   4  -3  -14.80   24.50
  26  -4   3  433.96   70.29
 -26  -4  -3  536.95   59.39
  26  -4   3  485.75   83.09
  26  -4   3  445.06   74.89
 -26   4  -3  432.46   70.19
 -26   4  -3  400.86   78.29
 -26   4  -3  551.74   83.19
  26   4   3  557.14   81.49
  26   4   3  465.65   65.49
  26   4   3  592.34   62.89
  26   4   3  592.14   74.09
 -26   4  -3  473.15   76.69
 -28  -4  -3   35.60   50.99
  28  -4   3   -7.10   35.30
  28  -4   3    5.80   31.40
 -28  -4  -3    7.50   32.40
  28  -4   3   43.00   37.50
  28   4   3   19.10   26.90
 -28   4  -3   73.89   41.70
  28   4   3   24.00   34.00
 -28   4  -3   60.19   39.70
 -28   4  -3   24.90   32.10
  28   4   3    7.60   35.40
  28   4   3  -10.50   25.90
 -28   4  -3    7.00   30.70
 -30  -4  -3   86.79   35.20
  30  -4   3   94.99   48.10
 -30  -4  -3   12.60   38.00
  30  -4   3   33.00   41.70
  30  -4   3   27.60   44.40
 -30   4  -3   29.60   34.10
  30   4   3   78.69   31.20
  30   4   3   29.80   30.30
  30   4   3   48.40   40.40
  30   4   3  121.99   49.70
 -30   4  -3  -39.80   57.69
 -30   4  -3  148.19   49.30
 -30   4  -3   62.99   47.20
  32  -4   3   88.69   44.80
  32  -4   3  -27.90   40.20
 -32  -4  -3  -64.79   24.00
 -32  -4  -3  106.49   48.60
  32  -4   3  -30.80   37.90
 -32   4  -3  -29.80   28.80
  32   4   3  -56.59   31.50
  32   4   3  -24.00   26.90
  32   4   3   -5.40   36.90
 -32   4  -3   98.09   41.40
 -32   4  -3  -52.49   31.90
  33  -5  -3  -56.49   31.70
  33  -5  -3  -30.00   31.90
 -33  -5   3   -4.50   27.40
  33  -5  -3   14.40   32.10
  33  -5  -3  -34.80   34.00
 -33   5   3   20.90   36.50
 -33   5   3 -126.39   64.29
  33   5  -3  -34.60   29.30
  33   5  -3   38.60   34.20
  33   5  -3   43.20   29.90
 -33   5   3   91.39   44.20
  33   5  -3   61.19   30.70
  31  -5  -3   57.59   36.60
  31  -5  -3   57.39   38.10
 -31  -5   3  -22.90   22.40
  31  -5  -3  -25.50   36.90
  31  -5  -3   40.40   36.60
 -31   5   3   18.60   50.89
 -31   5   3   62.09   33.90
  31   5  -3  -44.90   26.30
 -31   5   3   55.19   39.90
  31   5  -3    3.90   24.70
 -31   5   3   22.40   30.80
  31   5  -3   47.40   24.10
  29  -5  -3  -22.40   27.00
  29  -5  -3  -22.40   28.00
 -29  -5   3   36.80   26.10
  29  -5  -3   -2.40   28.00
  29  -5  -3  -22.50   25.20
 -29   5   3    2.40   33.00
 -29   5   3  -45.20   27.40
  29   5  -3   33.20   47.30
  29   5  -3   45.70   23.50
  29   5  -3   15.70   30.70
 -29   5   3   22.40   33.80
  27  -5  -3   79.49   38.10
  27  -5  -3  -43.10   26.30
  27  -5  -3  -39.90   17.80
  27  -5  -3   66.39   34.50
 -27   5   3   17.30   34.00
 -27   5   3   10.20   30.40
 -27   5   3  -14.30   31.10
  27   5  -3   -5.80   20.40
  27   5  -3   33.90   27.80
  27   5  -3   26.20   19.50
  25  -5  -3  109.59   44.20
  25  -5  -3   89.49   44.00
  25  -5  -3   83.99   42.40
 -25   5   3   58.89   35.70
  25   5  -3  141.49   26.80
 -25   5   3   73.49   40.60
  25   5  -3  104.89   37.50
  25   5  -3  121.39   33.50
  25   5  -3  168.08   38.90
  23  -5  -3    9.80   28.80
  23  -5  -3    9.80   30.40
  23  -5  -3    7.90   30.90
  23  -5  -3    6.70   28.50
 -23   5   3  -29.20   26.00
  23   5  -3   -2.90   20.60
  23   5  -3    5.30   22.00
 -23   5   3   19.30   26.90
  23   5  -3   26.70   21.70
  21  -5  -3  270.97   57.59
  21  -5  -3  397.66   63.89
  21  -5  -3  184.78   84.19
  21  -5  -3  282.57   53.99
 -21   5   3  341.97   60.69
 -21   5   3  341.07   56.19
 -21   5   3  375.76   62.89
 -21   5   3  272.07   62.49
  21   5  -3  324.47   47.90
  21   5  -3  439.06   58.79
  21   5  -3  334.47   40.70
  19  -5  -3   23.50   30.00
  19  -5  -3   24.30   28.70
  19  -5  -3    8.60   29.80
  19  -5  -3    4.40   25.30
  19   5  -3   12.10   25.10
  19   5  -3   10.50   19.30
 -19   5   3   27.40   34.20
 -19   5   3  -18.20   20.80
  19   5  -3   20.20   17.30
 -19   5   3    2.40   25.50
 -19   5   3    5.40   21.70
  17  -5  -3  924.31   77.59
  17  -5  -3  864.51  138.79
  17  -5  -3 1112.29   85.99
  17  -5  -3  842.92   71.59
 -17   5   3 1001.70   72.79
  17   5  -3  957.30   64.19
 -17   5   3  942.71   87.89
 -17   5   3  964.00   80.19
  17   5  -3 1012.70   56.59
  17   5  -3 1050.49   63.49
  17   5  -3  967.80   65.49
 -17   5   3 1073.99   82.99
  15  -5  -3  677.43   69.69
  15  -5  -3  504.95   60.39
  15  -5  -3  554.44   74.89
 -15   5   3  580.14   68.99
  15   5  -3  522.75   47.10
  15   5  -3  534.85   49.60
  15   5  -3  522.75   52.29
 -15   5   3  510.05   78.69
 -15   5   3  539.35   63.59
  15   5  -3  602.94   43.30
 -15   5   3  540.15   54.69
  13  -5  -3  653.43   68.49
  13  -5  -3  532.45   58.09
 -13   5   3  594.84   62.49
  13   5  -3  612.14   55.09
  13   5  -3  572.54   47.10
 -13   5   3  520.55   50.29
 -13   5   3  493.05   69.49
 -13   5   3  599.04   62.39
  13   5  -3  517.85   46.90
  13   5  -3  506.25   38.70
  11  -5  -3  507.95   62.99
  11   5  -3  557.64   38.10
 -11   5   3  683.83   71.69
  11   5  -3  556.74   47.40
  11   5  -3  557.94   46.90
  11   5  -3  508.25   51.39
 -11   5   3  528.65   56.39
 -11   5   3  617.84   49.60
 -11   5   3  549.35   60.69
   9  -5  -3  387.86   57.39
  -9   5   3  452.25   40.20
   9   5  -3  398.66   41.80
  -9   5   3  473.75   56.29
  -9   5   3  399.96   52.89
  -9   5   3  466.65   56.19
   9   5  -3  447.06   57.39
   9   5  -3  388.86   32.30
  -9   5   3  438.16   61.29
   9   5  -3  426.86   43.30
   7  -5  -3  327.47   51.59
  -7   5   3  315.17   31.70
  -7   5   3  315.87   50.89
   7   5  -3  372.36   46.40
   7   5  -3  303.47   48.50
   7   5  -3  305.67   29.90
  -7   5   3  348.67   57.59
  -7   5   3  325.17   46.40
  -7   5   3  326.07   44.40
  -5  -5   3   56.89   23.00
   5  -5  -3   33.60   26.70
  -5   5   3   47.60   23.60
  -5   5   3   56.29   24.40
   5   5  -3   44.70   26.80
   5   5  -3  119.69   30.60
  -5   5   3   29.50   26.70
  -5   5   3   57.09   27.10
   5   5  -3   81.59   19.10
  -5   5   3   72.79   17.20
   5   5  -3   32.10   16.30
  -3  -5   3   30.60   19.90
   3  -5  -3   10.90   19.10
   3   5  -3   17.90   14.70
  -3   5   3   65.39   29.60
  -3   5   3   25.30   24.20
   3   5  -3   16.40   25.40
  -3   5   3   70.69   24.90
  -3   5   3   23.60   19.90
   3   5  -3   29.90   16.10
   3   5  -3   18.60   19.40
  -1  -5   3  141.39   35.30
   1  -5  -3  134.59   37.10
   1   5  -3  119.79   37.50
   1   5  -3  138.49   35.00
   1   5  -3   92.09   22.70
  -1   5   3  106.09   33.10
   1   5  -3  111.09   25.10
  -1   5   3  109.59   27.10
  -1   5   3  104.39   33.20
   1   5  -3   82.39   24.60
  -1   5   3  109.09   30.70
   1  -5   3  105.49   31.00
   1  -5   3  104.69   34.40
  -1   5  -3   52.79   28.10
  -1   5  -3   86.29   31.20
   1   5   3  110.39   35.40
  -1   5  -3   85.39   25.40
   1   5   3   99.69   32.40
  -1   5  -3   93.39   27.60
   1   5   3   79.49   24.30
  -1   5  -3  115.09   26.10
   3  -5   3  705.73   64.39
   3  -5   3  734.73   61.19
  -3   5  -3  658.13   48.90
  -3   5  -3  725.03   54.59
   3   5   3  703.83   62.59
  -3   5  -3  803.22   66.09
   3   5   3  751.52   60.89
  -3   5  -3  743.13   64.69
   3   5   3  655.43   45.70
   3   5   3  759.32   64.19
  -3   5  -3  753.92   53.99
   5  -5   3   -5.50   21.50
   5  -5   3  -19.90   21.00
  -5   5  -3   -3.90   19.10
  -5   5  -3   -4.70   17.70
   5   5   3   31.50   24.60
  -5   5  -3    6.00   21.20
  -5   5  -3   23.10   23.10
   5   5   3    2.90   16.50
  -5   5  -3    3.80   18.00
   5   5   3  -23.50   14.50
   7  -5   3 1438.16   89.19
   7  -5   3 1633.24   96.29
   7  -5   3 1577.44   73.19
  -7   5  -3 1478.55  119.69
  -7   5  -3 1603.44   94.39
  -7   5  -3 1576.74   82.89
  -7   5  -3 1485.35   81.59
   7   5   3 1464.75   84.79
   7   5   3 1633.44   86.49
   7   5   3 1574.94   63.79
  -7   5  -3 1611.44   96.69
   9  -5   3  688.93   67.69
   9  -5   3  581.84   71.49
   9  -5   3  550.34   53.09
  -9   5  -3  586.74   58.49
   9   5   3  642.64   44.30
  -9   5  -3  685.13   62.79
   9   5   3  571.74   58.29
   9   5   3  581.34   59.19
  -9   5  -3  591.04   69.59
  11  -5   3  427.06   64.59
  11  -5   3  399.36   54.29
  11  -5   3  364.46   58.99
  11   5   3  400.16   38.70
  11   5   3  450.65   54.09
 -11   5  -3  404.16   57.19
 -11   5  -3  289.57   50.59
  11   5   3  427.16   60.79
 -11   5  -3  351.26   56.89
  13  -5   3  408.36   61.59
  13  -5   3  443.66   73.99
  13  -5   3  295.37   49.80
 -13   5  -3  313.67   54.89
  13   5   3  437.66   63.59
  13   5   3  398.16   39.90
 -13   5  -3  265.67   54.09
  13   5   3  351.16   52.39
 -13   5  -3  363.36   59.19
  15  -5   3   20.70   30.60
  15  -5   3   65.39   35.10
  15  -5   3    3.10   25.20
 -15   5  -3  -17.10   23.50
  15   5   3   45.50   22.00
 -15   5  -3   19.30   26.00
  15   5   3   35.00   26.20
  15   5   3   64.89   35.10
 -15   5  -3   20.80   30.20
  17  -5   3   35.90   30.70
  17  -5   3   11.70   29.80
  17  -5   3   66.09   36.50
 -17  -5  -3   69.09   19.30
  17   5   3   47.80   24.10
 -17   5  -3   49.80   32.90
  17   5   3   91.79   36.10
  17   5   3   43.10   29.10
 -17   5  -3   26.20   37.40
 -19  -5  -3   -3.60   15.80
  19  -5   3   24.20   33.40
  19  -5   3   19.60   33.40
  19  -5   3   14.70   31.80
  19   5   3  -18.10   19.70
 -19   5  -3    7.70   30.40
 -19   5  -3  -10.40   28.40
  19   5   3   14.00   25.10
 -19   5  -3   14.70   35.20
 -19   5  -3    5.60   29.60
  21  -5   3   19.60   33.10
 -21  -5  -3   -9.60   16.60
  21  -5   3  -11.70   27.30
  21  -5   3  -10.40   27.20
 -21   5  -3   11.20   28.20
 -21   5  -3   48.60   36.70
 -21   5  -3  -54.29   27.90
  21   5   3  -12.60   20.50
 -21   5  -3   20.50   30.40
  21   5   3   30.40   32.90
 -23  -5  -3   38.50   25.00
  23  -5   3   85.29   41.10
  23  -5   3    0.50   32.20
  23  -5   3   74.19   42.10
  23   5   3   66.39   41.70
  23   5   3   39.60   29.30
 -23   5  -3   84.89   45.70
 -23   5  -3   92.99   46.20
 -23   5  -3   56.69   35.50
 -23   5  -3   91.59   45.50
 -25  -5  -3   18.60   23.50
  25  -5   3   49.70   41.80
  25  -5   3   12.50   31.60
  25  -5   3   -9.90   29.90
 -25   5  -3   17.70   34.70
  25   5   3   24.90   27.40
 -25   5  -3   -4.10   27.20
  25   5   3   -0.70   31.30
 -25   5  -3    3.60   40.50
 -25   5  -3   -3.00   31.50
 -27  -5  -3  482.25   74.09
 -27  -5  -3  369.46   53.49
  27  -5   3  335.77   67.39
  27  -5   3  294.67   66.79
  27  -5   3  463.45   81.79
  27   5   3  293.27   60.89
 -27   5  -3  301.17   62.69
  27   5   3  372.76   55.49
 -27   5  -3  229.68   56.89
 -27   5  -3  319.07   65.69
 -27   5  -3  233.88   61.99
 -29  -5  -3  -25.40   30.40
 -29  -5  -3  -30.10   26.70
  29  -5   3   63.09   41.10
  29  -5   3   29.60   41.40
  29  -5   3   29.10   42.50
 -29   5  -3   19.30   36.90
  29   5   3   34.80   37.70
 -29   5  -3  -14.00   34.70
  29   5   3    6.70   32.80
 -29   5  -3  106.09   45.30
  30  -6  -3   11.00   41.60
  30  -6  -3  -28.30   30.00
  30  -6  -3  -24.70   26.70
  30   6  -3   21.90   22.20
  30   6  -3   24.20   25.10
  30   6  -3  -14.00   20.00
 -30   6   3  -46.60   32.10
 -30   6   3   11.50   39.90
  30   6  -3   -2.70   30.10
  30   6  -3   84.79   37.60
  28  -6  -3   30.60   40.80
  28  -6  -3  -35.80   31.50
  28  -6  -3   88.89   42.80
 -28   6   3  -14.30   31.30
 -28   6   3   -5.90   34.50
  28   6  -3   33.70   24.30
  28   6  -3   38.20   24.60
 -28   6   3   19.60   31.90
  28   6  -3   24.80   28.00
  28   6  -3  -14.40   21.40
  26  -6  -3  120.99   53.29
  26  -6  -3   83.79   41.50
  26  -6  -3   63.99   37.20
  26   6  -3   77.49   30.30
  26   6  -3  115.99   39.10
  26   6  -3  150.48   36.30
 -26   6   3  121.29   48.70
 -26   6   3  185.58   58.49
 -26   6   3  160.38   48.40
  24  -6  -3  122.89   43.50
  24  -6  -3  124.19   44.20
  24  -6  -3  231.18   60.19
  24   6  -3  247.98   42.30
  24   6  -3  213.08   44.10
 -24   6   3  177.28   53.89
  24   6  -3  186.38   41.10
  24   6  -3  149.19   40.20
 -24   6   3  237.68   58.29
 -24   6   3  184.48   49.90
  22  -6  -3   11.70   26.90
  22  -6  -3  -30.10   26.20
  22  -6  -3  -14.70   28.20
  22   6  -3   -0.90   18.50
  22   6  -3  -13.40   17.40
 -22   6   3  -10.80   24.90
  22   6  -3  -24.60   22.00
 -22   6   3   15.10   32.90
 -22   6   3   -5.60   23.90
  22   6  -3  -11.20   16.90
 -22   6   3   20.60   35.10
  20  -6  -3  359.96   69.99
  20  -6  -3  248.18   54.59
 -20   6   3  396.46   75.79
 -20   6   3  349.37   64.39
  20   6  -3  419.96   49.40
  20   6  -3  402.56   41.00
 -20   6   3  401.06   59.19
 -20   6   3  335.27   63.89
  20   6  -3  383.76   54.19
  20   6  -3  362.06   55.29
  18  -6  -3  179.88   47.40
  18  -6  -3  132.79   46.40
  18   6  -3  180.98   36.40
 -18   6   3  112.69   42.90
 -18   6   3   93.29   41.90
 -18   6   3  170.88   41.90
 -18   6   3  127.59   47.50
  18   6  -3  130.39   36.30
  18   6  -3  132.99   36.70
  18   6  -3  214.78   33.60
  16  -6  -3   97.79   38.00
  16   6  -3   39.50   30.40
  16   6  -3   71.99   28.10
 -16   6   3   82.69   28.80
 -16   6   3   22.50   29.50
  16   6  -3   28.60   23.70
  16   6  -3   27.10   17.00
 -16   6   3   74.19   46.50
  14  -6  -3  174.08   48.70
 -14   6   3  169.58   45.70
 -14   6   3  130.29   33.40
  14   6  -3  220.38   43.70
  14   6  -3  231.88   31.70
  14   6  -3  274.67   46.40
 -14   6   3   94.39   42.40
  12  -6  -3   76.19   35.60
  12   6  -3  116.49   22.90
  12   6  -3  150.98   46.40
 -12   6   3  102.39   35.30
  12   6  -3  126.59   34.20
 -12   6   3  131.29   40.70
 -12   6   3   66.19   28.30
  12   6  -3  114.99   31.50
 -12   6   3   98.59   41.20
  10  -6  -3   46.70   39.20
 -10   6   3  121.59   29.90
  10   6  -3   76.29   28.10
 -10   6   3  158.78   50.09
  10   6  -3   95.79   21.70
  10   6  -3   86.99   29.80
  10   6  -3   89.09   39.40
 -10   6   3   54.89   33.80
   8  -6  -3  317.97   55.39
  -8   6   3  303.77   58.49
   8   6  -3  397.06   73.39
   8   6  -3  327.37   49.80
  -8   6   3  290.67   34.70
   8   6  -3  372.76   53.69
  -8   6   3  348.07   50.79
   8   6  -3  308.47   30.10
   6  -6  -3   35.40   30.40
   6   6  -3   95.49   24.00
   6   6  -3   84.39   30.00
   6   6  -3  119.29   27.00
  -6   6   3   52.19   29.70
  -6   6   3   57.59   17.90
   6   6  -3   68.79   19.60
  -4  -6   3   26.60   23.90
   4  -6  -3  -16.00   17.60
   4   6  -3   38.30   25.30
   4   6  -3  -18.20   22.50
  -4   6   3   15.70   21.30
   4   6  -3  -17.50   11.50
  -4   6   3   20.60   28.80
   4   6  -3   12.10   17.70
  -4   6   3   15.40   23.10
   4   6  -3   -2.30   15.20
   2  -6  -3  174.28   44.80
  -2  -6   3  159.98   39.30
  -2   6   3  147.59   34.50
  -2   6   3  107.99   36.90
   2   6  -3  127.79   42.00
   2   6  -3  138.59   36.90
  -2   6   3  144.89   39.70
   2   6  -3  213.18   35.50
   2   6  -3  126.29   28.90
   2   6  -3  137.69   29.40
   0  -6   3    1.40   19.80
   0  -6  -3  -47.70   18.00
   0   6  -3   11.50   23.40
   0   6   3  -15.30   20.30
   0   6  -3   16.30   16.80
   0   6  -3  -11.80   16.70
   0   6   3   21.60   25.50
   0   6   3   29.60   24.30
   0   6  -3    3.40   18.80
   0   6  -3   13.60   21.10
   2  -6   3    8.90   25.10
   2   6   3   -1.60   23.60
   2   6   3   15.30   16.90
  -2   6  -3   22.10   25.10
  -2   6  -3   16.60   21.00
   2   6   3   16.20   24.40
   2   6   3   20.70   20.20
  -2   6  -3  -18.20   17.00
   2   6   3   10.30   23.80
  -2   6  -3    5.70   19.70
   4  -6   3    9.80   23.10
   4   6   3   32.00   24.40
  -4   6  -3   53.49   28.10
  -4   6  -3   38.50   29.00
   4   6   3    0.90   21.80
  -4   6  -3   23.00   23.80
   4   6   3    5.70   24.00
  -4   6  -3   19.90   21.70
   4   6   3   29.60   22.90
   6  -6   3  122.79   40.10
   6  -6   3  148.39   40.80
  -6   6  -3  111.79   37.10
   6   6   3  208.88   46.30
  -6   6  -3   82.49   35.70
   6   6   3   82.49   35.60
   6   6   3  144.39   40.40
   6   6   3  137.09   30.80
  -6   6  -3  107.69   33.80
  -6   6  -3  157.98   38.40
   8  -6   3  112.49   39.40
   8  -6   3   62.99   36.60
  -8   6  -3   84.29   35.50
   8   6   3  135.39   36.50
  -8   6  -3   41.20   26.60
   8   6   3  138.09   28.70
   8   6   3  127.29   38.20
  -8   6  -3  107.59   40.30
   8   6   3   85.09   35.50
  10  -6   3  404.66   52.89
  10  -6   3  381.06   66.19
  10   6   3  409.56   62.29
  10   6   3  501.15   44.10
 -10   6  -3  340.37   55.59
  10   6   3  493.25  109.39
 -10   6  -3  482.75   73.89
 -10   6  -3  477.55   65.59
  12  -6   3   27.80   28.00
  12  -6   3   18.40   30.80
  12  -6   3    4.20   27.70
  12   6   3   26.50   20.70
  12   6   3   -7.20   23.40
 -12   6  -3   80.79   38.40
  12   6   3   15.90   25.30
 -12   6  -3   -3.20   22.50
  14  -6   3   77.49   38.50
  14  -6   3  143.19   45.10
  14  -6   3  183.98   43.60
 -14   6  -3  125.29   45.80
  14   6   3  127.89   29.80
  14   6   3  211.28   45.00
  14   6   3  151.78   44.60
 -14   6  -3  150.18   41.50
  16  -6   3  185.48   52.89
  16  -6   3  289.67   65.39
  16  -6   3  237.38   50.99
  16   6   3  306.27   56.09
 -16   6  -3  275.07   61.59
 -16   6  -3  242.28   54.39
 -16   6  -3  327.37   61.19
  16   6   3  404.56   66.19
  16   6   3  324.87   42.90
  18  -6   3   26.40   27.40
  18  -6   3   29.60   35.30
  18  -6   3    5.50   33.40
 -18   6  -3   10.20   34.20
  18   6   3   58.99   25.20
  18   6   3  -19.70   25.50
  18   6   3   53.49   32.20
 -18   6  -3   21.50   34.50
 -18   6  -3   45.70   32.90
  20  -6   3   56.09   37.50
  20  -6   3  -15.30   29.80
  20  -6   3   41.60   43.40
  20   6   3   54.39   31.10
 -20   6  -3   16.10   46.90
  20   6   3   34.20   25.50
  20   6   3    3.00   23.60
 -20   6  -3   -6.60   32.50
 -20   6  -3   81.89   35.90
 -20   6  -3   28.50   32.80
  22  -6   3   59.29   41.40
  22  -6   3   61.89   44.50
  22  -6   3   38.20   38.40
 -22   6  -3   84.99   44.00
  22   6   3   57.99   30.20
  22   6   3    3.20   24.80
 -22   6  -3   19.90   35.90
 -22   6  -3   59.69   52.19
  22   6   3   45.60   37.60
 -22   6  -3   69.49   37.70
  24  -6   3   31.10   40.80
  24  -6   3    6.50   35.10
  24  -6   3  158.68   54.39
  24   6   3  169.68   40.80
  24   6   3  169.28   38.50
  24   6   3   75.49   39.00
 -24   6  -3    8.00   50.79
 -24   6  -3   93.49   39.10
 -24   6  -3   77.29   43.60
 -24   6  -3  143.29   53.29
  26  -6   3  -32.30   28.10
  26  -6   3  -17.70   32.50
  26  -6   3   33.20   44.00
 -26   6  -3    7.40   39.40
  26   6   3   12.80   27.80
 -26   6  -3  -14.70   35.70
  26   6   3  -23.50   22.50
  26   6   3   67.89   41.20
  25  -7  -3  226.68   56.79
  25  -7  -3  333.47   69.69
 -25   7   3  301.07   61.89
  25   7  -3  295.47   48.40
  25   7  -3  341.87   39.90
 -25   7   3  333.57   70.49
 -25   7   3  232.48   60.89
  25   7  -3  257.67   50.89
  25   7  -3  299.67   51.69
  23  -7  -3   61.09   40.90
  23  -7  -3   70.89   48.40
  23   7  -3   76.59   31.60
  23   7  -3  130.39   26.70
 -23   7   3   25.20   41.60
 -23   7   3  108.39   44.40
  23   7  -3  128.39   41.50
  23   7  -3   54.29   31.80
 -23   7   3   -5.00   31.50
  21  -7  -3  203.58   60.09
  21   7  -3  274.47   47.70
  21   7  -3  296.57   56.89
 -21   7   3  216.18   57.69
  21   7  -3  255.47   30.90
 -21   7   3  217.88   63.19
 -21   7   3  343.77   57.89
  21   7  -3  247.98   48.00
 -21   7   3  254.27   63.69
  19  -7  -3  152.98   49.30
  19   7  -3  182.48   43.20
  19   7  -3  157.78   43.80
 -19   7   3  118.69   59.79
 -19   7   3   74.39   51.09
  19   7  -3  177.58   43.90
 -19   7   3  173.18   43.90
 -19   7   3   83.69   39.70
  17  -7  -3    3.10   25.20
  17   7  -3   51.69   28.80
  17   7  -3   58.29   28.60
 -17   7   3   53.29   29.70
 -17   7   3    7.10   31.80
  17   7  -3    7.90   24.50
 -17   7   3   55.59   32.40
 -17   7   3   41.30   43.80
  15  -7  -3   63.49   35.80
 -15   7   3   15.10   25.10
 -15   7   3   43.60   33.30
 -15   7   3   13.70   28.30
  15   7  -3  -24.10   19.40
  15   7  -3   42.30   25.00
 -15   7   3   25.00   31.50
  15   7  -3   33.20   28.90
  13  -7  -3   39.80   30.00
 -13   7   3   24.10   36.80
  13   7  -3  119.69   39.50
  13   7  -3   84.69   31.90
 -13   7   3   51.69   34.60
 -13   7   3   45.70   26.60
 -13   7   3  125.39   47.60
  13   7  -3   82.69   30.00
  11  -7  -3   74.09   38.30
 -11   7   3   49.40   35.40
  11   7  -3  109.99   35.10
 -11   7   3   94.49   27.80
 -11   7   3   92.69   42.60
  11   7  -3  100.09   33.40
  11   7  -3   82.59   37.90
   9  -7  -3  342.77   56.99
   9   7  -3  478.05   41.10
  -9   7   3  546.25   82.89
   9   7  -3  426.46   52.79
  -9   7   3  390.36   39.10
   9   7  -3  445.56   68.59
  -9   7   3  452.75   63.09
   9   7  -3  429.06   59.99
   7  -7  -3   35.10   29.90
  -7   7   3   11.70   13.50
   7   7  -3   26.60   27.40
  -7   7   3   46.50   29.40
   7   7  -3   -1.60   20.20
  -7   7   3    7.80   28.50
   7   7  -3  -26.70   13.70
   7   7  -3   -3.60   14.50
   7   7  -3   14.90   21.80
   5  -7  -3 1630.64  105.29
  -5   7   3 1633.34   91.39
  -5   7   3 1578.54  109.89
   5   7  -3 1466.15   91.69
   5   7  -3 1406.16   54.59
   5   7  -3 1468.75   71.19
   5   7  -3 1576.34  102.49
  -3  -7   3  332.57   53.09
   3  -7  -3  256.47   52.09
  -3   7   3  240.48   44.50
   3   7  -3  203.28   51.59
  -3   7   3  228.28   53.69
   3   7  -3  175.38   43.80
  -3   7   3  197.48   46.70
   3   7  -3  253.17   40.40
   3   7  -3  264.67   36.10
   1  -7  -3  631.74   68.99
  -1  -7   3  634.44   62.59
  -1   7   3  739.33   63.59
  -1   7   3  571.24   70.09
  -1   7   3  584.84   70.89
   1   7  -3  627.54   69.59
   1   7  -3  637.54   55.99
   1   7  -3  721.63   76.69
   1   7  -3  706.93   50.89
   1  -7   3  602.74   62.49
   1   7   3  786.32   75.19
   1   7   3  830.82   78.59
  -1   7  -3  795.22   63.99
   1   7   3  713.13   60.49
  -1   7  -3  727.73   85.69
  -1   7  -3  686.53   75.99
  -1   7  -3  797.32   56.49
   1   7   3  715.03   76.19
   3  -7   3   47.20   28.10
  -3   7  -3  -24.30   20.40
   3   7   3   22.10   29.30
   3   7   3    6.80   22.20
  -3   7  -3   -5.80   20.40
   3   7   3   31.30   26.70
  -3   7  -3  -12.90   21.10
  -3   7  -3   37.20   28.20
   3   7   3   12.90   31.20
   5  -7   3   64.99   34.00
   5   7   3   86.29   28.70
  -5   7  -3   51.19   32.30
   5   7   3   37.30   28.50
  -5   7  -3   57.39   28.00
   5   7   3   65.89   35.70
   5   7   3   91.89   37.90
  -5   7  -3   65.89   36.10
  -5   7  -3   77.89   33.90
   7  -7   3   17.10   24.40
  -7   7  -3    4.20   25.10
  -7   7  -3   33.50   29.40
   7   7   3   28.80   30.00
  -7   7  -3   32.20   25.40
  -7   7  -3   13.00   21.10
   7   7   3   -3.70   25.80
   7   7   3   34.30   28.60
   7   7   3   19.50   20.20
   9  -7   3  130.09   41.20
  -9   7  -3   72.39   38.10
   9   7   3   57.19   36.40
   9   7   3  112.19   29.60
  -9   7  -3   72.09   33.50
  -9   7  -3   49.10   34.40
  -9   7  -3  116.29   43.60
   9   7   3  165.68   45.80
   9   7   3   62.29   31.50
  11  -7   3  281.67   62.69
  11  -7   3  245.18   58.49
  11   7   3  266.97   38.50
  11   7   3  291.57   58.29
  11   7   3  273.17   53.29
 -11   7  -3  318.17   52.79
 -11   7  -3  251.57   52.49
 -11   7  -3  124.79   38.60
  11   7   3  283.37   56.69
  13  -7   3   38.80   32.30
  13  -7   3  -21.70   28.50
  13   7   3    7.40   22.20
 -13   7  -3   11.40   24.90
  13   7   3   15.70   27.90
  13   7   3   11.40   28.90
  13   7   3   20.10   21.40
 -13   7  -3   23.20   29.80
 -13   7  -3   21.70   29.40
  15  -7   3  216.08   48.60
  15  -7   3  239.98   59.69
  15  -7   3  178.88   57.19
  15   7   3  225.48   53.19
 -15   7  -3  324.47   62.39
 -15   7  -3  203.08   49.40
  15   7   3  297.67   40.50
  15   7   3  304.77   64.29
  15   7   3  305.37   60.89
 -15   7  -3  292.47   60.49
  17  -7   3  -24.80   25.40
  17  -7   3  -37.20   22.80
  17  -7   3    1.20   40.10
  17   7   3   40.80   29.30
 -17   7  -3   42.20   37.30
 -17   7  -3   62.59   34.80
  17   7   3   -4.30   27.20
 -17   7  -3  -53.29   22.70
  17   7   3  -42.30   18.50
  19  -7   3  217.98   56.59
  19  -7   3  247.18   59.09
  19  -7   3  262.37   80.39
  19   7   3  295.07   61.09
 -19   7  -3  159.18   51.99
 -19   7  -3  231.78   51.39
  19   7   3  186.58   48.90
  19   7   3  188.68   37.20
 -19   7  -3  161.88   51.69
  21  -7   3  148.09   47.70
  21  -7   3   98.79   45.60
  21  -7   3   81.89   42.80
  21   7   3   25.90   32.10
 -21   7  -3  104.19   50.79
  21   7   3   57.79   36.10
 -21   7  -3   -0.30   33.20
  21   7   3   82.29   34.50
  20  -8  -3  158.98   56.19
  20   8  -3  243.68   44.90
  20   8  -3  289.37   52.99
  20   8  -3  212.78   54.99
 -20   8   3  248.78   50.59
 -20   8   3  243.38   58.49
  18  -8  -3  263.07   59.09
  18   8  -3  325.37   58.29
  18   8  -3  386.26   61.49
 -18   8   3  244.28   64.79
 -18   8   3  495.75   73.69
  18   8  -3  373.16   56.19
 -18   8   3  479.25   79.69
  16  -8  -3  -29.00   33.60
 -16   8   3   79.59   50.19
  16   8  -3   -5.40   21.00
  16   8  -3  -56.09   18.90
 -16   8   3   14.50   22.20
 -16   8   3   42.10   42.60
  16   8  -3  -20.80   20.20
 -16   8   3    1.40   31.30
  14  -8  -3  290.57   64.49
 -14   8   3  343.67   66.59
  14   8  -3  488.05   72.99
  14   8  -3  542.65   71.49
 -14   8   3  442.16   53.89
 -14   8   3  367.86   73.09
 -14   8   3  456.25   72.29
  14   8  -3  500.55   68.29
  12  -8  -3    2.30   27.20
 -12   8   3  -57.19   23.10
  12   8  -3   76.89   34.70
 -12   8   3   23.80   31.60
  12   8  -3   -7.00   21.40
 -12   8   3   34.30   21.90
  12   8  -3    1.00   25.90
 -12   8   3  -38.20   33.10
  10  -8  -3  256.37   66.49
  10   8  -3   64.39   30.10
  10   8  -3  208.98   35.60
 -10   8   3  107.59   26.10
 -10   8   3  145.49   47.30
  10   8  -3  177.28   58.69
 -10   8   3   32.00   39.20
  10   8  -3  107.49   37.70
 -10   8   3  167.58   45.90
   8  -8  -3   32.20   39.30
   8   8  -3   69.69   32.60
  -8   8   3   88.49   37.80
   8   8  -3  112.39   29.50
   8   8  -3   42.40   28.70
  -8   8   3  -19.90   24.70
  -8   8   3   78.49   34.70
   8   8  -3   43.30   32.40
   6  -8  -3   -2.50   25.40
  -6   8   3  -10.50   23.70
  -6   8   3   23.10   27.50
  -6   8   3  -25.60   24.80
   6   8  -3   33.10   29.50
   6   8  -3  -11.10   23.80
   6   8  -3  -18.80   16.90
   6   8  -3   19.80   25.70
   4  -8  -3   23.70   26.20
   4   8  -3   -1.30   25.70
  -4   8   3   27.30   28.80
   4   8  -3   22.10   24.50
  -4   8   3   39.30   41.00
   4   8  -3   62.69   32.80
  -4   8   3   40.10   27.50
  -2  -8   3   53.29   28.60
  -2   8   3  116.69   36.00
  -2   8   3   81.69   39.70
   2   8  -3  115.89   46.50
   2   8  -3  110.19   37.70
   2   8  -3  121.29   34.70
   0  -8   3  139.89   40.30
   0   8  -3  106.79   27.90
   0   8   3  187.68   41.70
   0   8  -3   73.89   37.50
   0   8   3   39.10   57.39
   0   8  -3   46.20   35.10
   0   8  -3   84.49   32.90
   0   8   3   54.59   35.30
   0   8   3   72.99   40.30
   2  -8   3   62.49   30.10
  -2   8  -3   61.39   25.90
  -2   8  -3  155.48   87.29
   2   8   3   15.10   31.70
  -2   8  -3   26.50   32.90
   2   8   3   86.39   31.20
  -2   8  -3   48.00   31.70
   2   8   3  125.69   45.00
   4  -8   3  499.95   77.99
  -4   8  -3  438.76   48.10
  -4   8  -3  356.66   64.09
  -4   8  -3  389.16   60.39
   4   8   3  400.96   69.39
   4   8   3  420.56   55.39
  -4   8  -3  363.06   67.99
   4   8   3  445.06   68.39
   6  -8   3   85.19   40.60
   6   8   3  203.98   40.50
  -6   8  -3   92.59   44.10
   6   8   3  200.68   50.09
  -6   8  -3  158.38   46.30
   6   8   3  103.99   39.90
  -6   8  -3  171.98   37.80
   6   8   3   59.99   37.50
  -6   8  -3  187.68   49.60
   8  -8   3  196.88   45.40
  -8   8  -3  325.77   65.99
   8   8   3  225.98   52.79
  -8   8  -3  276.97   46.60
  -8   8  -3  274.17   56.29
  -8   8  -3  252.77   64.89
   8   8   3  340.47   65.09
   8   8   3  378.16   75.19
   8   8   3  312.07   46.40
  10  -8   3  634.24   93.29
  10   8   3  567.94   84.49
 -10   8  -3  615.34   62.69
  10   8   3  545.55   54.79
  10   8   3  396.46   68.69
 -10   8  -3  619.64   74.19
 -10   8  -3  647.54  104.59
  10   8   3  463.55   73.39
  12  -8   3   -0.30   34.60
  12   8   3   16.70   23.00
 -12   8  -3   49.70   29.60
  12   8   3  -33.40   25.90
 -12   8  -3   -0.90   40.20
 -12   8  -3   -4.80   31.60
  12   8   3    2.80   28.80
  12   8   3   35.00   29.20
  14  -8   3  308.87   78.39
 -14   8  -3  409.26   66.29
  14   8   3  497.85   84.29
 -14   8  -3  308.87   65.49
  14   8   3  423.06   65.89
  14   8   3  293.67   60.79
  14   8   3  458.25   53.59
  16  -8   3   29.00   38.30
  16   8   3   72.79   36.90
  16   8   3  -24.70   26.90
  16   8   3   15.60   26.10
 -16   8  -3   48.70   36.40
  16   8   3   82.49   44.30
 -16   8  -3   28.70   30.40
   5  -9  -3   85.49   49.70
   5   9  -3  188.98   48.20
  -5   9   3   74.29   38.00
   5   9  -3   28.30   28.30
   5   9  -3  187.28   37.70
  -5   9   3  108.49   40.20
  -3   9   3  -23.10   24.60
   3   9  -3    5.10   28.90
  -3   9   3   48.70   40.20
   3   9  -3    1.70   32.80
   3   9  -3    9.70   24.00
  -3   9   3    2.00   32.50
  -1   9   3    6.70   27.00
  -1   9   3   49.90   36.60
   1   9  -3   52.49   31.00
   1   9  -3   13.20   27.00
  -1   9   3   28.60   36.00
   1  -9   3  153.68   41.90
  -1   9  -3  156.98   47.50
   1   9   3  149.79   42.00
   1   9   3  124.89   38.40
  -1   9  -3  146.09   43.90
   1   9   3   65.59   61.39
 -40   0   4   15.30   27.30
 -40   0   4   15.10   38.00
  40   0  -4   -7.10   35.00
 -40   0   4   44.10   37.70
  40   0  -4  -17.60   31.80
  40   0  -4   35.40   29.00
 -38   0   4  243.78   45.60
 -38   0   4  134.89   34.70
  38   0  -4  196.48   41.00
 -38   0   4  244.78   60.29
  38   0  -4  280.57   61.89
 -38   0   4  217.78   57.99
  38   0  -4  162.18   53.59
  38   0  -4  171.08   55.29
 -36   0   4   16.30   25.20
  36   0  -4   -9.30   32.20
  36   0  -4  -34.20   20.60
  36   0  -4    9.20   31.60
 -36   0   4   35.30   33.00
  36   0  -4  -20.80   27.20
 -36   0   4  -22.80   19.50
  34   0  -4 1087.19   91.49
 -34   0   4 1164.98   70.09
  34   0  -4 1015.50   96.99
 -34   0   4  990.30   93.69
  34   0  -4 1190.98   99.09
  34   0  -4 1163.58   72.09
 -34   0   4 1192.78   75.29
 -34   0   4 1168.18   96.89
 -32   0   4 1174.28   97.89
 -32   0   4 1285.37   77.49
 -32   0   4 1121.69   67.69
  32   0  -4 1245.18   73.29
  32   0  -4 1365.76  105.99
  32   0  -4 1191.58   97.19
  32   0  -4 1229.18   90.59
 -32   0   4 1104.99   92.89
 -30   0   4  645.14   72.09
 -30   0   4  666.63   51.19
 -30   0   4  729.53   75.89
  30   0  -4  588.04   54.89
  30   0  -4  543.85   65.09
 -30   0   4  623.44   56.79
  30   0  -4  659.73   76.69
  30   0  -4  626.64   72.49
  28   0  -4 1492.55  101.89
 -28   0   4 1485.75   97.39
 -28   0   4 1551.04   77.49
  28   0  -4 1480.65   72.79
  28   0  -4 1507.25   89.49
  28   0  -4 1562.84   99.29
 -28   0   4 1529.85   99.19
 -28   0   4 1280.57   67.39
  26   0  -4   44.10   30.20
 -26   0   4   46.50   32.30
  26   0  -4   21.80   23.90
 -26   0   4   46.20   21.90
  26   0  -4   10.80   25.60
 -26   0   4   44.50   24.70
 -26   0   4   37.30   31.90
  26   0  -4   39.00   21.70
  24   0  -4 1175.58   82.49
  24   0  -4 1203.68   80.19
 -24   0   4 1276.57   83.89
 -24   0   4 1079.79   60.89
 -24   0   4 1215.68   61.19
  24   0  -4 1198.98   72.69
 -24   0   4 1035.80   75.09
  24   0  -4 1231.98   58.89
 -22   0   4    2.30   18.90
  22   0  -4   10.00   17.80
  22   0  -4    0.40   14.50
  22   0  -4  -11.30   18.40
 -22   0   4   14.50   25.30
 -22   0   4    0.90   15.70
 -22   0   4   18.10   16.70
  22   0  -4   16.00   20.30
 -20   0   4  384.86   47.70
 -20   0   4  453.55   38.90
 -20   0   4  462.15   50.59
  20   0  -4  509.75   51.89
  20   0  -4  480.95   46.00
  20   0  -4  432.86   40.10
  20   0  -4  482.65   36.30
 -20   0   4  414.06   37.40
  20   0  -4  450.85   50.09
 -18   0   4   38.40   25.80
  18   0  -4   43.70   21.70
 -18   0   4   52.39   21.60
  18   0  -4   44.90   24.50
  18   0  -4   52.39   25.60
 -18   0   4  107.09   39.60
 -18   0   4   49.50   19.20
  18   0  -4   64.19   21.30
  18   0  -4   55.19   17.80
 -18   0   4   57.99   20.40
 -16   0   4    3.80   17.00
 -16   0   4   31.90   24.90
  16   0  -4    6.50   18.10
  16   0  -4   11.90   15.40
 -16   0   4    0.50   15.50
 -16   0   4   18.80   21.80
  16   0  -4   36.10   23.40
  16   0  -4   10.10   19.80
  16   0  -4   20.70   14.50
 -16   0   4   -1.30   15.30
  14   0  -4  640.34   30.20
 -14   0   4  582.44   47.10
  14   0  -4  579.84   40.50
 -14   0   4  597.44   31.30
  14   0  -4  639.34   48.50
  14   0  -4  656.13   45.30
  14   0  -4  644.74   38.20
 -14   0   4  635.94   36.50
 -14   0   4  600.14   36.20
  12   0  -4  532.85   23.40
  12   0  -4  528.65   38.00
 -12   0   4  517.15   31.00
  12   0  -4  492.75   31.80
  12   0  -4  608.34   42.90
 -12   0   4  532.55   32.00
  12   0  -4  494.05   34.60
 -12   0   4  549.65   24.50
 -12   0   4  483.85   50.69
 -10   0   4 3375.06   63.89
 -10   0   4 3420.26   74.39
 -10   0   4 3358.96   82.59
  10   0  -4 3053.59   92.49
  10   0  -4 3374.86   66.09
  10   0  -4 3346.77   68.09
  10   0  -4 3283.47   70.49
 -10   0   4 3204.18   58.69
   8   0  -4 3860.01   66.29
  -8   0   4 3866.41   67.39
  -8   0   4 3929.81   63.29
   8   0  -4 3979.50   81.49
  -8   0   4 3793.52   79.79
   8   0  -4 4009.10   62.59
   8   0  -4 3864.31   65.29
  -8   0   4 3868.21   58.09
  -6   0   4 4937.11   80.99
   6   0  -4 4823.82   61.89
   6   0  -4 4854.81   68.89
   6   0  -4 4920.51   81.09
  -6   0   4 4832.42   62.89
   6   0  -4 5109.59   62.79
  -6   0   4 4697.83   57.59
  -6   0   4 4930.51   65.99
   4   0  -4 8673.73   75.29
   4   0  -4 8371.06   74.49
  -4   0   4 8493.45   76.39
  -4   0   4 8379.06   75.09
  -4   0   4 8442.96   74.19
   2   0  -4 6475.05   68.09
  -2   0   4 6467.55   75.09
  -2   0   4 6318.47   68.09
   2   0  -4 6327.37   73.89
   0   0  -4 5806.82   83.09
   0   0   4 5892.11   85.19
   0   0   4 5780.52   73.79
   0   0   4 5801.92   81.99
   0   0  -4 6033.80   73.29
  -2   0  -4   85.19   20.80
   2   0   4   81.89   17.50
   2   0   4  124.89   22.30
   2   0   4  101.29   24.50
  -2   0  -4  102.49   17.40
   4   0   4  970.50   46.90
   4   0   4  861.21   43.40
  -4   0  -4  961.70   47.40
   4   0   4  918.41   49.60
  -6   0  -4  357.76   38.30
   6   0   4  418.86   39.40
  -6   0  -4  336.87   35.00
   6   0   4  373.46   33.20
  -6   0  -4  373.96   30.50
   6   0   4  387.36   41.60
   8   0   4   -8.80   15.90
   8   0   4   11.80   19.60
  -8   0  -4   -2.90   15.30
  -8   0  -4   16.90   17.20
  -8   0  -4   43.40   23.00
   8   0   4   -4.20   21.10
  10   0   4 1815.12   71.19
 -10   0  -4 1920.71   79.59
 -10   0  -4 1830.92   83.09
  10   0   4 1928.51   77.79
  10   0   4 1952.10   82.29
 -10   0  -4 2042.70   67.79
  10   0   4 1869.01   86.59
  12   0   4  249.88   44.90
 -12   0  -4  190.38   36.30
 -12   0  -4  276.27   34.60
  12   0   4  231.38   39.30
 -12   0  -4  207.98   42.40
  12   0   4  195.18   32.90
  12   0   4  242.68   38.30
  14   0   4 1813.52   95.39
 -14   0  -4 1882.01   71.99
  14   0   4 1878.31   90.09
  14   0   4 1862.11   83.69
  14   0   4 1722.63   78.69
 -14   0  -4 1784.62   90.59
 -14   0  -4 1768.62   84.79
  16   0   4 1276.77   74.39
  16   0   4 1264.57   87.19
 -16   0  -4 1359.56   84.29
 -16   0  -4 1354.36   65.39
  16   0   4 1352.96   75.89
 -16   0  -4 1268.87   77.09
  16   0   4 1332.97   81.69
  18   0   4  296.17   55.49
  18   0   4  282.97   46.00
  18   0   4  357.36   49.99
 -18   0  -4  270.57   51.69
 -18   0  -4  428.56   58.39
 -18   0  -4  404.76   42.50
  18   0   4  257.77   45.40
 -20   0  -4 1698.83   87.99
 -20   0  -4 1507.05  115.89
  20   0   4 1757.62  103.19
 -20   0  -4 1587.74   99.99
  20   0   4 1735.53   92.29
 -20   0  -4 1648.34   97.19
  20   0   4 1674.63   92.59
 -22   0  -4    2.40   24.60
  22   0   4   32.60   28.40
  22   0   4   -4.00   28.00
  22   0   4   -5.60   32.40
 -22   0  -4   29.60   28.20
 -22   0  -4    5.40   18.10
  24   0   4  617.44   67.69
 -24   0  -4  585.54   72.59
  24   0   4  743.13   76.99
 -24   0  -4  619.64   97.49
  24   0   4  737.13   81.09
 -24   0  -4  602.04   55.89
 -24   0  -4  597.84   64.29
  26   0   4  -32.30   28.20
 -26   0  -4  -23.70   33.00
  26   0   4  -21.90   26.80
 -26   0  -4   11.00   27.90
  26   0   4   15.90   29.00
  28   0   4  580.34   80.49
 -28   0  -4  507.15   77.79
  28   0   4  543.95   65.99
 -28   0  -4  623.54   67.79
 -28   0  -4  493.05   77.99
  28   0   4  444.06   75.29
  30   0   4   35.00   38.20
  30   0   4   56.99   31.00
 -30   0  -4   47.70   41.10
 -30   0  -4   38.10   34.30
 -30   0  -4   68.09   38.90
  30   0   4   99.19   43.40
 -32   0  -4   57.99   37.30
 -32   0  -4   27.70   33.80
  32   0   4   62.69   36.50
  32   0   4   61.59   41.10
 -32   0  -4   73.39   40.70
 -34   0  -4   98.29   46.60
  34   0   4   91.49   37.60
 -34   0  -4  127.99   51.39
  34   0   4   52.69   45.40
 -34   0  -4  154.08   46.90
  34   0   4  106.09   47.70
 -36   0  -4  -20.90   29.50
  36   0   4  109.29   54.09
  36   0   4    2.50   36.00
  36   0   4   84.19   41.60
 -36   0  -4   22.10   42.30
 -41  -1   4   51.29   41.00
  41  -1  -4   79.79   49.99
  41  -1  -4   10.40   35.10
 -41  -1   4  112.89   55.09
  41  -1  -4   49.30   32.90
 -41   1   4  108.89   51.49
  41   1  -4   22.70   42.40
  41   1  -4   66.19   44.90
 -41   1   4   51.49   48.20
  41   1  -4  -53.39   37.40
 -41   1   4   64.29   35.20
  41   1  -4   73.49   43.60
  39  -1  -4   71.49   45.10
  39  -1  -4   54.59   30.70
 -39  -1   4  152.68   61.49
  39  -1  -4   77.99   44.80
  39  -1  -4  127.49   49.40
 -39  -1   4   70.89   38.00
  39   1  -4   66.29   41.40
  39   1  -4   99.79   43.10
 -39   1   4  126.79   40.20
  39   1  -4  153.58   52.59
 -39   1   4   45.20   42.00
  39   1  -4  138.49   33.60
 -39   1   4   94.59   40.50
  37  -1  -4   24.90   36.20
 -37  -1   4   46.20   17.60
  37  -1  -4   91.59   33.70
  37  -1  -4   42.80   44.20
 -37  -1   4   63.19   44.30
  37  -1  -4    9.20   38.80
  37   1  -4  101.09   30.60
 -37   1   4  -49.00   37.10
  37   1  -4  101.49   41.70
  37   1  -4   62.29   40.10
 -37   1   4   48.70   40.10
 -37   1   4   40.80   35.60
  37   1  -4   49.70   37.10
 -35  -1   4  113.79   43.20
  35  -1  -4   49.70   37.40
  35  -1  -4   95.89   33.20
 -35  -1   4  165.88   48.10
 -35  -1   4  122.29   25.50
  35  -1  -4   75.39   37.90
 -35  -1   4  105.69   29.50
  35  -1  -4   50.09   39.70
  35   1  -4   77.59   30.50
  35   1  -4   10.70   28.70
  35   1  -4  -44.90   44.70
 -35   1   4   77.09   48.30
 -35   1   4   57.39   36.80
 -35   1   4  111.89   39.40
  35   1  -4   67.19   39.90
 -33  -1   4   93.99   42.20
  33  -1  -4  139.59   45.20
  33  -1  -4   65.09   37.70
 -33  -1   4  100.69   27.60
  33  -1  -4  114.59   53.59
 -33  -1   4   52.49   36.20
  33  -1  -4  117.39   32.10
 -33  -1   4  124.49   25.20
 -33   1   4   85.79   37.80
 -33   1   4   91.79   36.10
  33   1  -4   75.49   39.70
 -33   1   4   12.40   39.80
  33   1  -4  134.49   33.00
  33   1  -4   69.99   39.30
  33   1  -4   60.49   34.60
  31  -1  -4  -19.90   17.50
 -31  -1   4   -2.50   17.30
  31  -1  -4  -15.50   26.90
 -31  -1   4   30.40   17.30
 -31  -1   4   56.89   34.60
 -31  -1   4    3.90   27.20
  31  -1  -4   68.09   48.90
  31   1  -4  -27.20   22.10
 -31   1   4  -21.30   23.20
 -31   1   4   31.40   35.40
  31   1  -4   34.90   23.40
 -31   1   4  -20.80   22.50
  31   1  -4   -9.40   23.30
  31   1  -4   23.90   30.60
 -29  -1   4   34.90   28.70
 -29  -1   4   -0.60   17.20
  29  -1  -4   60.29   26.50
 -29  -1   4  -38.50   21.70
  29  -1  -4   -7.50   27.60
 -29  -1   4   24.30   16.50
  29  -1  -4   25.40   31.80
 -29   1   4  -12.70   23.60
  29   1  -4   40.20   31.60
 -29   1   4   61.59   38.20
  29   1  -4    1.50   24.10
  29   1  -4   72.09   36.60
  29   1  -4   10.70   21.00
 -29   1   4  -15.50   23.10
 -29   1   4  -31.60   20.70
 -29   1   4   -8.10   22.60
  27  -1  -4   71.29   31.60
  27  -1  -4   91.39   28.00
  27  -1  -4  123.09   38.10
 -27  -1   4   80.29   34.60
 -27  -1   4   30.50   30.00
  27  -1  -4   50.29   34.90
 -27  -1   4   97.69   22.20
 -27  -1   4   95.69   24.70
 -27   1   4   91.19   29.20
  27   1  -4   70.49   31.20
  27   1  -4   71.39   33.60
 -27   1   4   54.39   31.30
 -27   1   4  113.79   35.10
 -27   1   4   78.89   31.10
  27   1  -4   65.19   26.00
 -27   1   4   70.19   37.50
  27   1  -4   65.99   33.70
  25  -1  -4  352.96   55.89
 -25  -1   4  413.26   33.70
 -25  -1   4  475.65   66.69
  25  -1  -4  506.45   61.99
 -25  -1   4  367.66   34.00
  25  -1  -4  385.36   55.19
 -25  -1   4  401.76   55.19
  25  -1  -4  368.46   43.10
 -25   1   4  397.16   59.39
  25   1  -4  401.86   59.89
  25   1  -4  322.27   44.70
 -25   1   4  373.46   46.50
  25   1  -4  383.56   40.60
 -25   1   4  440.86   50.29
 -25   1   4  369.06   44.30
 -25   1   4  259.17   51.29
  23  -1  -4  259.47   36.50
 -23  -1   4  248.28   27.80
 -23  -1   4  263.07   42.00
  23  -1  -4  290.77   46.10
  23  -1  -4  247.58   46.30
 -23  -1   4  276.77   35.80
 -23  -1   4  278.27   45.60
  23  -1  -4  298.37   51.79
  23   1  -4  250.67   33.00
 -23   1   4  230.28   47.20
  23   1  -4  248.68   38.50
 -23   1   4  273.87   39.00
  23   1  -4  209.48   41.30
 -23   1   4  233.68   36.80
 -23   1   4  231.98   39.20
 -23   1   4  226.98   44.40
  21  -1  -4  343.47   48.60
 -21  -1   4  430.46   30.40
  21  -1  -4  466.35   40.40
 -21  -1   4  430.46   30.30
  21  -1  -4  370.96   47.40
 -21  -1   4  409.96   49.90
 -21  -1   4  473.75   47.40
  21  -1  -4  451.05   54.19
 -21   1   4  408.16   40.30
 -21   1   4  360.76   54.59
  21   1  -4  405.46   49.50
  21   1  -4  415.26   35.60
 -21   1   4  436.86   45.70
 -21   1   4  416.36   50.99
 -21   1   4  419.76   42.40
  21   1  -4  346.27   38.20
  19  -1  -4 1990.10   80.19
  19  -1  -4 1984.70   69.09
 -19  -1   4 2141.29   91.49
  19  -1  -4 2073.79   86.19
 -19  -1   4 2036.20   79.09
 -19  -1   4 2052.99   52.39
  19  -1  -4 2137.79   94.89
  19  -1  -4 2104.39   94.79
 -19  -1   4 2035.90   53.59
 -19   1   4 2142.79   94.59
 -19   1   4 2055.49   78.99
  19   1  -4 2036.10   60.89
 -19   1   4 1974.80   78.79
  19   1  -4 1977.30   69.59
  19   1  -4 2047.30   90.09
 -19   1   4 1951.60   69.99
  19   1  -4 1979.50   67.69
  17  -1  -4  312.37   41.40
 -17  -1   4  357.66   39.70
 -17  -1   4  338.47   47.50
  17  -1  -4  297.07   37.40
 -17  -1   4  314.37   23.20
  17  -1  -4  365.06   45.20
  17  -1  -4  277.67   33.00
  17  -1  -4  344.97   46.40
 -17  -1   4  321.97   24.10
  17   1  -4  283.97   28.90
 -17   1   4  295.77   41.90
  17   1  -4  302.47   42.10
 -17   1   4  299.47   34.70
  17   1  -4  312.57   30.30
 -17   1   4  338.87   39.40
  17   1  -4  354.66   34.20
 -17   1   4  342.77   39.00
  15  -1  -4 1381.06   53.19
 -15  -1   4 1424.86   68.69
  15  -1  -4 1431.36   62.69
  15  -1  -4 1484.15   72.79
  15  -1  -4 1335.37   68.89
  15  -1  -4 1364.36   65.19
 -15  -1   4 1410.26   56.69
 -15   1   4 1309.67   63.99
 -15   1   4 1400.96   70.39
  15   1  -4 1473.55   68.99
  15   1  -4 1378.46   43.70
 -15   1   4 1429.96   62.49
  15   1  -4 1360.46   49.40
 -15   1   4 1339.07   61.09
 -15   1   4 1437.16   75.19
  15   1  -4 1453.95   49.10
  13  -1  -4 1532.55   63.89
 -13  -1   4 1531.45   50.89
  13  -1  -4 1512.75   50.99
  13  -1  -4 1467.05   65.89
  13  -1  -4 1608.54   61.39
  13  -1  -4 1502.65   67.29
 -13  -1   4 1567.74   66.49
 -13   1   4 1499.45   51.69
 -13   1   4 1556.04   61.29
  13   1  -4 1567.74   45.60
 -13   1   4 1517.85   66.99
  13   1  -4 1458.35   63.49
 -13   1   4 1575.14   70.29
  11  -1  -4  925.41   47.60
  11  -1  -4 1016.70   52.59
  11  -1  -4  947.81   45.40
  11  -1  -4  949.80   50.59
  11  -1  -4  912.71   38.70
 -11  -1   4 1007.90   50.99
  11   1  -4  985.20   49.99
 -11   1   4  948.91   50.29
 -11   1   4  906.31   45.60
  11   1  -4  958.60   31.10
 -11   1   4  946.51   39.60
 -11   1   4 1006.80   53.79
  11   1  -4  953.00   29.70
   9  -1  -4  813.22   35.20
   9  -1  -4  823.32   40.00
  -9  -1   4  885.01   44.80
   9  -1  -4  881.21   44.50
   9  -1  -4  822.62   43.30
   9  -1  -4  818.82   44.80
  -9   1   4  811.02   56.09
  -9   1   4  788.02   39.50
  -9   1   4  844.12   43.80
   9   1  -4  814.12   42.60
  -9   1   4  839.12   35.60
  -9   1   4  859.71   42.20
   7  -1  -4  794.72   41.70
   7  -1  -4  757.82   39.70
   7  -1  -4  810.22   38.10
  -7   1   4  780.62   41.50
   7   1  -4  819.12   23.50
   7   1  -4  792.02   39.00
  -7   1   4  796.22   38.90
  -7   1   4  791.32   34.00
  -7   1   4  787.12   38.10
  -7   1   4  753.52   45.50
   5  -1  -4  546.75   29.20
   5  -1  -4  527.05   33.30
   5  -1  -4  581.04   30.60
  -5  -1   4  579.54   24.70
  -5   1   4  513.75   29.30
  -5   1   4  499.25   29.70
   5   1  -4  515.75   23.00
  -5   1   4  543.35   32.00
  -5   1   4  534.45   34.50
   3  -1  -4   -6.30   10.20
   3  -1  -4    4.20   10.50
   3  -1  -4    3.10   12.80
  -3  -1   4  -10.20   10.70
   3   1  -4    9.70   11.80
  -3   1   4    0.10   12.90
  -3   1   4   21.20   13.10
   3   1  -4   11.30    8.60
   1  -1  -4  441.06   32.80
   1  -1  -4  422.06   25.60
  -1  -1   4  410.46   29.30
  -1  -1   4  428.66   23.90
  -1   1   4  462.75   26.80
   1   1  -4  402.96   23.40
  -1   1   4  432.16   31.60
   1   1  -4  392.36   28.70
  -1   1   4  438.46   31.00
   1   1  -4  424.76   29.10
  -1  -1  -4  860.31   42.70
  -1  -1  -4  859.81   32.90
   1  -1   4  890.71   35.90
   1  -1   4  881.11   40.60
  -1   1  -4  906.01   41.60
   1   1   4  850.31   42.80
  -1   1  -4  905.41   35.70
   1   1   4  861.71   34.80
  -1   1  -4  850.41   42.20
   3  -1   4  483.35   36.10
  -3  -1  -4  493.35   30.60
  -3  -1  -4  441.86   27.10
  -3  -1  -4  452.55   37.60
   3  -1   4  455.55   32.90
  -3   1  -4  477.95   37.90
  -3   1  -4  489.75   31.60
   3   1   4  407.96   35.90
   3   1   4  456.25   29.30
  -3   1  -4  436.66   39.20
  -5  -1  -4 1425.36   60.09
   5  -1   4 1457.85   60.99
  -5  -1  -4 1562.44   46.40
  -5  -1  -4 1502.65   51.99
   5  -1   4 1526.95   55.89
   5   1   4 1522.25   62.89
  -5   1  -4 1353.06   63.49
  -5   1  -4 1400.26   57.89
  -5   1  -4 1558.34   54.29
   5   1   4 1442.26   50.79
  -5   1  -4 1474.55   64.99
  -7  -1  -4    2.30   15.80
   7  -1   4   13.10   19.00
  -7  -1  -4    2.60   18.60
  -7  -1  -4   12.30   13.50
   7  -1   4   -7.00   14.80
  -7   1  -4   11.80   17.30
  -7   1  -4    2.00   15.70
   7   1   4    0.70   13.40
   7   1   4   19.60   20.50
  -7   1  -4   -0.40   17.40
  -7   1  -4   -1.20   17.80
   9  -1   4  290.47   38.30
   9  -1   4  398.16   44.50
  -9  -1  -4  353.56   44.00
  -9  -1  -4  309.37   30.60
  -9  -1  -4  362.46   68.69
  -9   1  -4  409.76   49.40
  -9   1  -4  352.76   43.20
  -9   1  -4  381.06   38.10
   9   1   4  409.96   53.19
   9   1   4  356.56   37.40
  -9   1  -4  295.37   40.30
   9   1   4  345.87   40.90
 -11  -1  -4  291.07   44.20
  11  -1   4  202.68   34.20
 -11  -1  -4  257.37   38.40
  11  -1   4  208.58   36.40
 -11  -1  -4  245.88   29.50
  11   1   4  160.28   37.40
 -11   1  -4  180.58   34.40
 -11   1  -4  172.38   37.20
  11   1   4  232.88   34.80
 -11   1  -4  235.48   34.10
  11   1   4  269.47   43.40
  11   1   4  234.78   37.00
 -11   1  -4  199.08   35.50
 -13  -1  -4  156.58   32.90
 -13  -1  -4  108.59   32.70
 -13  -1  -4  137.49   23.60
  13  -1   4   97.69   31.20
  13  -1   4   84.09   29.60
  13  -1   4   73.19   28.80
 -13   1  -4  102.99   34.40
 -13   1  -4  142.49   35.00
  13   1   4  118.69   29.60
 -13   1  -4   83.69   24.50
  13   1   4   73.69   24.40
  13   1   4   91.89   35.70
 -13   1  -4  146.09   35.20
  13   1   4  105.59   32.10
  15  -1   4 1199.78   79.69
 -15  -1  -4 1205.18   55.29
  15  -1   4 1187.78   72.19
 -15  -1  -4 1308.37   79.79
 -15  -1  -4 1301.17   72.09
  15  -1   4 1335.07   76.29
 -15   1  -4 1354.66   67.79
 -15   1  -4 1270.47   84.09
  15   1   4 1283.37   75.89
 -15   1  -4 1370.36   77.09
 -15   1  -4 1197.68   76.99
  15   1   4 1267.97   82.39
  15   1   4 1343.77   69.79
  15   1   4 1247.88   72.79
  17  -1   4   36.80   26.30
  17  -1   4   26.20   24.50
 -17  -1  -4   26.20   23.20
 -17  -1  -4   52.19   31.20
 -17  -1  -4  -22.20   12.10
  17  -1   4   19.40   22.90
 -17   1  -4   28.60   25.10
  17   1   4    1.60   22.40
  17   1   4   28.20   24.00
  17   1   4   31.20   29.90
  17   1   4   29.60   26.10
 -17   1  -4   12.80   28.30
 -17   1  -4   23.80   19.90
 -17   1  -4   16.90   24.30
  19  -1   4   53.99   31.60
  19  -1   4   36.20   28.50
 -19  -1  -4   35.90   29.50
 -19  -1  -4   58.09   30.40
 -19  -1  -4   58.39   19.60
  19  -1   4   32.20   26.90
 -19   1  -4   43.40   20.20
  19   1   4   38.60   27.00
 -19   1  -4   34.50   27.90
  19   1   4   48.30   37.80
  19   1   4   38.20   29.80
 -19   1  -4    7.00   23.10
 -19   1  -4   41.70   30.60
  19   1   4   40.10   28.10
  21  -1   4   52.79   33.60
  21  -1   4   18.90   26.80
 -21  -1  -4   31.80   17.40
 -21  -1  -4   46.10   28.30
 -21  -1  -4  -10.60   19.90
 -21  -1  -4   47.10   32.00
 -21   1  -4  -58.89   45.20
 -21   1  -4   30.20   29.40
 -21   1  -4   33.00   32.30
  21   1   4   -1.20   23.80
 -21   1  -4   19.60   25.00
  21   1   4   40.60   29.20
  21   1   4   21.70   24.70
  21   1   4   44.10   40.70
 -23  -1  -4  166.98   49.10
 -23  -1  -4  194.38   45.60
  23  -1   4  164.38   40.10
 -23  -1  -4  173.58   40.70
  23  -1   4  181.58   46.10
 -23  -1  -4  149.19   30.20
  23  -1   4   86.69   39.20
 -23   1  -4  117.49   41.70
  23   1   4   92.49   45.50
  23   1   4  153.28   42.90
 -23   1  -4   84.69   41.80
  23   1   4  166.68   41.90
  23   1   4  142.69   48.60
 -23   1  -4  174.88   42.80
  25  -1   4  102.59   42.50
  25  -1   4  180.98   51.39
 -25  -1  -4  145.59   46.10
  25  -1   4  150.98   50.29
 -25  -1  -4  119.09   32.50
 -25  -1  -4  166.38   38.90
 -25  -1  -4  155.58   67.09
  25  -1   4  183.38   54.39
  25   1   4  175.48   48.50
  25   1   4  164.18   43.20
  25   1   4  118.19   44.30
  25   1   4  102.19   37.20
 -25   1  -4  129.39   42.40
 -25   1  -4  107.39   42.30
 -25   1  -4   77.09   51.89
 -27  -1  -4  170.08   33.20
  27  -1   4  100.99   46.10
  27  -1   4  200.08   56.09
 -27  -1  -4  201.48   48.10
  27  -1   4   35.10   38.00
 -27  -1  -4  214.58   45.60
  27  -1   4  178.88   43.60
 -27   1  -4  218.38   54.69
  27   1   4  125.09   49.40
  27   1   4  222.18   50.89
 -27   1  -4  121.59   42.60
  27   1   4  125.39   46.60
 -27   1  -4  131.19   50.19
  29  -1   4  852.21   99.79
  29  -1   4  883.81   93.69
 -29  -1  -4  827.52   84.89
 -29  -1  -4  911.91   74.49
 -29  -1  -4  862.71   61.69
 -29  -1  -4  789.42   87.19
  29  -1   4  822.82   81.49
 -29   1  -4  934.81   99.89
  29   1   4  917.21   92.29
  29   1   4  966.30   91.49
  29   1   4  965.00   83.59
 -29   1  -4  850.21   91.99
 -29   1  -4 1064.99   89.89
  31  -1   4   86.19   46.20
 -31  -1  -4  105.89   44.00
 -31  -1  -4   53.09   32.70
  31  -1   4   70.39   37.00
 -31  -1  -4    2.40   36.80
  31  -1   4  103.79   46.80
  31   1   4   87.79   45.00
 -31   1  -4   71.19   47.50
 -31   1  -4  154.48   49.80
  31   1   4  151.88   41.00
  31   1   4   64.59   36.70
 -31   1  -4   12.10   32.10
 -33  -1  -4  172.28   79.99
 -33  -1  -4  162.48   55.59
  33  -1   4   75.29   52.79
  33  -1   4  187.68   44.70
  33  -1   4  146.99   56.29
 -33  -1  -4  245.68   48.80
 -33   1  -4  125.09   42.50
  33   1   4  202.88   50.89
 -33   1  -4  122.69   56.69
 -33   1  -4   48.70   47.00
  33   1   4  132.39   51.49
 -35  -1  -4  174.28   46.30
  35  -1   4  169.58   58.89
 -35  -1  -4   75.19   46.70
 -35  -1  -4   59.49   41.30
  35  -1   4  122.89   46.80
  35  -1   4  113.79   59.99
 -35   1  -4    9.40   45.70
  35   1   4   47.10   39.50
 -35   1  -4   97.49   42.60
 -35   1  -4  -24.80   35.90
  35   1   4  101.89   49.60
  40  -2  -4  172.28   59.89
 -40  -2   4  207.48   53.59
  40  -2  -4  225.58   48.50
 -40  -2   4  164.38   48.80
  40  -2  -4  350.16   74.89
  40   2  -4  191.58   57.99
  40   2  -4   72.59   41.60
  40   2  -4  230.58   57.29
  40   2  -4  194.48   38.30
 -40   2   4  120.19   61.49
 -40   2   4  226.18   59.09
 -40   2   4  348.87   68.79
  38  -2  -4   59.99   28.30
  38  -2  -4  -30.70   29.10
  38  -2  -4  -22.90   37.90
 -38  -2   4   66.19   34.40
  38  -2  -4   27.20   43.70
  38   2  -4   19.30   33.80
 -38   2   4    7.40   73.09
  38   2  -4    2.30   34.20
 -38   2   4  -17.60   25.40
  38   2  -4  -77.39   29.70
  38   2  -4   18.80   25.30
 -38   2   4  -35.30   28.00
  36  -2  -4  281.97   52.49
 -36  -2   4  346.77   57.69
 -36  -2   4  278.27   57.69
  36  -2  -4  301.47   68.49
  36  -2  -4  263.37   63.29
 -36   2   4  378.96   62.09
 -36   2   4  282.67   71.39
 -36   2   4  306.77   63.69
  36   2  -4  261.37   41.30
 -36   2   4  497.95   71.69
  36   2  -4  388.86   64.89
  36   2  -4  307.37   69.69
  36   2  -4  232.28   51.59
 -34  -2   4  127.79   44.00
 -34  -2   4  225.58   47.90
  34  -2  -4  111.49   48.70
  34  -2  -4  121.59   43.20
  34  -2  -4  162.08   54.79
  34  -2  -4   97.19   31.80
 -34   2   4  121.99   44.90
 -34   2   4  159.68   46.90
 -34   2   4  170.98   48.40
  34   2  -4  135.59   43.20
  34   2  -4  192.28   52.09
  34   2  -4  192.38   35.60
  34   2  -4  212.68   48.50
 -34   2   4  133.29   57.89
  32  -2  -4   17.90   23.70
 -32  -2   4    0.50   24.40
 -32  -2   4   -7.00   23.90
  32  -2  -4   49.80   38.80
  32  -2  -4   27.80   35.80
  32  -2  -4    0.30   32.30
  32   2  -4   11.90   25.20
  32   2  -4   30.00   28.10
 -32   2   4   39.80   33.20
 -32   2   4  -30.90   26.30
  32   2  -4   36.80   25.90
 -32   2   4   54.29   31.60
 -30  -2   4   14.40   27.70
  30  -2  -4   35.70   27.90
  30  -2  -4   44.00   34.90
 -30  -2   4   44.00   29.00
  30  -2  -4   25.10   34.20
  30   2  -4    7.20   22.40
 -30   2   4   15.20   29.40
  30   2  -4   26.80   26.00
 -30   2   4  -16.80   23.90
  30   2  -4   41.00   29.10
 -30   2   4    6.50   28.40
 -30   2   4  -10.30   26.40
  28  -2  -4   -9.20   23.30
  28  -2  -4   11.50   24.00
 -28  -2   4   67.79   32.00
  28  -2  -4  -14.70   27.80
 -28  -2   4  -20.60   21.70
  28  -2  -4   10.00   40.70
 -28   2   4   24.20   28.60
  28   2  -4   20.70   24.20
  28   2  -4   50.09   51.89
 -28   2   4  -18.00   27.70
 -28   2   4    8.20   26.40
 -28   2   4  -32.60   23.40
  28   2  -4    7.00   20.70
  26  -2  -4  145.39   42.80
  26  -2  -4   95.99   41.80
 -26  -2   4  101.89   33.90
  26  -2  -4  171.08   45.00
  26  -2  -4  155.78   34.00
 -26  -2   4  133.69   39.00
  26   2  -4  186.58   34.90
 -26   2   4  136.89   36.40
 -26   2   4  159.48   48.50
  26   2  -4  150.28   32.10
  26   2  -4  117.69   36.90
 -26   2   4  145.59   42.80
 -26   2   4   79.89   33.40
  24  -2  -4   13.10   24.80
 -24  -2   4   36.00   24.90
  24  -2  -4   11.90   21.00
  24  -2  -4   35.90   28.90
  24  -2  -4   26.80   27.80
 -24  -2   4    4.50   22.70
 -24   2   4  -11.60   20.40
  24   2  -4   -3.90   20.40
 -24   2   4  -11.80   21.90
  24   2  -4   31.80   21.90
 -24   2   4   11.90   24.20
 -24   2   4    5.80   17.10
  24   2  -4    0.70   17.00
  22  -2  -4  633.64   64.09
 -22  -2   4  836.52   65.09
  22  -2  -4  844.62   68.89
  22  -2  -4  697.33   54.19
  22  -2  -4  668.43   68.19
 -22  -2   4  673.13   51.49
 -22   2   4  643.14   55.79
 -22   2   4  708.63   54.89
 -22   2   4  696.33   65.69
  22   2  -4  747.43   62.19
  22   2  -4  737.93   49.50
  22   2  -4  664.13   45.20
 -22   2   4  745.13   61.79
 -20  -2   4  681.63   47.00
  20  -2  -4  666.73   59.89
 -20  -2   4  640.24   55.49
  20  -2  -4  708.23   64.09
  20  -2  -4  679.73   61.69
  20  -2  -4  685.93   50.89
 -20   2   4  718.23   56.89
 -20   2   4  631.14   50.69
  20   2  -4  706.43   52.79
 -20   2   4  646.34   61.09
  20   2  -4  599.14   40.10
  20   2  -4  681.13   57.59
 -20   2   4  645.44   55.99
  18  -2  -4 1322.37   64.39
 -18  -2   4 1354.16   70.79
 -18  -2   4 1288.07   55.59
  18  -2  -4 1290.97   73.99
  18  -2  -4 1263.77   67.69
  18  -2  -4 1391.36   77.99
  18  -2  -4 1301.87   78.69
 -18   2   4 1249.77   74.79
 -18   2   4 1366.66   85.39
  18   2  -4 1248.78   47.10
 -18   2   4 1381.06   71.49
  18   2  -4 1239.58   60.19
 -18   2   4 1437.46   73.39
 -18   2   4 1271.07   64.19
  18   2  -4 1278.97   48.20
  18   2  -4 1291.57   69.59
 -16  -2   4 1425.66   69.49
  16  -2  -4 1275.97   62.29
 -16  -2   4 1342.27   58.79
  16  -2  -4 1452.35   79.99
  16  -2  -4 1376.46   68.09
  16  -2  -4 1284.27   69.99
  16  -2  -4 1213.48   69.59
 -16   2   4 1306.57   63.29
 -16   2   4 1261.47   66.79
  16   2  -4 1412.76   68.49
  16   2  -4 1382.56   57.29
  16   2  -4 1331.77   43.00
 -16   2   4 1368.86   73.99
 -16   2   4 1258.37   77.79
 -16   2   4 1326.47   67.49
  14  -2  -4  499.45   47.30
  14  -2  -4  591.64   45.50
  14  -2  -4  506.35   47.80
  14  -2  -4  603.84   47.00
  14  -2  -4  609.04   54.69
 -14  -2   4  596.24   47.70
 -14   2   4  520.15   42.90
 -14   2   4  529.15   52.29
 -14   2   4  508.45   45.90
  14   2  -4  526.45   44.00
 -14   2   4  573.04   46.80
 -14   2   4  553.54   48.60
  12  -2  -4  870.81   51.19
  12  -2  -4  807.12   52.49
  12  -2  -4  742.73   47.70
  12  -2  -4  768.62   57.29
  12  -2  -4  761.82   52.79
 -12   2   4  763.22   50.09
  12   2  -4  736.53   46.00
 -12   2   4  728.93   49.10
 -12   2   4  798.62   48.80
 -12   2   4  747.93   57.89
 -12   2   4  789.22   52.09
  10  -2  -4  170.58   29.70
  10  -2  -4  217.88   33.90
  10  -2  -4  174.18   27.30
  10  -2  -4  251.47   31.90
 -10   2   4  193.08   28.70
  10   2  -4  198.18   23.20
 -10   2   4  198.08   33.00
 -10   2   4  140.59   26.10
 -10   2   4  185.78   29.30
  10   2  -4  238.08   30.40
 -10   2   4  215.18   31.70
   8  -2  -4  328.27   35.20
   8  -2  -4  289.07   30.60
   8  -2  -4  257.97   34.10
   8  -2  -4  233.58   28.60
  -8   2   4  278.17   32.80
  -8   2   4  289.87   32.20
   8   2  -4  297.87   34.60
  -8   2   4  275.07   32.30
  -8   2   4  229.48   34.00
  -8   2   4  258.57   28.80
   8   2  -4  247.28   23.80
   6  -2  -4  144.19   24.10
  -6  -2   4  174.38   22.20
   6  -2  -4  133.69   21.10
  -6   2   4  111.49   17.10
   6   2  -4  154.78   22.60
  -6   2   4  116.09   22.80
  -6   2   4  117.09   22.90
  -6   2   4  126.69   24.40
  -6   2   4  154.08   25.40
  -4  -2   4   -3.70    8.90
   4  -2  -4    0.00    9.60
   4  -2  -4    8.90   15.00
  -4  -2   4   15.60   14.10
   4  -2  -4   -2.90   19.00
   4   2  -4   12.60   11.10
  -4   2   4    3.90    9.40
  -4   2   4    2.30   14.40
   4   2  -4   15.00   13.00
  -4   2   4   -4.10   12.60
  -4   2   4   -2.90   12.90
  -2  -2   4  305.67   26.30
  -2  -2   4  383.26   33.00
   2  -2  -4  323.47   26.70
   2  -2  -4  370.56   35.10
   2  -2  -4  317.07   16.40
   2   2  -4  325.67   21.90
  -2   2   4  312.97   33.50
  -2   2   4  316.27   35.90
   2   2  -4  327.17   26.70
   2   2  -4  349.77   37.90
   0  -2   4  119.49   26.20
   0  -2   4   91.59   16.50
   0  -2   4  106.89   22.40
   0  -2  -4   93.29   17.40
   0   2   4   86.19   23.80
   0   2  -4   87.39   28.20
   0   2   4   76.39   21.80
   0   2  -4   67.89   19.10
   0   2   4   93.39   18.60
  -2  -2  -4 2539.25   41.50
   2  -2   4 2703.03   77.29
   2  -2   4 2604.54   64.19
   2  -2   4 2753.32   82.99
  -2  -2  -4 2608.84   57.79
   2   2   4 2539.55   60.79
   2   2   4 2567.54   98.39
  -2   2  -4 2612.14   66.39
   2   2   4 2628.94   77.49
  -2   2  -4 2544.55   77.09
  -4  -2  -4  974.00   34.30
  -4  -2  -4 1019.70   38.50
   4  -2   4  944.41   46.60
   4  -2   4  951.50   52.89
  -4  -2  -4 1032.20   54.89
   4  -2   4  944.91   58.09
   4   2   4  975.70   54.69
  -4   2  -4  900.21   55.89
  -4   2  -4 1000.20   54.49
  -4   2  -4 1059.39   48.50
  -6  -2  -4  813.62   53.59
   6  -2   4  670.73   49.90
   6  -2   4  669.83   46.70
   6  -2   4  733.53   55.09
  -6  -2  -4  762.12   35.70
  -6  -2  -4  690.53   35.90
  -6   2  -4  700.03   53.59
  -6   2  -4  683.73   57.89
   6   2   4  668.03   51.19
   6   2   4  715.33   39.30
  -6   2  -4  740.63   52.49
  -6   2  -4  764.42   46.70
   8  -2   4 2525.85   97.49
  -8  -2  -4 2419.86   87.19
   8  -2   4 2448.66   89.29
  -8  -2  -4 2469.35   59.79
   8  -2   4 2407.16   83.09
  -8  -2  -4 2375.26   67.09
  -8   2  -4 2395.06   81.39
  -8   2  -4 2483.65   93.39
   8   2   4 2446.76   68.29
  -8   2  -4 2483.35  101.79
  -8   2  -4 2394.76   88.49
   8   2   4 2503.65   91.69
  10  -2   4  -29.30   19.00
 -10  -2  -4   20.30   22.70
  10  -2   4   -7.80   17.90
  10  -2   4   -5.30   19.90
 -10  -2  -4  -11.30   18.40
 -10  -2  -4   16.20   17.00
 -10   2  -4    2.40   21.90
 -10   2  -4    5.30   16.30
 -10   2  -4   -3.40   22.90
  10   2   4  -25.50   12.40
  10   2   4    1.60   25.90
 -10   2  -4  -15.10   18.70
  10   2   4   -8.80   15.50
 -12  -2  -4 1019.10   66.99
 -12  -2  -4 1124.79   58.19
  12  -2   4 1140.79   67.89
 -12  -2  -4 1063.09   44.70
  12  -2   4 1142.39   69.69
  12  -2   4 1148.29   77.59
  12   2   4 1066.29   58.99
 -12   2  -4 1119.29   78.19
 -12   2  -4 1090.59   69.09
  12   2   4 1120.89   56.69
 -12   2  -4 1029.60   61.59
  12   2   4 1088.09   71.69
 -12   2  -4 1015.60   70.19
  14  -2   4   70.39   29.20
  14  -2   4  104.49   29.50
 -14  -2  -4   88.89   31.70
  14  -2   4   86.79   29.90
 -14  -2  -4   92.99   19.40
 -14  -2  -4   66.19   24.90
 -14   2  -4   98.89   25.90
 -14   2  -4   83.29   30.30
  14   2   4   91.49   33.80
  14   2   4   84.39   25.20
  14   2   4   57.79   23.70
 -14   2  -4   60.09   34.40
 -14   2  -4   98.99   34.70
 -16  -2  -4  111.79   35.00
 -16  -2  -4  117.89   30.70
 -16  -2  -4  127.29   23.00
  16  -2   4   77.39   32.70
  16  -2   4  137.49   36.70
  16  -2   4   99.29   36.90
 -16   2  -4   84.09   34.20
 -16   2  -4  101.09   31.10
  16   2   4   99.79   38.00
  16   2   4  100.19   28.60
 -16   2  -4   56.29   31.40
 -16   2  -4   82.49   32.60
  16   2   4  123.69   30.60
 -18  -2  -4   38.30   17.00
  18  -2   4   21.60   27.20
 -18  -2  -4   65.59   29.60
 -18  -2  -4   64.99   30.00
  18  -2   4   25.80   28.10
  18  -2   4   42.10   27.50
  18   2   4  102.69   42.00
 -18   2  -4   57.79   33.80
  18   2   4   -0.40   20.30
  18   2   4  146.59   38.70
  18   2   4   56.69   25.80
 -18   2  -4   13.10   26.10
 -18   2  -4   76.09   33.90
 -18   2  -4   64.59   34.40
 -20  -2  -4    7.80   16.60
 -20  -2  -4   12.90   29.10
 -20  -2  -4   54.09   25.30
 -20  -2  -4   32.00   26.40
  20  -2   4  -14.10   24.70
  20  -2   4   48.00   33.60
  20  -2   4   42.50   28.70
 -20   2  -4    6.60   25.20
  20   2   4   22.50   28.10
  20   2   4   62.29   34.80
 -20   2  -4   35.60   29.20
 -20   2  -4   34.80   33.50
  20   2   4   -8.60   22.10
 -20   2  -4   49.00   29.90
  20   2   4    3.90   31.80
  22  -2   4   58.89   33.40
 -22  -2  -4   70.79   27.90
 -22  -2  -4   79.39   33.00
 -22  -2  -4   53.79   57.79
  22  -2   4   32.70   36.10
  22  -2   4   44.50   37.60
 -22  -2  -4  149.49   26.60
  22   2   4   41.80   29.70
 -22   2  -4   81.59   37.00
 -22   2  -4   45.40   33.10
  22   2   4   64.69   34.80
  22   2   4   56.59   27.60
 -22   2  -4   47.70   33.30
  22   2   4   74.89   41.00
 -22   2  -4   69.19   40.20
 -24  -2  -4   14.70   25.40
  24  -2   4  -15.80   32.70
 -24  -2  -4  -15.70   20.10
  24  -2   4   37.60   31.30
  24  -2   4   48.80   38.80
 -24  -2  -4   80.49   40.40
 -24  -2  -4    9.30   19.10
  24   2   4   32.10   32.10
  24   2   4   45.30   32.70
 -24   2  -4   -2.40   26.80
  24   2   4  -42.20   36.90
 -24   2  -4   73.19   38.60
  24   2   4  168.58   74.29
 -24   2  -4   34.90   35.10
 -26  -2  -4  134.89   27.80
 -26  -2  -4  191.08   39.20
 -26  -2  -4  212.78   52.99
  26  -2   4  195.28   55.99
 -26  -2  -4  196.28   51.19
  26  -2   4  230.58   58.69
  26  -2   4  189.68   46.40
  26   2   4  183.18   50.69
 -26   2  -4  154.28   45.80
 -26   2  -4  157.48   44.90
  26   2   4  171.58   56.79
  26   2   4  204.78   50.49
  26   2   4  109.19   40.00
 -26   2  -4  110.09   46.70
 -26   2  -4   40.00   50.09
  28  -2   4  165.38   45.00
  28  -2   4  256.57   61.39
 -28  -2  -4  253.77   54.49
 -28  -2  -4  203.98   32.90
  28  -2   4  285.67   63.99
 -28  -2  -4  296.97   44.50
 -28  -2  -4  233.48   63.09
  28   2   4  239.28   63.19
 -28   2  -4  218.98   58.99
  28   2   4  152.28   45.00
  28   2   4  167.98   49.00
 -28   2  -4  218.98   60.59
 -28   2  -4  365.76   64.49
 -28   2  -4  145.39   50.19
  28   2   4  197.48   51.39
  30  -2   4  133.59   42.10
 -30  -2  -4   60.39   35.80
 -30  -2  -4  129.59   33.60
 -30  -2  -4   75.89   43.60
  30  -2   4   29.00   37.60
 -30  -2  -4    4.30   21.70
  30  -2   4   69.19   45.00
 -30   2  -4   65.09   35.50
 -30   2  -4   67.79   43.30
  30   2   4    4.90   39.50
  30   2   4   78.09   41.30
 -30   2  -4  170.18   51.29
  30   2   4  109.59   41.70
  30   2   4   34.40   33.40
 -32  -2  -4  234.88   63.79
  32  -2   4  134.49   46.00
  32  -2   4  133.69   56.29
  32  -2   4  208.58   64.09
 -32  -2  -4  205.68   48.20
 -32  -2  -4  145.29   53.99
 -32   2  -4  138.19   48.10
  32   2   4  214.58   52.39
 -32   2  -4   78.99   46.00
  32   2   4  238.28   53.59
 -32   2  -4  134.79   63.69
 -34  -2  -4  -18.90   21.40
  34  -2   4  -77.89   33.90
  34  -2   4  -19.80   37.90
  34  -2   4   50.69   41.20
 -34  -2  -4   -4.50   35.50
 -34  -2  -4   16.50   34.30
 -34   2  -4   40.60   37.20
  34   2   4   15.00   28.00
 -34   2  -4  -62.29   28.30
  34   2   4    6.20   40.60
 -39  -3   4   84.79   40.10
  39  -3  -4   21.30   41.40
  39  -3  -4  -24.50   35.90
 -39  -3   4   25.10   33.60
  39  -3  -4    5.50   35.60
 -39   3   4 -111.09   38.40
  39   3  -4  -18.00   33.90
 -39   3   4   44.30   50.09
 -39   3   4   25.30   35.20
  39   3  -4  -27.80   29.60
  39   3  -4   -3.50   27.80
  39   3  -4   -0.40   22.40
  37  -3  -4   60.09   45.10
  37  -3  -4   39.90   32.70
  37  -3  -4  109.99   45.30
  37  -3  -4   52.39   46.00
 -37  -3   4  116.59   37.90
 -37  -3   4   -7.40   26.30
  37   3  -4   60.59   36.10
 -37   3   4   70.19   41.30
 -37   3   4  -12.30   38.40
  37   3  -4   80.99   29.60
 -37   3   4   48.20   38.40
 -37   3   4   66.49   44.60
  37   3  -4   57.39   41.40
 -35  -3   4  406.56   70.29
  35  -3  -4  339.77  100.09
  35  -3  -4  410.56   74.79
  35  -3  -4  408.66   74.49
  35  -3  -4  433.96   63.49
 -35  -3   4  527.95   71.89
  35   3  -4  558.64   71.49
 -35   3   4  347.67   74.49
  35   3  -4  492.55   54.39
  35   3  -4  395.36   72.29
 -35   3   4  535.65   81.09
 -35   3   4  528.05   88.59
  33  -3  -4   35.50   35.50
  33  -3  -4   41.70   32.40
 -33  -3   4   80.29   33.70
  33  -3  -4   26.40   31.10
  33  -3  -4    8.40   36.80
 -33  -3   4   87.69   35.90
 -33   3   4   40.30   38.50
 -33   3   4   64.79   35.40
 -33   3   4   81.19   43.70
  33   3  -4   38.60   30.80
 -33   3   4   -6.70   30.70
  33   3  -4    4.10   24.50
  33   3  -4   13.60   27.30
 -31  -3   4 1499.85   88.59
  31  -3  -4 1254.17  108.49
  31  -3  -4 1618.64  117.49
  31  -3  -4 1381.66  108.59
  31  -3  -4 1668.83  115.79
 -31  -3   4 1597.24  102.49
  31   3  -4 1375.96   81.69
 -31   3   4 1589.84  123.09
 -31   3   4 1506.15   96.79
  31   3  -4 1522.65   80.19
 -31   3   4 1302.17  107.79
 -31   3   4 1623.14  108.59
  31   3  -4 1414.16   99.19
  29  -3  -4    0.00   23.90
  29  -3  -4   57.99   40.70
  29  -3  -4   26.60   33.60
 -29  -3   4   22.30   26.70
 -29  -3   4   27.20   25.20
  29   3  -4   15.20   28.10
 -29   3   4   12.10   32.70
  29   3  -4   47.40   26.90
 -29   3   4   40.10   32.10
  29   3  -4  -20.30   18.10
 -29   3   4    2.60   58.99
 -27  -3   4 1276.07   86.29
  27  -3  -4 1248.58  102.29
  27  -3  -4 1235.58   94.29
  27  -3  -4 1222.48   96.89
 -27  -3   4 1280.37   75.49
  27  -3  -4 1219.18   80.29
 -27   3   4 1209.28   89.59
  27   3  -4 1193.58   65.99
  27   3  -4 1277.77   73.69
 -27   3   4 1234.68   84.29
 -27   3   4 1305.27   99.19
  27   3  -4 1456.35   91.89
  25  -3  -4  341.57   56.79
  25  -3  -4  314.77   66.99
 -25  -3   4  443.06   61.29
  25  -3  -4  365.36   54.39
 -25  -3   4  409.96   46.20
  25  -3  -4  467.85   65.69
  25   3  -4  359.46   41.50
  25   3  -4  423.76   58.99
 -25   3   4  324.97   57.79
 -25   3   4  367.26   55.09
  25   3  -4  460.75   57.79
 -25   3   4  357.36   55.29
  23  -3  -4  367.36   52.69
 -23  -3   4  370.16   53.99
  23  -3  -4  174.78   45.20
  23  -3  -4  365.16   62.99
 -23  -3   4  335.17   45.30
  23  -3  -4  295.67   54.49
  23   3  -4  335.77   49.40
  23   3  -4  224.38   43.80
 -23   3   4  322.57   49.60
  23   3  -4  314.97   35.90
 -23   3   4  265.17   46.30
 -23   3   4  376.86   58.49
  21  -3  -4  236.48   43.00
  21  -3  -4  191.68   46.90
  21  -3  -4   86.79   36.50
  21  -3  -4  171.18   39.60
 -21  -3   4  190.08   38.50
 -21  -3   4  181.88   33.30
  21   3  -4  185.68   37.20
  21   3  -4  195.08   27.30
  21   3  -4  238.38   39.70
 -21   3   4  147.79   38.70
 -21   3   4  175.48   40.30
 -21   3   4  177.58   41.00
 -19  -3   4   96.39   29.60
  19  -3  -4   48.90   28.30
  19  -3  -4   33.60   27.30
 -19  -3   4  165.98   31.10
  19  -3  -4   32.50   25.70
  19  -3  -4   96.09   29.50
 -19   3   4   47.90   24.90
 -19   3   4  126.09   31.70
 -19   3   4   90.49   37.00
 -19   3   4   73.39   29.20
  19   3  -4  130.69   31.60
  19   3  -4   91.89   27.20
 -19   3   4  100.99   34.20
 -17  -3   4    9.60   17.90
  17  -3  -4    4.40   18.40
  17  -3  -4    0.90   19.50
 -17  -3   4    3.60   15.30
  17  -3  -4  -22.20   15.80
  17  -3  -4  -19.50   16.70
 -17   3   4    4.80   20.50
 -17   3   4   -9.40   20.00
  17   3  -4   27.80   18.90
  17   3  -4    6.10   16.60
 -17   3   4  -10.80   18.10
 -17   3   4    6.30   17.50
 -17   3   4   -1.70   17.30
 -15  -3   4  392.66   40.40
  15  -3  -4  366.16   40.60
  15  -3  -4  325.47   46.10
  15  -3  -4  426.06   51.29
  15  -3  -4  400.66   45.30
  15  -3  -4  343.87   42.40
 -15   3   4  375.36   44.50
  15   3  -4  352.56   33.80
 -15   3   4  360.16   42.80
 -15   3   4  381.86   53.09
 -15   3   4  300.77   46.90
  15   3  -4  383.36   37.60
 -15   3   4  411.56   46.40
  13  -3  -4  161.38   30.60
  13  -3  -4  137.49   31.60
  13  -3  -4  167.18   37.40
  13  -3  -4  177.48   34.20
  13  -3  -4  142.59   29.90
  13   3  -4  195.18   27.90
 -13   3   4  179.68   34.90
 -13   3   4  207.98   36.50
  13   3  -4  207.78   27.50
 -13   3   4  144.09   35.20
 -13   3   4  172.78   34.00
 -13   3   4  149.69   28.70
  13   3  -4  200.78   31.60
  11  -3  -4 2259.87   87.19
  11  -3  -4 2312.57   96.99
  11  -3  -4 2223.38   77.29
  11  -3  -4 2270.17   81.69
  11  -3  -4 2372.56   89.49
 -11   3   4 2257.77   78.59
  11   3  -4 2209.58   71.19
 -11   3   4 2315.37   98.29
 -11   3   4 2191.48   83.09
 -11   3   4 2268.77   86.19
  11   3  -4 2214.68   69.99
 -11   3   4 2246.08   84.19
  11   3  -4 2277.47   60.09
  11   3  -4 2235.58   59.39
   9  -3  -4  475.85   41.30
   9  -3  -4  470.75   44.90
   9  -3  -4  433.36   37.40
   9  -3  -4  564.94   51.69
  -9   3   4  443.06   37.70
  -9   3   4  473.85   46.00
   9   3  -4  484.65   31.60
  -9   3   4  457.85   43.40
   9   3  -4  457.25   38.00
   9   3  -4  477.95   31.00
  -9   3   4  505.65   51.69
   9   3  -4  430.76   35.80
  -9   3   4  558.54   45.10
   7  -3  -4 2508.75   92.39
   7  -3  -4 2380.16   63.99
   7  -3  -4 2405.46   76.19
  -7   3   4 2324.17   78.59
  -7   3   4 2286.47   62.99
  -7   3   4 2376.06   80.39
   7   3  -4 2472.05   62.89
   7   3  -4 2482.85   76.79
  -7   3   4 2360.06   86.19
  -7   3   4 2470.85   94.09
   5  -3  -4   27.70   18.10
   5  -3  -4   53.69   16.00
  -5  -3   4   53.09   19.10
  -5  -3   4   48.80   21.40
   5  -3  -4   36.60   23.50
  -5   3   4   22.00   21.30
  -5   3   4   31.80   13.70
  -5   3   4   77.59   22.70
  -5   3   4   59.49   19.70
  -5   3   4   73.29   26.20
   5   3  -4   91.29   23.20
   5   3  -4   77.09   20.30
   3  -3  -4 1902.01   77.79
   3  -3  -4 1804.92   59.79
  -3  -3   4 1905.71   72.79
  -3  -3   4 1927.21   60.09
  -3   3   4 1878.01   64.39
  -3   3   4 1884.21   79.19
   3   3  -4 1890.01   62.89
   3   3  -4 1990.30   73.19
   1  -3  -4  730.93   38.60
  -1  -3   4  775.62   46.40
  -1  -3   4  749.33   51.89
   1  -3  -4  828.92   53.89
  -1   3   4  747.13   53.29
   1   3  -4  801.52   52.09
  -1   3   4  762.22   43.00
   1   3  -4  692.43   45.50
   1   3  -4  806.22   38.60
   1  -3   4 1792.12   52.49
  -1  -3  -4 1748.63   52.79
   1  -3   4 1848.22   76.49
   1  -3   4 1535.55   84.09
  -1   3  -4 1844.12   73.69
  -1   3  -4 1817.12   60.59
   1   3   4 1823.82   76.79
   1   3   4 1949.20   61.59
   1   3   4 1684.73   72.79
  -1   3  -4 1802.52   74.69
   3  -3   4  739.73   53.69
   3  -3   4  741.93   54.89
  -3  -3  -4  708.33   35.00
   3  -3   4  785.02   44.00
  -3   3  -4  759.72   54.79
  -3   3  -4  726.23   55.99
   3   3   4  747.73   53.99
   3   3   4  717.63   40.80
  -3   3  -4  725.13   44.90
   3   3   4  717.93   52.99
   5  -3   4  120.29   30.40
  -5  -3  -4  187.48   22.40
   5  -3   4  153.58   32.80
   5  -3   4  211.08   31.00
   5   3   4  179.38   32.20
  -5   3  -4  128.99   25.20
   5   3   4  143.09   32.70
  -5   3  -4  109.19   29.30
   5   3   4  138.89   23.80
  -5   3  -4  174.98   32.40
   7  -3   4   17.10   21.30
  -7  -3  -4   13.00   11.80
  -7  -3  -4   -3.30   10.10
   7  -3   4    0.90   18.00
   7  -3   4    4.50   19.20
  -7  -3  -4   30.00   25.10
   7   3   4   43.70   17.40
  -7   3  -4   13.10   16.20
  -7   3  -4   11.90   21.40
   7   3   4    5.30   21.20
  -7   3  -4  -27.80   14.20
   9  -3   4   38.20   27.50
  -9  -3  -4   68.39   18.10
  -9  -3  -4   35.40   25.00
   9  -3   4   68.79   27.70
   9  -3   4   70.09   27.20
   9   3   4   83.39   30.30
  -9   3  -4   70.49   23.30
  -9   3  -4   36.80   24.30
   9   3   4   84.19   20.90
  -9   3  -4   91.49   32.00
 -11  -3  -4  436.56   34.90
 -11  -3  -4  344.07   49.50
 -11  -3  -4  349.27   25.60
  11  -3   4  358.16   47.70
  11  -3   4  333.37   47.00
  11  -3   4  390.66   55.59
  11   3   4  342.57   35.30
 -11   3  -4  462.75   43.50
 -11   3  -4  428.46   64.29
 -11   3  -4  340.27   53.29
 -11   3  -4  422.76   50.99
  11   3   4  330.77   33.40
  11   3   4  410.56   49.40
 -13  -3  -4 1157.28   57.49
  13  -3   4 1274.27   87.19
  13  -3   4 1209.48   76.59
 -13  -3  -4 1170.88   74.09
  13  -3   4 1170.38   74.89
 -13   3  -4 1266.57   81.49
  13   3   4 1048.70   55.99
  13   3   4 1194.48   77.49
  13   3   4 1094.19   58.19
 -13   3  -4 1270.17   91.39
 -13   3  -4 1099.49   66.99
 -13   3  -4 1284.67   80.59
 -15  -3  -4   -3.90   16.40
  15  -3   4  -10.80   22.40
 -15  -3  -4   23.80   26.20
  15  -3   4    6.90   22.00
  15  -3   4   27.10   27.30
 -15   3  -4   -5.30   21.60
 -15   3  -4    7.60   32.40
 -15   3  -4  -14.80   20.30
  15   3   4   13.50   26.60
  15   3   4   14.30   18.10
  15   3   4   -6.50   15.80
 -15   3  -4   -5.40   23.90
 -17  -3  -4 1964.10   99.29
  17  -3   4 2033.60  116.49
  17  -3   4 2004.00  102.79
  17  -3   4 1868.81  101.19
 -17  -3  -4 1786.62   81.59
  17   3   4 1847.22   85.79
 -17   3  -4 1874.21  121.29
 -17   3  -4 1811.02  105.19
  17   3   4 1843.92  104.79
 -17   3  -4 1916.11  102.39
 -17   3  -4 1846.02  103.79
  17   3   4 1891.51   81.69
  19  -3   4   58.29   35.60
  19  -3   4  140.19   41.70
 -19  -3  -4  155.08   36.60
  19  -3   4  181.28   45.30
 -19  -3  -4  124.09   38.00
  19   3   4  161.78   36.70
 -19   3  -4  121.99   39.10
  19   3   4  155.58   35.60
 -19   3  -4  122.39   42.20
 -19   3  -4  138.59   44.80
 -19   3  -4   81.89   37.30
  19   3   4  169.18   47.60
  21  -3   4  716.93   76.09
  21  -3   4  678.63   82.89
  21  -3   4  795.02   80.19
 -21  -3  -4  811.92   65.49
  21   3   4  776.22   67.99
  21   3   4  705.53   61.79
 -21   3  -4  783.02   77.29
 -21   3  -4  827.62   79.19
  21   3   4  830.92   83.79
 -21   3  -4  737.23   78.99
  23  -3   4   98.39   37.10
  23  -3   4   56.29   37.90
 -23  -3  -4  102.39   35.80
 -23  -3  -4   72.99   34.80
  23  -3   4   65.09   41.00
  23   3   4  -24.80   51.09
  23   3   4   39.80   28.80
 -23   3  -4  110.19   42.60
  23   3   4   79.09   38.30
 -23   3  -4   65.79   37.20
 -23   3  -4   39.40   35.40
  23   3   4   69.39   33.70
  25  -3   4  268.77   57.39
  25  -3   4  301.17   59.89
 -25  -3  -4  349.77   56.99
  25  -3   4  233.28   59.79
 -25  -3  -4  307.17   56.69
  25   3   4  238.28   55.79
 -25   3  -4  306.17   62.89
 -25   3  -4  257.87   56.89
  25   3   4  415.76   71.29
  25   3   4  251.07   49.40
  27  -3   4  257.77   65.89
 -27  -3  -4  128.99   38.60
  27  -3   4  145.19   46.30
  27  -3   4  213.88   53.49
 -27   3  -4  171.08   54.19
 -27   3  -4  111.59   51.49
  27   3   4  167.88   48.90
  27   3   4  137.69   39.80
 -27   3  -4  154.08   50.59
  27   3   4  202.38   53.79
 -27   3  -4  222.48   56.49
  27   3   4  272.67   51.89
 -29  -3  -4   27.20   27.40
  29  -3   4  163.68   53.29
  29  -3   4   46.30   39.00
  29  -3   4   71.39   43.40
 -29  -3  -4  141.19   46.90
  29   3   4   90.79   38.40
 -29   3  -4   54.79   47.80
  29   3   4   85.59   48.40
 -29   3  -4   59.09   61.79
 -29   3  -4   72.79   44.90
 -29   3  -4   73.69   34.10
  29   3   4   70.49   38.20
  29   3   4  108.19   42.00
  31  -3   4   21.20   43.50
 -31  -3  -4   32.90   37.60
 -31  -3  -4   46.30   30.10
  31  -3   4   58.79   46.10
  31  -3   4   -7.20   28.60
 -31   3  -4   89.39   42.90
 -31   3  -4   16.10   41.40
  31   3   4   51.29   36.80
 -31   3  -4  -16.70   36.40
  31   3   4  -10.70   33.70
 -31   3  -4   59.49   38.70
  31   3   4   65.89   36.10
  33  -3   4  123.39   57.39
  33  -3   4  -29.40   37.70
 -33  -3  -4   91.19   43.20
  33  -3   4   47.80   43.10
 -33  -3  -4   40.30   33.20
 -33   3  -4   70.89   47.40
  33   3   4  -29.40   35.90
  33   3   4   32.60   35.30
  33   3   4   90.49   43.40
 -33   3  -4   -6.20   42.00
 -33   3  -4   33.20   41.50
  36  -4  -4  -57.89   33.00
  36  -4  -4   10.70   32.40
 -36  -4   4  -38.20   25.20
  36  -4  -4   13.30   36.20
  36  -4  -4   97.29   51.69
 -36  -4   4    8.60   32.00
 -36   4   4    4.90   43.20
 -36   4   4    3.80   41.70
 -36   4   4    5.70   34.90
  36   4  -4   23.40   29.10
 -36   4   4  -39.50   33.20
  36   4  -4  -29.30   26.30
  36   4  -4   34.80   28.10
  34  -4  -4   -7.10   27.20
 -34  -4   4  -13.90   26.50
  34  -4  -4  -29.10   24.80
  34  -4  -4  -48.40   23.00
 -34   4   4   69.09   40.30
 -34   4   4   12.10   29.90
 -34   4   4   -6.00   30.20
  34   4  -4  -10.60   26.60
  34   4  -4   -3.70   23.40
 -34   4   4    1.10   40.90
  34   4  -4   36.50   28.30
 -32  -4   4   38.00   28.70
  32  -4  -4   41.40   31.50
  32  -4  -4  -13.40   27.80
  32  -4  -4  -22.70   22.90
  32  -4  -4    4.00   30.00
 -32  -4   4   23.50   23.10
  32   4  -4   12.00   23.00
 -32   4   4   -8.50   28.80
 -32   4   4   46.00   35.80
  32   4  -4   15.00   26.30
 -32   4   4   25.70   40.60
  32   4  -4   20.60   26.50
 -32   4   4   89.69   47.60
 -30  -4   4  -44.00   19.60
  30  -4  -4   21.40   27.70
  30  -4  -4    6.80   30.30
 -30  -4   4  -17.30   24.60
  30  -4  -4   17.40   28.30
  30  -4  -4    9.40   25.20
 -30   4   4   52.89   37.70
  30   4  -4   31.10   23.70
 -30   4   4  -48.70   25.40
  28  -4  -4  -21.90   21.40
 -28  -4   4   22.80   25.60
  28  -4  -4  -29.60   25.30
  28  -4  -4   33.40   32.30
 -28  -4   4   10.20   24.00
 -28   4   4   24.10   32.90
 -28   4   4   19.20   31.30
  28   4  -4   38.00   22.70
  28   4  -4    8.30   21.50
  28   4  -4   11.80   26.70
 -28   4   4   27.90   35.60
  26  -4  -4   56.99   41.40
  26  -4  -4   64.99   36.20
  26  -4  -4   75.19   37.70
 -26  -4   4   20.90   26.60
 -26  -4   4  127.09   33.90
  26  -4  -4   63.09   35.10
  26   4  -4   74.89   34.10
  26   4  -4  103.49   25.50
 -26   4   4   31.40   32.60
 -26   4   4   42.30   33.00
 -26   4   4   42.60   32.90
  26   4  -4  116.69   38.50
 -24  -4   4   13.50   22.20
  24  -4  -4   36.60   29.00
  24  -4  -4   93.39   39.80
  24  -4  -4   53.19   37.00
  24  -4  -4   60.29   31.90
  24   4  -4   10.20   23.60
 -24   4   4   82.09   40.00
  24   4  -4   27.50   20.10
  24   4  -4   29.80   24.20
 -24   4   4   47.10   30.10
 -24   4   4   72.49   41.20
  22  -4  -4  693.33   71.69
 -22  -4   4  652.03   59.49
  22  -4  -4  755.52   89.29
  22  -4  -4  679.73   66.39
  22  -4  -4  730.33   70.19
  22   4  -4  734.03   58.99
 -22   4   4  625.74   66.19
 -22   4   4  750.32   71.39
 -22   4   4  741.13   74.19
  22   4  -4  781.12   60.89
  20  -4  -4   32.10   28.80
  20  -4  -4   54.79   30.40
  20  -4  -4   10.80   26.30
  20  -4  -4   69.39   37.30
 -20   4   4   52.39   31.40
[truncated: 1,119,239 more chars]
