# Supplementary material for: Rh(I) Complexes with Hemilabile Thioether-Functionalized NHC Ligands as Catalysts for [2 + 2 + 2] Cycloaddition of 1,5-Bisallenes and Alkynes
Source: ACS Catal. 2023 Feb 17;13(5):3201–10. doi: 10.1021/acscatal.2c05790 (PMC9990073; doi:10.1021/acscatal.2c05790)
Supplement: Supplementary file 4 — cs2c05790_si_004.cif [file cs2c05790_si_004.cif]

 
data_sblta211216
 
_audit_creation_method            'SHELXL-2018/3'
_shelx_SHELXL_version_number      '2018/3'
_chemical_name_systematic         ?
_chemical_name_common             ?
_chemical_melting_point           ?
_chemical_formula_moiety          
 'C24 H36 N2 Rh S, F6 P [+ solvent]'
_chemical_formula_sum
 'C24 H36 F6 N2 P Rh S' 
_chemical_formula_weight          632.49

loop_
 _atom_type_symbol
 _atom_type_description
 _atom_type_scat_dispersion_real
 _atom_type_scat_dispersion_imag
 _atom_type_scat_source
 'C'  'C'   0.0033   0.0016
 'International Tables Vol C Tables 4.2.6.8 and 6.1.1.4'
 'H'  'H'   0.0000   0.0000
 'International Tables Vol C Tables 4.2.6.8 and 6.1.1.4'
 'N'  'N'   0.0061   0.0033
 'International Tables Vol C Tables 4.2.6.8 and 6.1.1.4'
 'F'  'F'   0.0171   0.0103
 'International Tables Vol C Tables 4.2.6.8 and 6.1.1.4'
 'P'  'P'   0.1023   0.0942
 'International Tables Vol C Tables 4.2.6.8 and 6.1.1.4'
 'S'  'S'   0.1246   0.1234
 'International Tables Vol C Tables 4.2.6.8 and 6.1.1.4'
 'Rh'  'Rh'  -1.1178   0.9187
 'International Tables Vol C Tables 4.2.6.8 and 6.1.1.4'
 
_space_group_crystal_system       triclinic
_space_group_IT_number            2
_space_group_name_H-M_alt         'P -1'
_space_group_name_Hall            '-P 1'
 
_shelx_space_group_comment
;
The symmetry employed for this shelxl refinement is uniquely defined
by the following loop, which should always be used as a source of
symmetry information in preference to the above space-group names.
They are only intended as comments.
;
 
loop_
 _space_group_symop_operation_xyz
 'x, y, z'
 '-x, -y, -z'
 
_cell_length_a                    11.7520(7)
_cell_length_b                    16.6122(11)
_cell_length_c                    16.8574(11)
_cell_angle_alpha                 61.611(2)
_cell_angle_beta                  82.247(2)
_cell_angle_gamma                 73.055(2)
_cell_volume                      2769.5(3)
_cell_formula_units_Z             4
_cell_measurement_temperature     120(2)
_cell_measurement_reflns_used     9177
_cell_measurement_theta_min       2.45
_cell_measurement_theta_max       29.03
 
_exptl_crystal_description        'prism'
_exptl_crystal_colour             'yellow'
_exptl_crystal_density_meas       ?
_exptl_crystal_density_method     ?
_exptl_crystal_density_diffrn     1.517          
_exptl_crystal_F_000              1296
_exptl_transmission_factor_min    ?
_exptl_transmission_factor_max    ?
_exptl_crystal_size_max           0.160
_exptl_crystal_size_mid           0.140
_exptl_crystal_size_min           0.100
_exptl_absorpt_coefficient_mu     0.806
_shelx_estimated_absorpt_T_min    0.882
_shelx_estimated_absorpt_T_max    0.924
_exptl_absorpt_correction_type    'multi-scan'
_exptl_absorpt_correction_T_min   0.7107
_exptl_absorpt_correction_T_max   0.7458
_exptl_absorpt_process_details    'sadabs'
_exptl_absorpt_special_details    ?

_diffrn_ambient_temperature       120(2)
_diffrn_radiation_wavelength      0.71073
_diffrn_radiation_type            MoK\a
_diffrn_source                    
'Mo-ImuS 3.0 microfocus tube'
_diffrn_measurement_device_type   'Bruker PHOTON-III CPAD'
_diffrn_measurement_method        '\f and \w shuterless scans'
_diffrn_detector_area_resol_mean  ?
_diffrn_reflns_number             190277
_diffrn_reflns_av_unetI/netI      0.0187
_diffrn_reflns_av_R_equivalents   0.0455
_diffrn_reflns_limit_h_min        -16
_diffrn_reflns_limit_h_max        16
_diffrn_reflns_limit_k_min        -22
_diffrn_reflns_limit_k_max        22
_diffrn_reflns_limit_l_min        -23
_diffrn_reflns_limit_l_max        23
_diffrn_reflns_theta_min          2.000
_diffrn_reflns_theta_max          29.047
_diffrn_reflns_theta_full         25.242
_diffrn_measured_fraction_theta_max   0.999
_diffrn_measured_fraction_theta_full  0.999
_diffrn_reflns_Laue_measured_fraction_max    0.999
_diffrn_reflns_Laue_measured_fraction_full   0.999
_diffrn_reflns_point_group_measured_fraction_max   0.999
_diffrn_reflns_point_group_measured_fraction_full  0.999
_reflns_number_total              14766
_reflns_number_gt                 12941
_reflns_threshold_expression      'I > 2\s(I)'
_reflns_Friedel_coverage          0.000
_reflns_Friedel_fraction_max      .
_reflns_Friedel_fraction_full     .
 
_reflns_special_details
;
 Reflections were merged by SHELXL according to the crystal
 class for the calculation of statistics and refinement.
 
 Structure factors included contributions from the .fab file.
 
 _reflns_Friedel_fraction is defined as the number of unique
 Friedel pairs measured divided by the number that would be
 possible theoretically, ignoring centric projections and
 systematic absences.
;
 
_computing_data_collection        'Bruker APEX3'
_computing_cell_refinement        'Bruker SAINT'
_computing_data_reduction         'Bruker SAINT'
_computing_structure_solution     'SHELXT 2014/5 (Sheldrick, 2014)'
_computing_structure_refinement   'SHELXL-2018/3 (Sheldrick, 2015)'
_computing_molecular_graphics     'Bruker SHELXTL'
_computing_publication_material   'Bruker SHELXTL'

_refine_special_details           ?
_refine_ls_structure_factor_coef  Fsqd
_refine_ls_matrix_type            full
_refine_ls_weighting_scheme       calc
_refine_ls_weighting_details
'w=1/[\s^2^(Fo^2^)+(0.0573P)^2^+9.8154P] where P=(Fo^2^+2Fc^2^)/3'
_atom_sites_solution_primary      direct
_atom_sites_solution_secondary    difmap
_atom_sites_solution_hydrogens    geom
_refine_ls_hydrogen_treatment     constr
_refine_ls_extinction_method      none
_refine_ls_extinction_coef        .
_refine_ls_number_reflns          14766
_refine_ls_number_parameters      627
_refine_ls_number_restraints      2
_refine_ls_R_factor_all           0.0588
_refine_ls_R_factor_gt            0.0510
_refine_ls_wR_factor_ref          0.1340
_refine_ls_wR_factor_gt           0.1270
_refine_ls_goodness_of_fit_ref    1.048
_refine_ls_restrained_S_all       1.051
_refine_ls_shift/su_max           0.001
_refine_ls_shift/su_mean          0.000
 
loop_
 _atom_site_label
 _atom_site_type_symbol
 _atom_site_fract_x
 _atom_site_fract_y
 _atom_site_fract_z
 _atom_site_U_iso_or_equiv
 _atom_site_adp_type
 _atom_site_occupancy
 _atom_site_site_symmetry_order  
 _atom_site_calc_flag
 _atom_site_refinement_flags_posn
 _atom_site_refinement_flags_adp
 _atom_site_refinement_flags_occupancy
 _atom_site_disorder_assembly
 _atom_site_disorder_group
C1 C 0.8628(3) 0.7089(2) 0.6813(2) 0.0229(6) Uani 1 1 d . . . . .
C2 C 1.0193(3) 0.6158(2) 0.7769(3) 0.0318(7) Uani 1 1 d . . . . .
H2 H 1.098716 0.584534 0.798363 0.038 Uiso 1 1 calc R U . . .
C3 C 0.9202(4) 0.6108(2) 0.8267(2) 0.0319(7) Uani 1 1 d . . . . .
H3 H 0.915963 0.575118 0.890287 0.038 Uiso 1 1 calc R U . . .
C4 C 1.0667(3) 0.7012(3) 0.6135(3) 0.0354(8) Uani 1 1 d . . . . .
H4A H 1.079238 0.658587 0.586302 0.053 Uiso 1 1 calc R U . . .
H4B H 1.142670 0.695558 0.636040 0.053 Uiso 1 1 calc R U . . .
H4C H 1.034321 0.766645 0.567997 0.053 Uiso 1 1 calc R U . . .
C5 C 0.7003(3) 0.6870(3) 0.7931(2) 0.0309(7) Uani 1 1 d . . . . .
H5A H 0.691169 0.639406 0.855926 0.037 Uiso 1 1 calc R U . . .
H5B H 0.652491 0.680268 0.753630 0.037 Uiso 1 1 calc R U . . .
C6 C 0.6523(3) 0.7856(3) 0.7862(2) 0.0299(7) Uani 1 1 d . . . . .
H6A H 0.699427 0.792158 0.826174 0.036 Uiso 1 1 calc R U . . .
H6B H 0.568913 0.793314 0.807416 0.036 Uiso 1 1 calc R U . . .
C7 C 0.7602(3) 0.9424(2) 0.6769(2) 0.0235(6) Uani 1 1 d . . . . .
C8 C 0.8795(3) 0.8795(2) 0.7227(2) 0.0276(6) Uani 1 1 d . . . . .
H8A H 0.920760 0.841218 0.691685 0.033 Uiso 1 1 calc R U . . .
H8B H 0.866601 0.835629 0.786225 0.033 Uiso 1 1 calc R U . . .
C9 C 0.9566(3) 0.9419(3) 0.7190(3) 0.0331(7) Uani 1 1 d . . . . .
H9 H 1.034731 0.900594 0.749251 0.040 Uiso 1 1 calc R U . . .
C10 C 0.8935(4) 1.0007(3) 0.7671(3) 0.0354(8) Uani 1 1 d . . . . .
H10A H 0.943492 1.040349 0.765155 0.042 Uiso 1 1 calc R U . . .
H10B H 0.880383 0.958158 0.831092 0.042 Uiso 1 1 calc R U . . .
C11 C 0.7734(4) 1.0642(3) 0.7204(3) 0.0365(8) Uani 1 1 d . . . . .
H11 H 0.731903 1.103261 0.751372 0.044 Uiso 1 1 calc R U . . .
C12 C 0.7943(5) 1.1297(3) 0.6211(3) 0.0439(10) Uani 1 1 d . . . . .
H12A H 0.717127 1.170919 0.591074 0.053 Uiso 1 1 calc R U . . .
H12B H 0.843289 1.170801 0.617471 0.053 Uiso 1 1 calc R U . . .
C13 C 0.8576(4) 1.0707(3) 0.5735(3) 0.0400(9) Uani 1 1 d . . . . .
H13 H 0.871157 1.113820 0.508946 0.048 Uiso 1 1 calc R U . . .
C14 C 0.7804(4) 1.0086(2) 0.5780(2) 0.0299(7) Uani 1 1 d . . . . .
H14A H 0.820446 0.970855 0.546317 0.036 Uiso 1 1 calc R U . . .
H14B H 0.703012 1.049133 0.547950 0.036 Uiso 1 1 calc R U . . .
C15 C 0.9779(4) 1.0075(3) 0.6199(3) 0.0416(9) Uani 1 1 d . . . . .
H15A H 1.019537 0.969142 0.589042 0.050 Uiso 1 1 calc R U . . .
H15B H 1.028549 1.047411 0.616304 0.050 Uiso 1 1 calc R U . . .
C16 C 0.6958(3) 1.0016(3) 0.7250(2) 0.0303(7) Uani 1 1 d . . . . .
H16A H 0.681363 0.959250 0.788788 0.036 Uiso 1 1 calc R U . . .
H16B H 0.617956 1.041984 0.695674 0.036 Uiso 1 1 calc R U . . .
C17 C 0.8270(3) 0.7737(3) 0.4706(2) 0.0321(7) Uani 1 1 d . . . . .
H17 H 0.899804 0.772571 0.490199 0.039 Uiso 1 1 calc R U . . .
C18 C 0.7721(3) 0.7032(2) 0.5282(2) 0.0322(8) Uani 1 1 d . . . . .
H18 H 0.813875 0.654750 0.581783 0.039 Uiso 1 1 calc R U . . .
C19 C 0.6517(4) 0.6964(3) 0.5138(3) 0.0401(9) Uani 1 1 d . . . . .
H19A H 0.622403 0.653680 0.572284 0.048 Uiso 1 1 calc R U . . .
H19B H 0.660891 0.667684 0.472819 0.048 Uiso 1 1 calc R U . . .
C20 C 0.5580(4) 0.7926(3) 0.4738(3) 0.0359(8) Uani 1 1 d . . . . .
H20A H 0.565404 0.823518 0.407292 0.043 Uiso 1 1 calc R U . . .
H20B H 0.477617 0.781847 0.488806 0.043 Uiso 1 1 calc R U . . .
C21 C 0.5714(3) 0.8580(2) 0.5087(2) 0.0273(6) Uani 1 1 d . . . . .
H21 H 0.534134 0.851783 0.564246 0.033 Uiso 1 1 calc R U . . .
C22 C 0.6334(3) 0.9256(2) 0.4660(2) 0.0262(6) Uani 1 1 d . . . . .
H22 H 0.631533 0.964996 0.492790 0.031 Uiso 1 1 calc R U . . .
C23 C 0.7042(4) 0.9434(3) 0.3807(2) 0.0339(8) Uani 1 1 d . . . . .
H23A H 0.756936 0.983069 0.374237 0.041 Uiso 1 1 calc R U . . .
H23B H 0.648895 0.979527 0.328598 0.041 Uiso 1 1 calc R U . . .
C24 C 0.7798(4) 0.8526(3) 0.3785(2) 0.0366(8) Uani 1 1 d . . . . .
H24A H 0.731423 0.830043 0.353500 0.044 Uiso 1 1 calc R U . . .
H24B H 0.847923 0.866997 0.337514 0.044 Uiso 1 1 calc R U . . .
C25 C 0.2464(3) 0.5964(2) 0.1279(2) 0.0270(6) Uani 1 1 d . . . . .
C26 C 0.4024(4) 0.5201(3) 0.0748(3) 0.0423(10) Uani 1 1 d . . . . .
H26 H 0.480445 0.485167 0.069614 0.051 Uiso 1 1 calc R U . . .
C27 C 0.3107(4) 0.5509(3) 0.0193(3) 0.0390(9) Uani 1 1 d . . . . .
H27 H 0.310982 0.542543 -0.032673 0.047 Uiso 1 1 calc R U . . .
C28 C 0.4412(4) 0.5363(3) 0.2079(3) 0.0446(10) Uani 1 1 d . . . . .
H28A H 0.397658 0.569895 0.241885 0.067 Uiso 1 1 calc R U . . .
H28B H 0.508920 0.562046 0.177376 0.067 Uiso 1 1 calc R U . . .
H28C H 0.470052 0.468665 0.249361 0.067 Uiso 1 1 calc R U . . .
C29 C 0.0984(4) 0.6484(3) 0.0114(3) 0.0364(8) Uani 1 1 d . . . . .
H29A H 0.036717 0.629658 0.057739 0.044 Uiso 1 1 calc R U . . .
H29B H 0.089473 0.630588 -0.035268 0.044 Uiso 1 1 calc R U . . .
C30 C 0.0793(4) 0.7554(3) -0.0315(3) 0.0384(8) Uani 1 1 d . . . . .
H30A H 0.000473 0.786751 -0.061635 0.046 Uiso 1 1 calc R U . . .
H30B H 0.140329 0.773769 -0.078531 0.046 Uiso 1 1 calc R U . . .
C31 C 0.2063(3) 0.8608(3) 0.0036(2) 0.0299(7) Uani 1 1 d D . . . .
C32 C 0.3192(4) 0.7987(2) -0.0019(3) 0.0437(11) Uani 1 1 d D . . . .
H32A H 0.311434 0.772046 -0.041789 0.052 Uiso 1 1 calc R U . . .
H32B H 0.343346 0.745476 0.058773 0.052 Uiso 1 1 calc R U . . .
C33 C 0.4183(3) 0.8569(3) -0.0410(2) 0.0327(7) Uani 1 1 d D . . . .
H33 H 0.495993 0.814807 -0.046681 0.039 Uiso 1 1 calc R U . . .
C34 C 0.3784(4) 0.9420(3) -0.1335(2) 0.0369(8) Uani 1 1 d . . . . .
H34A H 0.370672 0.919271 -0.176746 0.044 Uiso 1 1 calc R U . . .
H34B H 0.438591 0.978929 -0.157066 0.044 Uiso 1 1 calc R U . . .
C35 C 0.2576(4) 1.0054(3) -0.1236(3) 0.0357(8) Uani 1 1 d . . . . .
H35 H 0.231711 1.060861 -0.183696 0.043 Uiso 1 1 calc R U . . .
C36 C 0.2695(4) 1.0408(3) -0.0568(3) 0.0377(8) Uani 1 1 d . . . . .
H36A H 0.191912 1.081269 -0.050305 0.045 Uiso 1 1 calc R U . . .
H36B H 0.328120 1.079140 -0.079407 0.045 Uiso 1 1 calc R U . . .
C37 C 0.3105(3) 0.9546(3) 0.0353(3) 0.0345(8) Uani 1 1 d . . . . .
H37 H 0.318882 0.977105 0.079223 0.041 Uiso 1 1 calc R U . . .
C38 C 0.2180(3) 0.8972(3) 0.0699(2) 0.0322(7) Uani 1 1 d . . . . .
H38A H 0.140141 0.937541 0.076196 0.039 Uiso 1 1 calc R U . . .
H38B H 0.242302 0.842943 0.130001 0.039 Uiso 1 1 calc R U . . .
C39 C 0.4306(3) 0.8922(3) 0.0250(3) 0.0352(8) Uani 1 1 d . . . . .
H39A H 0.490799 0.929153 0.002669 0.042 Uiso 1 1 calc R U . . .
H39B H 0.457696 0.837516 0.084362 0.042 Uiso 1 1 calc R U . . .
C40 C 0.1651(3) 0.9478(3) -0.0890(3) 0.0333(7) Uani 1 1 d . . . . .
H40A H 0.155573 0.926223 -0.132682 0.040 Uiso 1 1 calc R U . . .
H40B H 0.087241 0.987863 -0.082404 0.040 Uiso 1 1 calc R U . . .
C41 C 0.0802(4) 0.5402(3) 0.2859(3) 0.0410(9) Uani 1 1 d . . . . .
H41 H 0.090661 0.524652 0.237480 0.049 Uiso 1 1 calc R U . . .
C42 C 0.1792(4) 0.5393(3) 0.3204(3) 0.0416(9) Uani 1 1 d . . . . .
H42 H 0.253271 0.523284 0.293870 0.050 Uiso 1 1 calc R U . . .
C43 C 0.1814(7) 0.5610(4) 0.3952(4) 0.0709(18) Uani 1 1 d . . . . .
H43A H 0.147503 0.515695 0.449221 0.085 Uiso 1 1 calc R U . . .
H43B H 0.265397 0.550226 0.409026 0.085 Uiso 1 1 calc R U . . .
C44 C 0.1168(6) 0.6576(5) 0.3790(4) 0.079(2) Uani 1 1 d . . . . .
H44A H 0.168332 0.682084 0.399148 0.095 Uiso 1 1 calc R U . . .
H44B H 0.045769 0.653295 0.418280 0.095 Uiso 1 1 calc R U . . .
C45 C 0.0767(5) 0.7285(3) 0.2863(3) 0.0481(11) Uani 1 1 d . . . . .
H45 H 0.121472 0.773144 0.251238 0.058 Uiso 1 1 calc R U . . .
C46 C -0.0236(5) 0.7326(4) 0.2484(4) 0.0681(18) Uani 1 1 d . . . . .
H46 H -0.044567 0.781602 0.188947 0.082 Uiso 1 1 calc R U . . .
C47 C -0.1019(6) 0.6661(6) 0.2935(5) 0.0815(15) Uani 1 1 d . . . . .
H47A H -0.134923 0.670898 0.348727 0.098 Uiso 1 1 calc R U . . .
H47B H -0.169575 0.687931 0.252636 0.098 Uiso 1 1 calc R U . . .
C48 C -0.0446(5) 0.5640(6) 0.3189(5) 0.0815(15) Uani 1 1 d . . . . .
H48A H -0.095345 0.541228 0.296085 0.098 Uiso 1 1 calc R U . . .
H48B H -0.043728 0.527877 0.385557 0.098 Uiso 1 1 calc R U . . .
N1 N 0.9834(2) 0.67543(19) 0.6878(2) 0.0255(5) Uani 1 1 d . . . . .
N2 N 0.8248(3) 0.66773(19) 0.76765(19) 0.0260(5) Uani 1 1 d . . . . .
N3 N 0.3627(3) 0.5484(2) 0.1415(2) 0.0318(6) Uani 1 1 d . . . . .
N4 N 0.2155(3) 0.5973(2) 0.0530(2) 0.0297(6) Uani 1 1 d . . . . .
F1 F 0.7621(7) 0.2083(5) 0.2162(6) 0.0927(12) Uani 0.6 1 d . . P A 1
F2 F 0.7075(6) 0.3466(5) 0.2388(5) 0.0927(12) Uani 0.6 1 d . . P A 1
F3 F 0.5513(6) 0.2972(5) 0.3117(5) 0.0927(12) Uani 0.6 1 d . . P A 1
F4 F 0.6100(8) 0.1664(6) 0.2999(7) 0.0927(12) Uani 0.6 1 d . . P A 1
F1B F 0.7222(9) 0.1774(8) 0.2223(7) 0.0771(14) Uani 0.4 1 d . . P A 2
F2B F 0.7816(9) 0.2964(8) 0.2142(6) 0.0771(14) Uani 0.4 1 d . . P A 2
F3B F 0.6509(9) 0.3133(8) 0.3149(7) 0.0771(14) Uani 0.4 1 d . . P A 2
F4B F 0.5837(11) 0.1884(10) 0.3090(9) 0.0771(14) Uani 0.4 1 d . . P A 2
F5 F 0.5896(4) 0.3144(3) 0.1795(3) 0.0876(12) Uani 1 1 d . . . . .
F6 F 0.7517(6) 0.1878(4) 0.3518(3) 0.136(2) Uani 1 1 d . . . . .
F7 F 0.8491(3) 0.5629(2) 0.0400(2) 0.0620(8) Uani 1 1 d . . . . .
F8 F 0.7946(3) 0.7213(2) -0.0253(2) 0.0695(9) Uani 1 1 d . . . . .
F9 F 0.6611(3) 0.7164(3) 0.0873(2) 0.0718(10) Uani 1 1 d . . . . .
F10 F 0.7184(3) 0.5572(3) 0.1508(2) 0.0819(12) Uani 1 1 d . . . . .
F11 F 0.8535(3) 0.6385(3) 0.1196(2) 0.0808(12) Uani 1 1 d . . . . .
F12 F 0.6555(2) 0.6431(2) 0.0058(2) 0.0564(7) Uani 1 1 d . . . . .
P1 P 0.67216(11) 0.25260(8) 0.26703(7) 0.0404(2) Uani 1 1 d . . . . .
P2 P 0.75454(9) 0.64028(8) 0.06307(7) 0.0367(2) Uani 1 1 d . . . . .
S1 S 0.65756(7) 0.87891(5) 0.67143(5) 0.02273(15) Uani 1 1 d . . . . .
S2 S 0.08646(8) 0.79943(6) 0.04874(6) 0.03120(18) Uani 1 1 d . . . . .
Rh1 Rh 0.74372(2) 0.80317(2) 0.57980(2) 0.01966(7) Uani 1 1 d . . . . .
Rh2 Rh 0.13579(2) 0.66337(2) 0.19304(2) 0.02732(7) Uani 1 1 d . . . . .
 
loop_
 _atom_site_aniso_label
 _atom_site_aniso_U_11
 _atom_site_aniso_U_22
 _atom_site_aniso_U_33
 _atom_site_aniso_U_23
 _atom_site_aniso_U_13
 _atom_site_aniso_U_12
C1 0.0252(15) 0.0168(13) 0.0233(14) -0.0066(11) -0.0056(11) -0.0030(11)
C2 0.0329(17) 0.0228(15) 0.0345(18) -0.0094(14) -0.0147(14) 0.0000(13)
C3 0.042(2) 0.0199(14) 0.0260(16) -0.0027(12) -0.0132(14) -0.0046(13)
C4 0.0235(16) 0.041(2) 0.039(2) -0.0166(16) -0.0021(14) -0.0070(14)
C5 0.0341(18) 0.0282(16) 0.0235(15) -0.0046(13) 0.0032(13) -0.0128(14)
C6 0.0314(17) 0.0323(17) 0.0209(15) -0.0086(13) 0.0045(12) -0.0095(14)
C7 0.0274(15) 0.0221(14) 0.0233(14) -0.0130(12) 0.0004(11) -0.0053(12)
C8 0.0284(16) 0.0246(15) 0.0326(17) -0.0167(13) -0.0015(13) -0.0039(12)
C9 0.0301(17) 0.0351(18) 0.044(2) -0.0256(16) -0.0042(15) -0.0064(14)
C10 0.040(2) 0.0330(18) 0.0389(19) -0.0226(16) -0.0103(16) -0.0014(15)
C11 0.045(2) 0.0284(17) 0.041(2) -0.0230(16) -0.0123(17) 0.0019(15)
C12 0.063(3) 0.0245(17) 0.045(2) -0.0128(16) -0.015(2) -0.0111(17)
C13 0.060(3) 0.037(2) 0.0307(18) -0.0123(16) -0.0002(17) -0.0289(19)
C14 0.0422(19) 0.0265(16) 0.0233(15) -0.0098(13) -0.0004(13) -0.0150(14)
C15 0.045(2) 0.048(2) 0.047(2) -0.028(2) 0.0079(18) -0.0262(19)
C16 0.0307(17) 0.0298(16) 0.0305(17) -0.0186(14) -0.0031(13) 0.0019(13)
C17 0.0328(17) 0.0338(18) 0.0251(16) -0.0170(14) -0.0033(13) 0.0056(14)
C18 0.042(2) 0.0239(15) 0.0310(17) -0.0169(14) -0.0126(15) 0.0047(14)
C19 0.050(2) 0.0264(17) 0.047(2) -0.0180(16) -0.0179(18) -0.0038(16)
C20 0.0374(19) 0.0321(18) 0.0380(19) -0.0145(15) -0.0139(15) -0.0053(15)
C21 0.0230(15) 0.0256(15) 0.0273(15) -0.0101(13) -0.0068(12) 0.0013(12)
C22 0.0276(15) 0.0195(14) 0.0229(14) -0.0067(12) -0.0071(12) 0.0035(12)
C23 0.0386(19) 0.0279(17) 0.0221(15) -0.0039(13) -0.0032(14) -0.0024(14)
C24 0.039(2) 0.040(2) 0.0238(16) -0.0148(15) -0.0011(14) -0.0010(16)
C25 0.0278(16) 0.0229(14) 0.0266(15) -0.0111(12) 0.0045(12) -0.0041(12)
C26 0.041(2) 0.040(2) 0.037(2) -0.0194(17) 0.0146(17) -0.0010(17)
C27 0.049(2) 0.0357(19) 0.0323(18) -0.0197(16) 0.0164(17) -0.0110(17)
C28 0.0290(19) 0.052(2) 0.040(2) -0.0180(19) -0.0047(16) 0.0035(17)
C29 0.0344(19) 0.040(2) 0.0380(19) -0.0184(17) -0.0016(15) -0.0133(16)
C30 0.038(2) 0.041(2) 0.0357(19) -0.0154(17) -0.0109(16) -0.0074(16)
C31 0.0363(18) 0.0364(18) 0.0202(14) -0.0114(13) 0.0024(13) -0.0179(15)
C32 0.076(3) 0.0123(13) 0.038(2) 0.0013(13) -0.045(2) -0.0072(16)
C33 0.0261(16) 0.0352(18) 0.0281(17) -0.0115(14) 0.0007(13) -0.0016(14)
C34 0.039(2) 0.038(2) 0.0252(17) -0.0092(15) 0.0029(14) -0.0098(16)
C35 0.039(2) 0.0262(16) 0.0270(17) -0.0013(13) -0.0069(14) -0.0035(14)
C36 0.0338(19) 0.0280(17) 0.046(2) -0.0145(16) -0.0039(16) -0.0036(14)
C37 0.0350(19) 0.0357(19) 0.0344(18) -0.0178(16) -0.0007(15) -0.0083(15)
C38 0.0331(18) 0.0337(18) 0.0297(17) -0.0183(15) 0.0022(14) -0.0029(14)
C39 0.0328(18) 0.0364(19) 0.0316(18) -0.0126(15) -0.0059(14) -0.0048(15)
C40 0.0303(17) 0.0300(17) 0.0308(17) -0.0093(14) -0.0075(14) -0.0006(14)
C41 0.060(3) 0.039(2) 0.0337(19) -0.0221(17) 0.0185(18) -0.0263(19)
C42 0.046(2) 0.0283(18) 0.035(2) -0.0062(15) 0.0081(17) -0.0080(16)
C43 0.124(6) 0.055(3) 0.038(2) -0.009(2) -0.014(3) -0.044(3)
C44 0.076(4) 0.110(5) 0.070(4) -0.071(4) -0.007(3) 0.005(4)
C45 0.059(3) 0.034(2) 0.062(3) -0.033(2) 0.027(2) -0.019(2)
C46 0.066(3) 0.061(3) 0.048(3) -0.030(2) 0.008(2) 0.029(3)
C47 0.049(2) 0.126(4) 0.095(3) -0.071(4) 0.029(2) -0.036(3)
C48 0.049(2) 0.126(4) 0.095(3) -0.071(4) 0.029(2) -0.036(3)
N1 0.0244(13) 0.0196(12) 0.0296(14) -0.0093(11) -0.0057(11) -0.0027(10)
N2 0.0295(14) 0.0188(12) 0.0225(13) -0.0034(10) -0.0055(11) -0.0047(10)
N3 0.0286(14) 0.0269(14) 0.0307(15) -0.0119(12) 0.0071(12) 0.0001(11)
N4 0.0331(15) 0.0289(14) 0.0281(14) -0.0144(12) 0.0065(12) -0.0099(12)
F1 0.079(2) 0.063(2) 0.105(3) -0.0215(19) 0.020(2) -0.0157(17)
F2 0.079(2) 0.063(2) 0.105(3) -0.0215(19) 0.020(2) -0.0157(17)
F3 0.079(2) 0.063(2) 0.105(3) -0.0215(19) 0.020(2) -0.0157(17)
F4 0.079(2) 0.063(2) 0.105(3) -0.0215(19) 0.020(2) -0.0157(17)
F1B 0.075(3) 0.102(4) 0.075(3) -0.045(3) 0.009(2) -0.046(3)
F2B 0.075(3) 0.102(4) 0.075(3) -0.045(3) 0.009(2) -0.046(3)
F3B 0.075(3) 0.102(4) 0.075(3) -0.045(3) 0.009(2) -0.046(3)
F4B 0.075(3) 0.102(4) 0.075(3) -0.045(3) 0.009(2) -0.046(3)
F5 0.080(3) 0.079(3) 0.059(2) 0.0013(18) -0.0250(18) -0.006(2)
F6 0.184(5) 0.109(4) 0.091(3) 0.004(3) -0.098(4) -0.049(4)
F7 0.0449(15) 0.0665(19) 0.0585(18) -0.0298(15) -0.0042(13) 0.0119(14)
F8 0.090(2) 0.065(2) 0.0462(16) -0.0084(15) -0.0040(16) -0.0383(18)
F9 0.0616(19) 0.081(2) 0.076(2) -0.055(2) -0.0161(16) 0.0183(17)
F10 0.0478(17) 0.072(2) 0.061(2) 0.0101(17) 0.0092(15) -0.0022(15)
F11 0.0443(16) 0.156(4) 0.0577(19) -0.063(2) -0.0086(14) -0.021(2)
F12 0.0430(14) 0.0587(17) 0.0730(19) -0.0354(15) -0.0235(13) -0.0014(12)
P1 0.0436(6) 0.0373(5) 0.0332(5) -0.0091(4) -0.0025(4) -0.0121(4)
P2 0.0284(5) 0.0463(6) 0.0294(5) -0.0150(4) -0.0055(4) -0.0031(4)
S1 0.0226(3) 0.0225(3) 0.0204(3) -0.0091(3) 0.0007(3) -0.0038(3)
S2 0.0259(4) 0.0266(4) 0.0343(4) -0.0111(3) -0.0022(3) -0.0015(3)
Rh1 0.02114(12) 0.01618(11) 0.01745(11) -0.00599(8) -0.00243(8) -0.00100(8)
Rh2 0.02931(14) 0.02175(12) 0.02744(13) -0.01252(10) 0.00459(10) -0.00168(10)
 
_geom_special_details
;
 All esds (except the esd in the dihedral angle between two l.s. planes)
 are estimated using the full covariance matrix.  The cell esds are taken
 into account individually in the estimation of esds in distances, angles
 and torsion angles; correlations between esds in cell parameters are only
 used when they are defined by crystal symmetry.  An approximate (isotropic)
 treatment of cell esds is used for estimating esds involving l.s. planes.
;
 
loop_
 _geom_bond_atom_site_label_1
 _geom_bond_atom_site_label_2
 _geom_bond_distance
 _geom_bond_site_symmetry_2
 _geom_bond_publ_flag
C1 N2 1.356(4) . ?
C1 N1 1.362(4) . ?
C1 Rh1 2.040(3) . ?
C2 C3 1.339(6) . ?
C2 N1 1.389(4) . ?
C2 H2 0.9500 . ?
C3 N2 1.389(4) . ?
C3 H3 0.9500 . ?
C4 N1 1.454(5) . ?
C4 H4A 0.9800 . ?
C4 H4B 0.9800 . ?
C4 H4C 0.9800 . ?
C5 N2 1.455(5) . ?
C5 C6 1.520(5) . ?
C5 H5A 0.9900 . ?
C5 H5B 0.9900 . ?
C6 S1 1.822(3) . ?
C6 H6A 0.9900 . ?
C6 H6B 0.9900 . ?
C7 C8 1.525(5) . ?
C7 C14 1.532(5) . ?
C7 C16 1.537(4) . ?
C7 S1 1.854(3) . ?
C8 C9 1.540(5) . ?
C8 H8A 0.9900 . ?
C8 H8B 0.9900 . ?
C9 C10 1.526(5) . ?
C9 C15 1.535(6) . ?
C9 H9 1.0000 . ?
C10 C11 1.540(5) . ?
C10 H10A 0.9900 . ?
C10 H10B 0.9900 . ?
C11 C12 1.535(6) . ?
C11 C16 1.541(5) . ?
C11 H11 1.0000 . ?
C12 C13 1.524(6) . ?
C12 H12A 0.9900 . ?
C12 H12B 0.9900 . ?
C13 C14 1.531(5) . ?
C13 C15 1.539(7) . ?
C13 H13 1.0000 . ?
C14 H14A 0.9900 . ?
C14 H14B 0.9900 . ?
C15 H15A 0.9900 . ?
C15 H15B 0.9900 . ?
C16 H16A 0.9900 . ?
C16 H16B 0.9900 . ?
C17 C18 1.386(6) . ?
C17 C24 1.520(5) . ?
C17 Rh1 2.163(3) . ?
C17 H17 0.9500 . ?
C18 C19 1.512(6) . ?
C18 Rh1 2.143(3) . ?
C18 H18 0.9500 . ?
C19 C20 1.539(5) . ?
C19 H19A 0.9900 . ?
C19 H19B 0.9900 . ?
C20 C21 1.511(5) . ?
C20 H20A 0.9900 . ?
C20 H20B 0.9900 . ?
C21 C22 1.371(5) . ?
C21 Rh1 2.216(3) . ?
C21 H21 0.9500 . ?
C22 C23 1.504(5) . ?
C22 Rh1 2.218(3) . ?
C22 H22 0.9500 . ?
C23 C24 1.528(5) . ?
C23 H23A 0.9900 . ?
C23 H23B 0.9900 . ?
C24 H24A 0.9900 . ?
C24 H24B 0.9900 . ?
C25 N4 1.353(5) . ?
C25 N3 1.353(4) . ?
C25 Rh2 2.017(3) . ?
C26 C27 1.340(7) . ?
C26 N3 1.391(5) . ?
C26 H26 0.9500 . ?
C27 N4 1.381(5) . ?
C27 H27 0.9500 . ?
C28 N3 1.448(5) . ?
C28 H28A 0.9800 . ?
C28 H28B 0.9800 . ?
C28 H28C 0.9800 . ?
C29 N4 1.456(5) . ?
C29 C30 1.524(6) . ?
C29 H29A 0.9900 . ?
C29 H29B 0.9900 . ?
C30 S2 1.839(4) . ?
C30 H30A 0.9900 . ?
C30 H30B 0.9900 . ?
C31 C32 1.447(5) . ?
C31 C38 1.539(5) . ?
C31 C40 1.552(5) . ?
C31 S2 1.847(4) . ?
C32 C33 1.603(5) . ?
C32 H32A 0.9900 . ?
C32 H32B 0.9900 . ?
C33 C39 1.521(5) . ?
C33 C34 1.538(5) . ?
C33 H33 1.0000 . ?
C34 C35 1.544(6) . ?
C34 H34A 0.9900 . ?
C34 H34B 0.9900 . ?
C35 C40 1.530(6) . ?
C35 C36 1.535(6) . ?
C35 H35 1.0000 . ?
C36 C37 1.543(6) . ?
C36 H36A 0.9900 . ?
C36 H36B 0.9900 . ?
C37 C38 1.529(5) . ?
C37 C39 1.533(5) . ?
C37 H37 1.0000 . ?
C38 H38A 0.9900 . ?
C38 H38B 0.9900 . ?
C39 H39A 0.9900 . ?
C39 H39B 0.9900 . ?
C40 H40A 0.9900 . ?
C40 H40B 0.9900 . ?
C41 C42 1.362(7) . ?
C41 C48 1.506(7) . ?
C41 Rh2 2.126(4) . ?
C41 H41 0.9500 . ?
C42 C43 1.471(7) . ?
C42 Rh2 2.143(4) . ?
C42 H42 0.9500 . ?
C43 C44 1.468(9) . ?
C43 H43A 0.9900 . ?
C43 H43B 0.9900 . ?
C44 C45 1.475(8) . ?
C44 H44A 0.9900 . ?
C44 H44B 0.9900 . ?
C45 C46 1.384(8) . ?
C45 Rh2 2.238(4) . ?
C45 H45 0.9500 . ?
C46 C47 1.500(9) . ?
C46 Rh2 2.235(4) . ?
C46 H46 0.9500 . ?
C47 C48 1.494(11) . ?
C47 H47A 0.9900 . ?
C47 H47B 0.9900 . ?
C48 H48A 0.9900 . ?
C48 H48B 0.9900 . ?
F1 P1 1.515(8) . ?
F2 P1 1.568(7) . ?
F3 P1 1.662(7) . ?
F4 P1 1.623(10) . ?
F1B P1 1.680(11) . ?
F2B P1 1.612(9) . ?
F3B P1 1.517(10) . ?
F4B P1 1.565(13) . ?
F5 P1 1.593(4) . ?
F6 P1 1.545(4) . ?
F7 P2 1.602(3) . ?
F8 P2 1.590(3) . ?
F9 P2 1.590(3) . ?
F10 P2 1.583(3) . ?
F11 P2 1.585(3) . ?
F12 P2 1.586(3) . ?
S1 Rh1 2.3827(8) . ?
S2 Rh2 2.3980(9) . ?
 
loop_
 _geom_angle_atom_site_label_1
 _geom_angle_atom_site_label_2
 _geom_angle_atom_site_label_3
 _geom_angle
 _geom_angle_site_symmetry_1
 _geom_angle_site_symmetry_3
 _geom_angle_publ_flag
N2 C1 N1 104.2(3) . . ?
N2 C1 Rh1 120.2(2) . . ?
N1 C1 Rh1 135.5(2) . . ?
C3 C2 N1 106.7(3) . . ?
C3 C2 H2 126.6 . . ?
N1 C2 H2 126.6 . . ?
C2 C3 N2 107.0(3) . . ?
C2 C3 H3 126.5 . . ?
N2 C3 H3 126.5 . . ?
N1 C4 H4A 109.5 . . ?
N1 C4 H4B 109.5 . . ?
H4A C4 H4B 109.5 . . ?
N1 C4 H4C 109.5 . . ?
H4A C4 H4C 109.5 . . ?
H4B C4 H4C 109.5 . . ?
N2 C5 C6 112.8(3) . . ?
N2 C5 H5A 109.0 . . ?
C6 C5 H5A 109.0 . . ?
N2 C5 H5B 109.0 . . ?
C6 C5 H5B 109.0 . . ?
H5A C5 H5B 107.8 . . ?
C5 C6 S1 112.5(2) . . ?
C5 C6 H6A 109.1 . . ?
S1 C6 H6A 109.1 . . ?
C5 C6 H6B 109.1 . . ?
S1 C6 H6B 109.1 . . ?
H6A C6 H6B 107.8 . . ?
C8 C7 C14 109.6(3) . . ?
C8 C7 C16 109.9(3) . . ?
C14 C7 C16 109.4(3) . . ?
C8 C7 S1 115.3(2) . . ?
C14 C7 S1 104.2(2) . . ?
C16 C7 S1 108.1(2) . . ?
C7 C8 C9 109.4(3) . . ?
C7 C8 H8A 109.8 . . ?
C9 C8 H8A 109.8 . . ?
C7 C8 H8B 109.8 . . ?
C9 C8 H8B 109.8 . . ?
H8A C8 H8B 108.2 . . ?
C10 C9 C15 110.0(3) . . ?
C10 C9 C8 109.9(3) . . ?
C15 C9 C8 108.8(3) . . ?
C10 C9 H9 109.4 . . ?
C15 C9 H9 109.4 . . ?
C8 C9 H9 109.4 . . ?
C9 C10 C11 109.3(3) . . ?
C9 C10 H10A 109.8 . . ?
C11 C10 H10A 109.8 . . ?
C9 C10 H10B 109.8 . . ?
C11 C10 H10B 109.8 . . ?
H10A C10 H10B 108.3 . . ?
C12 C11 C10 109.6(4) . . ?
C12 C11 C16 109.1(3) . . ?
C10 C11 C16 109.3(3) . . ?
C12 C11 H11 109.6 . . ?
C10 C11 H11 109.6 . . ?
C16 C11 H11 109.6 . . ?
C13 C12 C11 109.9(3) . . ?
C13 C12 H12A 109.7 . . ?
C11 C12 H12A 109.7 . . ?
C13 C12 H12B 109.7 . . ?
C11 C12 H12B 109.7 . . ?
H12A C12 H12B 108.2 . . ?
C12 C13 C14 109.4(4) . . ?
C12 C13 C15 109.5(3) . . ?
C14 C13 C15 109.6(3) . . ?
C12 C13 H13 109.5 . . ?
C14 C13 H13 109.5 . . ?
C15 C13 H13 109.5 . . ?
C13 C14 C7 109.4(3) . . ?
C13 C14 H14A 109.8 . . ?
C7 C14 H14A 109.8 . . ?
C13 C14 H14B 109.8 . . ?
C7 C14 H14B 109.8 . . ?
H14A C14 H14B 108.2 . . ?
C9 C15 C13 109.2(3) . . ?
C9 C15 H15A 109.8 . . ?
C13 C15 H15A 109.8 . . ?
C9 C15 H15B 109.8 . . ?
C13 C15 H15B 109.8 . . ?
H15A C15 H15B 108.3 . . ?
C7 C16 C11 109.1(3) . . ?
C7 C16 H16A 109.9 . . ?
C11 C16 H16A 109.9 . . ?
C7 C16 H16B 109.9 . . ?
C11 C16 H16B 109.9 . . ?
H16A C16 H16B 108.3 . . ?
C18 C17 C24 125.1(4) . . ?
C18 C17 Rh1 70.5(2) . . ?
C24 C17 Rh1 112.8(2) . . ?
C18 C17 H17 117.5 . . ?
C24 C17 H17 117.5 . . ?
Rh1 C17 H17 86.7 . . ?
C17 C18 C19 126.0(3) . . ?
C17 C18 Rh1 72.0(2) . . ?
C19 C18 Rh1 107.9(2) . . ?
C17 C18 H18 117.0 . . ?
C19 C18 H18 117.0 . . ?
Rh1 C18 H18 90.1 . . ?
C18 C19 C20 113.7(3) . . ?
C18 C19 H19A 108.8 . . ?
C20 C19 H19A 108.8 . . ?
C18 C19 H19B 108.8 . . ?
C20 C19 H19B 108.8 . . ?
H19A C19 H19B 107.7 . . ?
C21 C20 C19 112.4(3) . . ?
C21 C20 H20A 109.1 . . ?
C19 C20 H20A 109.1 . . ?
C21 C20 H20B 109.1 . . ?
C19 C20 H20B 109.1 . . ?
H20A C20 H20B 107.8 . . ?
C22 C21 C20 124.7(3) . . ?
C22 C21 Rh1 72.11(19) . . ?
C20 C21 Rh1 110.7(2) . . ?
C22 C21 H21 117.7 . . ?
C20 C21 H21 117.7 . . ?
Rh1 C21 H21 87.1 . . ?
C21 C22 C23 126.2(3) . . ?
C21 C22 Rh1 71.88(18) . . ?
C23 C22 Rh1 108.1(2) . . ?
C21 C22 H22 116.9 . . ?
C23 C22 H22 116.9 . . ?
Rh1 C22 H22 90.0 . . ?
C22 C23 C24 113.2(3) . . ?
C22 C23 H23A 108.9 . . ?
C24 C23 H23A 108.9 . . ?
C22 C23 H23B 108.9 . . ?
C24 C23 H23B 108.9 . . ?
H23A C23 H23B 107.7 . . ?
C17 C24 C23 113.4(3) . . ?
C17 C24 H24A 108.9 . . ?
C23 C24 H24A 108.9 . . ?
C17 C24 H24B 108.9 . . ?
C23 C24 H24B 108.9 . . ?
H24A C24 H24B 107.7 . . ?
N4 C25 N3 104.9(3) . . ?
N4 C25 Rh2 123.7(3) . . ?
N3 C25 Rh2 131.2(3) . . ?
C27 C26 N3 107.7(3) . . ?
C27 C26 H26 126.2 . . ?
N3 C26 H26 126.2 . . ?
C26 C27 N4 106.1(3) . . ?
C26 C27 H27 126.9 . . ?
N4 C27 H27 126.9 . . ?
N3 C28 H28A 109.5 . . ?
N3 C28 H28B 109.5 . . ?
H28A C28 H28B 109.5 . . ?
N3 C28 H28C 109.5 . . ?
H28A C28 H28C 109.5 . . ?
H28B C28 H28C 109.5 . . ?
N4 C29 C30 111.9(3) . . ?
N4 C29 H29A 109.2 . . ?
C30 C29 H29A 109.2 . . ?
N4 C29 H29B 109.2 . . ?
C30 C29 H29B 109.2 . . ?
H29A C29 H29B 107.9 . . ?
C29 C30 S2 114.0(3) . . ?
C29 C30 H30A 108.8 . . ?
S2 C30 H30A 108.8 . . ?
C29 C30 H30B 108.8 . . ?
S2 C30 H30B 108.8 . . ?
H30A C30 H30B 107.6 . . ?
C32 C31 C38 109.1(3) . . ?
C32 C31 C40 112.4(3) . . ?
C38 C31 C40 108.2(3) . . ?
C32 C31 S2 112.7(3) . . ?
C38 C31 S2 105.7(2) . . ?
C40 C31 S2 108.3(2) . . ?
C31 C32 C33 109.7(3) . . ?
C31 C32 H32A 109.7 . . ?
C33 C32 H32A 109.7 . . ?
C31 C32 H32B 109.7 . . ?
C33 C32 H32B 109.7 . . ?
H32A C32 H32B 108.2 . . ?
C39 C33 C34 109.6(3) . . ?
C39 C33 C32 107.5(3) . . ?
C34 C33 C32 109.7(3) . . ?
C39 C33 H33 110.0 . . ?
C34 C33 H33 110.0 . . ?
C32 C33 H33 110.0 . . ?
C33 C34 C35 109.3(3) . . ?
C33 C34 H34A 109.8 . . ?
C35 C34 H34A 109.8 . . ?
C33 C34 H34B 109.8 . . ?
C35 C34 H34B 109.8 . . ?
H34A C34 H34B 108.3 . . ?
C40 C35 C36 109.5(3) . . ?
C40 C35 C34 109.2(3) . . ?
C36 C35 C34 109.9(3) . . ?
C40 C35 H35 109.4 . . ?
C36 C35 H35 109.4 . . ?
C34 C35 H35 109.4 . . ?
C35 C36 C37 108.9(3) . . ?
C35 C36 H36A 109.9 . . ?
C37 C36 H36A 109.9 . . ?
C35 C36 H36B 109.9 . . ?
C37 C36 H36B 109.9 . . ?
H36A C36 H36B 108.3 . . ?
C38 C37 C39 109.5(3) . . ?
C38 C37 C36 109.2(3) . . ?
C39 C37 C36 109.7(3) . . ?
C38 C37 H37 109.5 . . ?
C39 C37 H37 109.5 . . ?
C36 C37 H37 109.5 . . ?
C37 C38 C31 109.8(3) . . ?
C37 C38 H38A 109.7 . . ?
C31 C38 H38A 109.7 . . ?
C37 C38 H38B 109.7 . . ?
C31 C38 H38B 109.7 . . ?
H38A C38 H38B 108.2 . . ?
C33 C39 C37 109.8(3) . . ?
C33 C39 H39A 109.7 . . ?
C37 C39 H39A 109.7 . . ?
C33 C39 H39B 109.7 . . ?
C37 C39 H39B 109.7 . . ?
H39A C39 H39B 108.2 . . ?
C35 C40 C31 109.4(3) . . ?
C35 C40 H40A 109.8 . . ?
C31 C40 H40A 109.8 . . ?
C35 C40 H40B 109.8 . . ?
C31 C40 H40B 109.8 . . ?
H40A C40 H40B 108.2 . . ?
C42 C41 C48 124.7(4) . . ?
C42 C41 Rh2 72.1(2) . . ?
C48 C41 Rh2 112.3(4) . . ?
C42 C41 H41 117.6 . . ?
C48 C41 H41 117.6 . . ?
Rh2 C41 H41 85.6 . . ?
C41 C42 C43 125.8(5) . . ?
C41 C42 Rh2 70.7(2) . . ?
C43 C42 Rh2 113.2(3) . . ?
C41 C42 H42 117.1 . . ?
C43 C42 H42 117.1 . . ?
Rh2 C42 H42 86.0 . . ?
C44 C43 C42 115.5(5) . . ?
C44 C43 H43A 108.4 . . ?
C42 C43 H43A 108.4 . . ?
C44 C43 H43B 108.4 . . ?
C42 C43 H43B 108.4 . . ?
H43A C43 H43B 107.5 . . ?
C43 C44 C45 118.3(4) . . ?
C43 C44 H44A 107.7 . . ?
C45 C44 H44A 107.7 . . ?
C43 C44 H44B 107.7 . . ?
C45 C44 H44B 107.7 . . ?
H44A C44 H44B 107.1 . . ?
C46 C45 C44 122.5(5) . . ?
C46 C45 Rh2 71.8(3) . . ?
C44 C45 Rh2 109.8(3) . . ?
C46 C45 H45 118.7 . . ?
C44 C45 H45 118.7 . . ?
Rh2 C45 H45 88.4 . . ?
C45 C46 C47 125.5(5) . . ?
C45 C46 Rh2 72.1(3) . . ?
C47 C46 Rh2 108.7(4) . . ?
C45 C46 H46 117.3 . . ?
C47 C46 H46 117.3 . . ?
Rh2 C46 H46 89.2 . . ?
C48 C47 C46 116.4(5) . . ?
C48 C47 H47A 108.2 . . ?
C46 C47 H47A 108.2 . . ?
C48 C47 H47B 108.2 . . ?
C46 C47 H47B 108.2 . . ?
H47A C47 H47B 107.4 . . ?
C47 C48 C41 116.9(5) . . ?
C47 C48 H48A 108.1 . . ?
C41 C48 H48A 108.1 . . ?
C47 C48 H48B 108.1 . . ?
C41 C48 H48B 108.1 . . ?
H48A C48 H48B 107.3 . . ?
C1 N1 C2 111.0(3) . . ?
C1 N1 C4 125.9(3) . . ?
C2 N1 C4 123.0(3) . . ?
C1 N2 C3 111.0(3) . . ?
C1 N2 C5 123.1(3) . . ?
C3 N2 C5 125.8(3) . . ?
C25 N3 C26 109.9(3) . . ?
C25 N3 C28 126.7(3) . . ?
C26 N3 C28 123.1(3) . . ?
C25 N4 C27 111.4(3) . . ?
C25 N4 C29 122.4(3) . . ?
C27 N4 C29 126.0(3) . . ?
F1 P1 F6 88.6(4) . . ?
F3B P1 F6 77.3(5) . . ?
F3B P1 F4B 106.6(5) . . ?
F6 P1 F4B 89.4(5) . . ?
F1 P1 F2 102.1(4) . . ?
F6 P1 F2 98.3(4) . . ?
F1 P1 F5 89.8(4) . . ?
F3B P1 F5 105.4(4) . . ?
F6 P1 F5 177.0(3) . . ?
F4B P1 F5 88.5(5) . . ?
F2 P1 F5 84.5(3) . . ?
F3B P1 F2B 89.0(5) . . ?
F6 P1 F2B 89.4(4) . . ?
F4B P1 F2B 163.6(6) . . ?
F5 P1 F2B 92.0(4) . . ?
F1 P1 F4 88.2(4) . . ?
F6 P1 F4 86.3(4) . . ?
F2 P1 F4 168.7(4) . . ?
F5 P1 F4 91.0(4) . . ?
F1 P1 F3 167.0(5) . . ?
F6 P1 F3 100.4(4) . . ?
F2 P1 F3 86.1(4) . . ?
F5 P1 F3 80.7(3) . . ?
F4 P1 F3 82.9(4) . . ?
F3B P1 F1B 169.0(5) . . ?
F6 P1 F1B 93.4(5) . . ?
F4B P1 F1B 78.8(5) . . ?
F5 P1 F1B 84.1(4) . . ?
F2B P1 F1B 84.9(5) . . ?
F10 P2 F11 89.4(2) . . ?
F10 P2 F12 91.1(2) . . ?
F11 P2 F12 179.5(2) . . ?
F10 P2 F8 178.2(2) . . ?
F11 P2 F8 90.0(2) . . ?
F12 P2 F8 89.48(18) . . ?
F10 P2 F9 90.2(2) . . ?
F11 P2 F9 90.0(2) . . ?
F12 P2 F9 89.82(17) . . ?
F8 P2 F9 91.5(2) . . ?
F10 P2 F7 89.2(2) . . ?
F11 P2 F7 89.59(19) . . ?
F12 P2 F7 90.64(17) . . ?
F8 P2 F7 89.0(2) . . ?
F9 P2 F7 179.31(19) . . ?
C6 S1 C7 105.10(16) . . ?
C6 S1 Rh1 107.09(12) . . ?
C7 S1 Rh1 109.12(10) . . ?
C30 S2 C31 103.61(18) . . ?
C30 S2 Rh2 106.89(13) . . ?
C31 S2 Rh2 112.50(12) . . ?
C1 Rh1 C18 90.53(13) . . ?
C1 Rh1 C17 100.57(13) . . ?
C18 Rh1 C17 37.54(15) . . ?
C1 Rh1 C21 154.39(13) . . ?
C18 Rh1 C21 81.81(13) . . ?
C17 Rh1 C21 88.17(14) . . ?
C1 Rh1 C22 168.87(13) . . ?
C18 Rh1 C22 96.97(13) . . ?
C17 Rh1 C22 80.80(13) . . ?
C21 Rh1 C22 36.01(13) . . ?
C1 Rh1 S1 88.08(9) . . ?
C18 Rh1 S1 157.18(12) . . ?
C17 Rh1 S1 163.95(11) . . ?
C21 Rh1 S1 89.70(9) . . ?
C22 Rh1 S1 88.15(9) . . ?
C25 Rh2 C41 93.26(15) . . ?
C25 Rh2 C42 91.42(15) . . ?
C41 Rh2 C42 37.21(18) . . ?
C25 Rh2 C46 164.8(2) . . ?
C41 Rh2 C46 81.5(2) . . ?
C42 Rh2 C46 92.91(19) . . ?
C25 Rh2 C45 159.04(18) . . ?
C41 Rh2 C45 91.22(15) . . ?
C42 Rh2 C45 79.91(18) . . ?
C46 Rh2 C45 36.1(2) . . ?
C25 Rh2 S2 87.48(10) . . ?
C41 Rh2 S2 141.63(13) . . ?
C42 Rh2 S2 178.36(13) . . ?
C46 Rh2 S2 87.86(15) . . ?
C45 Rh2 S2 101.53(13) . . ?
 
loop_
 _geom_torsion_atom_site_label_1
 _geom_torsion_atom_site_label_2
 _geom_torsion_atom_site_label_3
 _geom_torsion_atom_site_label_4
 _geom_torsion
 _geom_torsion_site_symmetry_1
 _geom_torsion_site_symmetry_2
 _geom_torsion_site_symmetry_3
 _geom_torsion_site_symmetry_4
 _geom_torsion_publ_flag
N1 C2 C3 N2 -0.3(4) . . . . ?
N2 C5 C6 S1 61.8(4) . . . . ?
C14 C7 C8 C9 60.7(3) . . . . ?
C16 C7 C8 C9 -59.6(4) . . . . ?
S1 C7 C8 C9 177.9(2) . . . . ?
C7 C8 C9 C10 59.7(4) . . . . ?
C7 C8 C9 C15 -60.8(4) . . . . ?
C15 C9 C10 C11 59.8(4) . . . . ?
C8 C9 C10 C11 -60.0(4) . . . . ?
C9 C10 C11 C12 -59.3(4) . . . . ?
C9 C10 C11 C16 60.3(4) . . . . ?
C10 C11 C12 C13 59.7(4) . . . . ?
C16 C11 C12 C13 -60.0(4) . . . . ?
C11 C12 C13 C14 60.3(4) . . . . ?
C11 C12 C13 C15 -59.8(4) . . . . ?
C12 C13 C14 C7 -60.3(4) . . . . ?
C15 C13 C14 C7 59.7(4) . . . . ?
C8 C7 C14 C13 -60.0(4) . . . . ?
C16 C7 C14 C13 60.6(4) . . . . ?
S1 C7 C14 C13 176.0(3) . . . . ?
C10 C9 C15 C13 -60.0(4) . . . . ?
C8 C9 C15 C13 60.4(4) . . . . ?
C12 C13 C15 C9 59.7(4) . . . . ?
C14 C13 C15 C9 -60.3(4) . . . . ?
C8 C7 C16 C11 60.1(4) . . . . ?
C14 C7 C16 C11 -60.3(4) . . . . ?
S1 C7 C16 C11 -173.3(2) . . . . ?
C12 C11 C16 C7 59.8(4) . . . . ?
C10 C11 C16 C7 -60.1(4) . . . . ?
C24 C17 C18 C19 -5.3(6) . . . . ?
Rh1 C17 C18 C19 99.4(4) . . . . ?
C24 C17 C18 Rh1 -104.7(3) . . . . ?
C17 C18 C19 C20 -39.7(5) . . . . ?
Rh1 C18 C19 C20 40.7(4) . . . . ?
C18 C19 C20 C21 -35.9(5) . . . . ?
C19 C20 C21 C22 94.8(4) . . . . ?
C19 C20 C21 Rh1 12.7(4) . . . . ?
C20 C21 C22 C23 -3.6(5) . . . . ?
Rh1 C21 C22 C23 99.6(3) . . . . ?
C20 C21 C22 Rh1 -103.2(3) . . . . ?
C21 C22 C23 C24 -43.1(5) . . . . ?
Rh1 C22 C23 C24 37.3(4) . . . . ?
C18 C17 C24 C23 93.5(5) . . . . ?
Rh1 C17 C24 C23 12.0(5) . . . . ?
C22 C23 C24 C17 -33.6(5) . . . . ?
N3 C26 C27 N4 -0.4(5) . . . . ?
N4 C29 C30 S2 -61.6(4) . . . . ?
C38 C31 C32 C33 -62.5(4) . . . . ?
C40 C31 C32 C33 57.5(4) . . . . ?
S2 C31 C32 C33 -179.6(2) . . . . ?
C31 C32 C33 C39 62.0(4) . . . . ?
C31 C32 C33 C34 -57.1(4) . . . . ?
C39 C33 C34 C35 -59.7(4) . . . . ?
C32 C33 C34 C35 58.1(4) . . . . ?
C33 C34 C35 C40 -60.6(4) . . . . ?
C33 C34 C35 C36 59.6(4) . . . . ?
C40 C35 C36 C37 60.6(4) . . . . ?
C34 C35 C36 C37 -59.4(4) . . . . ?
C35 C36 C37 C38 -60.5(4) . . . . ?
C35 C36 C37 C39 59.6(4) . . . . ?
C39 C37 C38 C31 -58.9(4) . . . . ?
C36 C37 C38 C31 61.2(4) . . . . ?
C32 C31 C38 C37 61.9(4) . . . . ?
C40 C31 C38 C37 -60.8(4) . . . . ?
S2 C31 C38 C37 -176.6(3) . . . . ?
C34 C33 C39 C37 60.4(4) . . . . ?
C32 C33 C39 C37 -58.8(4) . . . . ?
C38 C37 C39 C33 59.4(4) . . . . ?
C36 C37 C39 C33 -60.4(4) . . . . ?
C36 C35 C40 C31 -61.0(4) . . . . ?
C34 C35 C40 C31 59.5(4) . . . . ?
C32 C31 C40 C35 -60.2(4) . . . . ?
C38 C31 C40 C35 60.4(4) . . . . ?
S2 C31 C40 C35 174.6(3) . . . . ?
C48 C41 C42 C43 0.1(8) . . . . ?
Rh2 C41 C42 C43 105.2(4) . . . . ?
C48 C41 C42 Rh2 -105.1(5) . . . . ?
C41 C42 C43 C44 -62.3(7) . . . . ?
Rh2 C42 C43 C44 20.0(7) . . . . ?
C42 C43 C44 C45 -11.8(10) . . . . ?
C43 C44 C45 C46 78.8(8) . . . . ?
C43 C44 C45 Rh2 -1.8(8) . . . . ?
C44 C45 C46 C47 -1.8(7) . . . . ?
Rh2 C45 C46 C47 100.5(5) . . . . ?
C44 C45 C46 Rh2 -102.3(4) . . . . ?
C45 C46 C47 C48 -61.6(8) . . . . ?
Rh2 C46 C47 C48 19.3(8) . . . . ?
C46 C47 C48 C41 -8.1(10) . . . . ?
C42 C41 C48 C47 74.6(8) . . . . ?
Rh2 C41 C48 C47 -8.5(8) . . . . ?
N2 C1 N1 C2 -0.9(4) . . . . ?
Rh1 C1 N1 C2 175.3(3) . . . . ?
N2 C1 N1 C4 -177.8(3) . . . . ?
Rh1 C1 N1 C4 -1.5(5) . . . . ?
C3 C2 N1 C1 0.8(4) . . . . ?
C3 C2 N1 C4 177.7(3) . . . . ?
N1 C1 N2 C3 0.8(4) . . . . ?
Rh1 C1 N2 C3 -176.2(2) . . . . ?
N1 C1 N2 C5 177.2(3) . . . . ?
Rh1 C1 N2 C5 0.3(4) . . . . ?
C2 C3 N2 C1 -0.3(4) . . . . ?
C2 C3 N2 C5 -176.7(3) . . . . ?
C6 C5 N2 C1 -71.4(4) . . . . ?
C6 C5 N2 C3 104.5(4) . . . . ?
N4 C25 N3 C26 -0.1(4) . . . . ?
Rh2 C25 N3 C26 -176.0(3) . . . . ?
N4 C25 N3 C28 173.1(4) . . . . ?
Rh2 C25 N3 C28 -2.8(6) . . . . ?
C27 C26 N3 C25 0.3(5) . . . . ?
C27 C26 N3 C28 -173.2(4) . . . . ?
N3 C25 N4 C27 -0.2(4) . . . . ?
Rh2 C25 N4 C27 176.1(3) . . . . ?
N3 C25 N4 C29 -175.5(3) . . . . ?
Rh2 C25 N4 C29 0.8(5) . . . . ?
C26 C27 N4 C25 0.4(4) . . . . ?
C26 C27 N4 C29 175.5(4) . . . . ?
C30 C29 N4 C25 69.0(5) . . . . ?
C30 C29 N4 C27 -105.6(4) . . . . ?
C5 C6 S1 C7 -117.1(3) . . . . ?
C5 C6 S1 Rh1 -1.1(3) . . . . ?
C8 C7 S1 C6 50.3(3) . . . . ?
C14 C7 S1 C6 170.5(2) . . . . ?
C16 C7 S1 C6 -73.1(3) . . . . ?
C8 C7 S1 Rh1 -64.3(2) . . . . ?
C14 C7 S1 Rh1 55.9(2) . . . . ?
C16 C7 S1 Rh1 172.29(19) . . . . ?
C29 C30 S2 C31 122.2(3) . . . . ?
C29 C30 S2 Rh2 3.2(3) . . . . ?
C32 C31 S2 C30 -59.6(3) . . . . ?
C38 C31 S2 C30 -178.7(2) . . . . ?
C40 C31 S2 C30 65.5(3) . . . . ?
C32 C31 S2 Rh2 55.5(3) . . . . ?
C38 C31 S2 Rh2 -63.7(3) . . . . ?
C40 C31 S2 Rh2 -179.5(2) . . . . ?
 
_refine_diff_density_max    3.736
_refine_diff_density_min   -1.495
_refine_diff_density_rms    0.118

loop_
  _platon_squeeze_void_nr
  _platon_squeeze_void_average_x
  _platon_squeeze_void_average_y
  _platon_squeeze_void_average_z
  _platon_squeeze_void_volume
  _platon_squeeze_void_count_electrons
  _platon_squeeze_void_content
   1  0.500  0.500  0.500       303       109 ' '
_platon_squeeze_void_probe_radius                  1.20
_platon_squeeze_details                           
'The residual electron density was assigned to one molecule of the diethyl ether solvent [109/2= 54 e per asymmetric unit; one molecule of C4H10O1 would give 42 e].'


_shelx_res_file
;
TITL shelxt_a.res in P-1
    shelx.res
    created by SHELXL-2018/3 at 14:08:41 on 04-Jan-2022
CELL  0.71073  11.7520  16.6122  16.8574   61.611   82.247   73.055
ZERR     4.00   0.0007   0.0011   0.0011    0.002    0.002    0.002
LATT   1
SFAC  C    H    N    F    P    S    RH
UNIT  96 144 8 24 4 4 4
MERG   2
OMIT     1  -1   1
OMIT     2   0   0
OMIT     3   0   0
ABIN
EADP F1 F2 F3  F4
EADP F1B F2B F3B F4B
EADP C47 C48
DFIX 1.54 0.01 C31 C32
DFIX 1.54 0.02 C32 C33
FMAP   2
PLAN   10
SIZE     0.100   0.140   0.160
ACTA
BOND   $H
CONF
L.S.   8    0   62
TEMP  -153.00
WGHT    0.057300    9.815400
FVAR       0.23372
C1    1    0.862775    0.708852    0.681348    11.00000    0.02521    0.01680 =
         0.02326   -0.00658   -0.00556   -0.00295
C2    1    1.019258    0.615775    0.776876    11.00000    0.03287    0.02281 =
         0.03450   -0.00939   -0.01465    0.00002
AFIX  43
H2    2    1.098716    0.584534    0.798363    11.00000   -1.20000
AFIX   0
C3    1    0.920195    0.610810    0.826661    11.00000    0.04175    0.01988 =
         0.02597   -0.00270   -0.01320   -0.00463
AFIX  43
H3    2    0.915963    0.575118    0.890287    11.00000   -1.20000
AFIX   0
C4    1    1.066689    0.701152    0.613470    11.00000    0.02346    0.04087 =
         0.03927   -0.01665   -0.00207   -0.00697
AFIX 137
H4A   2    1.079238    0.658587    0.586302    11.00000   -1.50000
H4B   2    1.142670    0.695558    0.636040    11.00000   -1.50000
H4C   2    1.034321    0.766645    0.567997    11.00000   -1.50000
AFIX   0
C5    1    0.700277    0.687019    0.793136    11.00000    0.03411    0.02823 =
         0.02348   -0.00460    0.00324   -0.01284
AFIX  23
H5A   2    0.691169    0.639406    0.855926    11.00000   -1.20000
H5B   2    0.652491    0.680268    0.753630    11.00000   -1.20000
AFIX   0
C6    1    0.652268    0.785579    0.786169    11.00000    0.03135    0.03226 =
         0.02091   -0.00856    0.00453   -0.00946
AFIX  23
H6A   2    0.699427    0.792158    0.826174    11.00000   -1.20000
H6B   2    0.568913    0.793314    0.807416    11.00000   -1.20000
AFIX   0
C7    1    0.760169    0.942377    0.676880    11.00000    0.02738    0.02210 =
         0.02334   -0.01302    0.00044   -0.00529
C8    1    0.879517    0.879499    0.722672    11.00000    0.02835    0.02464 =
         0.03263   -0.01672   -0.00151   -0.00393
AFIX  23
H8A   2    0.920760    0.841218    0.691685    11.00000   -1.20000
H8B   2    0.866601    0.835629    0.786225    11.00000   -1.20000
AFIX   0
C9    1    0.956624    0.941920    0.718998    11.00000    0.03012    0.03511 =
         0.04351   -0.02562   -0.00419   -0.00640
AFIX  13
H9    2    1.034731    0.900594    0.749251    11.00000   -1.20000
AFIX   0
C10   1    0.893542    1.000658    0.767115    11.00000    0.03970    0.03297 =
         0.03888   -0.02265   -0.01031   -0.00142
AFIX  23
H10A  2    0.943492    1.040349    0.765155    11.00000   -1.20000
H10B  2    0.880383    0.958158    0.831092    11.00000   -1.20000
AFIX   0
C11   1    0.773371    1.064236    0.720378    11.00000    0.04533    0.02842 =
         0.04061   -0.02299   -0.01234    0.00187
AFIX  13
H11   2    0.731903    1.103261    0.751372    11.00000   -1.20000
AFIX   0
C12   1    0.794302    1.129728    0.621132    11.00000    0.06296    0.02447 =
         0.04493   -0.01279   -0.01545   -0.01105
AFIX  23
H12A  2    0.717127    1.170919    0.591074    11.00000   -1.20000
H12B  2    0.843289    1.170801    0.617471    11.00000   -1.20000
AFIX   0
C13   1    0.857569    1.070732    0.573455    11.00000    0.06008    0.03697 =
         0.03066   -0.01226   -0.00018   -0.02888
AFIX  13
H13   2    0.871157    1.113820    0.508946    11.00000   -1.20000
AFIX   0
C14   1    0.780400    1.008642    0.578021    11.00000    0.04221    0.02646 =
         0.02334   -0.00981   -0.00045   -0.01499
AFIX  23
H14A  2    0.820446    0.970855    0.546317    11.00000   -1.20000
H14B  2    0.703012    1.049133    0.547950    11.00000   -1.20000
AFIX   0
C15   1    0.977913    1.007474    0.619900    11.00000    0.04460    0.04839 =
         0.04738   -0.02833    0.00786   -0.02623
AFIX  23
H15A  2    1.019537    0.969142    0.589042    11.00000   -1.20000
H15B  2    1.028549    1.047411    0.616304    11.00000   -1.20000
AFIX   0
C16   1    0.695779    1.001643    0.725047    11.00000    0.03072    0.02985 =
         0.03050   -0.01863   -0.00308    0.00188
AFIX  23
H16A  2    0.681363    0.959250    0.788788    11.00000   -1.20000
H16B  2    0.617956    1.041984    0.695674    11.00000   -1.20000
AFIX   0
C17   1    0.827009    0.773680    0.470609    11.00000    0.03282    0.03377 =
         0.02507   -0.01704   -0.00334    0.00558
AFIX  43
H17   2    0.899804    0.772571    0.490199    11.00000   -1.20000
AFIX   0
C18   1    0.772051    0.703237    0.528248    11.00000    0.04163    0.02386 =
         0.03103   -0.01687   -0.01255    0.00471
AFIX  43
H18   2    0.813875    0.654750    0.581783    11.00000   -1.20000
AFIX   0
C19   1    0.651673    0.696436    0.513786    11.00000    0.04988    0.02636 =
         0.04705   -0.01803   -0.01786   -0.00385
AFIX  23
H19A  2    0.622403    0.653680    0.572284    11.00000   -1.20000
H19B  2    0.660891    0.667684    0.472819    11.00000   -1.20000
AFIX   0
C20   1    0.558034    0.792609    0.473788    11.00000    0.03740    0.03207 =
         0.03802   -0.01446   -0.01388   -0.00527
AFIX  23
H20A  2    0.565404    0.823518    0.407292    11.00000   -1.20000
H20B  2    0.477617    0.781847    0.488806    11.00000   -1.20000
AFIX   0
C21   1    0.571389    0.857992    0.508717    11.00000    0.02300    0.02564 =
         0.02725   -0.01010   -0.00683    0.00129
AFIX  43
H21   2    0.534134    0.851783    0.564246    11.00000   -1.20000
AFIX   0
C22   1    0.633429    0.925618    0.465983    11.00000    0.02760    0.01953 =
         0.02294   -0.00675   -0.00713    0.00349
AFIX  43
H22   2    0.631533    0.964996    0.492790    11.00000   -1.20000
AFIX   0
C23   1    0.704213    0.943448    0.380721    11.00000    0.03864    0.02787 =
         0.02214   -0.00394   -0.00322   -0.00240
AFIX  23
H23A  2    0.756936    0.983069    0.374237    11.00000   -1.20000
H23B  2    0.648895    0.979527    0.328598    11.00000   -1.20000
AFIX   0
C24   1    0.779849    0.852556    0.378504    11.00000    0.03940    0.04041 =
         0.02381   -0.01481   -0.00105   -0.00102
AFIX  23
H24A  2    0.731423    0.830043    0.353500    11.00000   -1.20000
H24B  2    0.847923    0.866997    0.337514    11.00000   -1.20000
AFIX   0
C25   1    0.246444    0.596410    0.127911    11.00000    0.02779    0.02292 =
         0.02660   -0.01109    0.00448   -0.00410
C26   1    0.402379    0.520086    0.074838    11.00000    0.04080    0.03953 =
         0.03741   -0.01937    0.01455   -0.00099
AFIX  43
H26   2    0.480445    0.485167    0.069614    11.00000   -1.20000
AFIX   0
C27   1    0.310663    0.550909    0.019331    11.00000    0.04879    0.03569 =
         0.03233   -0.01965    0.01640   -0.01104
AFIX  43
H27   2    0.310982    0.542543   -0.032673    11.00000   -1.20000
AFIX   0
C28   1    0.441185    0.536273    0.207904    11.00000    0.02903    0.05232 =
         0.03965   -0.01797   -0.00465    0.00354
AFIX 137
H28A  2    0.397658    0.569895    0.241885    11.00000   -1.50000
H28B  2    0.508920    0.562046    0.177376    11.00000   -1.50000
H28C  2    0.470052    0.468665    0.249361    11.00000   -1.50000
AFIX   0
C29   1    0.098418    0.648407    0.011420    11.00000    0.03437    0.04029 =
         0.03800   -0.01839   -0.00157   -0.01326
AFIX  23
H29A  2    0.036717    0.629658    0.057739    11.00000   -1.20000
H29B  2    0.089473    0.630588   -0.035268    11.00000   -1.20000
AFIX   0
C30   1    0.079251    0.755427   -0.031542    11.00000    0.03754    0.04068 =
         0.03565   -0.01535   -0.01089   -0.00737
AFIX  23
H30A  2    0.000473    0.786751   -0.061635    11.00000   -1.20000
H30B  2    0.140329    0.773769   -0.078531    11.00000   -1.20000
AFIX   0
C31   1    0.206311    0.860800    0.003574    11.00000    0.03630    0.03639 =
         0.02017   -0.01138    0.00244   -0.01789
C32   1    0.319217    0.798693   -0.001887    11.00000    0.07606    0.01234 =
         0.03786    0.00129   -0.04514   -0.00723
AFIX  23
H32A  2    0.311434    0.772046   -0.041789    11.00000   -1.20000
H32B  2    0.343346    0.745476    0.058773    11.00000   -1.20000
AFIX   0
C33   1    0.418323    0.856916   -0.040961    11.00000    0.02610    0.03519 =
         0.02815   -0.01145    0.00065   -0.00163
AFIX  13
H33   2    0.495993    0.814807   -0.046681    11.00000   -1.20000
AFIX   0
C34   1    0.378426    0.941966   -0.133536    11.00000    0.03935    0.03818 =
         0.02518   -0.00917    0.00291   -0.00982
AFIX  23
H34A  2    0.370672    0.919271   -0.176746    11.00000   -1.20000
H34B  2    0.438591    0.978929   -0.157066    11.00000   -1.20000
AFIX   0
C35   1    0.257635    1.005351   -0.123631    11.00000    0.03864    0.02617 =
         0.02704   -0.00132   -0.00695   -0.00354
AFIX  13
H35   2    0.231711    1.060861   -0.183696    11.00000   -1.20000
AFIX   0
C36   1    0.269460    1.040812   -0.056785    11.00000    0.03379    0.02803 =
         0.04619   -0.01451   -0.00387   -0.00362
AFIX  23
H36A  2    0.191912    1.081269   -0.050305    11.00000   -1.20000
H36B  2    0.328120    1.079140   -0.079407    11.00000   -1.20000
AFIX   0
C37   1    0.310546    0.954627    0.035334    11.00000    0.03500    0.03572 =
         0.03440   -0.01782   -0.00065   -0.00829
AFIX  13
H37   2    0.318882    0.977105    0.079223    11.00000   -1.20000
AFIX   0
C38   1    0.217962    0.897239    0.069927    11.00000    0.03313    0.03368 =
         0.02966   -0.01830    0.00216   -0.00294
AFIX  23
H38A  2    0.140141    0.937541    0.076196    11.00000   -1.20000
H38B  2    0.242302    0.842943    0.130001    11.00000   -1.20000
AFIX   0
C39   1    0.430640    0.892187    0.025025    11.00000    0.03277    0.03637 =
         0.03159   -0.01262   -0.00587   -0.00483
AFIX  23
H39A  2    0.490799    0.929153    0.002669    11.00000   -1.20000
H39B  2    0.457696    0.837516    0.084362    11.00000   -1.20000
AFIX   0
C40   1    0.165082    0.947792   -0.088982    11.00000    0.03031    0.03002 =
         0.03078   -0.00926   -0.00745   -0.00065
AFIX  23
H40A  2    0.155573    0.926223   -0.132682    11.00000   -1.20000
H40B  2    0.087241    0.987863   -0.082404    11.00000   -1.20000
AFIX   0
C41   1    0.080205    0.540189    0.285893    11.00000    0.06035    0.03938 =
         0.03374   -0.02209    0.01851   -0.02632
AFIX  43
H41   2    0.090661    0.524652    0.237480    11.00000   -1.20000
AFIX   0
C42   1    0.179168    0.539311    0.320414    11.00000    0.04636    0.02831 =
         0.03545   -0.00621    0.00806   -0.00800
AFIX  43
H42   2    0.253271    0.523284    0.293870    11.00000   -1.20000
AFIX   0
C43   1    0.181418    0.560992    0.395174    11.00000    0.12403    0.05453 =
         0.03770   -0.00900   -0.01381   -0.04380
AFIX  23
H43A  2    0.147503    0.515695    0.449221    11.00000   -1.20000
H43B  2    0.265397    0.550226    0.409026    11.00000   -1.20000
AFIX   0
C44   1    0.116751    0.657550    0.379001    11.00000    0.07577    0.11038 =
         0.06960   -0.07112   -0.00651    0.00492
AFIX  23
H44A  2    0.168332    0.682084    0.399148    11.00000   -1.20000
H44B  2    0.045769    0.653295    0.418280    11.00000   -1.20000
AFIX   0
C45   1    0.076708    0.728516    0.286300    11.00000    0.05889    0.03441 =
         0.06164   -0.03309    0.02655   -0.01912
AFIX  43
H45   2    0.121472    0.773144    0.251238    11.00000   -1.20000
AFIX   0
C46   1   -0.023583    0.732591    0.248429    11.00000    0.06564    0.06134 =
         0.04793   -0.02982    0.00751    0.02949
AFIX  43
H46   2   -0.044567    0.781602    0.188947    11.00000   -1.20000
AFIX   0
C47   1   -0.101888    0.666084    0.293465    11.00000    0.04874    0.12642 =
         0.09545   -0.07136    0.02944   -0.03621
AFIX  23
H47A  2   -0.134923    0.670898    0.348727    11.00000   -1.20000
H47B  2   -0.169575    0.687931    0.252636    11.00000   -1.20000
AFIX   0
C48   1   -0.044565    0.564010    0.318939    11.00000    0.04874    0.12642 =
         0.09545   -0.07136    0.02944   -0.03621
AFIX  23
H48A  2   -0.095345    0.541228    0.296085    11.00000   -1.20000
H48B  2   -0.043728    0.527877    0.385557    11.00000   -1.20000
AFIX   0
N1    3    0.983367    0.675433    0.687754    11.00000    0.02439    0.01956 =
         0.02962   -0.00932   -0.00570   -0.00275
N2    3    0.824811    0.667727    0.767653    11.00000    0.02951    0.01882 =
         0.02245   -0.00335   -0.00547   -0.00475
N3    3    0.362745    0.548414    0.141527    11.00000    0.02856    0.02688 =
         0.03066   -0.01192    0.00710    0.00008
N4    3    0.215520    0.597317    0.052974    11.00000    0.03306    0.02886 =
         0.02811   -0.01443    0.00652   -0.00987
PART  1
F1    4    0.762088    0.208284    0.216219    10.60000    0.07943    0.06315 =
         0.10514   -0.02147    0.02015   -0.01568
F2    4    0.707496    0.346646    0.238832    10.60000    0.07943    0.06315 =
         0.10514   -0.02147    0.02015   -0.01568
F3    4    0.551253    0.297220    0.311696    10.60000    0.07943    0.06315 =
         0.10514   -0.02147    0.02015   -0.01568
F4    4    0.610023    0.166438    0.299910    10.60000    0.07943    0.06315 =
         0.10514   -0.02147    0.02015   -0.01568
PART  2
F1B   4    0.722160    0.177355    0.222318    10.40000    0.07456    0.10202 =
         0.07453   -0.04541    0.00864   -0.04606
F2B   4    0.781615    0.296450    0.214153    10.40000    0.07456    0.10202 =
         0.07453   -0.04541    0.00864   -0.04606
F3B   4    0.650854    0.313299    0.314878    10.40000    0.07456    0.10202 =
         0.07453   -0.04541    0.00864   -0.04606
F4B   4    0.583661    0.188384    0.308997    10.40000    0.07456    0.10202 =
         0.07453   -0.04541    0.00864   -0.04606
PART  0
F5    4    0.589625    0.314450    0.179499    11.00000    0.07980    0.07930 =
         0.05910    0.00135   -0.02504   -0.00610
F6    4    0.751679    0.187840    0.351829    11.00000    0.18353    0.10870 =
         0.09139    0.00399   -0.09801   -0.04949
F7    4    0.849056    0.562869    0.039975    11.00000    0.04488    0.06653 =
         0.05849   -0.02978   -0.00416    0.01185
F8    4    0.794634    0.721346   -0.025259    11.00000    0.08970    0.06516 =
         0.04619   -0.00842   -0.00404   -0.03825
F9    4    0.661130    0.716368    0.087254    11.00000    0.06156    0.08112 =
         0.07568   -0.05519   -0.01614    0.01832
F10   4    0.718416    0.557204    0.150844    11.00000    0.04779    0.07243 =
         0.06099    0.01011    0.00922   -0.00222
F11   4    0.853466    0.638454    0.119638    11.00000    0.04430    0.15635 =
         0.05773   -0.06256   -0.00864   -0.02103
F12   4    0.655502    0.643122    0.005825    11.00000    0.04305    0.05873 =
         0.07297   -0.03543   -0.02352   -0.00135
P1    5    0.672156    0.252600    0.267025    11.00000    0.04365    0.03731 =
         0.03316   -0.00906   -0.00253   -0.01207
P2    5    0.754538    0.640280    0.063072    11.00000    0.02836    0.04633 =
         0.02945   -0.01504   -0.00554   -0.00310
S1    6    0.657563    0.878911    0.671426    11.00000    0.02263    0.02253 =
         0.02036   -0.00911    0.00069   -0.00376
S2    6    0.086459    0.799429    0.048739    11.00000    0.02592    0.02658 =
         0.03428   -0.01109   -0.00216   -0.00149
RH1   7    0.743716    0.803174    0.579798    11.00000    0.02114    0.01618 =
         0.01745   -0.00599   -0.00243   -0.00100
RH2   7    0.135790    0.663371    0.193038    11.00000    0.02931    0.02175 =
         0.02744   -0.01252    0.00459   -0.00168
HKLF    4


REM  shelxt_a.res in P-1
REM wR2 = 0.1340, GooF = S = 1.048, Restrained GooF = 1.051 for all data
REM R1 = 0.0510 for 12941 Fo > 4sig(Fo) and 0.0588 for all 14766 data
REM 627 parameters refined using 2 restraints

END

WGHT      0.0573      9.8154

REM Highest difference peak  3.736,  deepest hole -1.495,  1-sigma level  0.118
Q1    1   0.2602  0.8119  0.0192  11.00000  0.05    3.74
Q2    1   0.6835  0.3473  0.2814  11.00000  0.05    1.74
Q3    1   0.6150  0.2833  0.3439  11.00000  0.05    1.45
Q4    1   0.8190  0.2370  0.2693  11.00000  0.05    1.38
Q5    1   0.7434  0.3293  0.2182  11.00000  0.05    1.36
Q6    1   0.5745  0.2270  0.3219  11.00000  0.05    1.24
Q7    1  -0.0304  0.5406  0.3080  11.00000  0.05    1.21
Q8    1  -0.0721  0.6345  0.3383  11.00000  0.05    1.20
Q9    1   0.3365  0.6703  0.1716  11.00000  0.05    1.13
Q10   1  -0.1004  0.6992  0.2614  11.00000  0.05    1.11
;
_shelx_res_checksum   29278

_shelx_hkl_file
;
   2   0   0  820.42   11.40
  -3   0   0   22.50    1.30
  -3   0   0   22.40    1.20
  -3   0   0   20.80    1.70
  -3   0   0   21.10    1.40
  -3   0   0   21.00    1.80
  -3   0   0   21.40    1.40
  -3   0   0   21.90    1.50
  -3   0   0   21.00    1.30
  -3   0   0   21.30    1.30
   3   0   0   21.20    1.20
   3   0   0   22.50    1.40
   3   0   0   21.80    1.40
   3   0   0   20.20    1.70
   3   0   0   20.70    1.40
  -4   0   0  141.59    3.80
  -4   0   0  140.39    3.80
  -4   0   0  146.19    5.10
  -4   0   0  142.79    4.10
  -4   0   0  140.79    3.70
  -4   0   0  139.79    4.40
  -4   0   0  138.29    4.10
  -4   0   0  130.09    4.50
  -4   0   0  151.98    5.20
   4   0   0  141.09    4.10
   4   0   0  135.79    4.00
   4   0   0  142.59    3.70
   4   0   0  147.69    5.20
   4   0   0  144.39    3.90
  -5   0   0   49.80    2.70
  -5   0   0   47.50    2.50
  -5   0   0   50.29    3.40
  -5   0   0   51.49    2.70
  -5   0   0   47.20    3.30
  -5   0   0   49.80    2.50
  -5   0   0   45.90    2.30
  -5   0   0   50.19    2.90
  -5   0   0   49.60    2.40
   5   0   0   48.80    2.30
   5   0   0   55.09    2.80
   5   0   0   41.80    2.90
   5   0   0   48.60    3.30
   5   0   0   45.70    2.60
  -6   0   0  160.98    5.70
  -6   0   0  147.39    4.50
  -6   0   0  156.68    5.20
  -6   0   0  157.88    5.00
  -6   0   0  153.88    4.70
  -6   0   0  152.78    6.40
  -6   0   0  156.28    4.70
  -6   0   0  152.28    6.40
  -6   0   0  154.98    5.20
   6   0   0  154.58    4.60
   6   0   0  150.78    5.20
   6   0   0  159.68    6.50
   6   0   0  148.79    5.00
  -7   0   0   60.39    3.00
  -7   0   0   55.99    3.00
  -7   0   0   54.99    3.20
  -7   0   0   57.39    2.90
  -7   0   0   58.49    4.20
  -7   0   0   59.39    3.40
  -7   0   0   57.79    4.20
  -7   0   0   58.99    3.20
  -7   0   0   57.49    3.60
   7   0   0   61.59    4.40
   7   0   0   50.49    3.10
   7   0   0   57.39    2.90
   7   0   0   57.39    3.20
  -8   0   0  191.08    5.80
  -8   0   0  193.18    8.30
  -8   0   0  194.18    8.20
  -8   0   0  203.48    6.60
  -8   0   0  195.58    6.80
  -8   0   0  190.28    6.40
  -8   0   0  187.68    5.60
  -8   0   0  177.98    6.80
  -8   0   0  186.48    6.40
   8   0   0  189.58    6.30
   8   0   0  190.78    8.30
   8   0   0  189.18    6.30
   8   0   0  186.28    5.70
  -9   0   0   65.29    5.20
  -9   0   0   70.29    4.10
  -9   0   0   69.09    5.20
  -9   0   0   70.19    4.10
  -9   0   0   65.79    3.50
  -9   0   0   61.09    4.10
  -9   0   0   66.69    4.20
  -9   0   0   68.79    3.80
  -9   0   0   62.09    3.90
   9   0   0   61.79    3.70
   9   0   0   66.49    3.40
   9   0   0   69.19    5.40
   9   0   0   67.09    3.80
 -10   0   0  253.67   10.60
 -10   0   0  258.97    8.20
 -10   0   0  262.77    8.50
 -10   0   0  256.37    8.60
 -10   0   0  256.47    9.10
 -10   0   0  256.97   11.00
 -10   0   0  261.77    8.50
 -10   0   0  256.37    7.50
 -10   0   0  265.27    8.70
  10   0   0  266.27    7.30
  10   0   0  262.87    7.80
  10   0   0  265.57    8.30
  10   0   0  264.67    8.00
  10   0   0  260.27   11.00
 -11   0   0    8.50    2.20
 -11   0   0   14.20    2.40
 -11   0   0    8.20    1.80
 -11   0   0    9.40    2.90
 -11   0   0   11.80    2.30
 -11   0   0   13.10    3.00
 -11   0   0   12.40    2.40
 -11   0   0   11.20    2.40
 -11   0   0    9.60    2.20
  11   0   0   10.50    2.70
  11   0   0   10.50    1.90
  11   0   0   12.90    1.90
  11   0   0   10.20    1.90
  11   0   0   12.90    2.20
 -12   0   0   72.39    4.60
 -12   0   0   74.09    5.10
 -12   0   0   70.19    4.80
 -12   0   0   67.59    6.30
 -12   0   0   65.09    4.00
 -12   0   0   67.99    6.20
 -12   0   0   63.19    4.50
 -12   0   0   68.69    4.90
 -12   0   0   63.89    4.70
  12   0   0   67.99    6.20
  12   0   0   72.39    4.00
  12   0   0   71.19    3.90
  12   0   0   68.79    3.70
 -13   0   0    5.50    1.80
 -13   0   0    4.70    1.40
 -13   0   0    5.70    2.00
 -13   0   0    3.70    1.40
 -13   0   0    4.50    1.60
 -13   0   0    2.50    1.40
 -13   0   0    4.30    1.40
 -13   0   0    2.90    1.80
 -13   0   0    1.10    1.30
 -13   0   0    2.50    2.10
 -14   0   0   -1.40    1.50
 -14   0   0    1.40    1.20
 -14   0   0    3.60    1.40
 -14   0   0    0.60    1.00
 -14   0   0    2.50    1.30
 -14   0   0    0.10    1.10
 -14   0   0    2.30    1.00
 -14   0   0    2.70    1.20
 -14   0   0    0.90    1.20
 -14   0   0   -2.00    1.10
 -15   0   0   16.40    2.30
 -15   0   0   18.50    3.40
 -15   0   0    7.50    2.40
 -15   0   0   10.90    3.10
 -15   0   0    7.90    4.90
 -15   0   0   18.10    2.70
 -15   0   0   13.10    2.60
 -15   0   0   19.40    2.90
 -15   1   0   27.30    2.50
 -15   1   0   29.70    3.00
 -15   1   0   32.20    3.20
 -15   1   0   30.20    5.50
 -15   1   0   31.10    4.30
 -15   1   0   25.70    3.50
 -15   1   0   25.00    2.70
 -15   1   0   31.00    5.30
 -15   1   0   36.20    3.40
 -15   1   0   25.20    3.80
 -14   1   0   13.90    2.20
 -14   1   0   14.30    2.40
 -14   1   0    9.20    2.50
 -14   1   0   15.30    2.50
 -14   1   0   11.90    2.30
 -14   1   0   14.90    2.90
 -14   1   0   13.00    2.50
 -14   1   0   11.80    2.70
 -14   1   0   17.80    3.90
 -14   1   0   12.60    3.10
 -13   1   0   13.00    3.60
 -13   1   0   14.90    2.90
 -13   1   0   14.00    2.70
 -13   1   0   16.50    2.40
 -13   1   0   17.60    5.00
 -13   1   0   16.00    2.50
 -13   1   0   15.60    2.80
 -13   1   0   14.60    2.90
 -13   1   0   13.60    2.50
 -12   1   0  132.59    7.10
 -12   1   0  132.29    6.10
 -12   1   0  134.59    6.70
 -12   1   0  151.68    8.80
 -12   1   0  139.99    6.80
 -12   1   0  142.19    5.60
 -12   1   0  131.59    6.00
 -12   1   0  141.59    6.80
 -12   1   0  134.19    8.80
  11  -1   0   39.00    3.40
  11  -1   0   35.60    2.60
  11  -1   0   40.40    2.50
  11  -1   0   42.10    3.00
  11  -1   0   40.40    4.60
 -11   1   0   37.40    3.90
 -11   1   0   39.80    4.80
 -11   1   0   41.70    3.50
 -11   1   0   37.90    3.30
 -11   1   0   42.60    3.00
 -11   1   0   46.10    4.80
 -11   1   0   33.50    3.40
 -11   1   0   44.40    3.60
 -11   1   0   39.20    3.30
  10  -1   0   13.10    2.10
  10  -1   0   15.20    1.80
  10  -1   0   14.50    3.10
  10  -1   0   13.80    2.10
  10  -1   0   15.30    2.10
 -10   1   0   16.10    2.80
 -10   1   0   19.00    3.10
 -10   1   0   19.50    3.40
 -10   1   0   15.20    2.40
 -10   1   0   16.90    2.30
 -10   1   0   16.00    2.50
 -10   1   0   17.10    2.60
 -10   1   0   13.70    3.00
   9  -1   0  192.58    6.30
   9  -1   0  185.58    5.60
   9  -1   0  177.18    6.30
   9  -1   0  177.68    5.90
   9  -1   0  189.38    8.70
  -9   1   0  183.08    8.70
  -9   1   0  178.98    6.40
  -9   1   0  175.08    6.50
  -9   1   0  186.48    6.60
  -9   1   0  180.98    8.30
  -9   1   0  184.48    7.20
  -9   1   0  185.48    6.70
  -9   1   0  194.38    6.00
   8  -1   0    0.60    1.00
   8  -1   0   -0.10    0.50
   8  -1   0   -0.50    0.70
   8  -1   0    1.60    0.80
   8  -1   0   -0.70    0.30
  -8   1   0    1.30    0.80
  -8   1   0    0.00    0.70
  -8   1   0    1.40    1.00
  -8   1   0    2.60    1.10
  -8   1   0    0.30    0.70
  -8   1   0    0.30    0.70
  -8   1   0    1.00    0.80
  -8   1   0    0.00    0.80
   7  -1   0   65.39    3.40
   7  -1   0   64.79    3.30
   7  -1   0   62.39    2.90
   7  -1   0   64.09    4.40
  -7   1   0   65.29    3.30
  -7   1   0   71.89    4.50
  -7   1   0   68.59    3.90
  -7   1   0   70.49    3.40
  -7   1   0   63.69    3.50
  -7   1   0   66.39    3.10
  -7   1   0   64.29    4.50
  -7   1   0   67.79    3.50
   6  -1   0   -0.10    0.70
   6  -1   0    0.90    0.60
   6  -1   0    1.30    0.90
   6  -1   0    1.80    0.70
  -6   1   0    1.20    0.90
  -6   1   0    0.80    0.90
  -6   1   0    0.40    0.60
  -6   1   0    1.40    0.80
  -6   1   0    1.60    0.90
  -6   1   0    2.00    0.90
  -6   1   0    2.40    1.00
  -6   1   0    0.80    0.70
   5  -1   0  194.38    6.50
   5  -1   0  193.18    4.70
   5  -1   0  198.28    5.30
  -5   1   0  197.58    5.40
  -5   1   0  196.28    4.70
  -5   1   0  191.08    5.40
  -5   1   0  187.28    6.60
  -5   1   0  190.88    4.90
  -5   1   0  196.88    6.50
  -5   1   0  196.48    4.80
  -5   1   0  199.68    5.90
  -5   1   0  189.68    4.90
   4  -1   0  445.96    7.60
   4  -1   0  432.56    8.10
   4  -1   0  443.26    8.30
   4  -1   0  437.16    9.50
  -4   1   0  438.76    7.80
  -4   1   0  442.56    9.90
  -4   1   0  441.96    8.80
  -4   1   0  431.96    7.70
  -4   1   0  436.26    7.60
  -4   1   0  432.36    8.30
  -4   1   0  443.16    9.50
  -4   1   0  447.36    7.60
  -4   1   0  446.06    8.30
   3  -1   0  521.35    9.60
   3  -1   0  527.95   10.20
   3  -1   0  541.15    8.80
   3  -1   0  510.45    8.50
   3  -1   0  507.55    8.00
  -3   1   0  521.15    8.60
  -3   1   0  531.05    9.60
  -3   1   0  519.85    8.10
  -3   1   0  528.65    8.10
  -3   1   0  536.05    8.20
  -3   1   0  526.15    8.10
  -3   1   0  519.55   10.00
  -3   1   0  517.65    8.80
  -3   1   0  522.95    9.20
   2  -1   0 1185.28   15.30
   2  -1   0 1208.78   16.50
   2  -1   0 1212.68   16.00
   2  -1   0 1178.48   17.00
   2  -1   0 1093.99   15.90
  -2   1   0 1180.88   15.30
  -2   1   0 1184.28   17.00
  -2   1   0 1186.48   16.10
  -2   1   0 1187.58   16.40
  -2   1   0 1158.88   15.20
  -2   1   0 1194.68   15.40
  -2   1   0 1167.18   15.80
  -2   1   0 1188.58   16.30
   1  -1   0   18.60    0.80
   1  -1   0   19.60    0.80
   1  -1   0   19.70    0.90
   1  -1   0   17.50    1.00
  -1   1   0   19.80    0.90
  -1   1   0   18.70    1.00
  -1   1   0   18.60    0.80
  -1   1   0   18.30    0.80
  -1   1   0   17.70    1.00
  -1   1   0   20.40    1.00
  -1   1   0   18.80    0.80
  -1   1   0   19.30    0.90
  -1  -1   0  132.79    3.20
  -1  -1   0  158.78    4.20
  -1  -1   0  121.79    3.60
  -1  -1   0  135.49    3.60
  -1  -1   0  151.88    4.00
   1   1   0  143.09    4.40
   1   1   0  127.69    3.60
  -2  -1   0    1.70    0.50
  -2  -1   0    1.60    0.50
  -2  -1   0    1.80    0.70
  -2  -1   0    2.20    0.70
  -2  -1   0    1.30    0.50
  -2  -1   0    2.60    0.60
  -2  -1   0    0.70    0.50
  -2  -1   0    1.10    0.60
   2   1   0    1.40    0.60
   2   1   0    1.30    0.60
   2   1   0    0.40    0.50
   2   1   0    1.00    0.50
   2   1   0    1.20    0.50
   2   1   0    1.70    0.50
  -3  -1   0 2005.50   27.80
  -3  -1   0 2075.69   28.90
  -3  -1   0 2014.60   27.00
  -3  -1   0 2037.40   27.60
  -3  -1   0 1990.90   27.10
  -3  -1   0 2026.80   27.30
  -3  -1   0 2055.99   25.50
  -3  -1   0 2009.60   26.30
   3   1   0 2092.49   27.60
   3   1   0 2053.09   28.90
   3   1   0 2039.10   26.80
   3   1   0 2013.20   27.50
   3   1   0 2061.99   26.30
   3   1   0 2024.40   27.80
   3   1   0 2073.79   26.00
  -4  -1   0  340.57    6.10
  -4  -1   0  338.67    7.20
  -4  -1   0  331.87    7.60
  -4  -1   0  327.77    7.00
  -4  -1   0  322.57    8.30
  -4  -1   0  335.67    6.70
  -4  -1   0  328.77    6.90
  -4  -1   0  332.37    7.30
  -4  -1   0  328.97    6.40
   4   1   0  343.37    8.60
   4   1   0  330.87    7.40
   4   1   0  336.97    5.70
   4   1   0  289.57    8.00
   4   1   0  328.77    7.50
   4   1   0  329.67    6.70
   4   1   0  329.47    7.00
  -5  -1   0   79.29    3.50
  -5  -1   0   77.19    2.90
  -5  -1   0   69.59    3.20
  -5  -1   0   82.09    3.20
  -5  -1   0   75.39    3.30
  -5  -1   0   71.09    2.90
  -5  -1   0   79.39    3.80
  -5  -1   0   74.99    4.20
  -5  -1   0   73.69    3.40
   5   1   0   74.79    3.50
   5   1   0   79.09    3.50
   5   1   0   72.79    3.30
   5   1   0   79.29    3.20
   5   1   0   75.99    4.20
   5   1   0   71.99    3.60
  -6  -1   0  229.48    6.00
  -6  -1   0  257.37   10.30
  -6  -1   0  236.58    6.50
  -6  -1   0  231.28    6.60
  -6  -1   0  234.18    6.00
  -6  -1   0  227.08    7.10
  -6  -1   0  232.58    6.10
  -6  -1   0  242.58    6.90
  -6  -1   0  226.28    6.50
  -6  -1   0  231.08    8.00
   6   1   0  227.88    6.70
   6   1   0  236.18    6.20
   6   1   0  232.58    8.20
   6   1   0  230.18    6.50
   6   1   0  241.68    7.10
   6   1   0  227.68    6.60
  -7  -1   0   17.50    1.80
  -7  -1   0   18.00    1.90
  -7  -1   0   19.10    3.10
  -7  -1   0   15.70    2.00
  -7  -1   0   17.20    2.00
  -7  -1   0   17.70    1.90
  -7  -1   0   16.20    2.60
  -7  -1   0   15.10    1.90
  -7  -1   0   14.40    2.00
  -7  -1   0   18.40    1.80
   7   1   0   19.60    3.50
   7   1   0   16.20    2.00
   7   1   0   17.00    1.80
   7   1   0   15.00    2.00
   7   1   0   19.90    2.10
   7   1   0   19.40    2.30
  -8  -1   0   10.10    2.00
  -8  -1   0   10.60    2.50
  -8  -1   0   14.20    2.10
  -8  -1   0   11.70    1.80
  -8  -1   0   13.10    2.70
  -8  -1   0   12.20    2.00
  -8  -1   0   10.40    2.00
  -8  -1   0   12.20    1.90
  -8  -1   0   13.10    2.10
  -8  -1   0   13.30    2.00
   8   1   0   11.50    2.00
   8   1   0   13.00    1.70
   8   1   0   12.40    2.10
   8   1   0   11.10    2.10
   8   1   0   12.40    2.20
   8   1   0   17.40    3.50
  -9  -1   0  118.79    5.40
  -9  -1   0  109.89    4.70
  -9  -1   0  116.39    6.90
  -9  -1   0  112.59    5.50
  -9  -1   0  119.99    4.90
  -9  -1   0  122.69    5.20
  -9  -1   0  111.99    5.80
  -9  -1   0  113.99    4.80
  -9  -1   0  133.99    7.30
  -9  -1   0  114.39    5.40
   9   1   0  109.19    4.70
   9   1   0  111.09    7.50
   9   1   0  125.79    5.50
   9   1   0  119.49    5.40
 -10  -1   0   45.20    4.70
 -10  -1   0   37.40    4.30
 -10  -1   0   42.50    3.00
 -10  -1   0   41.10    3.60
 -10  -1   0   43.50    3.80
 -10  -1   0   41.80    3.50
 -10  -1   0   38.50    3.40
 -10  -1   0   40.60    3.10
 -10  -1   0   45.30    3.30
 -10  -1   0   37.00    3.10
  10   1   0   42.70    4.80
  10   1   0   39.00    3.30
  10   1   0   45.70    3.10
  10   1   0   41.10    3.40
 -11  -1   0  140.89    8.40
 -11  -1   0  134.59    6.90
 -11  -1   0  141.19    6.40
 -11  -1   0  138.29    5.60
 -11  -1   0  148.69    6.70
 -11  -1   0  138.59    8.30
 -11  -1   0  137.89    5.20
 -11  -1   0  134.49    5.70
 -11  -1   0  139.49    6.20
 -11  -1   0  137.99    6.70
  11   1   0  140.79    5.50
  11   1   0  139.49    6.30
  11   1   0  118.09    7.90
  11   1   0  140.19    6.10
  11   1   0  143.79    6.10
 -12  -1   0   40.50    4.90
 -12  -1   0   41.10    3.90
 -12  -1   0   37.00    3.60
 -12  -1   0   37.60    2.80
 -12  -1   0   33.70    3.30
 -12  -1   0   33.30    3.80
 -12  -1   0   35.50    3.10
 -12  -1   0   40.30    5.00
  12   1   0   32.80    3.00
  12   1   0   34.70    5.90
  12   1   0   37.30    3.30
  12   1   0   37.10    3.20
 -13  -1   0  104.19    8.00
 -13  -1   0   93.69    7.60
 -13  -1   0   90.19    5.90
 -13  -1   0   90.59    5.50
 -13  -1   0   98.79    5.90
 -13  -1   0   86.89    6.70
 -13  -1   0  101.49    6.30
 -13  -1   0   95.99    5.10
  13   1   0  100.29    4.40
 -14  -1   0    0.70    1.00
 -14  -1   0    1.30    1.60
 -14  -1   0   -1.10    1.20
 -14  -1   0   -0.90    1.00
 -14  -1   0    0.20    1.30
 -14  -1   0    2.00    1.30
 -14  -1   0    0.80    1.20
 -15  -1   0   11.80    3.00
 -15  -1   0    9.70    2.20
 -15  -1   0   12.70    3.20
 -15  -1   0   13.30    2.70
 -15  -1   0   15.30    2.70
 -15  -1   0   12.80    2.70
 -15  -1   0   17.10    4.60
 -15  -1   0   16.50    4.00
 -14   2   0   15.50    2.40
 -14   2   0   17.50    2.60
 -14   2   0   25.60    4.80
 -14   2   0   18.80    2.50
 -14   2   0   18.90    4.30
 -14   2   0   17.00    2.30
 -14   2   0   22.70    3.50
 -14   2   0   32.30    3.70
 -14   2   0   19.30    3.50
 -13   2   0    0.50    1.50
 -13   2   0    0.50    1.30
 -13   2   0    4.00    1.50
 -13   2   0   -1.60    1.00
 -13   2   0    0.40    0.90
 -13   2   0    1.10    1.00
 -13   2   0    1.10    1.60
 -13   2   0    0.70    1.50
 -13   2   0    2.80    1.50
 -12   2   0   47.00    5.30
 -12   2   0   44.00    4.70
 -12   2   0   42.40    4.70
 -12   2   0   34.90    3.50
 -12   2   0   45.20    3.20
 -12   2   0   44.30    5.80
 -12   2   0   52.89    4.10
 -12   2   0   47.10    3.50
 -12   2   0   53.09    3.80
  11  -2   0    6.10    2.20
  11  -2   0   11.30    1.40
 -11   2   0    7.20    2.20
 -11   2   0    8.90    2.60
 -11   2   0   10.90    1.90
 -11   2   0    9.20    2.00
 -11   2   0    6.30    1.90
 -11   2   0   10.10    2.10
 -11   2   0   14.50    4.00
  10  -2   0  132.99    4.90
  10  -2   0  128.59    7.70
  10  -2   0  134.29    6.50
  10  -2   0  128.49    4.30
  10  -2   0  118.09    4.40
 -10   2   0  133.79    5.10
 -10   2   0  127.69    5.60
 -10   2   0  124.79    7.10
 -10   2   0  127.09    7.80
 -10   2   0  136.39    6.30
 -10   2   0  121.79    5.70
 -10   2   0  126.29    7.00
 -10   2   0  131.19    5.80
 -10   2   0  128.69    5.70
   9  -2   0   62.29    3.30
   9  -2   0   52.59    4.50
   9  -2   0   57.99    3.40
   9  -2   0   54.79    2.90
   9  -2   0   55.39    3.20
  -9   2   0   65.59    3.80
  -9   2   0   62.19    3.80
  -9   2   0   55.69    3.60
  -9   2   0   56.09    3.20
  -9   2   0   58.49    3.80
  -9   2   0   62.19    5.20
  -9   2   0   59.49    4.10
  -9   2   0   55.99    4.60
   8  -2   0    9.60    1.50
   8  -2   0    9.50    2.60
   8  -2   0    7.70    1.60
   8  -2   0    6.90    1.50
   8  -2   0   11.80    1.80
  -8   2   0    7.70    2.20
  -8   2   0    9.20    1.80
  -8   2   0    7.80    1.80
  -8   2   0   11.00    1.70
  -8   2   0    7.10    1.50
  -8   2   0    6.00    1.50
  -8   2   0   10.20    1.80
  -8   2   0    9.30    2.20
   7  -2   0   87.39    3.30
   7  -2   0   83.29    3.70
   7  -2   0   89.29    5.00
   7  -2   0   86.59    3.80
  -7   2   0   89.09    5.40
  -7   2   0   85.89    3.90
  -7   2   0   86.99    4.40
  -7   2   0   91.59    5.30
  -7   2   0   82.59    3.50
  -7   2   0   86.19    3.80
  -7   2   0   86.09    4.10
  -7   2   0   82.09    3.90
   6  -2   0   10.30    1.30
   6  -2   0   11.20    2.00
   6  -2   0   11.20    1.70
   6  -2   0   10.00    1.40
  -6   2   0   11.00    1.80
  -6   2   0   12.60    2.10
  -6   2   0   13.50    2.00
  -6   2   0   12.50    2.50
  -6   2   0    8.60    1.80
  -6   2   0   11.00    1.60
  -6   2   0   13.20    1.40
  -6   2   0   10.90    1.60
   5  -2   0   18.70    2.10
   5  -2   0   19.20    1.50
   5  -2   0   19.40    1.70
   5  -2   0   15.90    1.80
   5  -2   0   16.80    2.20
  -5   2   0   16.80    1.90
  -5   2   0   17.00    2.00
  -5   2   0   16.40    1.60
  -5   2   0   16.50    1.50
  -5   2   0   17.70    1.70
  -5   2   0   16.90    1.50
  -5   2   0   17.10    1.90
  -5   2   0   20.80    3.00
   4  -2   0   13.70    1.60
   4  -2   0   13.60    1.20
   4  -2   0   14.00    1.40
   4  -2   0   15.80    1.60
   4  -2   0   15.20    1.90
  -4   2   0   15.00    1.90
  -4   2   0   15.60    1.50
  -4   2   0   15.40    1.70
  -4   2   0   12.70    1.30
  -4   2   0   13.50    1.60
  -4   2   0   13.90    1.60
  -4   2   0   13.30    1.20
  -4   2   0   15.20    1.30
  -4   2   0   12.60    1.20
   3  -2   0   86.09    2.90
   3  -2   0   82.19    2.50
   3  -2   0   81.39    3.10
   3  -2   0   80.79    3.50
   3  -2   0   89.19    3.00
  -3   2   0   82.49    2.50
  -3   2   0   84.39    3.10
  -3   2   0   80.49    3.50
  -3   2   0   79.49    2.60
  -3   2   0   83.39    2.90
  -3   2   0   82.19    2.60
  -3   2   0   84.59    3.30
  -3   2   0   85.19    3.00
   2  -2   0   81.59    2.90
   2  -2   0   85.69    2.70
   2  -2   0   75.79    3.00
   2  -2   0   83.99    2.70
   2  -2   0   80.49    2.30
   2  -2   0   81.89    2.40
  -2   2   0   79.39    2.90
  -2   2   0   80.99    2.40
  -2   2   0   80.69    3.00
  -2   2   0   85.09    2.60
  -2   2   0   78.19    2.80
  -2   2   0   83.19    2.30
  -2   2   0   79.69    2.70
  -2   2   0   83.39    2.30
   1  -2   0   41.70    1.90
   1  -2   0   38.90    1.60
   1  -2   0   40.30    1.50
   1  -2   0   37.80    1.90
   1  -2   0   52.29    2.60
   1  -2   0   38.00    1.60
  -1   2   0   39.60    1.90
  -1   2   0   42.30    1.90
  -1   2   0   47.30    2.40
  -1   2   0   43.20    1.90
  -1   2   0   42.20    1.90
  -1   2   0   40.80    1.50
  -1   2   0   41.20    1.80
   0   2   0 1717.73   22.80
  -1  -2   0  117.49    3.20
  -1  -2   0  110.69    3.40
  -1  -2   0  116.19    3.00
  -1  -2   0  112.29    3.00
  -1  -2   0  117.29    3.20
  -1  -2   0  119.19    3.40
  -1  -2   0  119.89    3.50
   1   2   0  118.19    3.50
   1   2   0  114.89    3.10
   1   2   0  115.39    3.10
   1   2   0  119.59    3.30
   1   2   0  111.79    3.40
   1   2   0  119.99    3.30
   1   2   0  112.69    3.30
   1   2   0  112.19    3.50
  -2  -2   0   42.40    2.30
  -2  -2   0   41.30    2.10
  -2  -2   0   41.20    2.00
  -2  -2   0   46.00    2.30
  -2  -2   0   43.00    2.20
  -2  -2   0   43.90    2.30
   2   2   0   39.20    2.20
   2   2   0   43.40    2.30
   2   2   0   40.40    2.00
   2   2   0   45.10    2.30
   2   2   0   40.30    2.20
   2   2   0   40.60    2.00
   2   2   0   43.40    1.90
  -3  -2   0    9.90    1.20
  -3  -2   0    9.70    1.60
  -3  -2   0   11.90    1.40
  -3  -2   0    8.50    1.20
  -3  -2   0   10.70    1.40
  -3  -2   0   11.60    1.60
  -3  -2   0   12.10    1.20
  -3  -2   0   10.80    1.40
   3   2   0   12.60    2.00
   3   2   0   12.10    1.50
   3   2   0   10.10    1.10
   3   2   0   11.80    1.40
   3   2   0    7.80    1.30
   3   2   0   11.50    1.30
  -4  -2   0    3.50    1.00
  -4  -2   0    4.70    1.00
  -4  -2   0    2.00    0.80
  -4  -2   0    4.00    1.10
  -4  -2   0    2.70    0.90
  -4  -2   0    3.40    1.30
  -4  -2   0    3.80    1.10
  -4  -2   0    4.10    1.00
   4   2   0    4.00    1.00
   4   2   0    2.90    1.00
   4   2   0    3.50    1.20
   4   2   0    3.00    0.80
   4   2   0    2.70    0.90
   4   2   0    3.40    0.80
   4   2   0    2.70    1.10
  -5  -2   0  104.09    5.10
  -5  -2   0  105.49    4.00
  -5  -2   0  107.19    4.50
  -5  -2   0  107.19    3.80
  -5  -2   0   99.79    4.10
  -5  -2   0  108.99    4.70
  -5  -2   0  107.19    4.40
  -5  -2   0  108.19    4.30
   5   2   0  107.59    3.40
   5   2   0  105.69    4.50
   5   2   0  106.99    4.50
   5   2   0   99.39    3.90
   5   2   0  100.59    5.00
   5   2   0  116.59    5.60
   5   2   0  110.09    4.70
  -6  -2   0  377.26    9.20
  -6  -2   0  392.76    8.50
  -6  -2   0  384.66   10.10
  -6  -2   0  380.06    9.20
  -6  -2   0  388.16    9.40
  -6  -2   0  367.26    9.50
  -6  -2   0  400.36   11.20
  -6  -2   0  387.36    8.80
   6   2   0  378.46    9.90
   6   2   0  374.66    8.70
   6   2   0  387.46    9.70
   6   2   0  386.46    9.30
   6   2   0  385.26   11.10
   6   2   0  387.96    9.50
  -7  -2   0   41.20    3.10
  -7  -2   0   38.30    3.00
  -7  -2   0   37.70    2.60
  -7  -2   0   42.70    3.10
  -7  -2   0   39.10    3.30
  -7  -2   0   41.20    2.80
  -7  -2   0   44.60    3.10
  -7  -2   0   43.70    3.90
   7   2   0   42.40    2.80
   7   2   0   42.10    3.20
   7   2   0   36.70    3.00
   7   2   0   41.90    3.90
   7   2   0   41.50    3.30
   7   2   0   41.50    3.10
  -8  -2   0   62.09    5.00
  -8  -2   0   68.69    4.00
  -8  -2   0   60.09    4.70
  -8  -2   0   69.49    4.40
  -8  -2   0   71.39    4.20
  -8  -2   0   68.09    4.10
  -8  -2   0   64.59    3.50
  -8  -2   0   70.69    4.10
  -8  -2   0   66.69    3.70
  -8  -2   0   65.59    2.80
   8   2   0   62.79    5.20
   8   2   0   65.79    4.10
   8   2   0   62.39    4.90
   8   2   0   74.49    4.20
   8   2   0   65.19    3.60
   8   2   0   62.79    4.20
  -9  -2   0  297.27   11.10
  -9  -2   0  282.67    8.20
  -9  -2   0  292.47   11.30
  -9  -2   0  283.87    9.50
  -9  -2   0  270.97    9.60
  -9  -2   0  282.77    8.30
  -9  -2   0  276.17    9.10
  -9  -2   0  289.37    8.60
  -9  -2   0  278.37    8.80
   9   2   0  292.57   11.50
   9   2   0  287.57    8.30
   9   2   0  292.87    9.60
   9   2   0  289.07    8.90
   9   2   0  290.87    8.90
   9   2   0  287.87    9.20
 -10  -2   0    9.90    2.30
 -10  -2   0    9.30    2.00
 -10  -2   0   11.90    2.20
 -10  -2   0    8.60    2.20
 -10  -2   0    7.30    2.60
 -10  -2   0   11.90    2.20
 -10  -2   0   10.00    3.00
 -10  -2   0   12.20    2.40
 -10  -2   0   10.70    2.10
  10   2   0   10.10    3.00
  10   2   0   10.20    2.20
  10   2   0    8.40    1.90
  10   2   0    9.50    2.10
  10   2   0   11.90    2.50
 -11  -2   0   12.50    2.50
 -11  -2   0   12.90    2.50
 -11  -2   0   12.30    2.50
 -11  -2   0   13.10    2.30
 -11  -2   0   11.00    3.10
 -11  -2   0   10.00    2.40
 -11  -2   0    8.10    2.50
 -11  -2   0   13.00    2.30
 -11  -2   0   10.00    2.00
  11   2   0    8.20    2.30
  11   2   0    8.90    2.10
  11   2   0    9.80    2.20
  11   2   0   15.90    2.50
 -12  -2   0   87.89    7.10
 -12  -2   0   86.09    5.30
 -12  -2   0   93.69    7.20
 -12  -2   0   94.69    4.60
 -12  -2   0   93.39    5.00
 -12  -2   0   78.79    5.70
 -12  -2   0   82.49    5.30
 -12  -2   0   85.39    5.70
 -12  -2   0   84.59    5.50
  12   2   0   88.09    5.20
  12   2   0   85.29    5.10
 -13  -2   0    8.40    2.80
 -13  -2   0   12.00    3.30
 -13  -2   0   12.50    2.60
 -13  -2   0   14.10    3.00
 -13  -2   0   13.30    2.50
 -13  -2   0   16.30    3.20
 -13  -2   0   15.90    2.90
 -13  -2   0   16.00    3.00
  13   2   0   12.30    2.30
 -14  -2   0   62.79    5.40
 -14  -2   0   57.19    4.60
 -14  -2   0   70.49    6.80
 -14  -2   0   51.09    6.00
 -14  -2   0   61.99    4.80
 -14  -2   0   59.59    4.80
 -14  -2   0   57.99    4.10
 -14  -2   0   53.99    4.90
  14   2   0   49.40    3.60
  14   2   0   57.79    3.70
 -15  -2   0    8.20    2.40
 -15  -2   0    9.80    2.90
 -15  -2   0   10.70    2.30
 -15  -2   0   12.80    3.60
 -15  -2   0   11.10    2.60
 -15  -2   0   16.90    4.00
 -15  -2   0   16.80    3.10
 -14   3   0    7.10    3.10
 -14   3   0    7.00    1.80
 -14   3   0   11.00    3.30
 -14   3   0   11.80    2.90
 -14   3   0   13.90    2.20
 -14   3   0    6.50    2.20
 -14   3   0    9.90    3.50
 -14   3   0   10.90    1.90
 -14   3   0   11.80    2.90
 -14   3   0   12.50    2.10
 -13   3   0   22.10    2.50
 -13   3   0   20.50    2.50
 -13   3   0   16.90    3.70
 -13   3   0   23.20    4.10
 -13   3   0   27.50    3.20
 -13   3   0   19.50    4.30
 -13   3   0   15.00    2.80
 -13   3   0   17.80    2.50
 -13   3   0   25.30    5.10
 -13   3   0   20.40    3.10
 -12   3   0  107.19    7.10
 -12   3   0  108.89    7.30
 -12   3   0   94.09    7.60
 -12   3   0  104.99    4.70
 -12   3   0   88.29    5.00
 -12   3   0  103.19    5.70
 -12   3   0   99.19    5.50
 -12   3   0   93.49    5.00
 -11   3   0  119.49    9.20
 -11   3   0  125.99    5.60
 -11   3   0  120.19    6.10
 -11   3   0  112.69    5.90
 -11   3   0  113.69    5.90
 -11   3   0  135.49    7.50
 -11   3   0  116.59    5.80
 -11   3   0  121.49    8.10
 -11   3   0  118.59    5.60
  10  -3   0   -0.20    0.70
  10  -3   0    0.20    0.80
  10  -3   0   -0.10    0.80
  10  -3   0    0.10    0.70
  10  -3   0   -0.80    1.10
 -10   3   0    0.30    1.00
 -10   3   0    2.40    1.10
 -10   3   0    1.70    1.40
 -10   3   0   -0.10    0.80
 -10   3   0    2.60    1.20
 -10   3   0    2.00    1.20
 -10   3   0    1.60    0.90
   9  -3   0    2.00    0.90
   9  -3   0    0.70    0.90
   9  -3   0    2.60    0.90
   9  -3   0    1.20    1.20
   9  -3   0    2.00    0.90
  -9   3   0    0.90    1.30
  -9   3   0    1.40    1.10
  -9   3   0    1.20    1.10
  -9   3   0    1.10    0.90
  -9   3   0    2.40    1.40
  -9   3   0    1.30    1.00
  -9   3   0    1.40    1.20
  -9   3   0    2.10    1.10
   8  -3   0    0.30    0.80
   8  -3   0    0.70    0.80
   8  -3   0    0.90    0.80
   8  -3   0   -0.20    1.00
   8  -3   0    1.80    0.80
  -8   3   0    1.20    0.90
  -8   3   0   -1.10    0.70
  -8   3   0    1.60    1.10
  -8   3   0   -0.50    0.80
  -8   3   0    0.30    0.80
  -8   3   0   -0.80    0.80
  -8   3   0    0.30    0.80
  -8   3   0    0.90    1.20
   7  -3   0  183.38    7.10
   7  -3   0  178.78    5.10
   7  -3   0  178.38    5.60
   7  -3   0  183.48    5.50
  -7   3   0  183.38    6.10
  -7   3   0  174.08    6.70
  -7   3   0  175.78    5.90
  -7   3   0  181.28    6.70
  -7   3   0  180.28    5.40
  -7   3   0  173.98    6.10
  -7   3   0  185.18    5.70
  -7   3   0  200.58    8.10
   6  -3   0  177.58    6.40
   6  -3   0  171.48    5.30
   6  -3   0  172.98    4.80
   6  -3   0  176.88    5.40
   6  -3   0  183.48    7.40
  -6   3   0  169.88    6.20
  -6   3   0  175.98    6.20
  -6   3   0  176.08    5.90
  -6   3   0  176.38    5.50
  -6   3   0  170.58    7.00
  -6   3   0  172.48    5.00
  -6   3   0  170.18    5.20
  -6   3   0  175.38    5.70
   5  -3   0   81.99    3.50
   5  -3   0   84.59    3.50
   5  -3   0   86.39    3.10
   5  -3   0   83.69    3.90
   5  -3   0   83.89    4.60
  -5   3   0   82.99    3.80
  -5   3   0   88.39    4.60
  -5   3   0   82.39    3.60
  -5   3   0   80.29    3.50
  -5   3   0   78.39    3.80
  -5   3   0   81.29    3.20
  -5   3   0   79.09    4.00
  -5   3   0   81.59    3.20
   4  -3   0   12.70    1.70
   4  -3   0   11.40    2.30
   4  -3   0   11.30    1.60
   4  -3   0   10.10    1.20
   4  -3   0   10.90    1.40
   4  -3   0   11.00    1.70
  -4   3   0   10.00    1.20
  -4   3   0   10.10    1.60
  -4   3   0   10.50    1.40
  -4   3   0   11.80    2.00
  -4   3   0   12.80    1.80
  -4   3   0   12.50    1.40
  -4   3   0   12.10    1.60
  -4   3   0   11.70    1.90
   3  -3   0   48.80    2.90
   3  -3   0   51.19    2.50
   3  -3   0   50.89    2.20
   3  -3   0   49.60    2.40
   3  -3   0   46.30    2.60
   3  -3   0   46.40    2.10
  -3   3   0   47.90    2.40
  -3   3   0   43.90    2.40
  -3   3   0   44.60    2.10
  -3   3   0   47.70    2.10
  -3   3   0   46.80    2.70
  -3   3   0   47.70    2.10
  -3   3   0   49.20    2.90
  -3   3   0   47.20    2.60
   2  -3   0    5.20    0.80
   2  -3   0    6.10    1.00
   2  -3   0    5.30    1.00
   2  -3   0    6.10    1.20
   2  -3   0    5.60    1.10
   2  -3   0    4.90    0.80
  -2   3   0    6.10    1.40
  -2   3   0    4.90    0.90
  -2   3   0    5.80    1.00
  -2   3   0    4.30    1.00
  -2   3   0    6.60    1.00
  -2   3   0    4.90    1.20
  -2   3   0    3.70    0.90
  -2   3   0    6.90    1.30
   1  -3   0  407.76    7.30
   1  -3   0  414.76    7.80
   1  -3   0  408.86    7.50
   1  -3   0  419.36    8.50
   1  -3   0  425.26    8.00
   1  -3   0  412.56    8.10
  -1   3   0  418.26    8.10
  -1   3   0  424.06    8.60
  -1   3   0  437.66    8.00
  -1   3   0  419.66    8.30
  -1   3   0  410.36    8.00
  -1   3   0  443.86    9.50
  -1   3   0  426.06    8.60
  -1   3   0  424.96    7.70
  -1   3   0  421.66    7.40
   0  -3   0  628.44   10.30
   0  -3   0  641.64   11.00
   0  -3   0  650.13   10.90
   0  -3   0  644.64   10.90
   0  -3   0  643.94   10.50
   0  -3   0  660.53    9.10
   0  -3   0  622.14   10.10
   0  -3   0  620.34   11.10
   0  -3   0  642.64   11.20
   0   3   0  627.94   11.00
   0   3   0  642.34   10.90
   0   3   0  642.54   11.20
   0   3   0  638.84   10.90
   0   3   0  619.24   10.20
   0   3   0  619.24   11.20
   0   3   0  659.33   10.40
   0   3   0  649.14   10.60
  -1  -3   0 1659.13   23.40
  -1  -3   0 1640.04   22.70
  -1  -3   0 1628.24   23.00
  -1  -3   0 1636.84   24.00
  -1  -3   0 1657.93   22.20
  -1  -3   0 1629.24   23.70
  -1  -3   0 1561.24   22.80
   1   3   0 1652.23   23.10
   1   3   0 1653.13   23.90
   1   3   0 1593.84   23.70
   1   3   0 1636.64   22.40
   1   3   0 1627.04   23.40
   1   3   0 1612.34   24.00
   1   3   0 1656.33   22.20
  -2  -3   0   85.49    3.40
  -2  -3   0   81.99    3.50
  -2  -3   0   82.29    3.10
  -2  -3   0   79.69    3.60
  -2  -3   0   78.49    3.60
  -2  -3   0   79.19    3.50
  -2  -3   0   84.99    3.30
   2   3   0   76.79    3.60
   2   3   0   83.79    3.30
   2   3   0   82.89    3.20
   2   3   0   83.99    3.30
   2   3   0   83.29    3.40
   2   3   0   76.19    3.50
   2   3   0   85.69    3.00
   2   3   0   84.09    3.70
   2   3   0   82.09    3.30
  -3  -3   0  634.54   12.30
  -3  -3   0  626.54   11.40
  -3  -3   0  619.04   10.80
  -3  -3   0  626.14   11.60
  -3  -3   0  643.94   12.00
  -3  -3   0  614.34   12.40
  -3  -3   0  638.44   11.50
  -3  -3   0  614.94   12.30
   3   3   0  651.33   11.70
   3   3   0  629.14   12.40
   3   3   0  630.94   11.70
   3   3   0  622.54   12.30
   3   3   0  631.84    9.20
   3   3   0  645.24   11.60
   3   3   0  609.34   12.30
   3   3   0  634.94   12.50
   3   3   0  641.24   10.80
   3   3   0  629.34   11.70
  -4  -3   0 2081.59   31.60
  -4  -3   0 2074.29   31.00
  -4  -3   0 2049.29   28.80
  -4  -3   0 2117.49   30.40
  -4  -3   0 2018.30   29.80
  -4  -3   0 2108.89   30.90
  -4  -3   0 2091.09   29.60
  -4  -3   0 2044.20   31.20
  -4  -3   0 2120.99   30.30
   4   3   0 2077.79   30.00
   4   3   0 2097.29   31.10
   4   3   0 2035.20   29.60
   4   3   0 2094.59   31.20
   4   3   0 2124.99   31.10
   4   3   0 2094.79   28.40
   4   3   0 2025.30   31.40
   4   3   0 2119.89   29.70
  -5  -3   0    3.30    1.20
  -5  -3   0    3.50    1.10
  -5  -3   0    1.60    1.10
  -5  -3   0    2.10    1.00
  -5  -3   0    1.40    1.00
  -5  -3   0    1.90    1.30
  -5  -3   0    1.70    0.90
  -5  -3   0    3.60    1.40
  -5  -3   0    3.50    1.20
   5   3   0    2.70    1.00
   5   3   0    3.40    1.60
   5   3   0    1.10    0.90
   5   3   0    2.80    1.00
   5   3   0    3.20    1.30
   5   3   0    2.50    1.20
   5   3   0    3.20    1.10
  -6  -3   0  623.74   14.00
  -6  -3   0  624.14   12.60
  -6  -3   0  611.34   13.20
  -6  -3   0  643.54   13.70
  -6  -3   0  612.54   12.00
  -6  -3   0  598.54   12.80
  -6  -3   0  600.84   14.80
  -6  -3   0  611.34   13.90
   6   3   0  649.14   14.00
   6   3   0  643.04   11.80
   6   3   0  626.14   12.70
   6   3   0  633.44   15.20
   6   3   0  628.94   13.80
   6   3   0  637.14   11.30
   6   3   0  648.64   14.30
  -7  -3   0   30.60    3.00
  -7  -3   0   26.80    2.60
  -7  -3   0   29.20    3.40
  -7  -3   0   26.30    2.70
  -7  -3   0   23.00    2.70
  -7  -3   0   24.80    2.20
  -7  -3   0   28.50    2.80
  -7  -3   0   29.40    2.60
   7   3   0   27.20    3.30
   7   3   0   27.20    2.80
   7   3   0   27.70    2.90
   7   3   0   28.40    2.60
   7   3   0   27.50    3.00
   7   3   0   27.90    1.90
   7   3   0   28.50    2.70
   7   3   0   26.90    2.00
  -8  -3   0  131.59    5.80
  -8  -3   0  133.49    6.00
  -8  -3   0  127.09    7.20
  -8  -3   0  138.99    7.40
  -8  -3   0  145.69    5.70
  -8  -3   0  127.39    6.30
  -8  -3   0  133.09    6.10
  -8  -3   0  139.39    5.40
   8   3   0  128.89    7.20
   8   3   0  133.09    5.90
   8   3   0  123.19    6.00
   8   3   0  137.19    5.60
   8   3   0  127.99    6.10
   8   3   0  140.29    6.50
  -9  -3   0   51.49    3.50
  -9  -3   0   58.29    4.30
  -9  -3   0   54.89    4.00
  -9  -3   0   53.29    4.90
  -9  -3   0   53.89    4.10
  -9  -3   0   51.69    4.30
  -9  -3   0   54.69    4.00
  -9  -3   0   51.89    3.70
   9   3   0   56.39    3.80
   9   3   0   51.29    4.10
   9   3   0   52.59    4.90
   9   3   0   58.49    4.50
   9   3   0   55.49    4.10
 -10  -3   0    4.90    1.80
 -10  -3   0    3.50    1.40
 -10  -3   0    3.80    1.60
 -10  -3   0    1.30    1.40
 -10  -3   0    3.80    1.60
 -10  -3   0    7.00    1.90
 -10  -3   0    5.50    1.80
 -10  -3   0    4.70    1.60
 -10  -3   0    2.70    1.70
  10   3   0    1.40    1.50
  10   3   0    5.10    1.80
  10   3   0    4.80    1.90
  10   3   0    5.30    1.90
  10   3   0    2.60    1.40
  10   3   0    1.50    1.50
 -11  -3   0   83.09    5.60
 -11  -3   0   84.69    5.70
 -11  -3   0   79.79    4.90
 -11  -3   0   75.99    6.30
 -11  -3   0   71.89    4.60
 -11  -3   0   81.29    5.20
 -11  -3   0   86.29    7.00
 -11  -3   0   79.79    5.30
  11   3   0   78.79    4.60
  11   3   0   78.09    5.20
  11   3   0   77.39    6.50
  11   3   0   81.29    5.10
  11   3   0   82.09    5.60
  11   3   0   73.09    5.00
 -12  -3   0   53.69    4.80
 -12  -3   0   49.00    4.00
 -12  -3   0   54.69    5.90
 -12  -3   0   55.29    4.50
 -12  -3   0   52.49    4.10
 -12  -3   0   53.89    5.80
 -12  -3   0   53.19    4.60
 -12  -3   0   48.20    4.60
 -12  -3   0   47.50    4.40
  12   3   0   51.09    4.20
  12   3   0   42.40    4.00
  12   3   0   54.89    4.30
  12   3   0   43.50    4.20
 -13  -3   0   30.50    3.70
 -13  -3   0   29.90    5.00
 -13  -3   0   30.80    4.60
 -13  -3   0   31.00    4.20
 -13  -3   0   36.20    3.50
 -13  -3   0   35.80    6.10
  13   3   0   29.30    3.60
  13   3   0   31.20    3.10
  13   3   0   20.60    5.50
 -14  -3   0   11.30    3.10
 -14  -3   0   12.00    2.80
 -14  -3   0   16.10    2.70
 -14  -3   0   14.20    2.90
 -14  -3   0   16.90    4.10
 -14  -3   0   23.10    4.90
 -14  -3   0   21.20    3.90
 -14  -3   0   14.00    3.00
  14   3   0   18.80    3.30
 -15  -3   0    3.30    2.40
 -15  -3   0    5.70    2.60
 -15  -3   0    5.90    2.20
 -15  -3   0    2.60    1.70
 -15  -3   0    5.10    1.70
 -15  -3   0    4.70    2.70
 -15  -3   0    5.40    2.20
  15   3   0    2.90    1.80
  15   3   0    1.50    1.30
 -14   4   0    1.80    1.00
 -14   4   0    0.90    1.90
 -14   4   0    1.60    1.60
 -14   4   0   -1.50    1.90
 -14   4   0    1.20    2.40
 -14   4   0    4.20    2.10
 -14   4   0    1.80    1.40
 -14   4   0    2.50    2.00
 -13   4   0    4.40    2.10
 -13   4   0    9.30    1.90
 -13   4   0    8.50    2.50
 -13   4   0   12.80    2.20
 -13   4   0    8.60    3.10
 -13   4   0    5.00    2.00
 -13   4   0    8.10    1.80
 -13   4   0    5.80    2.30
 -13   4   0    8.30    1.60
 -12   4   0   15.90    3.40
 -12   4   0   17.80    2.40
 -12   4   0   14.50    3.90
 -12   4   0   15.80    3.50
 -12   4   0   16.90    2.30
 -12   4   0   25.60    2.90
 -12   4   0   18.30    2.20
 -12   4   0   17.80    3.60
 -12   4   0   18.10    3.00
 -12   4   0   19.90    2.40
 -11   4   0  101.39    6.30
 -11   4   0   94.89    7.50
 -11   4   0   97.09    7.40
 -11   4   0   99.09    5.10
 -11   4   0  109.79    4.80
 -11   4   0  100.09    5.70
 -11   4   0   94.79    5.30
 -11   4   0  102.09    5.80
 -11   4   0   94.19    5.10
  10  -4   0    6.60    1.20
  10  -4   0    7.40    1.20
  10  -4   0    4.90    1.20
 -10   4   0    6.30    1.80
 -10   4   0    6.70    2.00
 -10   4   0    5.30    2.20
 -10   4   0    6.10    2.20
 -10   4   0    5.50    1.50
 -10   4   0    6.60    1.80
 -10   4   0    2.10    1.60
 -10   4   0    3.70    1.60
 -10   4   0    8.00    1.80
   9  -4   0  268.87   11.00
   9  -4   0  291.07    7.60
   9  -4   0  279.07    7.10
   9  -4   0  306.27   10.50
   9  -4   0  304.27    7.00
  -9   4   0  297.47   10.00
  -9   4   0  304.57    9.10
  -9   4   0  293.47   11.50
  -9   4   0  280.17    9.40
  -9   4   0  303.97    8.90
  -9   4   0  295.37    8.70
  -9   4   0  285.57    9.00
  -9   4   0  291.87    7.90
   8  -4   0  314.97    7.80
   8  -4   0  301.17    8.20
   8  -4   0  308.17    9.80
   8  -4   0  314.37    8.20
   8  -4   0  318.17    7.40
  -8   4   0  316.67    9.10
  -8   4   0  320.77    9.80
  -8   4   0  315.17    9.10
  -8   4   0  314.47    8.90
  -8   4   0  310.47    9.60
  -8   4   0  320.77    8.60
  -8   4   0  307.17    7.90
  -8   4   0  310.17   11.30
   7  -4   0   42.30    2.80
   7  -4   0   42.80    2.50
   7  -4   0   42.60    2.80
   7  -4   0   40.90    3.30
  -7   4   0   43.20    2.80
  -7   4   0   42.10    2.80
  -7   4   0   42.00    3.10
  -7   4   0   44.40    3.50
  -7   4   0   42.20    3.20
  -7   4   0   43.70    3.10
  -7   4   0   49.99    4.20
  -7   4   0   45.20    3.30
   6  -4   0  165.68    4.90
   6  -4   0  176.78    7.40
   6  -4   0  179.58    6.20
   6  -4   0  172.78    5.50
   6  -4   0  170.28    5.60
  -6   4   0  179.98    6.10
  -6   4   0  178.18    7.40
  -6   4   0  176.98    5.90
  -6   4   0  181.28    6.40
  -6   4   0  170.68    5.40
  -6   4   0  167.18    6.50
  -6   4   0  180.88    6.00
  -6   4   0  171.78    5.00
  -6   4   0  179.28    5.40
   5  -4   0   61.19    3.20
   5  -4   0   47.10    4.40
   5  -4   0   63.49    3.30
   5  -4   0   65.39    2.90
   5  -4   0   67.09    3.30
   5  -4   0   63.79    4.10
  -5   4   0   62.19    4.10
  -5   4   0   61.09    3.00
  -5   4   0   64.29    3.70
  -5   4   0   58.39    3.00
  -5   4   0   61.29    3.60
  -5   4   0   67.89    3.90
  -5   4   0   63.39    4.40
  -5   4   0   66.99    3.40
  -5   4   0   65.69    3.10
   4  -4   0  470.65    9.80
   4  -4   0  466.35    8.90
   4  -4   0  473.05    9.00
   4  -4   0  462.75   11.20
   4  -4   0  473.65    9.80
   4  -4   0  471.45   10.30
  -4   4   0  469.55    9.30
  -4   4   0  465.45    8.70
  -4   4   0  478.45   11.30
  -4   4   0  474.65   10.40
  -4   4   0  464.45   11.90
  -4   4   0  463.75    9.20
  -4   4   0  477.25   10.20
  -4   4   0  483.45   11.00
  -4   4   0  464.35    9.90
   3  -4   0  135.19    5.10
   3  -4   0  128.29    4.50
   3  -4   0  132.09    4.90
   3  -4   0  134.39    3.50
   3  -4   0  131.59    4.00
   3  -4   0  127.69    4.40
  -3   4   0  129.39    4.00
  -3   4   0  138.29    5.60
  -3   4   0  130.39    4.20
  -3   4   0  127.49    5.00
  -3   4   0  137.79    4.80
  -3   4   0  127.29    5.00
  -3   4   0  133.49    3.30
  -3   4   0  130.29    4.40
  -3   4   0  136.29    4.90
  -3   4   0  132.89    4.60
   2  -4   0  111.79    4.40
   2  -4   0  109.39    4.20
   2  -4   0  106.49    4.00
   2  -4   0  109.99    3.60
   2  -4   0  109.69    3.40
   2  -4   0  104.39    3.50
  -2   4   0  105.09    3.60
  -2   4   0  111.39    4.20
  -2   4   0  106.89    4.60
  -2   4   0  106.19    4.40
  -2   4   0  111.19    4.30
  -2   4   0  107.09    4.10
  -2   4   0  109.19    4.00
  -2   4   0  106.29    3.70
  -2   4   0  111.19    4.10
   1  -4   0  160.48    5.10
   1  -4   0  164.58    4.90
   1  -4   0  166.38    5.30
   1  -4   0  161.68    4.30
   1  -4   0  169.78    4.90
   1  -4   0  167.88    5.40
   1  -4   0  167.98    4.70
  -1   4   0  172.48    5.50
  -1   4   0  158.98    5.10
  -1   4   0  159.98    4.70
  -1   4   0  161.58    5.40
  -1   4   0  167.28    4.60
  -1   4   0  167.68    5.10
  -1   4   0  165.08    5.30
  -1   4   0  163.78    5.10
  -1   4   0  175.68    5.00
   0  -4   0    6.90    1.20
   0  -4   0    5.80    1.20
   0  -4   0    9.50    1.40
   0  -4   0    8.60    1.30
   0  -4   0    7.00    1.20
   0  -4   0   11.20    2.00
   0  -4   0    8.10    1.50
   0  -4   0   10.20    1.40
   0  -4   0    8.00    0.80
   0  -4   0    8.40    1.40
   0   4   0    7.10    1.30
   0   4   0    9.90    1.50
   0   4   0    6.70    1.20
   0   4   0    7.90    1.40
   0   4   0    7.00    1.30
   0   4   0    9.20    1.40
   0   4   0    5.80    1.10
   0   4   0    7.50    1.40
   0   4   0    7.30    1.10
  -1  -4   0    1.30    0.60
  -1  -4   0    0.50    0.70
  -1  -4   0    1.80    0.60
  -1  -4   0    1.20    0.70
  -1  -4   0    1.20    0.80
  -1  -4   0    1.50    0.70
  -1  -4   0    0.20    0.70
  -1  -4   0    1.10    0.70
  -1  -4   0    1.00    0.60
  -1  -4   0    0.50    0.60
   1   4   0    0.90    0.60
   1   4   0    1.90    0.80
   1   4   0    1.00    0.70
   1   4   0    1.40    0.80
   1   4   0    1.80    0.90
   1   4   0    0.90    0.70
   1   4   0    1.20    0.80
  -2  -4   0  205.88    6.30
  -2  -4   0  202.68    5.50
  -2  -4   0  205.88    6.00
  -2  -4   0  209.88    5.80
  -2  -4   0  209.38    5.90
  -2  -4   0  206.78    5.70
  -2  -4   0  204.78    6.50
   2   4   0  190.98    6.40
   2   4   0  210.08    6.00
   2   4   0  210.08    5.80
   2   4   0  209.18    5.80
   2   4   0  213.48    6.60
   2   4   0  206.68    6.60
   2   4   0  208.98    5.50
   2   4   0  210.38    6.10
   2   4   0  207.58    6.20
  -3  -4   0  481.35   10.70
  -3  -4   0  480.05    9.70
  -3  -4   0  488.15   10.80
  -3  -4   0  486.55   10.00
  -3  -4   0  496.15   10.40
  -3  -4   0  491.95   11.20
  -3  -4   0  478.05   11.10
  -3  -4   0  489.65   10.40
   3   4   0  477.65   11.20
   3   4   0  483.45   10.30
   3   4   0  479.25   10.40
   3   4   0  488.65   10.60
   3   4   0  493.85   10.80
   3   4   0  496.75    9.70
   3   4   0  488.15   11.30
   3   4   0  505.05   11.50
   3   4   0  490.65   10.20
  -4  -4   0    2.90    1.10
  -4  -4   0    4.30    1.10
  -4  -4   0    5.50    1.40
  -4  -4   0    6.50    1.40
  -4  -4   0    6.40    1.30
  -4  -4   0    5.40    1.30
  -4  -4   0    5.10    1.30
  -4  -4   0    5.20    1.40
   4   4   0    4.40    1.40
   4   4   0    5.40    1.70
   4   4   0    5.70    1.30
   4   4   0    5.30    1.40
   4   4   0    6.50    1.30
   4   4   0    5.70    0.80
   4   4   0    5.80    1.50
   4   4   0    5.90    1.50
   4   4   0    4.60    1.50
  -5  -4   0    4.70    1.40
  -5  -4   0    1.90    1.10
  -5  -4   0    1.70    1.20
  -5  -4   0    1.80    2.80
  -5  -4   0    2.00    1.30
  -5  -4   0    1.80    1.20
  -5  -4   0    1.70    0.90
  -5  -4   0    1.60    1.10
  -5  -4   0    2.20    1.20
   5   4   0    2.80    1.30
   5   4   0    2.00    1.30
   5   4   0    4.00    1.20
   5   4   0    2.20    1.10
   5   4   0    2.70    1.30
   5   4   0    1.00    1.10
   5   4   0    2.20    1.10
   5   4   0    2.80    1.30
  -6  -4   0  429.06   10.30
  -6  -4   0  425.26   11.00
  -6  -4   0  427.16   11.30
  -6  -4   0  420.36   11.00
  -6  -4   0  423.16   11.40
  -6  -4   0  411.26   12.00
  -6  -4   0  417.06    9.70
  -6  -4   0  407.46   10.50
  -6  -4   0  410.16   11.40
   6   4   0  416.46   10.40
   6   4   0  367.26   10.70
   6   4   0  413.76   11.30
   6   4   0  429.26    9.10
   6   4   0  405.36   11.20
   6   4   0  404.96   12.00
   6   4   0  412.96    9.80
   6   4   0  429.56   11.70
  -7  -4   0  237.18    8.60
  -7  -4   0  230.48    8.40
  -7  -4   0  244.48    7.70
  -7  -4   0  222.68    7.70
  -7  -4   0  238.68    8.60
  -7  -4   0  251.57    8.60
  -7  -4   0  226.68    7.10
  -7  -4   0  239.38    8.80
   7   4   0  228.88    7.60
   7   4   0  233.48    9.40
   7   4   0  235.88    8.50
   7   4   0  230.98    8.70
   7   4   0  225.08    6.80
   7   4   0  229.58    8.50
  -8  -4   0    7.20    2.00
  -8  -4   0    7.60    2.00
  -8  -4   0    4.60    1.50
  -8  -4   0    6.70    1.60
  -8  -4   0    9.30    2.20
  -8  -4   0    4.70    1.70
  -8  -4   0    5.10    1.70
  -8  -4   0    6.90    2.20
  -8  -4   0    9.90    2.20
   8   4   0    3.60    1.40
   8   4   0    8.50    2.20
   8   4   0    4.60    1.80
   8   4   0    7.60    1.40
   8   4   0    6.40    1.70
   8   4   0    7.30    2.20
   8   4   0    6.50    1.30
   8   4   0    6.50    1.70
  -9  -4   0   84.49    5.80
  -9  -4   0   95.89    5.90
  -9  -4   0   82.49    5.20
  -9  -4   0   88.19    6.40
  -9  -4   0   81.89    4.60
  -9  -4   0   91.99    5.50
  -9  -4   0   78.99    4.90
  -9  -4   0   82.79    5.40
  -9  -4   0   82.39    4.80
   9   4   0   79.19    5.00
   9   4   0   84.49    5.40
   9   4   0   78.39    5.60
   9   4   0   85.39    5.60
   9   4   0   84.99    4.80
 -10  -4   0   29.30    3.40
 -10  -4   0   29.60    3.10
 -10  -4   0   36.70    4.50
 -10  -4   0   30.70    3.50
 -10  -4   0   31.40    3.40
 -10  -4   0   29.80    3.10
 -10  -4   0   34.00    3.60
 -10  -4   0   31.40    3.70
  10   4   0   36.20    3.40
  10   4   0   33.40    3.80
  10   4   0   40.70    6.20
  10   4   0   33.40    3.80
  10   4   0   32.50    3.70
 -11  -4   0    0.10    1.00
 -11  -4   0   -0.90    1.20
 -11  -4   0   -0.10    1.00
 -11  -4   0   -0.60    1.00
 -11  -4   0    0.20    1.20
 -11  -4   0    1.00    1.20
 -11  -4   0    0.20    1.30
 -11  -4   0   -0.20    1.60
  11   4   0   -1.40    0.90
  11   4   0    0.10    0.90
  11   4   0    3.20    1.80
  11   4   0    2.10    1.40
  11   4   0   -1.20    1.10
  11   4   0    0.00    1.10
 -12  -4   0    2.70    1.60
 -12  -4   0    1.00    1.60
 -12  -4   0   -0.80    1.30
 -12  -4   0   -0.80    1.20
 -12  -4   0   -1.40    1.00
 -12  -4   0   -1.10    1.30
 -12  -4   0   -0.60    1.00
 -12  -4   0    1.20    1.70
 -12  -4   0   -0.10    1.40
 -12  -4   0    0.00    1.10
  12   4   0    1.90    1.50
  12   4   0   -0.70    1.20
  12   4   0   -0.20    1.00
  12   4   0    0.60    1.20
  12   4   0    1.60    1.10
 -13  -4   0    1.70    1.50
 -13  -4   0    4.20    1.80
 -13  -4   0    0.60    2.10
 -13  -4   0   -1.30    1.00
 -13  -4   0    2.20    1.30
 -13  -4   0   -0.50    1.40
 -13  -4   0    4.00    1.90
 -13  -4   0    2.90    1.70
 -13  -4   0    0.70    1.90
  13   4   0    2.20    1.50
  13   4   0    0.20    1.50
  13   4   0    1.80    1.30
  13   4   0    2.30    1.50
  13   4   0    0.00    1.10
 -14  -4   0   71.59    6.00
 -14  -4   0  100.49    7.10
 -14  -4   0   82.19    5.30
 -14  -4   0   89.89    7.90
 -14  -4   0   82.49    6.10
 -14  -4   0   94.89    8.00
 -14  -4   0   89.29    5.90
 -14  -4   0   87.29    6.10
 -14  -4   0  105.29    8.60
  14   4   0   83.89    5.90
  14   4   0   68.49    5.10
 -15  -4   0   16.50    3.80
 -15  -4   0    9.90    2.80
 -15  -4   0   21.00    4.20
 -15  -4   0   15.70    3.90
 -15  -4   0   19.10    2.90
 -15  -4   0   22.30    4.70
 -15  -4   0   24.00    3.30
 -15  -4   0   12.20    3.00
 -13   5   0   31.60    2.50
 -13   5   0   38.10    4.30
 -13   5   0   40.70    5.50
 -13   5   0   40.50    6.00
 -13   5   0   41.70    4.00
 -13   5   0   34.00    4.10
 -13   5   0   33.70    3.00
 -13   5   0   38.40    3.10
 -13   5   0   29.50    5.00
 -12   5   0   26.80    3.00
 -12   5   0   30.20    3.10
 -12   5   0   28.90    3.60
 -12   5   0   30.60    3.30
 -12   5   0   26.80    4.80
 -12   5   0   31.50    2.70
 -12   5   0   33.40    3.70
 -12   5   0   23.70    2.70
 -12   5   0   18.50    3.70
 -12   5   0   28.70    5.50
 -11   5   0  148.69    7.40
 -11   5   0  156.08    9.30
 -11   5   0  147.89    5.80
 -11   5   0  150.88    9.70
 -11   5   0  152.48    6.50
 -11   5   0  153.18    6.50
 -11   5   0  152.78    7.00
 -11   5   0  155.08    6.90
  10  -5   0    0.00    0.60
 -10   5   0    1.20    1.10
 -10   5   0   -0.70    0.80
 -10   5   0    0.50    1.10
 -10   5   0    0.20    1.10
 -10   5   0    0.10    1.40
 -10   5   0    1.20    1.10
 -10   5   0    1.00    1.70
   9  -5   0    0.00    0.70
   9  -5   0    0.80    0.80
  -9   5   0    0.30    1.00
  -9   5   0    2.60    1.10
  -9   5   0    0.10    1.00
  -9   5   0   -1.00    0.70
  -9   5   0    1.60    1.00
  -9   5   0   -1.40    0.80
  -9   5   0    1.50    1.20
  -9   5   0   -0.40    1.10
  -9   5   0    3.60    1.80
   8  -5   0  247.28    7.60
   8  -5   0  249.88    6.60
   8  -5   0  252.27    7.00
   8  -5   0  255.57    8.60
   8  -5   0  257.27    7.50
  -8   5   0  262.97    8.60
  -8   5   0  252.27   11.00
  -8   5   0  242.58    8.30
  -8   5   0  249.08    9.00
  -8   5   0  261.07   11.80
  -8   5   0  260.57   10.50
  -8   5   0  257.17    8.30
  -8   5   0  252.67   10.60
  -8   5   0  252.77    7.40
   7  -5   0   17.50    2.00
   7  -5   0   13.50    2.20
   7  -5   0   14.10    1.70
   7  -5   0   18.30    2.60
   7  -5   0   18.90    3.40
  -7   5   0   13.50    2.40
  -7   5   0   14.40    2.60
  -7   5   0   12.00    2.40
  -7   5   0   14.60    2.10
  -7   5   0   16.20    2.10
  -7   5   0   13.30    2.10
  -7   5   0   17.10    2.50
  -7   5   0   15.10    2.10
  -7   5   0   10.70    2.50
   6  -5   0  823.22   18.50
   6  -5   0  829.92   15.50
   6  -5   0  831.82   15.20
   6  -5   0  818.72   14.20
   6  -5   0  831.22   15.30
  -6   5   0  838.72   16.20
  -6   5   0  823.42   15.10
  -6   5   0  831.42   14.90
  -6   5   0  820.32   19.40
  -6   5   0  826.12   14.20
  -6   5   0  831.92   17.40
  -6   5   0  857.31   18.60
  -6   5   0  833.62   16.40
  -6   5   0  823.12   15.10
  -6   5   0  839.62   16.80
   5  -5   0  114.89    4.70
   5  -5   0  114.59    4.10
   5  -5   0  117.59    5.80
   5  -5   0  122.59    4.80
   5  -5   0  122.89    4.30
   5  -5   0  108.39    4.90
  -5   5   0  104.29    5.00
  -5   5   0  114.99    3.90
  -5   5   0  116.09    5.10
  -5   5   0  111.39    4.30
  -5   5   0  117.69    5.70
  -5   5   0  111.49    4.40
  -5   5   0  114.49    5.50
  -5   5   0  114.09    4.90
  -5   5   0  109.59    4.30
  -5   5   0  115.09    6.10
   4  -5   0  435.96    9.80
   4  -5   0  379.36   10.70
   4  -5   0  438.66   10.50
   4  -5   0  411.86   10.80
   4  -5   0  424.86    8.80
   4  -5   0  409.06    9.60
  -4   5   0  432.76   10.00
  -4   5   0  413.86   10.80
  -4   5   0  426.86    7.70
  -4   5   0  421.06   10.90
  -4   5   0  431.06   10.40
  -4   5   0  431.96   10.50
  -4   5   0  415.96    9.10
  -4   5   0  426.46    9.40
  -4   5   0  430.96   11.80
  -4   5   0  429.86    9.50
   3  -5   0   91.99    3.70
   3  -5   0   96.49    4.10
   3  -5   0   92.69    3.70
   3  -5   0   86.09    3.20
   3  -5   0   82.19    4.30
   3  -5   0   91.99    4.10
   3  -5   0   91.79    4.40
  -3   5   0   89.79    4.60
  -3   5   0   88.69    4.40
  -3   5   0   91.19    3.70
  -3   5   0   91.49    4.40
  -3   5   0   88.09    4.10
  -3   5   0   89.09    4.30
  -3   5   0   93.89    5.00
  -3   5   0   85.19    4.00
  -3   5   0   89.29    3.90
   2  -5   0    0.90    0.80
   2  -5   0    0.60    0.70
   2  -5   0    1.20    0.90
   2  -5   0    0.40    0.70
   2  -5   0    0.10    0.60
   2  -5   0    0.30    0.70
  -2   5   0    0.30    0.80
  -2   5   0    1.00    0.80
  -2   5   0    0.10    0.80
  -2   5   0   -0.10    0.60
  -2   5   0    0.30    0.80
  -2   5   0    2.00    1.00
  -2   5   0    0.90    0.80
  -2   5   0    1.40    1.00
   1  -5   0    9.50    1.60
   1  -5   0    8.30    1.50
   1  -5   0    6.60    1.40
   1  -5   0   10.00    1.60
   1  -5   0   12.10    1.40
   1  -5   0    8.90    1.60
   1  -5   0   11.40    1.80
  -1   5   0   11.00    1.60
  -1   5   0   10.40    1.90
  -1   5   0    9.40    1.60
  -1   5   0   10.20    1.90
  -1   5   0    8.40    1.70
  -1   5   0    8.90    1.70
  -1   5   0    9.90    1.70
  -1   5   0   13.40    2.00
  -1   5   0   13.30    1.60
   0  -5   0   51.79    2.00
   0  -5   0   52.29    3.20
   0  -5   0   52.29    3.30
   0  -5   0   50.09    3.00
   0  -5   0   53.39    2.70
   0  -5   0   51.09    3.10
   0  -5   0   49.99    3.40
   0  -5   0   51.49    2.80
   0  -5   0   53.59    3.10
   0  -5   0   49.90    2.80
   0   5   0   61.99    4.10
   0   5   0   46.70    2.70
   0   5   0   53.89    3.30
   0   5   0   54.79    3.20
   0   5   0   46.80    2.70
   0   5   0   48.20    3.30
   0   5   0   52.59    3.20
  -1  -5   0   91.49    4.50
  -1  -5   0  103.79    4.90
  -1  -5   0  102.09    4.10
  -1  -5   0   95.09    4.10
  -1  -5   0   93.79    3.40
  -1  -5   0   99.79    3.90
  -1  -5   0   94.19    3.80
  -1  -5   0   98.49    4.40
   1   5   0  101.59    3.90
   1   5   0   95.89    4.60
   1   5   0   95.09    4.60
   1   5   0  108.39    4.40
   1   5   0   93.39    4.40
   1   5   0   97.99    4.70
   1   5   0   98.49    4.20
  -2  -5   0 1152.38   20.50
  -2  -5   0 1175.68   19.10
  -2  -5   0 1188.28   18.70
  -2  -5   0 1156.48   18.60
  -2  -5   0 1149.48   20.10
  -2  -5   0 1166.18   19.60
  -2  -5   0 1123.09   19.20
   2   5   0 1152.88   18.60
   2   5   0 1175.78   19.20
   2   5   0 1163.28   19.70
   2   5   0 1146.79   20.00
   2   5   0 1155.48   20.80
   2   5   0 1156.18   19.60
   2   5   0 1144.29   18.60
   2   5   0 1146.69   20.70
  -3  -5   0   26.60    2.70
  -3  -5   0   23.60    2.10
  -3  -5   0   25.30    2.30
  -3  -5   0   30.90    2.60
  -3  -5   0   30.60    2.60
  -3  -5   0   22.40    2.30
  -3  -5   0   38.10    4.10
  -3  -5   0   24.80    2.50
  -3  -5   0   29.00    2.90
   3   5   0   23.90    2.30
   3   5   0   20.50    2.50
   3   5   0   27.90    2.40
   3   5   0   30.30    2.70
   3   5   0   22.00    2.30
   3   5   0   24.70    2.50
   3   5   0   26.60    2.70
   3   5   0   24.00    2.60
  -4  -5   0 1346.67   22.10
  -4  -5   0 1312.17   21.50
  -4  -5   0 1340.57   23.40
  -4  -5   0 1347.27   23.40
  -4  -5   0 1338.27   24.00
  -4  -5   0 1359.26   22.50
  -4  -5   0 1364.46   24.10
  -4  -5   0 1364.56   24.10
  -4  -5   0 1325.67   22.60
   4   5   0 1346.67   22.80
   4   5   0 1350.66   22.70
   4   5   0 1303.47   24.00
   4   5   0 1297.47   23.90
   4   5   0 1386.76   22.50
   4   5   0 1351.96   22.90
   4   5   0 1339.97   23.30
   4   5   0 1327.27   24.20
   4   5   0 1362.06   21.40
  -5  -5   0   71.29    4.40
  -5  -5   0   66.09    4.10
  -5  -5   0   71.19    4.60
  -5  -5   0   69.49    4.80
  -5  -5   0   77.29    4.30
  -5  -5   0   75.29    4.70
  -5  -5   0   69.79    4.60
  -5  -5   0   70.49    3.80
   5   5   0   67.29    2.40
   5   5   0   75.29    3.70
   5   5   0   73.39    4.20
   5   5   0   69.79    4.60
   5   5   0   67.09    4.60
   5   5   0   75.49    4.80
   5   5   0   66.99    4.10
   5   5   0   78.99    4.50
   5   5   0   67.19    4.50
  -6  -5   0  182.48    6.80
  -6  -5   0  172.78    7.70
  -6  -5   0  195.18    7.90
  -6  -5   0  176.98    7.00
  -6  -5   0  184.98    7.00
  -6  -5   0  185.98    7.60
  -6  -5   0  180.08    6.30
  -6  -5   0  181.78    7.60
   6   5   0  185.48    7.80
   6   5   0  191.48    6.10
   6   5   0  180.68    7.80
   6   5   0  180.38    6.80
   6   5   0  173.88    7.50
   6   5   0  176.78    7.60
   6   5   0  168.58    6.80
   6   5   0  181.58    6.70
  -7  -5   0   58.19    4.50
  -7  -5   0   61.29    4.40
  -7  -5   0   59.99    3.80
  -7  -5   0   63.39    4.90
  -7  -5   0   63.89    4.60
  -7  -5   0   61.99    4.40
  -7  -5   0   60.49    4.00
  -7  -5   0   58.79    4.10
  -7  -5   0   61.79    4.60
   7   5   0   62.59    4.70
   7   5   0   58.99    4.50
   7   5   0   63.69    4.20
   7   5   0   63.59    3.50
   7   5   0   64.99    4.40
   7   5   0   65.09    3.90
   7   5   0   62.29    4.60
   7   5   0   60.19    4.90
  -8  -5   0   11.00    2.50
  -8  -5   0    9.30    2.20
  -8  -5   0   13.90    3.30
  -8  -5   0   15.40    2.70
  -8  -5   0   12.20    2.40
  -8  -5   0   15.10    2.50
  -8  -5   0   17.70    3.00
  -8  -5   0   13.70    2.40
  -8  -5   0   13.90    2.60
   8   5   0   10.80    2.40
   8   5   0   14.50    2.20
   8   5   0   13.70    2.70
   8   5   0   12.90    2.80
  -9  -5   0  118.49    6.60
  -9  -5   0  118.49    6.70
  -9  -5   0  114.79    6.70
  -9  -5   0  121.69    7.00
  -9  -5   0  122.59    5.80
  -9  -5   0  113.59    6.10
  -9  -5   0  117.69    6.50
  -9  -5   0  127.79    7.70
  -9  -5   0  120.19    6.00
   9   5   0  122.29    4.70
   9   5   0  112.89    6.60
   9   5   0  119.89    6.90
   9   5   0  110.69    7.40
   9   5   0  115.89    6.70
   9   5   0  116.59    4.80
   9   5   0  111.99    5.90
 -10  -5   0   43.70    3.70
 -10  -5   0   33.80    3.60
 -10  -5   0   41.80    4.40
 -10  -5   0   33.60    3.80
 -10  -5   0   40.60    4.90
 -10  -5   0   35.30    3.90
 -10  -5   0   40.60    4.20
 -10  -5   0   46.70    4.10
 -10  -5   0   40.10    4.40
  10   5   0   43.60    5.00
  10   5   0   37.60    3.90
  10   5   0   37.60    3.70
  10   5   0   44.30    4.50
  10   5   0   38.90    4.10
  10   5   0   38.20    4.10
 -11  -5   0    0.60    1.30
 -11  -5   0    0.40    1.20
 -11  -5   0    3.40    1.90
 -11  -5   0    0.30    1.60
 -11  -5   0    1.90    1.90
 -11  -5   0    4.90    1.70
 -11  -5   0    2.40    1.60
 -11  -5   0    2.00    1.80
 -11  -5   0    1.30    1.50
  11   5   0    1.70    2.20
  11   5   0    2.30    2.00
  11   5   0    3.20    1.70
  11   5   0    1.70    1.30
  11   5   0    2.90    1.80
  11   5   0    2.30    1.60
 -12  -5   0  127.79    7.50
 -12  -5   0  145.29    8.20
 -12  -5   0  116.59    6.50
 -12  -5   0  139.89    9.40
 -12  -5   0  136.79    7.00
 -12  -5   0  141.99    7.40
 -12  -5   0  137.19    8.70
 -12  -5   0  132.69    8.00
 -12  -5   0  142.09    9.10
 -12  -5   0  131.89    7.20
  12   5   0  133.49    6.80
  12   5   0  133.99    7.70
  12   5   0  139.19    7.80
  12   5   0  136.69    9.60
  12   5   0  132.19    7.80
  12   5   0  127.49    7.10
 -13  -5   0   42.70    4.50
 -13  -5   0   50.79    5.30
 -13  -5   0   49.50    4.60
 -13  -5   0   51.29    4.90
 -13  -5   0   51.99    5.70
 -13  -5   0   45.60    4.80
 -13  -5   0   60.79    6.60
 -13  -5   0   49.90    4.40
 -13  -5   0   48.50    5.80
 -13  -5   0   44.60    4.30
  13   5   0   31.20    4.70
  13   5   0   49.10    4.90
  13   5   0   50.69    4.80
  13   5   0   50.69    4.40
  13   5   0   45.80    4.50
 -14  -5   0   15.40    3.40
 -14  -5   0   19.90    5.00
 -14  -5   0   15.80    3.00
 -14  -5   0   15.20    3.60
 -14  -5   0   11.90    3.70
 -14  -5   0   20.70    4.10
 -14  -5   0   14.30    3.90
 -14  -5   0   12.80    2.80
 -14  -5   0   21.10    3.70
  14   5   0   14.00    3.20
  14   5   0   18.40    3.40
 -15  -5   0    3.10    2.20
 -15  -5   0    5.10    3.10
 -15  -5   0    2.60    1.60
 -15  -5   0    2.00    3.20
 -15  -5   0    3.50    1.80
 -15  -5   0    8.80    3.20
 -15  -5   0    4.00    2.40
 -15  -5   0    5.20    2.30
 -15  -5   0    4.70    2.20
  15   5   0    0.70    1.60
  15   5   0    5.90    1.90
 -13   6   0    1.60    1.20
 -13   6   0   -2.40    1.70
 -13   6   0   -0.50    1.10
 -13   6   0   -1.00    1.20
 -13   6   0   -0.30    1.60
 -13   6   0   -1.90    1.30
 -13   6   0    4.00    2.20
 -13   6   0    1.70    1.60
 -13   6   0    0.50    1.00
 -12   6   0    3.80    1.40
 -12   6   0    8.00    1.80
 -12   6   0    9.00    2.00
 -12   6   0    8.30    3.30
 -12   6   0    5.40    2.40
 -12   6   0    7.90    2.70
 -12   6   0    6.80    2.10
 -12   6   0   11.10    2.50
 -12   6   0    5.50    2.20
 -12   6   0    6.20    1.60
 -11   6   0   90.59    7.20
 -11   6   0   95.19    5.60
 -11   6   0   78.89    5.10
 -11   6   0   87.09    5.30
 -11   6   0   89.99    5.10
 -11   6   0  108.29    8.30
 -11   6   0   83.99    4.90
 -11   6   0   88.79    4.60
 -11   6   0   77.69    5.60
 -10   6   0   63.09    4.70
 -10   6   0   70.09    6.30
 -10   6   0   69.59    4.60
 -10   6   0   70.49    5.00
 -10   6   0   69.69    4.10
 -10   6   0   79.29    6.60
 -10   6   0   68.09    4.60
 -10   6   0   70.29    4.60
 -10   6   0   77.49    4.80
   9  -6   0   31.10    2.30
   9  -6   0   28.40    2.70
   9  -6   0   29.60    2.40
  -9   6   0   26.20    3.10
  -9   6   0   28.40    4.60
  -9   6   0   29.80    3.40
  -9   6   0   33.80    4.30
  -9   6   0   30.60    3.10
  -9   6   0   23.50    3.00
  -9   6   0   30.80    2.90
  -9   6   0   29.20    2.70
  -9   6   0   26.10    2.80
   8  -6   0  257.37    7.80
   8  -6   0  246.98    7.80
   8  -6   0  278.17   11.20
   8  -6   0  256.67    6.90
  -8   6   0  252.47    8.70
  -8   6   0  262.47    8.00
  -8   6   0  261.57    8.20
  -8   6   0  275.67    8.10
  -8   6   0  259.77   10.70
  -8   6   0  251.67    9.40
  -8   6   0  251.27    8.90
  -8   6   0  245.78    8.80
  -8   6   0  255.47   11.40
   7  -6   0    7.00    2.30
   7  -6   0    9.70    1.60
   7  -6   0    6.60    1.70
  -7   6   0    6.40    1.40
  -7   6   0    8.60    2.60
  -7   6   0    6.10    1.60
  -7   6   0   10.00    1.90
  -7   6   0    8.40    1.60
  -7   6   0    8.70    2.20
  -7   6   0    5.70    1.80
  -7   6   0    8.50    2.60
  -7   6   0    6.30    1.90
  -7   6   0    7.30    1.80
   6  -6   0   31.90    3.40
   6  -6   0   33.90    3.00
   6  -6   0   33.20    2.50
   6  -6   0   34.50    2.80
   6  -6   0   32.30    2.80
  -6   6   0   37.40    3.40
  -6   6   0   35.40    3.10
  -6   6   0   35.70    2.80
  -6   6   0   35.60    3.10
  -6   6   0   28.70    3.60
  -6   6   0   36.30    2.40
  -6   6   0   29.90    2.50
  -6   6   0   31.60    3.30
  -6   6   0   40.80    3.90
  -6   6   0   37.30    2.90
   5  -6   0  175.58    7.40
   5  -6   0  175.48    5.50
   5  -6   0  175.18    6.30
   5  -6   0  172.48    6.60
   5  -6   0  167.88    6.20
  -5   6   0  168.08    7.20
  -5   6   0  168.18    5.90
  -5   6   0  176.48    6.10
  -5   6   0  164.68    6.60
  -5   6   0  163.18    5.70
  -5   6   0  171.48    6.50
  -5   6   0  166.38    6.70
  -5   6   0  174.78    7.40
  -5   6   0  180.28    8.20
   4  -6   0  146.49    5.10
   4  -6   0  149.99    6.10
   4  -6   0  154.78    5.90
   4  -6   0  150.98    6.40
  -4   6   0  152.98    5.40
  -4   6   0  154.18    6.50
  -4   6   0  152.68    7.10
  -4   6   0  156.78    6.30
  -4   6   0  126.09    7.50
  -4   6   0  155.38    6.30
  -4   6   0  153.08    5.60
  -4   6   0  153.28    6.00
  -4   6   0  147.19    5.60
   3  -6   0  411.56    9.20
   3  -6   0  409.36    8.00
   3  -6   0  405.36    8.60
   3  -6   0  408.26   10.10
   3  -6   0  403.66   10.50
   3  -6   0  397.46   10.50
  -3   6   0  408.16   10.70
  -3   6   0  395.26    9.60
  -3   6   0  400.56   10.30
  -3   6   0  407.26   10.10
  -3   6   0  414.86   11.70
  -3   6   0  362.26   12.40
  -3   6   0  403.96    9.30
  -3   6   0  400.76   10.40
  -3   6   0  398.16   11.00
   2  -6   0  289.47    7.50
   2  -6   0  290.27    9.00
   2  -6   0  291.77    8.80
   2  -6   0  295.27    7.70
   2  -6   0  278.27    8.20
   2  -6   0  270.97    6.70
   2  -6   0  273.27    8.00
  -2   6   0  286.47    8.40
  -2   6   0  283.57    9.00
  -2   6   0  278.67    7.50
  -2   6   0  269.97   10.30
  -2   6   0  286.57    8.40
  -2   6   0  288.47    9.10
  -2   6   0  272.27    8.20
  -2   6   0  291.57    7.90
  -2   6   0  294.57    8.20
   1  -6   0  221.48    7.00
   1  -6   0  229.98    6.20
   1  -6   0  231.88    6.90
   1  -6   0  233.28    6.70
   1  -6   0  233.08    7.50
   1  -6   0  218.78    7.40
   1  -6   0  223.78    7.10
  -1   6   0  222.58    7.30
  -1   6   0  235.98    7.80
  -1   6   0  229.38    7.90
  -1   6   0  227.48    6.80
  -1   6   0  228.58    6.60
  -1   6   0  233.48    7.50
  -1   6   0  221.38    6.90
  -1   6   0  221.88    7.60
  -1   6   0  229.88    7.60
   0  -6   0  747.73   13.90
   0  -6   0  794.22   11.90
   0  -6   0  778.62   14.40
   0  -6   0  782.52   16.60
   0  -6   0  783.72   14.70
   0  -6   0  790.32   15.40
   0  -6   0  754.12   15.70
   0  -6   0  787.32   15.40
   0  -6   0  811.52   15.50
   0   6   0  742.73   15.30
   0   6   0  802.32   14.60
   0   6   0  759.22   14.30
   0   6   0  748.43   15.40
   0   6   0  753.42   16.10
   0   6   0  768.52   16.10
   0   6   0  773.62   15.70
   0   6   0  784.42   15.00
   0   6   0  798.22   16.20
  -1  -6   0    9.50    1.80
  -1  -6   0    6.20    1.30
  -1  -6   0    5.40    1.10
  -1  -6   0    8.40    1.80
  -1  -6   0    8.80    1.70
  -1  -6   0    5.40    1.40
  -1  -6   0    5.80    1.40
  -1  -6   0    7.60    2.00
  -1  -6   0    5.50    1.20
  -1  -6   0    7.10    1.70
   1   6   0    8.30    1.50
   1   6   0   13.00    3.00
   1   6   0    7.70    1.60
   1   6   0    7.60    1.60
   1   6   0    9.40    1.80
   1   6   0    6.40    1.50
   1   6   0    7.70    1.80
   1   6   0    5.60    1.50
  -2  -6   0   10.90    2.00
  -2  -6   0    9.20    1.70
  -2  -6   0    6.90    1.80
  -2  -6   0    8.30    1.60
  -2  -6   0    7.10    1.50
  -2  -6   0    9.10    2.10
  -2  -6   0    6.40    1.60
  -2  -6   0   11.60    2.20
  -2  -6   0    7.40    1.50
  -2  -6   0   10.20    2.30
   2   6   0    7.20    1.60
   2   6   0   10.70    2.40
   2   6   0    7.80    2.00
   2   6   0    7.00    1.50
   2   6   0    7.30    1.70
   2   6   0    8.90    1.90
   2   6   0    6.80    1.70
   2   6   0    9.30    1.90
   2   6   0    9.90    1.90
  -3  -6   0    0.50    0.90
  -3  -6   0   -0.80    0.70
  -3  -6   0   -0.30    0.70
  -3  -6   0    1.00    1.10
  -3  -6   0   -0.10    0.90
  -3  -6   0    0.80    1.10
  -3  -6   0    0.30    1.00
  -3  -6   0    0.80    1.00
  -3  -6   0    1.30    1.10
   3   6   0    1.10    1.10
   3   6   0    0.60    0.70
   3   6   0    0.70    1.00
   3   6   0    0.70    0.90
   3   6   0    0.10    0.70
   3   6   0    1.20    1.00
   3   6   0    2.40    1.70
   3   6   0    2.60    1.60
   3   6   0    1.10    1.00
  -4  -6   0   36.20    3.60
  -4  -6   0   38.50    3.30
  -4  -6   0   33.40    3.20
  -4  -6   0   38.10    3.60
  -4  -6   0   35.70    3.50
  -4  -6   0   41.60    3.00
  -4  -6   0   37.00    3.10
   4   6   0   40.60    3.40
   4   6   0   35.30    3.20
   4   6   0   36.50    3.20
   4   6   0   37.50    3.60
   4   6   0   36.70    3.30
   4   6   0   35.60    3.20
   4   6   0   35.00    3.50
   4   6   0   41.20    3.00
  -5  -6   0  693.43   16.50
  -5  -6   0  676.53   14.60
  -5  -6   0  676.13   15.00
  -5  -6   0  693.63   16.50
  -5  -6   0  678.33   15.90
  -5  -6   0  669.03   14.90
  -5  -6   0  673.73   15.80
  -5  -6   0  684.13   14.20
  -5  -6   0  662.13   16.30
   5   6   0  710.53   14.40
   5   6   0  683.83   15.10
   5   6   0  668.93   15.10
   5   6   0  674.13   11.80
   5   6   0  661.53   16.40
   5   6   0  683.63   15.90
   5   6   0  663.93   16.30
   5   6   0  663.43   15.20
   5   6   0  683.53   15.20
  -6  -6   0  138.69    6.90
  -6  -6   0  135.69    6.30
  -6  -6   0  141.59    6.30
  -6  -6   0  138.79    6.20
  -6  -6   0  136.19    5.80
  -6  -6   0  139.99    7.00
  -6  -6   0  130.09    6.80
  -6  -6   0  130.89    6.50
  -6  -6   0  127.49    6.70
   6   6   0  128.49    6.80
   6   6   0  135.99    6.20
   6   6   0  129.19    6.70
   6   6   0  134.99    6.20
   6   6   0  129.89    6.30
   6   6   0  129.39    6.80
   6   6   0  141.49    7.20
  -7  -6   0  710.13   17.10
  -7  -6   0  729.33   16.60
  -7  -6   0  734.33   18.00
  -7  -6   0  708.13   17.80
  -7  -6   0  697.43   16.00
  -7  -6   0  744.33   17.80
  -7  -6   0  710.73   15.40
  -7  -6   0  723.33   16.60
   7   6   0  719.03   18.10
   7   6   0  709.93   16.60
   7   6   0  727.03   18.30
   7   6   0  732.03   16.00
   7   6   0  684.53   17.60
   7   6   0  716.13   16.40
   7   6   0  680.93   17.60
  -8  -6   0   75.49    5.20
  -8  -6   0   67.79    5.20
  -8  -6   0   71.49    5.20
  -8  -6   0   74.99    5.80
  -8  -6   0   73.89    5.40
  -8  -6   0   75.09    4.90
  -8  -6   0   79.09    5.50
  -8  -6   0   71.59    4.50
  -8  -6   0   69.49    4.80
   8   6   0   68.69    4.80
   8   6   0   75.99    5.60
   8   6   0   60.69    4.70
   8   6   0   79.19    5.90
   8   6   0   74.09    4.50
   8   6   0   69.59    5.40
  -9  -6   0   20.90    3.20
  -9  -6   0   19.00    3.10
  -9  -6   0   23.90    3.80
  -9  -6   0   20.70    3.40
  -9  -6   0   24.10    4.00
  -9  -6   0   19.40    3.50
  -9  -6   0   22.60    2.80
  -9  -6   0   13.80    2.70
  -9  -6   0   23.80    3.90
   9   6   0   30.10    3.40
   9   6   0   25.20    3.50
   9   6   0   19.10    2.40
   9   6   0   27.70    4.60
   9   6   0   14.40    3.00
   9   6   0   28.90    4.90
 -10  -6   0    4.00    1.80
 -10  -6   0    1.70    1.40
 -10  -6   0    4.30    2.40
 -10  -6   0    4.00    2.10
 -10  -6   0    2.30    1.50
 -10  -6   0    1.10    1.30
 -10  -6   0    4.00    1.50
 -10  -6   0    0.40    1.40
 -10  -6   0    2.20    1.70
  10   6   0    4.20    1.30
  10   6   0    2.90    1.50
  10   6   0    2.10    1.70
  10   6   0    3.20    1.90
  10   6   0    9.50    2.70
  10   6   0    1.20    1.00
  10   6   0    1.00    0.80
  10   6   0    1.90    1.50
 -11  -6   0   25.40    3.20
 -11  -6   0   27.60    3.50
 -11  -6   0   23.10    4.40
 -11  -6   0   19.90    3.30
 -11  -6   0   25.00    4.20
 -11  -6   0   24.20    4.10
 -11  -6   0   30.30    5.10
 -11  -6   0   25.80    4.70
 -11  -6   0   25.00    4.10
  11   6   0   23.50    4.20
  11   6   0   22.10    3.80
  11   6   0   25.80    4.30
  11   6   0   18.20    3.40
 -12  -6   0    3.50    1.90
 -12  -6   0    0.80    1.40
 -12  -6   0    2.90    1.80
 -12  -6   0    3.40    2.00
 -12  -6   0    0.90    1.40
 -12  -6   0    2.20    1.80
 -12  -6   0    0.80    1.50
 -12  -6   0    1.70    2.10
 -12  -6   0    2.40    1.80
  12   6   0    1.40    1.40
  12   6   0    2.30    1.70
  12   6   0    1.70    1.60
  12   6   0    1.90    2.40
  12   6   0    1.40    1.60
 -13  -6   0   23.10    3.80
 -13  -6   0   29.70    4.80
 -13  -6   0   26.40    4.60
 -13  -6   0   27.30    4.90
 -13  -6   0   25.80    4.50
 -13  -6   0   33.50    3.80
 -13  -6   0   19.00    4.00
 -13  -6   0   21.20    4.10
 -13  -6   0   25.20    3.70
 -13  -6   0   24.30    3.90
  13   6   0   26.90    4.00
  13   6   0   27.10    4.00
  13   6   0   23.10    5.60
  13   6   0   19.60    4.10
  13   6   0   28.50    4.80
 -14  -6   0   11.00    2.80
 -14  -6   0   10.70    4.70
 -14  -6   0   13.90    3.20
 -14  -6   0   12.20    3.10
 -14  -6   0    8.50    2.80
 -14  -6   0    6.00    2.90
 -14  -6   0   13.70    4.00
  14   6   0   10.20    2.80
  14   6   0   10.40    2.90
 -15  -6   0   78.99    5.80
 -15  -6   0   83.79    7.90
 -15  -6   0   71.69    6.60
 -15  -6   0   79.49    6.20
 -15  -6   0   88.59    7.30
 -15  -6   0   58.79    7.00
 -15  -6   0   66.39    5.90
 -15  -6   0   92.09    6.80
 -15  -6   0   81.99    7.80
  15   6   0   73.79    6.00
 -12   7   0   -3.10    1.10
 -12   7   0    0.90    2.30
 -12   7   0    3.00    1.20
 -12   7   0    2.20    1.80
 -12   7   0    5.90    1.90
 -12   7   0    1.50    1.10
 -12   7   0   -1.80    1.40
 -12   7   0   -1.70    1.00
 -12   7   0   -0.20    1.00
 -12   7   0   -0.10    1.50
 -11   7   0    8.10    3.10
 -11   7   0   10.60    2.40
 -11   7   0   11.80    2.60
 -11   7   0   12.50    2.40
 -11   7   0   13.00    2.30
 -11   7   0   11.10    2.40
 -11   7   0   15.00    3.00
 -11   7   0   12.00    3.50
 -11   7   0    9.90    2.00
 -10   7   0   16.00    2.80
 -10   7   0   15.60    2.70
 -10   7   0   14.20    3.00
 -10   7   0   15.70    3.90
 -10   7   0   21.40    4.50
 -10   7   0   16.10    3.00
 -10   7   0   15.60    2.50
 -10   7   0   19.10    2.60
 -10   7   0   16.50    2.50
   9  -7   0   19.70    2.30
   9  -7   0   18.60    2.30
  -9   7   0   18.00    3.00
  -9   7   0   20.30    2.50
  -9   7   0   19.80    2.70
  -9   7   0   19.80    3.20
  -9   7   0   17.40    3.90
  -9   7   0   25.00    3.20
  -9   7   0   18.40    3.60
  -9   7   0   23.00    2.70
  -9   7   0   19.70    2.30
   8  -7   0   91.09    4.10
   8  -7   0   99.39    4.60
   8  -7   0   95.79    6.80
   8  -7   0   94.69    4.80
  -8   7   0   98.99    7.40
  -8   7   0   96.69    6.60
  -8   7   0   95.89    4.20
  -8   7   0   93.29    5.40
  -8   7   0   89.69    5.40
  -8   7   0   98.69    5.80
  -8   7   0   89.29    5.80
  -8   7   0   92.99    4.90
  -8   7   0  100.39    5.20
   7  -7   0   47.60    3.40
   7  -7   0   56.69    5.50
   7  -7   0   54.49    4.80
   7  -7   0   47.60    3.00
  -7   7   0   53.19    4.10
  -7   7   0   49.70    4.70
  -7   7   0   51.39    3.60
  -7   7   0   47.70    3.10
  -7   7   0   46.60    3.60
  -7   7   0   53.89    4.30
  -7   7   0   44.10    3.80
  -7   7   0   51.09    4.40
  -7   7   0   51.29    5.20
   6  -7   0  136.89    5.70
   6  -7   0  128.69    7.00
   6  -7   0  122.29    5.60
   6  -7   0  135.49    5.10
  -6   7   0  127.49    6.10
  -6   7   0  128.49    5.30
  -6   7   0  127.79    6.70
  -6   7   0  136.19    7.80
  -6   7   0  134.69    6.40
  -6   7   0  135.39    5.60
  -6   7   0  125.69    6.80
  -6   7   0  134.99    5.70
  -6   7   0  134.39    6.60
   5  -7   0  656.83   17.90
   5  -7   0  709.03   16.80
   5  -7   0  689.63   13.50
   5  -7   0  695.23   15.60
   5  -7   0  690.43   14.90
  -5   7   0  679.93   14.50
  -5   7   0  698.93   16.10
  -5   7   0  698.13   15.60
  -5   7   0  702.23   16.60
  -5   7   0  687.33   18.00
  -5   7   0  688.63   15.90
  -5   7   0  683.33   14.50
  -5   7   0  647.24   17.00
  -5   7   0  696.83   14.40
   4  -7   0    0.60    0.90
   4  -7   0    0.40    0.70
   4  -7   0    0.00    0.70
   4  -7   0    0.40    0.70
   4  -7   0   -0.60    0.70
  -4   7   0    1.00    1.00
  -4   7   0    0.60    0.80
  -4   7   0    0.00    0.90
  -4   7   0   -0.50    0.80
  -4   7   0    1.70    1.10
  -4   7   0   -0.10    1.00
  -4   7   0    1.30    1.30
  -4   7   0    0.40    0.80
   3  -7   0  361.26    8.60
   3  -7   0  346.97    7.80
   3  -7   0  346.57    8.80
   3  -7   0  364.46   10.10
   3  -7   0  353.56   10.00
  -3   7   0  338.17    9.90
  -3   7   0  338.07    9.30
  -3   7   0  352.96   10.50
  -3   7   0  348.27   10.20
  -3   7   0  350.76   10.00
  -3   7   0  332.67   10.70
  -3   7   0  338.17    9.00
  -3   7   0  351.86   11.20
  -3   7   0  342.07   10.00
   2  -7   0    4.90    1.40
   2  -7   0   10.70    1.90
   2  -7   0    8.70    1.90
   2  -7   0    9.40    1.60
   2  -7   0    8.10    1.70
   2  -7   0    7.20    1.70
   2  -7   0    9.60    2.00
  -2   7   0    8.20    1.90
  -2   7   0    7.20    1.50
  -2   7   0    8.00    2.10
  -2   7   0    8.90    1.80
  -2   7   0    7.70    2.10
  -2   7   0    8.70    2.20
  -2   7   0    7.90    1.90
  -2   7   0    9.50    2.10
  -2   7   0    5.20    1.70
   1  -7   0   89.69    4.30
   1  -7   0   88.19    4.90
   1  -7   0   92.49    4.80
   1  -7   0   85.59    4.90
   1  -7   0   80.69    5.10
   1  -7   0   92.89    4.50
   1  -7   0   85.69    4.60
   1  -7   0   86.49    3.90
  -1   7   0   82.69    5.10
  -1   7   0   87.79    5.10
  -1   7   0   92.29    5.10
  -1   7   0   93.69    5.00
  -1   7   0   90.59    4.90
  -1   7   0   87.89    4.50
  -1   7   0   88.39    4.30
  -1   7   0   91.29    5.10
  -1   7   0   90.79    4.70
   0  -7   0  217.38    7.50
   0  -7   0  212.38    6.90
   0  -7   0  218.48    8.50
   0  -7   0  218.68    6.60
   0  -7   0  214.88    5.00
   0  -7   0  209.08    7.80
   0  -7   0  231.48    7.80
   0  -7   0  224.88    7.70
   0  -7   0  217.28    7.00
   0   7   0  186.98    8.60
   0   7   0  220.08    8.20
   0   7   0  214.68    7.80
   0   7   0  221.28    7.10
   0   7   0  213.78    6.90
   0   7   0  205.28    7.50
   0   7   0  207.38    8.10
   0   7   0  216.28    8.10
   0   7   0  205.18    7.70
  -1  -7   0   52.49    3.80
  -1  -7   0   55.09    3.80
  -1  -7   0   54.29    2.90
  -1  -7   0   49.40    4.10
  -1  -7   0   53.99    4.20
  -1  -7   0   53.59    4.00
  -1  -7   0   50.39    3.30
  -1  -7   0   54.59    3.90
  -1  -7   0   49.00    3.40
  -1  -7   0   47.50    3.20
   1   7   0   53.39    3.80
   1   7   0   48.20    3.80
   1   7   0   48.70    4.00
   1   7   0   47.40    4.00
   1   7   0   49.50    3.80
   1   7   0   55.09    4.20
   1   7   0   55.79    3.90
  -2  -7   0  353.06   10.80
  -2  -7   0  332.17   10.90
  -2  -7   0  350.96    9.70
  -2  -7   0  331.17    9.00
  -2  -7   0  340.17   10.00
  -2  -7   0  347.77    9.20
  -2  -7   0  337.47    8.60
  -2  -7   0  341.67    9.50
   2   7   0  348.67    9.80
   2   7   0  344.67   10.40
   2   7   0  349.17   11.00
   2   7   0  347.67   10.80
   2   7   0  322.37   10.70
   2   7   0  357.26   10.20
   2   7   0  339.27   10.90
  -3  -7   0  781.02   15.80
  -3  -7   0  753.12   17.50
  -3  -7   0  773.22   15.60
  -3  -7   0  741.33   15.30
  -3  -7   0  761.72   17.10
  -3  -7   0  742.93   15.90
  -3  -7   0  749.53   16.30
   3   7   0  768.32   17.90
   3   7   0  779.72   16.10
   3   7   0  771.92   15.50
   3   7   0  745.23   16.80
   3   7   0  769.92   15.60
   3   7   0  764.62   16.50
   3   7   0  767.82   17.60
   3   7   0  806.82   16.90
  -4  -7   0    3.00    1.50
  -4  -7   0    4.00    1.60
  -4  -7   0    3.60    1.40
  -4  -7   0    2.10    1.40
  -4  -7   0    5.70    1.60
  -4  -7   0    5.40    1.60
  -4  -7   0    5.00    1.50
  -4  -7   0    4.60    1.70
  -4  -7   0    6.50    2.10
   4   7   0    5.00    1.50
   4   7   0    7.10    2.00
   4   7   0    5.10    1.70
   4   7   0    4.80    1.80
   4   7   0    5.90    2.00
   4   7   0    5.30    2.00
   4   7   0    3.90    1.60
   4   7   0    5.80    1.90
   4   7   0    5.50    1.80
  -5  -7   0  107.19    6.20
  -5  -7   0  102.99    5.50
  -5  -7   0  103.29    5.10
  -5  -7   0   98.59    6.10
  -5  -7   0  107.39    5.40
  -5  -7   0  109.49    6.40
  -5  -7   0  115.39    6.10
  -5  -7   0  110.29    5.80
  -5  -7   0  109.69    6.10
   5   7   0  104.79    6.30
   5   7   0  111.59    6.60
   5   7   0  102.69    5.70
   5   7   0  107.19    5.10
   5   7   0  107.99    5.70
   5   7   0  101.39    5.60
   5   7   0  108.29    6.40
   5   7   0  110.49    5.70
   5   7   0  106.89    5.80
  -6  -7   0   13.70    2.90
  -6  -7   0    9.90    2.50
  -6  -7   0    8.00    2.20
  -6  -7   0   10.40    2.10
  -6  -7   0   15.20    3.00
  -6  -7   0   10.00    2.20
  -6  -7   0    8.20    2.10
  -6  -7   0   10.60    2.20
  -6  -7   0   11.00    2.10
   6   7   0   11.70    2.90
   6   7   0   12.70    2.30
   6   7   0   12.80    2.80
   6   7   0   12.00    2.60
   6   7   0   11.10    2.50
   6   7   0   19.30    3.90
   6   7   0   12.70    2.40
   6   7   0   10.40    2.40
   6   7   0   13.40    1.50
   6   7   0   15.30    3.40
  -7  -7   0   80.89    5.50
  -7  -7   0   74.89    5.60
  -7  -7   0   80.59    5.70
  -7  -7   0   81.69    5.80
  -7  -7   0   77.59    4.70
  -7  -7   0   73.99    5.00
  -7  -7   0   78.19    5.10
  -7  -7   0   69.29    5.40
  -7  -7   0   69.29    4.90
   7   7   0   75.49    5.60
   7   7   0   76.19    5.10
   7   7   0   72.59    5.60
   7   7   0   71.59    4.80
   7   7   0   70.39    5.40
   7   7   0   80.49    4.50
   7   7   0   83.99    5.40
   7   7   0   74.79    5.70
  -8  -7   0  224.68    8.80
  -8  -7   0  220.98    9.90
  -8  -7   0  208.78    8.80
  -8  -7   0  236.28   10.00
  -8  -7   0  221.38   10.20
  -8  -7   0  230.48    9.70
  -8  -7   0  226.88   10.10
  -8  -7   0  219.18    8.90
  -8  -7   0  238.18    8.60
   8   7   0  232.98   10.30
   8   7   0  222.28    9.20
   8   7   0  224.78   10.00
   8   7   0  215.08    8.40
   8   7   0  241.88    7.90
   8   7   0  219.38    9.90
   8   7   0  232.48    9.10
  -9  -7   0    5.30    2.20
  -9  -7   0    9.30    2.50
  -9  -7   0    6.00    2.20
  -9  -7   0    2.30    1.50
  -9  -7   0    4.10    2.00
  -9  -7   0    7.20    2.80
  -9  -7   0    7.30    2.20
  -9  -7   0    6.70    2.50
  -9  -7   0    7.50    2.00
   9   7   0    2.60    1.90
   9   7   0    5.80    1.70
   9   7   0    9.20    2.20
   9   7   0    5.30    1.90
   9   7   0    5.40    2.10
   9   7   0    3.30    1.60
   9   7   0    4.60    2.10
   9   7   0    7.90    2.50
 -10  -7   0  138.19    7.40
 -10  -7   0  125.99    7.90
 -10  -7   0  141.89    8.00
 -10  -7   0  117.59    7.40
 -10  -7   0  129.59    7.90
 -10  -7   0  121.29    6.60
 -10  -7   0  121.39    8.30
 -10  -7   0  139.89    7.20
 -10  -7   0  128.49    7.60
  10   7   0  124.79    7.90
  10   7   0  132.49    8.20
  10   7   0  120.99    7.30
  10   7   0  129.69    8.90
  10   7   0  127.59    6.00
 -11  -7   0    3.50    1.90
 -11  -7   0   -0.80    1.20
 -11  -7   0    2.70    1.60
 -11  -7   0    1.60    1.50
 -11  -7   0    0.40    1.30
 -11  -7   0    0.60    1.50
 -11  -7   0   -1.10    0.90
 -11  -7   0    2.30    1.70
 -11  -7   0    2.00    1.50
  11   7   0    1.40    1.10
  11   7   0    0.90    1.00
  11   7   0    4.60    2.30
  11   7   0    2.70    1.80
  11   7   0   -0.10    0.70
 -12  -7   0  114.19    7.40
 -12  -7   0  105.39    6.60
 -12  -7   0  116.29    7.90
 -12  -7   0  110.09    7.60
 -12  -7   0   99.89    8.40
 -12  -7   0  108.99    6.80
 -12  -7   0  111.79    7.30
 -12  -7   0   97.39    7.30
 -12  -7   0   97.99    7.30
  12   7   0  101.09    6.90
  12   7   0  112.29    7.80
  12   7   0  104.59    7.70
 -13  -7   0   47.90    6.20
 -13  -7   0   40.50    4.60
 -13  -7   0   37.00    5.90
 -13  -7   0   34.70    4.20
 -13  -7   0   38.80    4.50
 -13  -7   0   47.60    5.40
 -13  -7   0   42.40    4.40
 -13  -7   0   40.00    5.00
 -13  -7   0   34.70    4.60
  13   7   0   33.10    4.20
  13   7   0   40.80    5.00
  13   7   0   47.20    5.20
 -14  -7   0    2.10    2.20
 -14  -7   0    4.70    2.20
 -14  -7   0    2.60    1.70
 -14  -7   0    4.20    2.50
 -14  -7   0    9.90    2.90
 -14  -7   0    4.20    2.50
 -14  -7   0    6.80    2.40
 -14  -7   0    8.80    3.40
  14   7   0    7.90    3.10
  14   7   0    8.00    2.60
  14   7   0    0.10    1.40
  14   7   0   -1.20    1.30
 -15  -7   0    5.30    2.80
 -15  -7   0    8.90    2.60
 -15  -7   0    5.60    2.30
 -15  -7   0    6.20    2.50
 -15  -7   0    7.70    2.60
 -15  -7   0    5.40    2.80
 -15  -7   0   11.30    3.40
 -15  -7   0    3.20    2.70
 -15  -7   0    3.90    2.60
  15   7   0    7.40    2.70
  15   7   0    1.60    2.00
 -12   8   0   19.70    3.70
 -12   8   0   26.40    6.50
 -12   8   0   23.30    3.60
 -12   8   0   20.50    3.10
 -12   8   0   47.10   10.20
 -12   8   0   23.10    2.80
 -12   8   0   19.00    2.80
 -12   8   0   18.50    2.60
 -12   8   0   12.10    3.30
 -11   8   0    0.00    1.20
 -11   8   0    2.80    1.40
 -11   8   0    1.90    1.70
 -11   8   0   -1.10    1.40
 -11   8   0   -0.30    1.30
 -11   8   0    1.50    1.20
 -11   8   0    2.60    1.40
 -11   8   0   -0.80    1.30
  10  -8   0   95.79    3.80
  10  -8   0  109.09    4.50
 -10   8   0  121.29    9.00
 -10   8   0   98.69    5.90
 -10   8   0  104.79    6.50
 -10   8   0  107.39    6.10
 -10   8   0  108.39    8.00
 -10   8   0  102.69    5.50
 -10   8   0   99.29    6.40
 -10   8   0   95.39    5.90
   9  -8   0   51.79    3.50
   9  -8   0   49.99    3.30
   9  -8   0   51.69    3.10
  -9   8   0   45.50    3.70
  -9   8   0   51.69    4.70
  -9   8   0   54.89    6.00
  -9   8   0   49.70    4.60
  -9   8   0   46.30    4.20
  -9   8   0   50.49    4.30
  -9   8   0   51.59    4.10
  -9   8   0   53.89    5.70
   8  -8   0   68.29    5.80
   8  -8   0   68.09    4.00
   8  -8   0   63.49    4.10
   8  -8   0   49.20    3.80
  -8   8   0   58.99    5.50
  -8   8   0   62.19    5.60
  -8   8   0   73.59    4.60
  -8   8   0   63.59    5.10
  -8   8   0   65.39    4.80
  -8   8   0   68.69    5.10
  -8   8   0   63.69    6.20
   7  -8   0   40.70    3.70
   7  -8   0   44.70    3.10
   7  -8   0   42.70    4.50
   7  -8   0   40.40    3.30
   7  -8   0   45.10    3.60
  -7   8   0   51.59    4.40
  -7   8   0   41.20    4.30
  -7   8   0   42.90    3.60
  -7   8   0   47.60    5.20
  -7   8   0   50.49    3.80
  -7   8   0   44.30    3.30
  -7   8   0   40.50    3.80
  -7   8   0   54.69    4.90
  -7   8   0   51.09    4.20
   6  -8   0    1.90    1.00
   6  -8   0    1.30    1.10
   6  -8   0    0.90    1.10
   6  -8   0    1.00    1.20
  -6   8   0    1.60    1.10
  -6   8   0   -0.20    0.80
  -6   8   0    1.40    1.50
  -6   8   0    1.50    1.00
  -6   8   0   -0.10    0.90
  -6   8   0    1.50    1.20
  -6   8   0    0.90    1.20
  -6   8   0    1.30    1.20
  -6   8   0    1.80    1.40
   5  -8   0   54.29    6.70
   5  -8   0   74.29    4.10
   5  -8   0   72.89    6.40
  -5   8   0   69.69    4.90
  -5   8   0   76.99    5.90
  -5   8   0   65.29    4.70
  -5   8   0   68.29    4.40
  -5   8   0   69.19    4.40
  -5   8   0   70.39    5.10
  -5   8   0   67.39    4.20
  -5   8   0   69.59    5.20
  -5   8   0   64.79    4.80
   4  -8   0   24.80    2.80
   4  -8   0   22.10    2.90
   4  -8   0   22.90    2.80
   4  -8   0   21.60    2.30
  -4   8   0   22.60    3.40
  -4   8   0   25.10    4.00
  -4   8   0   22.50    2.60
  -4   8   0   21.90    3.00
  -4   8   0   24.10    3.50
  -4   8   0   24.00    3.00
  -4   8   0   23.10    2.80
  -4   8   0   19.30    2.90
  -4   8   0   19.60    3.00
   3  -8   0  285.67    8.00
   3  -8   0  284.17    9.30
   3  -8   0  275.07    8.20
   3  -8   0  281.47   10.20
   3  -8   0  290.47    9.40
   3  -8   0  265.57    7.10
  -3   8   0  278.77    9.60
  -3   8   0  288.27   10.10
  -3   8   0  282.07    9.60
  -3   8   0  286.07    9.50
  -3   8   0  286.17    9.40
  -3   8   0  269.97    8.40
  -3   8   0  282.77    9.00
  -3   8   0  292.97   10.40
  -3   8   0  280.77   10.40
   2  -8   0  687.23   15.30
   2  -8   0  672.13   16.50
   2  -8   0  703.73   14.80
   2  -8   0  691.03   16.00
   2  -8   0  710.13   17.30
   2  -8   0  701.13   15.60
   2  -8   0  693.63   13.50
   2  -8   0  701.13   14.60
  -2   8   0  688.23   16.10
  -2   8   0  728.83   15.60
  -2   8   0  691.43   16.30
  -2   8   0  719.13   17.00
  -2   8   0  687.43   17.10
  -2   8   0  705.83   15.40
  -2   8   0  696.83   14.90
  -2   8   0  695.33   16.20
  -2   8   0  686.23   16.80
   1  -8   0    4.10    1.40
   1  -8   0    3.50    1.50
   1  -8   0    4.40    1.30
   1  -8   0    5.60    1.50
   1  -8   0    5.30    1.70
   1  -8   0    4.50    1.60
   1  -8   0    4.70    1.50
   1  -8   0    2.70    1.20
  -1   8   0    4.90    1.70
  -1   8   0    4.60    1.80
  -1   8   0    6.30    1.70
  -1   8   0    6.80    2.00
  -1   8   0    5.30    1.60
  -1   8   0    4.70    1.70
  -1   8   0    6.70    1.70
  -1   8   0    4.80    1.40
  -1   8   0    5.30    1.80
   0  -8   0  632.54   14.10
   0  -8   0  623.84   16.50
   0  -8   0  622.54   16.20
   0  -8   0  622.74   14.70
   0  -8   0  638.64   13.40
   0  -8   0  640.74   10.70
   0  -8   0  622.54   14.90
   0  -8   0  614.34   15.30
   0  -8   0  642.54   13.90
   0   8   0  626.74   15.40
   0   8   0  614.44   15.90
   0   8   0  640.04   15.20
   0   8   0  618.64   15.90
   0   8   0  666.03   15.60
   0   8   0  630.04   15.80
   0   8   0  629.64   14.00
   0   8   0  623.54   14.60
   0   8   0  638.34   14.10
  -1  -8   0   17.10    2.80
  -1  -8   0   17.20    2.80
  -1  -8   0   10.60    1.90
  -1  -8   0   16.90    2.40
  -1  -8   0   13.90    1.70
  -1  -8   0   14.10    2.90
  -1  -8   0   13.20    2.30
  -1  -8   0   20.10    2.60
  -1  -8   0   17.10    3.10
   1   8   0   10.10    2.20
   1   8   0   16.00    2.90
   1   8   0   16.10    2.40
   1   8   0   11.40    2.40
   1   8   0   17.50    2.80
   1   8   0   17.20    2.90
   1   8   0   17.40    3.40
   1   8   0   16.60    2.80
  -2  -8   0   36.70    2.80
  -2  -8   0   35.90    3.70
  -2  -8   0   49.90    4.80
  -2  -8   0   37.60    3.10
  -2  -8   0   38.60    3.60
  -2  -8   0   35.10    3.30
  -2  -8   0   30.60    3.30
  -2  -8   0   37.50    3.30
  -2  -8   0   32.30    3.80
  -2  -8   0   38.40    3.20
   2   8   0   32.00    3.40
   2   8   0   38.50    3.50
   2   8   0   34.50    3.40
   2   8   0   34.70    3.50
   2   8   0   30.80    2.90
   2   8   0   32.80    3.60
   2   8   0   34.40    3.70
   2   8   0   37.80    3.90
  -3  -8   0   74.19    4.30
  -3  -8   0   72.99    4.80
  -3  -8   0   73.09    4.60
  -3  -8   0   68.89    5.30
  -3  -8   0   71.19    5.20
  -3  -8   0   71.09    4.30
  -3  -8   0   71.09    5.00
  -3  -8   0   75.29    5.20
  -3  -8   0   70.59    4.30
  -3  -8   0   77.99    4.70
   3   8   0   78.99    5.10
   3   8   0   71.19    4.30
   3   8   0   74.79    5.00
   3   8   0   70.69    5.30
   3   8   0   83.39    5.60
   3   8   0   76.79    4.80
   3   8   0   73.49    5.40
  -4  -8   0   44.70    4.40
  -4  -8   0   54.39    4.50
  -4  -8   0   47.10    3.60
  -4  -8   0   49.80    4.60
  -4  -8   0   50.09    4.00
  -4  -8   0   47.70    3.90
  -4  -8   0   46.10    3.80
  -4  -8   0   50.29    4.50
   4   8   0   53.39    4.60
   4   8   0   43.40    4.00
   4   8   0   45.00    3.80
   4   8   0   50.69    4.20
   4   8   0   49.00    3.90
   4   8   0   57.99    5.00
   4   8   0   53.19    3.80
   4   8   0   47.50    4.10
   4   8   0   44.00    4.40
  -5  -8   0  252.97    8.60
  -5  -8   0  254.07    9.20
  -5  -8   0  241.48    9.70
  -5  -8   0  256.47   10.20
  -5  -8   0  238.88    9.90
  -5  -8   0  252.97    8.80
  -5  -8   0  257.27    9.40
  -5  -8   0  250.27    9.30
   5   8   0  248.88    8.40
   5   8   0  236.18    9.20
   5   8   0  246.88    9.00
   5   8   0  249.38    9.20
   5   8   0  243.98    9.40
   5   8   0  245.88    9.30
   5   8   0  242.18   10.30
   5   8   0  249.97   10.40
  -6  -8   0  515.55   13.80
  -6  -8   0  545.85   15.90
  -6  -8   0  523.95   14.40
  -6  -8   0  542.55   15.20
  -6  -8   0  526.75   15.90
  -6  -8   0  545.95   15.50
  -6  -8   0  535.45   14.40
  -6  -8   0  538.05   13.70
  -6  -8   0  555.64   16.00
   6   8   0  543.85   15.10
   6   8   0  556.34   13.50
   6   8   0  540.95   14.50
   6   8   0  528.55   16.00
   6   8   0  559.64   15.00
   6   8   0  550.94   15.00
   6   8   0  553.84   11.50
   6   8   0  526.65   16.20
   6   8   0  553.04   16.50
   6   8   0  539.65   14.70
  -7  -8   0  114.19    6.40
  -7  -8   0  105.89    6.70
  -7  -8   0  110.29    6.40
  -7  -8   0  114.99    6.00
  -7  -8   0  119.69    7.40
  -7  -8   0  106.69    6.10
  -7  -8   0  114.39    6.90
  -7  -8   0  111.79    7.00
  -7  -8   0  109.19    6.90
   7   8   0  108.89    5.60
   7   8   0   98.69    6.00
   7   8   0  112.29    7.30
   7   8   0  107.19    6.50
   7   8   0  107.49    7.30
   7   8   0  103.19    7.10
   7   8   0  113.29    4.10
   7   8   0  110.79    7.20
  -8  -8   0  114.99    6.60
  -8  -8   0  104.09    7.00
  -8  -8   0  108.69    7.20
  -8  -8   0  105.59    6.00
  -8  -8   0  107.69    7.20
  -8  -8   0  108.99    7.00
  -8  -8   0  101.19    6.30
  -8  -8   0  108.49    6.40
  -8  -8   0  103.89    6.90
   8   8   0  117.69    7.60
   8   8   0  117.99    5.80
   8   8   0  112.09    7.50
   8   8   0  113.39    6.80
   8   8   0  103.89    7.10
   8   8   0  112.29    8.00
   8   8   0  109.59    6.30
   8   8   0  108.29    6.60
  -9  -8   0  134.59    8.40
  -9  -8   0  146.09    8.60
  -9  -8   0  125.29    7.30
  -9  -8   0  133.99    8.20
  -9  -8   0  122.99    7.70
  -9  -8   0  140.79    7.50
  -9  -8   0  142.09    8.00
  -9  -8   0  129.29    8.00
  -9  -8   0  131.49    6.90
   9   8   0  138.79    7.60
   9   8   0  105.59   12.40
   9   8   0  133.79    6.90
   9   8   0  134.79    8.30
   9   8   0  120.49    8.00
   9   8   0  142.59    7.90
   9   8   0  143.29    8.70
   9   8   0  143.29    6.50
 -10  -8   0    2.40    1.70
 -10  -8   0    2.00    1.80
 -10  -8   0    1.50    1.50
 -10  -8   0    1.90    1.70
 -10  -8   0    1.10    1.20
 -10  -8   0    5.20    2.60
 -10  -8   0    2.80    1.90
 -10  -8   0   -0.20    1.30
 -10  -8   0    3.70    2.10
  10   8   0    4.50    1.50
  10   8   0    2.20    1.80
  10   8   0    3.60    2.00
  10   8   0    2.40    1.40
  10   8   0    1.70    1.40
  10   8   0    1.10    3.60
 -11  -8   0   39.60    4.90
 -11  -8   0   36.60    4.60
 -11  -8   0   50.89    5.40
 -11  -8   0   47.10    5.20
 -11  -8   0   40.50    4.90
 -11  -8   0   38.40    7.70
 -11  -8   0   34.10    4.80
 -11  -8   0   43.00    4.30
 -11  -8   0   38.60    6.60
  11   8   0   49.00    5.50
  11   8   0   41.50    4.80
  11   8   0   45.50    3.60
  11   8   0   39.80    3.60
  11   8   0   38.10    5.20
 -12  -8   0    5.50    2.40
 -12  -8   0   11.30    3.40
 -12  -8   0    8.90    2.70
 -12  -8   0   12.80    3.10
 -12  -8   0   14.70    3.20
 -12  -8   0   13.20    3.20
 -12  -8   0   13.80    3.90
 -12  -8   0   10.50    3.10
 -12  -8   0    9.00    3.10
  12   8   0   12.00    3.00
  12   8   0   10.10    2.60
  12   8   0   12.10    3.30
  12   8   0    8.90    2.60
  12   8   0    7.00    2.80
 -13  -8   0   28.50    4.50
 -13  -8   0   31.90    5.30
 -13  -8   0   29.90    5.40
 -13  -8   0   32.30    5.20
 -13  -8   0   27.20    4.80
 -13  -8   0   27.80    4.40
 -13  -8   0   33.20    5.10
 -13  -8   0   22.60    6.80
 -13  -8   0   27.80    4.40
  13   8   0   34.20    5.50
  13   8   0   33.60    5.60
  13   8   0   37.60    4.60
 -14  -8   0    2.70    2.00
 -14  -8   0    6.40    2.80
 -14  -8   0    3.50    1.90
 -14  -8   0    7.90    3.20
 -14  -8   0    4.40    2.40
 -14  -8   0    3.30    2.30
 -14  -8   0    2.40    2.00
 -14  -8   0    2.80    2.50
  14   8   0    5.00    2.90
  14   8   0   -0.20    1.50
  14   8   0    0.90    1.50
  14   8   0   -1.10    2.00
 -15  -8   0   12.30    3.20
 -15  -8   0    7.80    5.10
 -15  -8   0   17.70    3.90
 -15  -8   0   20.30    5.10
 -15  -8   0   13.50    3.50
 -15  -8   0    5.70    4.00
 -15  -8   0    9.90    3.40
  15   8   0   15.20    4.40
 -11   9   0   -0.60    1.70
 -11   9   0   -1.30    1.60
 -11   9   0    1.40    1.60
 -11   9   0    3.30    1.40
 -11   9   0    1.80    1.60
 -11   9   0   -1.60    1.30
 -11   9   0   -2.10    1.20
 -11   9   0    1.30    1.20
  10  -9   0    8.00    1.40
  10  -9   0    8.70    1.70
  10  -9   0    9.20    1.40
 -10   9   0    8.30    2.30
 -10   9   0    9.60    2.80
 -10   9   0    8.20    2.30
 -10   9   0    4.20    2.10
 -10   9   0   10.50    2.90
 -10   9   0    5.10    1.80
 -10   9   0    8.40    2.30
   9  -9   0    3.60    2.40
   9  -9   0    8.20    1.90
   9  -9   0    8.00    1.50
   9  -9   0    7.00    1.60
  -9   9   0   12.40    3.30
  -9   9   0    9.90    2.40
  -9   9   0    9.00    2.90
  -9   9   0    7.30    1.90
  -9   9   0    8.40    2.20
  -9   9   0    5.80    2.50
  -9   9   0    6.10    2.20
  -9   9   0    9.70    2.60
   8  -9   0   -1.20    1.00
   8  -9   0    1.10    1.00
   8  -9   0    1.80    1.00
  -8   9   0   -1.50    0.90
  -8   9   0   -2.30    0.90
  -8   9   0    2.20    1.40
  -8   9   0    0.30    0.80
  -8   9   0    0.20    1.20
  -8   9   0    0.40    1.10
  -8   9   0   -0.20    0.90
  -8   9   0    2.20    1.60
  -8   9   0   -0.30    1.00
   7  -9   0   81.99    4.90
   7  -9   0   85.09    5.10
   7  -9   0   78.49    5.30
   7  -9   0   80.49    6.10
  -7   9   0   83.69   10.30
  -7   9   0   77.99    5.50
  -7   9   0   80.29    5.00
  -7   9   0   78.79    5.80
  -7   9   0   76.49    5.50
  -7   9   0   79.19    6.10
  -7   9   0   92.19    6.50
  -7   9   0   76.69    4.60
   6  -9   0   78.59    5.80
   6  -9   0   81.59    5.50
   6  -9   0   77.19    4.80
   6  -9   0   73.29    4.80
   6  -9   0   76.39    4.30
  -6   9   0   80.69    5.90
  -6   9   0   79.99    4.90
  -6   9   0   71.39    5.40
  -6   9   0   82.09    5.00
  -6   9   0   76.29    5.50
  -6   9   0   88.29    6.90
  -6   9   0   73.89    5.40
  -6   9   0   74.49    4.90
  -6   9   0   77.79    5.90
   5  -9   0   78.69    5.10
   5  -9   0   75.19    5.60
   5  -9   0   75.39    6.50
   5  -9   0   84.29    4.60
   5  -9   0   85.39    5.80
  -5   9   0   78.49    5.00
  -5   9   0   81.59    5.60
  -5   9   0   79.49    5.40
  -5   9   0   84.59    5.00
  -5   9   0   75.49    5.50
  -5   9   0   81.29    5.90
  -5   9   0   88.69    5.80
  -5   9   0   80.19    5.10
  -5   9   0   88.99    6.60
   4  -9   0  150.88    7.10
   4  -9   0  149.59    7.70
   4  -9   0  153.08    5.10
   4  -9   0  149.59    6.80
   4  -9   0  164.78    6.50
   4  -9   0  154.18    7.50
  -4   9   0  155.88    7.80
  -4   9   0  153.58    6.90
  -4   9   0  167.48    7.90
  -4   9   0  156.38    6.70
  -4   9   0  160.38    8.50
  -4   9   0  159.48    7.50
  -4   9   0  155.68    7.20
  -4   9   0  161.18    8.20
  -4   9   0  138.89    7.10
   3  -9   0    0.30    1.50
   3  -9   0    0.50    0.90
   3  -9   0   -1.20    0.70
   3  -9   0    1.50    0.90
   3  -9   0    2.10    1.20
   3  -9   0   -0.60    0.70
  -3   9   0   -0.70    1.00
  -3   9   0   -0.10    0.90
  -3   9   0    1.00    1.10
  -3   9   0   -0.70    0.70
  -3   9   0    1.10    1.10
  -3   9   0   -0.60    0.90
  -3   9   0   -0.70    1.00
  -3   9   0    0.20    1.10
  -3   9   0    1.10    1.00
   2  -9   0    4.00    1.90
   2  -9   0    4.50    1.60
   2  -9   0    4.90    2.60
   2  -9   0    4.30    1.50
   2  -9   0    3.90    1.60
   2  -9   0    4.00    1.30
   2  -9   0    4.90    1.60
  -2   9   0    7.70    2.00
  -2   9   0    4.80    1.80
  -2   9   0    6.10    1.70
  -2   9   0    6.90    2.00
  -2   9   0    7.80    2.00
  -2   9   0    6.30    1.80
  -2   9   0    4.60    1.90
  -2   9   0    5.30    1.80
  -2   9   0    6.90    2.00
   1  -9   0   14.50    2.60
   1  -9   0   15.60    3.00
   1  -9   0   15.40    2.50
   1  -9   0   17.60    2.60
   1  -9   0   20.00    2.70
   1  -9   0   18.90    3.60
   1  -9   0   18.10    2.80
   1  -9   0   16.70    2.10
  -1   9   0   17.50    2.60
  -1   9   0   16.50    2.90
  -1   9   0   19.60    3.50
  -1   9   0   16.00    3.00
  -1   9   0   17.10    3.00
  -1   9   0   15.20    2.70
  -1   9   0   23.40    3.80
  -1   9   0   14.30    2.70
  -1   9   0   19.30    2.50
   0  -9   0  383.36   12.20
   0  -9   0  386.36   10.30
   0  -9   0  375.76   10.80
   0  -9   0  402.86   11.90
   0  -9   0  393.86   11.90
   0  -9   0  394.26   11.80
   0  -9   0  395.06   10.90
   0  -9   0  376.36   12.80
   0   9   0  405.56   11.90
   0   9   0  390.26   12.20
   0   9   0  383.16   12.00
   0   9   0  402.66   12.10
   0   9   0  385.56   10.90
   0   9   0  383.66   12.70
   0   9   0  401.56   11.10
   0   9   0  374.66   12.70
   0   9   0  395.76   12.70
  -1  -9   0  299.87   10.30
  -1  -9   0  311.97    7.70
  -1  -9   0  307.07    9.30
  -1  -9   0  307.57   10.60
  -1  -9   0  304.37   10.90
  -1  -9   0  321.77   10.40
  -1  -9   0  312.87    9.90
  -1  -9   0  282.97   13.90
  -1  -9   0  309.57    9.40
   1   9   0  322.57   11.60
   1   9   0  317.97   10.60
   1   9   0  306.67    9.60
   1   9   0  313.07   11.50
   1   9   0  302.37   10.50
   1   9   0  325.57   10.50
   1   9   0  292.27   10.60
   1   9   0  304.87   11.20
  -2  -9   0   26.80    3.50
  -2  -9   0   25.00    2.80
  -2  -9   0   28.50    3.40
  -2  -9   0   30.80    3.30
  -2  -9   0   30.10    2.90
  -2  -9   0   27.40    3.30
  -2  -9   0   29.90    3.40
  -2  -9   0   38.20    3.50
  -2  -9   0   26.50    4.70
  -2  -9   0   33.10    2.70
   2   9   0   26.30    3.50
   2   9   0   32.40    3.50
   2   9   0   29.40    4.20
   2   9   0   47.00    6.00
   2   9   0   28.50    3.00
   2   9   0   32.20    3.80
   2   9   0   27.50    3.40
   2   9   0   28.90    3.30
  -3  -9   0  215.18    7.60
  -3  -9   0  213.98    9.50
  -3  -9   0  219.88    9.20
  -3  -9   0  222.98    8.10
  -3  -9   0  215.78    8.70
  -3  -9   0  212.18    7.90
  -3  -9   0  213.38    8.30
  -3  -9   0  210.18    8.30
  -3  -9   0  218.28    9.40
   3   9   0  213.08    8.90
   3   9   0  213.58    9.00
   3   9   0  212.78   13.20
   3   9   0  215.18    8.50
   3   9   0  213.78    9.50
   3   9   0  212.78    9.60
   3   9   0  216.28    8.00
  -4  -9   0   76.29    5.10
  -4  -9   0   90.29    6.30
  -4  -9   0   85.39    5.10
  -4  -9   0   89.79    5.60
  -4  -9   0   87.69    5.30
  -4  -9   0   90.99    6.20
  -4  -9   0   91.19    5.30
  -4  -9   0   82.09    5.70
  -4  -9   0   84.59    5.00
   4   9   0   83.29    5.70
   4   9   0   83.19    5.00
   4   9   0   89.89    6.40
   4   9   0   89.19    6.20
   4   9   0   84.59    5.40
   4   9   0   91.99    5.90
   4   9   0   83.99    6.30
  -5  -9   0   25.40    4.00
  -5  -9   0   21.90    3.50
  -5  -9   0   19.70    3.20
  -5  -9   0   21.40    3.90
  -5  -9   0   27.40    3.80
  -5  -9   0   23.70    3.00
  -5  -9   0   23.40    2.90
  -5  -9   0   26.50    3.30
  -5  -9   0   22.70    3.80
   5   9   0   23.00    3.70
   5   9   0   26.20    4.60
   5   9   0   26.60    3.50
   5   9   0   22.90    3.50
   5   9   0   26.50    3.40
   5   9   0   20.40    3.20
   5   9   0   13.90    2.60
   5   9   0   22.50    4.10
   5   9   0   24.90    2.90
  -6  -9   0    3.70    1.90
  -6  -9   0    5.30    2.10
  -6  -9   0    4.60    1.80
  -6  -9   0    5.40    1.90
  -6  -9   0    4.20    1.60
  -6  -9   0    2.30    1.60
  -6  -9   0    3.50    1.90
  -6  -9   0    5.10    2.20
   6   9   0    2.50    1.60
   6   9   0    1.40    1.30
   6   9   0    2.00    1.40
   6   9   0    5.10    1.90
   6   9   0    3.80    2.20
   6   9   0    3.60    1.60
   6   9   0    3.40    1.70
   6   9   0    6.10    2.00
  -7  -9   0   97.99    6.60
  -7  -9   0   83.69    6.50
  -7  -9   0   92.19    5.80
  -7  -9   0   88.19    5.60
  -7  -9   0   91.19    6.10
  -7  -9   0   88.49    5.90
  -7  -9   0   89.79    6.50
  -7  -9   0  106.89    7.20
  -7  -9   0   86.99    6.50
   7   9   0   84.39    6.00
   7   9   0   96.09    6.20
   7   9   0   87.29    4.10
   7   9   0   80.69    5.80
   7   9   0   88.89    6.90
   7   9   0   89.49    6.40
   7   9   0   84.19    6.70
   7   9   0   91.89    6.10
   7   9   0   99.39    5.60
  -8  -9   0   76.09    5.80
  -8  -9   0   73.99    5.60
  -8  -9   0   67.59    6.10
  -8  -9   0   69.49    6.10
  -8  -9   0   79.69    5.40
  -8  -9   0   69.79    5.90
  -8  -9   0   69.69    6.00
  -8  -9   0   75.69    6.30
  -8  -9   0   77.89    5.70
   8   9   0   78.59    5.10
   8   9   0   77.49    5.70
   8   9   0   71.89    6.40
   8   9   0   79.19    6.00
   8   9   0   78.39    6.30
   8   9   0   66.09    6.20
   8   9   0   80.19    6.10
  -9  -9   0   88.49    7.00
  -9  -9   0   84.29    6.70
  -9  -9   0   81.99    6.80
  -9  -9   0   75.89    5.50
  -9  -9   0   79.89    5.90
  -9  -9   0   79.99    6.00
  -9  -9   0   79.29    6.60
  -9  -9   0   83.39    6.20
  -9  -9   0   81.69    6.70
   9   9   0   75.29    5.50
   9   9   0   87.49    7.20
   9   9   0   86.09    6.50
   9   9   0   83.79    5.30
   9   9   0   84.69    6.30
   9   9   0   75.69    6.70
   9   9   0   82.19    6.90
 -10  -9   0   29.70    5.30
 -10  -9   0   18.10    3.70
 -10  -9   0   20.30    3.80
 -10  -9   0   20.00    4.40
 -10  -9   0   23.20    3.60
 -10  -9   0   20.90    3.60
 -10  -9   0   24.60    4.10
 -10  -9   0   25.30    4.60
 -10  -9   0   24.70    4.60
  10   9   0   31.50    5.70
  10   9   0   20.70    4.50
  10   9   0   25.60    3.10
  10   9   0   26.90    3.90
  10   9   0   22.40    4.10
  10   9   0   21.90    4.30
  10   9   0   22.30    4.30
 -11  -9   0   11.40    3.70
 -11  -9   0    6.30    2.20
 -11  -9   0    6.90    2.30
 -11  -9   0    6.60    2.50
 -11  -9   0    8.60    3.00
 -11  -9   0   12.70    3.30
 -11  -9   0    9.60    3.20
 -11  -9   0   15.60    3.20
 -11  -9   0    9.30    2.90
  11   9   0    6.80    2.70
  11   9   0   11.60    3.70
  11   9   0    8.20    2.40
  11   9   0   10.10    3.20
  11   9   0   11.40    2.30
 -12  -9   0   12.20    3.60
 -12  -9   0    3.00    2.40
 -12  -9   0    4.10    2.80
 -12  -9   0    6.90    2.40
 -12  -9   0    7.90    2.40
 -12  -9   0    6.50    2.70
 -12  -9   0    7.50    2.80
 -12  -9   0    5.50    2.20
  12   9   0    3.20    1.50
  12   9   0    6.70    2.70
  12   9   0    2.40    2.20
  12   9   0    3.80    3.20
  12   9   0    4.60    2.10
  12   9   0    7.10    1.90
  12   9   0    6.10    2.50
 -13  -9   0    2.70    1.80
 -13  -9   0    3.00    2.50
 -13  -9   0    1.40    1.70
 -13  -9   0    6.20    2.50
 -13  -9   0    2.50    1.90
 -13  -9   0    0.90    1.80
 -13  -9   0    1.10    1.80
 -13  -9   0   -0.30    1.90
 -13  -9   0    0.90    1.60
  13   9   0   -2.20    1.10
  13   9   0    0.00    1.50
  13   9   0    2.00    1.90
  13   9   0    7.20    2.70
 -14  -9   0   -1.10    2.10
 -14  -9   0   -0.20    1.70
 -14  -9   0   -0.60    1.50
 -14  -9   0   -1.30    1.60
 -14  -9   0   -0.40    1.60
 -14  -9   0   -3.20    1.20
 -14  -9   0    1.90    1.90
 -14  -9   0    0.50    1.70
  14   9   0   -2.70    1.50
  14   9   0   -3.40    1.90
 -15  -9   0   -0.70    2.00
 -15  -9   0    4.10    2.80
 -15  -9   0    4.00    1.90
 -15  -9   0    2.60    2.40
 -15  -9   0    2.50    2.40
 -15  -9   0   -1.20    1.60
 -15  -9   0    7.10    2.40
  15   9   0   -1.70    3.40
  15   9   0   -1.60    1.80
  15   9   0   -1.60    2.30
 -11  10   0   28.60    4.50
 -11  10   0   27.90    3.80
 -11  10   0   18.70    4.20
 -11  10   0   19.50    4.50
 -11  10   0   18.40    4.50
 -11  10   0   29.60    5.00
 -11  10   0   22.50    3.50
 -11  10   0   23.80    3.60
  10 -10   0   16.70    2.20
  10 -10   0   20.30    2.70
 -10  10   0   16.90    3.60
 -10  10   0   15.40    3.20
 -10  10   0   11.00    2.90
 -10  10   0   19.10    4.30
 -10  10   0   19.70    3.10
 -10  10   0   17.00    4.10
 -10  10   0   17.30    3.30
 -10  10   0   18.30    3.20
   9 -10   0   13.70    3.60
   9 -10   0   21.10    2.30
   9 -10   0   22.90    3.90
  -9  10   0   22.60    4.10
  -9  10   0   21.20    4.30
  -9  10   0   25.50    4.00
  -9  10   0   25.90    4.40
  -9  10   0   31.80    6.00
  -9  10   0   19.80    3.20
  -9  10   0   20.10    3.40
   8 -10   0    2.40    1.80
   8 -10   0    2.70    1.30
   8 -10   0    3.00    1.20
   8 -10   0    2.90    1.40
  -8  10   0    0.20    1.40
  -8  10   0   -0.30    1.50
  -8  10   0   -1.50    1.30
  -8  10   0    2.80    1.90
  -8  10   0    3.20    1.60
  -8  10   0    1.70    1.80
  -8  10   0    1.00    1.50
  -8  10   0    3.90    1.50
   7 -10   0    3.20    1.40
   7 -10   0    0.60    0.90
   7 -10   0   -0.50    0.90
   7 -10   0    0.40    1.10
   7 -10   0    4.50    1.90
  -7  10   0    0.20    1.30
  -7  10   0    0.70    1.00
  -7  10   0    2.10    1.70
  -7  10   0    2.80    1.70
  -7  10   0    1.30    1.40
  -7  10   0    2.40    1.50
  -7  10   0    4.60    1.50
  -7  10   0    3.80    1.60
  -7  10   0   -0.10    1.10
   6 -10   0   83.39    5.80
   6 -10   0   76.09    5.00
   6 -10   0   81.79    5.40
   6 -10   0   80.89    6.10
  -6  10   0   76.99    5.20
  -6  10   0   92.49    6.40
  -6  10   0   96.89    5.70
  -6  10   0   85.79    6.30
  -6  10   0   80.79    6.40
  -6  10   0   83.99    6.10
  -6  10   0   80.19    5.80
   5 -10   0    0.90    1.50
   5 -10   0   -2.00    0.70
   5 -10   0   -1.20    1.00
   5 -10   0   -0.30    1.10
   5 -10   0    0.00    0.90
  -5  10   0    1.40    1.20
  -5  10   0    1.60    1.20
  -5  10   0    0.50    1.20
  -5  10   0    1.50    1.30
  -5  10   0   -0.20    0.90
  -5  10   0   -1.90    1.10
  -5  10   0    0.60    1.10
  -5  10   0    1.60    1.40
  -5  10   0    1.90    1.30
   4 -10   0  239.48    9.70
   4 -10   0  239.78    8.30
   4 -10   0  240.08    9.20
   4 -10   0  242.08   10.40
   4 -10   0  243.68    9.60
  -4  10   0  222.38   15.10
  -4  10   0  229.98   10.40
  -4  10   0  229.18    8.80
  -4  10   0  233.48   10.10
  -4  10   0  246.48    9.80
  -4  10   0  246.88    9.40
  -4  10   0  242.38    9.70
  -4  10   0  236.78   10.90
  -4  10   0  239.58   10.10
   3 -10   0   59.59    4.80
   3 -10   0   56.09    3.90
   3 -10   0   59.09    5.20
   3 -10   0   61.19    7.10
   3 -10   0   57.99    3.50
   3 -10   0   59.29    4.20
  -3  10   0   59.19    5.10
  -3  10   0   60.29    5.00
  -3  10   0   57.59    4.70
  -3  10   0   69.29    5.40
  -3  10   0   62.49    5.40
  -3  10   0   63.79    5.50
  -3  10   0   53.29    4.20
  -3  10   0   66.69    4.90
  -3  10   0   59.49    5.00
   2 -10   0  197.28    8.40
   2 -10   0  187.38    7.50
   2 -10   0  185.28    6.70
   2 -10   0  196.18    7.70
   2 -10   0  192.08    9.00
   2 -10   0  171.28    8.10
   2 -10   0  191.28    8.00
   2 -10   0  202.18    9.60
  -2  10   0  184.38    8.60
  -2  10   0  195.38    8.20
  -2  10   0  193.88    9.20
  -2  10   0  185.18    8.60
  -2  10   0  199.38    8.40
  -2  10   0  191.58    9.40
  -2  10   0  200.58    8.00
  -2  10   0  190.08    8.70
   1 -10   0   61.09    4.70
   1 -10   0   58.59    3.90
   1 -10   0   53.79    4.60
   1 -10   0   56.79    4.20
   1 -10   0   56.59    4.40
   1 -10   0   61.09    4.40
   1 -10   0   58.09    4.70
   1 -10   0   59.19    5.20
  -1  10   0   55.59    4.90
  -1  10   0   60.19    5.00
  -1  10   0   56.89    4.30
  -1  10   0   57.09    5.20
  -1  10   0   58.99    5.00
  -1  10   0   66.59    4.70
  -1  10   0   59.79    4.60
  -1  10   0   56.39    5.10
  -1  10   0   60.89    4.90
   0 -10   0    8.90    2.20
   0 -10   0    6.90    1.80
   0 -10   0    6.80    2.20
   0 -10   0    6.50    1.90
   0 -10   0    5.00    1.70
   0 -10   0    6.20    2.10
   0  10   0    6.40    2.30
   0  10   0    3.10    1.80
   0  10   0    3.80    1.70
   0  10   0    7.30    2.00
   0  10   0    5.00    1.80
   0  10   0    5.90    1.70
   0  10   0    6.60    2.20
   0  10   0    4.20    1.60
   0  10   0    6.70    2.40
  -1 -10   0    3.10    1.70
  -1 -10   0    1.40    1.00
  -1 -10   0    1.20    1.20
  -1 -10   0    0.20    1.10
  -1 -10   0    0.50    0.90
  -1 -10   0    1.00    0.70
  -1 -10   0    0.70    0.90
  -1 -10   0    0.30    1.00
  -1 -10   0    0.70    1.10
   1  10   0   -0.60    0.70
   1  10   0    1.20    1.00
   1  10   0   -0.80    1.00
   1  10   0    0.20    0.90
   1  10   0   -0.80    0.70
   1  10   0   -1.40    0.80
   1  10   0    3.00    1.60
   1  10   0    2.00    1.30
  -2 -10   0   42.80    4.10
  -2 -10   0   39.20    4.10
  -2 -10   0   36.80    3.70
  -2 -10   0   38.30    3.50
  -2 -10   0   35.00    3.50
  -2 -10   0   35.50    3.30
  -2 -10   0   42.60    4.60
  -2 -10   0   39.70    3.00
  -2 -10   0   36.00    4.00
   2  10   0   37.20    3.60
   2  10   0   28.60    4.50
   2  10   0   31.10    3.50
   2  10   0   28.20    3.60
   2  10   0   33.80    4.20
   2  10   0   44.20    4.10
   2  10   0   53.29    6.30
   2  10   0   35.70    3.90
  -3 -10   0    0.50    0.90
  -3 -10   0    2.30    1.50
  -3 -10   0    4.80    2.00
  -3 -10   0    1.80    1.50
  -3 -10   0    1.30    1.10
  -3 -10   0    2.40    1.50
  -3 -10   0    1.60    1.30
  -3 -10   0    2.70    1.30
  -3 -10   0    1.20    1.20
  -3 -10   0    1.10    1.10
   3  10   0    3.70    1.70
   3  10   0    2.00    1.40
   3  10   0    0.30    0.90
   3  10   0    3.00    1.90
   3  10   0    2.50    1.70
   3  10   0    0.70    1.10
   3  10   0    2.70    1.50
   3  10   0    4.40    1.80
  -4 -10   0  153.38    7.00
  -4 -10   0  151.98    7.30
  -4 -10   0  154.78    7.50
  -4 -10   0  141.39   10.60
  -4 -10   0  143.59    6.90
  -4 -10   0  154.78    8.40
  -4 -10   0  146.49    8.00
  -4 -10   0  157.18    8.80
  -4 -10   0  143.89    8.30
  -4 -10   0  150.28    7.70
   4  10   0  147.79    7.80
   4  10   0  149.59    7.00
   4  10   0  137.49    9.20
   4  10   0  152.78    7.90
   4  10   0  148.09    7.50
   4  10   0  152.68    8.70
  -5 -10   0    8.40    2.70
  -5 -10   0    6.20    2.00
  -5 -10   0    6.80    2.10
  -5 -10   0    6.70    2.20
  -5 -10   0    5.90    1.90
  -5 -10   0    9.70    3.60
  -5 -10   0    4.80    2.00
  -5 -10   0    7.70    2.20
  -5 -10   0    8.20    2.50
   5  10   0    7.60    1.90
   5  10   0    5.50    2.00
   5  10   0    5.00    3.50
   5  10   0    7.00    2.70
   5  10   0    4.40    2.00
  -6 -10   0  451.75   14.20
  -6 -10   0  458.15   15.70
  -6 -10   0  459.15   14.30
  -6 -10   0  458.85   15.60
  -6 -10   0  445.86   15.00
  -6 -10   0  443.76   13.20
  -6 -10   0  433.46   13.80
  -6 -10   0  464.75   16.10
  -6 -10   0  450.05   13.50
   6  10   0  430.26   14.20
   6  10   0  442.86   14.80
   6  10   0  447.26   16.00
   6  10   0  447.36   15.90
   6  10   0  446.76   14.50
   6  10   0  461.15   14.10
   6  10   0  437.86   15.40
   6  10   0  489.85   13.50
  -7 -10   0  120.99    7.50
  -7 -10   0  120.29    8.20
  -7 -10   0  111.49    6.50
  -7 -10   0  123.19    7.40
  -7 -10   0  121.79    8.10
  -7 -10   0  123.89    7.90
  -7 -10   0  106.09    9.70
  -7 -10   0  123.59    8.00
  -7 -10   0  121.59    7.20
   7  10   0  120.89    7.30
   7  10   0  118.19    8.20
   7  10   0  127.69    7.70
   7  10   0  131.59    8.30
   7  10   0  122.69    7.30
   7  10   0  120.59    7.50
   7  10   0  125.39    7.70
   7  10   0  127.99    6.70
   7  10   0  118.09    5.40
   7  10   0  119.59    8.30
  -8 -10   0   48.60    5.60
  -8 -10   0   38.50    4.90
  -8 -10   0   51.79    4.90
  -8 -10   0   51.79    5.40
  -8 -10   0   52.79    5.20
  -8 -10   0   52.19    4.70
  -8 -10   0   47.30    4.70
  -8 -10   0   52.99    5.70
  -8 -10   0   54.09    5.50
   8  10   0   57.09    5.30
   8  10   0   43.90    5.00
   8  10   0   51.09    4.40
   8  10   0   51.09    5.30
   8  10   0   53.39    5.50
   8  10   0   49.10    4.80
   8  10   0   53.79    5.90
   8  10   0   55.89    6.00
   8  10   0   50.49    3.20
  -9 -10   0   12.30    3.90
  -9 -10   0   11.10    2.90
  -9 -10   0   13.60    3.10
  -9 -10   0   12.40    3.30
  -9 -10   0   15.50    3.80
  -9 -10   0    9.90    2.50
  -9 -10   0   12.30    3.10
  -9 -10   0   11.30    3.00
  -9 -10   0    9.30    2.80
   9  10   0   10.40    2.90
   9  10   0   15.50    4.00
   9  10   0    8.90    2.90
   9  10   0   15.40    3.80
   9  10   0   11.00    2.50
   9  10   0   13.40    3.50
   9  10   0   13.00    3.50
 -10 -10   0    1.20    2.30
 -10 -10   0    4.80    2.40
 -10 -10   0    2.00    1.90
 -10 -10   0    5.90    2.30
 -10 -10   0    2.10    1.80
 -10 -10   0    4.30    2.30
 -10 -10   0    3.80    1.90
 -10 -10   0    3.70    2.00
 -10 -10   0    5.20    2.30
  10  10   0    0.50    1.80
  10  10   0    4.00    2.10
  10  10   0    2.30    2.10
  10  10   0    3.20    2.10
  10  10   0    2.70    1.90
  10  10   0    3.20    1.80
  10  10   0    6.60    2.90
 -11 -10   0   56.09    6.00
 -11 -10   0   48.60    5.70
 -11 -10   0   50.29    5.30
 -11 -10   0   55.79    6.00
 -11 -10   0   56.89    5.30
 -11 -10   0   57.89    6.40
 -11 -10   0   46.20    5.70
 -11 -10   0   47.50    5.40
 -11 -10   0   54.69    5.40
  11  10   0   63.29    6.70
  11  10   0   55.59    4.50
  11  10   0   48.40    7.00
  11  10   0   47.80    8.60
  11  10   0   48.00    5.60
  11  10   0   52.39    5.70
 -12 -10   0    7.10    2.70
 -12 -10   0    6.50    2.90
 -12 -10   0    3.90    2.10
 -12 -10   0    3.20    2.40
 -12 -10   0    5.50    3.00
 -12 -10   0    2.80    2.30
 -12 -10   0   -0.90    1.50
 -12 -10   0    2.50    2.40
 -12 -10   0    2.10    1.60
  12  10   0    6.90    2.50
  12  10   0    3.40    2.30
  12  10   0    0.20    1.70
  12  10   0    5.50    2.80
  12  10   0    4.70    1.90
 -13 -10   0   18.90    3.70
 -13 -10   0   35.70    5.90
 -13 -10   0   28.50    5.70
 -13 -10   0   32.30    5.60
 -13 -10   0   27.60    4.50
 -13 -10   0   27.20    4.80
 -13 -10   0   24.20    7.00
 -13 -10   0   35.10    6.90
  13  10   0   34.00    3.30
  13  10   0   22.50    5.20
  13  10   0   32.50    3.50
  13  10   0   26.10    5.10
 -14 -10   0   16.30    4.20
 -14 -10   0   14.40    3.80
 -14 -10   0   11.40    3.20
 -14 -10   0   11.30    3.80
 -14 -10   0   16.60    4.00
 -14 -10   0   13.80    3.20
 -14 -10   0   12.30    3.80
  14  10   0   16.30    4.80
 -15 -10   0    3.80    2.50
 -15 -10   0    0.50    2.20
 -15 -10   0    2.40    2.80
 -15 -10   0   -4.70    1.80
 -15 -10   0   -0.40    1.50
 -15 -10   0   -1.20    1.90
  15  10   0   -0.50    3.20
  15  10   0   -4.40    2.40
  15  10   0   -0.10    2.10
 -10  11   0    4.30    2.00
 -10  11   0   -0.90    1.50
 -10  11   0    4.90    1.80
 -10  11   0    0.30    3.20
 -10  11   0    3.90    2.10
 -10  11   0   -1.50    1.40
 -10  11   0    0.60    1.80
 -10  11   0    4.30    1.60
   9 -11   0   77.39    7.10
   9 -11   0   93.29    5.30
  -9  11   0   86.39    6.20
  -9  11   0   79.99    7.90
  -9  11   0   95.89    7.50
  -9  11   0   94.39    6.60
  -9  11   0   80.39    6.80
  -9  11   0   91.49    8.60
  -9  11   0   86.69    5.70
   8 -11   0   21.50    2.60
   8 -11   0   28.50    3.10
   8 -11   0   29.40    4.50
  -8  11   0   23.50    4.20
  -8  11   0   27.60    3.40
  -8  11   0   29.30    5.00
  -8  11   0   22.30    3.90
  -8  11   0   29.00    4.50
  -8  11   0   20.50    3.90
  -8  11   0   20.50    4.40
  -8  11   0   24.30    3.90
  -8  11   0   26.50    3.50
   7 -11   0   45.90    3.70
   7 -11   0   39.30    4.10
   7 -11   0   46.30    4.00
   7 -11   0   44.50    8.10
  -7  11   0   45.80    4.20
  -7  11   0   49.10    4.40
  -7  11   0   41.20    4.80
  -7  11   0   49.90    5.90
  -7  11   0   55.79    5.20
  -7  11   0   45.10    4.40
  -7  11   0   45.40    4.90
  -7  11   0   45.60    5.70
  -7  11   0   50.29    5.30
   6 -11   0  203.08    8.90
   6 -11   0  226.68   10.20
   6 -11   0  243.98    8.70
   6 -11   0  213.58    8.80
   6 -11   0  215.48   10.20
  -6  11   0  202.38    9.10
  -6  11   0  202.58   11.40
  -6  11   0  232.38    9.50
  -6  11   0  210.28   10.00
  -6  11   0  228.38   10.70
  -6  11   0  229.58   10.60
  -6  11   0  226.88   11.20
  -6  11   0  227.68   10.60
  -6  11   0  221.38    9.50
   5 -11   0   87.09    6.40
   5 -11   0   92.99    6.00
   5 -11   0   92.89    6.50
   5 -11   0   93.29    6.50
  -5  11   0   87.29    6.90
  -5  11   0   85.19    7.90
  -5  11   0   96.69    6.60
  -5  11   0   91.59    6.60
  -5  11   0   98.79    6.30
  -5  11   0   83.89    9.50
  -5  11   0   85.59    6.20
  -5  11   0   86.79    5.80
  -5  11   0   90.79    6.60
   4 -11   0   76.69    5.30
   4 -11   0   73.79    6.10
   4 -11   0   88.39    3.90
   4 -11   0   70.99    5.40
   4 -11   0   74.49    5.60
  -4  11   0   85.49    5.60
  -4  11   0   75.39    5.90
  -4  11   0   88.19    7.00
  -4  11   0   84.49    6.40
  -4  11   0   74.59    5.40
  -4  11   0   77.29    6.30
  -4  11   0   69.99    5.50
  -4  11   0   72.29    5.60
  -4  11   0   76.39    6.00
   3 -11   0    4.40    1.50
   3 -11   0    1.80    1.30
   3 -11   0    7.50    2.30
   3 -11   0    0.00    1.30
   3 -11   0    6.00    1.80
   3 -11   0    2.80    1.70
  -3  11   0    7.20    2.60
  -3  11   0    3.40    1.70
  -3  11   0    5.00    2.10
  -3  11   0    3.90    1.80
  -3  11   0    3.20    1.60
  -3  11   0    4.40    1.80
  -3  11   0    4.90    2.00
  -3  11   0    4.20    2.00
  -3  11   0    6.80    2.20
   2 -11   0    1.70    1.50
   2 -11   0   -0.50    1.10
   2 -11   0    1.10    1.10
   2 -11   0    0.70    1.10
   2 -11   0    4.30    2.00
   2 -11   0    2.20    1.50
   2 -11   0    1.30    1.40
   2 -11   0    1.90    1.60
  -2  11   0    1.80    1.30
  -2  11   0    0.50    1.20
  -2  11   0    1.20    1.60
  -2  11   0    1.00    1.30
  -2  11   0    0.70    1.30
  -2  11   0    0.40    1.30
  -2  11   0    2.40    2.00
  -2  11   0    1.40    1.20
  -2  11   0   -1.10    1.50
   1 -11   0  288.47   10.40
   1 -11   0  290.27   10.90
   1 -11   0  296.87   10.20
   1 -11   0  281.47   11.20
   1 -11   0  280.47   12.70
   1 -11   0  293.27   10.50
   1 -11   0  286.47   11.30
   1 -11   0  277.47    9.00
  -1  11   0  274.77   11.20
  -1  11   0  297.77   10.50
  -1  11   0  299.57   11.60
  -1  11   0  303.97   12.50
  -1  11   0  286.17   11.70
  -1  11   0  271.67   11.80
  -1  11   0  285.57   10.20
  -1  11   0  300.57   11.90
  -1  11   0  299.67   11.10
   0 -11   0   10.00    2.60
   0 -11   0   15.10    2.60
   0 -11   0   14.00    3.10
   0 -11   0   19.00    3.60
   0 -11   0   14.20    2.90
   0 -11   0   18.00    2.90
   0 -11   0   19.00    3.90
   0 -11   0   17.70    3.10
   0  11   0   11.30    2.30
   0  11   0   22.10    5.20
   0  11   0   15.80    3.40
   0  11   0   15.90    3.00
   0  11   0   11.90    2.90
   0  11   0   18.00    3.60
   0  11   0   12.00    2.60
   0  11   0   10.90    2.40
   0  11   0   11.60    2.90
  -1 -11   0  246.28   11.30
  -1 -11   0  241.08    8.80
  -1 -11   0  239.88   10.60
  -1 -11   0  258.57   10.30
  -1 -11   0  248.78   10.10
  -1 -11   0  254.37   11.50
  -1 -11   0  244.78    9.20
  -1 -11   0  252.17    7.00
  -1 -11   0  243.98   10.20
   1  11   0  252.17   11.40
   1  11   0  256.97   10.40
   1  11   0  242.18   11.60
   1  11   0  252.87    9.60
   1  11   0  249.88   10.50
   1  11   0  251.17   10.70
   1  11   0  234.88   10.90
   1  11   0  253.17   10.40
  -2 -11   0   92.29    5.80
  -2 -11   0   83.49    5.30
  -2 -11   0   83.99    6.90
  -2 -11   0   93.69    6.20
  -2 -11   0   87.69    4.50
  -2 -11   0   84.59    6.60
  -2 -11   0   90.79    6.30
  -2 -11   0   83.59    6.30
  -2 -11   0   97.79    6.20
   2  11   0   90.09    6.10
   2  11   0   85.69    6.30
   2  11   0   81.89    6.50
   2  11   0   94.79    6.40
   2  11   0   75.79    6.40
   2  11   0   94.99    5.80
   2  11   0   81.49    6.00
   2  11   0   89.39    6.80
  -3 -11   0   48.40    7.60
  -3 -11   0   69.09    5.70
  -3 -11   0   55.99    4.70
  -3 -11   0   64.19    4.70
  -3 -11   0   63.69    4.70
  -3 -11   0   61.39    4.20
  -3 -11   0   65.09    6.00
  -3 -11   0   68.39    5.60
  -3 -11   0   60.59    5.40
   3  11   0   57.99    4.60
   3  11   0   53.69    5.40
   3  11   0   63.49    5.40
   3  11   0   59.99    5.70
   3  11   0   66.69    5.90
   3  11   0   68.59    5.30
   3  11   0   61.39    5.30
   3  11   0   63.99    5.40
  -4 -11   0   36.00    4.30
  -4 -11   0   31.70    5.00
  -4 -11   0   35.50    3.60
  -4 -11   0   34.80    3.80
  -4 -11   0   36.70    4.70
  -4 -11   0   43.70    3.80
  -4 -11   0   35.70    4.10
  -4 -11   0   43.10    4.70
   4  11   0   40.80    3.90
   4  11   0   37.70    4.20
   4  11   0   31.40    4.00
   4  11   0   39.60    4.40
   4  11   0   38.80    4.20
   4  11   0   44.70    5.00
   4  11   0   39.20    4.80
   4  11   0   44.90    5.20
  -5 -11   0   28.40    3.40
  -5 -11   0   31.40    3.90
  -5 -11   0   35.00    4.20
  -5 -11   0   24.10    4.20
  -5 -11   0   35.10    6.30
  -5 -11   0   26.60    4.80
  -5 -11   0   30.60    4.70
  -5 -11   0   25.70    3.20
  -5 -11   0   27.20    3.40
  -5 -11   0   27.50    4.40
   5  11   0   23.40    4.10
   5  11   0   30.50    4.80
   5  11   0   25.60    4.10
   5  11   0   27.70    4.20
   5  11   0   30.20    3.50
   5  11   0   24.40    4.60
   5  11   0   30.90    4.90
   5  11   0   28.10    4.20
  -6 -11   0   21.00    3.70
  -6 -11   0   23.00    5.40
  -6 -11   0   15.90    2.90
  -6 -11   0   22.50    4.50
  -6 -11   0   22.30    3.90
  -6 -11   0   17.70    3.30
  -6 -11   0   12.10    3.00
  -6 -11   0   22.80    4.20
  -6 -11   0   18.40    3.40
   6  11   0   21.20    4.70
   6  11   0   14.80    3.20
   6  11   0   18.40    3.30
   6  11   0   19.60    3.80
   6  11   0   13.60    3.20
   6  11   0   17.80    3.10
   6  11   0   12.20    3.00
   6  11   0   21.00    3.80
  -7 -11   0   24.20    4.80
  -7 -11   0   18.20    3.60
  -7 -11   0   27.60    4.60
  -7 -11   0   18.10    3.40
  -7 -11   0   23.30    3.70
  -7 -11   0   23.10    4.20
  -7 -11   0   24.40    4.80
  -7 -11   0   18.80    3.40
  -7 -11   0   20.70    3.90
   7  11   0   14.20    3.90
   7  11   0   19.00    4.10
   7  11   0   22.00    5.00
   7  11   0   25.20    4.40
   7  11   0   22.60    5.20
   7  11   0   21.60    2.80
   7  11   0   17.10    3.30
   7  11   0   21.60    4.00
  -8 -11   0    1.60    1.50
  -8 -11   0    1.60    1.60
  -8 -11   0    0.50    1.70
  -8 -11   0    2.90    2.00
  -8 -11   0    0.30    1.30
  -8 -11   0    0.90    1.20
  -8 -11   0    2.40    1.80
  -8 -11   0    1.00    1.60
  -8 -11   0    0.20    1.60
   8  11   0    2.50    1.80
   8  11   0    0.50    1.20
   8  11   0   -0.30    1.40
   8  11   0    0.70    1.70
   8  11   0   -0.70    1.90
   8  11   0    0.00    1.60
   8  11   0    2.70    1.60
  -9 -11   0  198.78   11.00
  -9 -11   0  227.68   12.20
  -9 -11   0  212.78   10.40
  -9 -11   0  206.78    9.70
  -9 -11   0  212.48   10.30
  -9 -11   0  202.08   11.30
  -9 -11   0  206.58   11.40
  -9 -11   0  202.78   11.00
  -9 -11   0  212.48   10.10
   9  11   0  209.68    6.30
   9  11   0  204.78    9.00
   9  11   0  210.18   10.20
   9  11   0  216.08   12.00
   9  11   0  198.08   10.60
   9  11   0  244.18   12.80
 -10 -11   0   39.10    4.70
 -10 -11   0   41.20    4.90
 -10 -11   0   44.00    4.90
 -10 -11   0   36.00    6.30
 -10 -11   0   42.30    6.90
 -10 -11   0   38.10    6.20
 -10 -11   0   38.70    5.40
 -10 -11   0   32.30    5.20
  10  11   0   30.20    4.60
  10  11   0   41.80    5.40
  10  11   0   34.50    5.20
  10  11   0   35.10    6.00
  10  11   0   40.30    4.20
  10  11   0   35.40    4.90
 -11 -11   0  111.19    7.90
 -11 -11   0  113.89    9.00
 -11 -11   0  102.99    8.50
 -11 -11   0  106.29    7.40
 -11 -11   0  132.39    8.40
 -11 -11   0   92.09    7.90
 -11 -11   0  105.29    8.50
 -11 -11   0  108.19    8.50
 -11 -11   0   97.89    7.20
  11  11   0  111.79    8.50
  11  11   0   99.99    7.90
  11  11   0  118.19    9.30
  11  11   0  110.59    6.60
  11  11   0  110.59    7.30
 -12 -11   0   19.50    4.20
 -12 -11   0   23.10    4.20
 -12 -11   0   18.20    4.20
 -12 -11   0   18.80    4.80
 -12 -11   0   19.40    4.30
 -12 -11   0   16.60    3.80
 -12 -11   0   20.00    4.00
 -12 -11   0    7.50    2.90
 -12 -11   0   16.30    3.80
  12  11   0   17.30    4.00
  12  11   0   13.20    3.20
  12  11   0   24.40    3.60
  12  11   0   23.80    5.10
  12  11   0   13.90    2.90
  12  11   0   16.30    4.50
 -13 -11   0    2.10    2.00
 -13 -11   0    1.50    1.60
 -13 -11   0   -0.40    1.40
 -13 -11   0    0.40    1.60
 -13 -11   0    4.20    2.30
 -13 -11   0   -0.20    1.60
 -13 -11   0    1.10    1.60
  13  11   0    1.20    1.40
  13  11   0   -0.10    1.90
  13  11   0   -1.90    3.00
  13  11   0   -2.20    1.50
 -14 -11   0    6.10    2.80
 -14 -11   0    8.60    3.00
 -14 -11   0    9.40    3.10
 -14 -11   0   20.20    5.00
 -14 -11   0   13.50    3.40
 -14 -11   0    8.60    3.30
 -14 -11   0    7.50    3.30
  14  11   0    3.00    3.30
 -15 -11   0    7.40    2.70
 -15 -11   0    4.90    2.60
 -15 -11   0    2.40    1.90
 -15 -11   0    2.50    2.80
 -15 -11   0   -1.60    2.00
  15  11   0    2.00    2.50
  15  11   0   -0.60    3.80
  15  11   0    0.50    2.60
   9 -12   0   33.90    3.60
  -9  12   0   31.10    3.60
  -9  12   0   34.60    9.20
  -9  12   0   21.70    4.20
  -9  12   0   28.60    5.10
  -9  12   0   26.40    5.40
  -9  12   0   43.10    5.00
  -9  12   0   28.60    4.40
  -9  12   0   41.30    4.70
   8 -12   0   17.60    3.80
   8 -12   0   19.80    3.80
  -8  12   0   18.10    3.80
  -8  12   0   14.90    3.70
  -8  12   0   19.40    3.40
  -8  12   0   13.20    3.20
  -8  12   0   13.20    3.60
  -8  12   0   18.40    2.90
  -8  12   0   15.20    3.30
  -8  12   0   19.70    4.10
   7 -12   0   -3.20    2.50
   7 -12   0    0.10    1.40
   7 -12   0    1.10    1.30
   7 -12   0    0.10    1.10
   7 -12   0    0.50    0.90
  -7  12   0    0.40    1.80
  -7  12   0    0.40    1.50
  -7  12   0   -0.90    1.20
  -7  12   0    0.80    1.60
  -7  12   0    0.40    1.80
  -7  12   0   -1.00    1.30
  -7  12   0    0.30    1.10
  -7  12   0   -0.60    1.30
  -7  12   0    1.10    1.50
   6 -12   0   70.29    5.40
   6 -12   0   78.69    6.10
   6 -12   0   62.69    4.60
   6 -12   0   74.39    5.20
  -6  12   0   66.29    6.00
  -6  12   0   75.69    6.20
  -6  12   0   70.49    5.60
  -6  12   0   70.69    5.60
  -6  12   0   67.49    7.00
  -6  12   0   71.19    6.60
  -6  12   0   74.49    6.30
  -6  12   0   69.79    5.60
   5 -12   0   36.30    4.30
   5 -12   0   38.70    4.50
   5 -12   0   36.20    4.50
  -5  12   0   33.60    5.40
  -5  12   0   37.80    6.10
  -5  12   0   37.80    4.40
  -5  12   0   48.10    5.10
  -5  12   0   37.90    4.10
  -5  12   0   46.10    4.80
  -5  12   0   30.10    5.00
  -5  12   0   35.90    4.30
  -5  12   0   42.80    5.50
   4 -12   0  124.09    8.20
   4 -12   0  125.89    4.90
   4 -12   0  118.89    7.30
  -4  12   0  115.19    7.70
  -4  12   0  119.39    8.40
  -4  12   0  134.49    7.40
  -4  12   0  122.39    8.30
  -4  12   0  126.99    8.20
  -4  12   0  127.59    8.20
  -4  12   0  140.99    7.90
  -4  12   0  129.89    7.60
  -4  12   0  128.09    8.00
   3 -12   0  262.67   10.60
   3 -12   0  249.97    8.10
   3 -12   0  260.07   10.60
   3 -12   0  272.97   12.20
   3 -12   0  254.17    9.00
   3 -12   0  263.57   11.00
  -3  12   0  254.17   12.00
  -3  12   0  268.47   12.40
  -3  12   0  250.27   11.20
  -3  12   0  245.18   10.50
  -3  12   0  246.68   10.00
  -3  12   0  252.97   11.80
  -3  12   0  260.47   11.40
  -3  12   0  254.37   10.50
  -3  12   0  250.87   11.20
   2 -12   0    1.70    1.40
   2 -12   0   -0.10    1.20
   2 -12   0    1.40    1.30
   2 -12   0    0.10    1.20
   2 -12   0    1.60    1.20
   2 -12   0   -0.90    1.20
   2 -12   0    0.20    1.50
  -2  12   0    2.20    1.70
  -2  12   0    0.60    1.20
  -2  12   0    2.10    1.80
  -2  12   0    1.20    1.50
  -2  12   0    1.70    1.80
  -2  12   0    2.00    1.80
  -2  12   0    2.90    1.60
  -2  12   0    2.30    1.50
  -2  12   0    3.00    1.70
   1 -12   0  137.19    7.80
   1 -12   0  134.29    7.30
   1 -12   0  127.09    8.40
   1 -12   0  136.49    7.30
   1 -12   0  128.79    6.30
   1 -12   0  137.19    7.20
   1 -12   0  149.79    8.40
   1 -12   0  133.49    7.90
  -1  12   0  132.99    8.60
  -1  12   0  133.69    8.20
  -1  12   0  130.29    7.20
  -1  12   0  133.39    8.30
  -1  12   0  125.49    8.40
  -1  12   0  142.89    8.00
  -1  12   0  136.39    7.30
  -1  12   0  141.69    8.40
  -1  12   0  138.49    8.20
   0 -12   0   49.60    4.90
   0 -12   0   52.49    5.00
   0 -12   0   53.29    4.60
   0 -12   0   49.50    4.70
   0 -12   0   47.10    4.10
   0 -12   0   50.99    5.00
   0 -12   0   54.09    5.70
   0 -12   0   46.40    4.40
   0  12   0   49.50    4.50
   0  12   0   43.90    4.80
   0  12   0   50.09    5.10
   0  12   0   46.10    5.00
   0  12   0   51.39    4.50
   0  12   0   49.20    5.00
   0  12   0   56.89    5.70
   0  12   0   48.00    5.30
   0  12   0   48.40    5.20
  -1 -12   0    4.40    1.70
  -1 -12   0    1.50    1.30
  -1 -12   0    3.80    1.80
  -1 -12   0    4.50    1.70
  -1 -12   0    1.60    1.50
  -1 -12   0    1.60    0.90
  -1 -12   0    2.80    1.80
  -1 -12   0    2.80    1.70
  -1 -12   0    1.80    1.30
   1  12   0    1.40    1.60
   1  12   0    2.50    1.90
   1  12   0    3.10    1.50
   1  12   0    1.20    1.50
   1  12   0    3.60    2.10
   1  12   0    1.60    1.70
   1  12   0    4.10    2.00
   1  12   0    3.30    1.70
  -2 -12   0  111.69    6.90
  -2 -12   0  101.29    6.00
  -2 -12   0  104.59    6.20
  -2 -12   0  100.79    5.00
  -2 -12   0  101.09    6.80
  -2 -12   0   99.09    6.90
  -2 -12   0   92.59    7.00
  -2 -12   0  101.19    6.50
  -2 -12   0  104.19    7.80
   2  12   0  101.19    7.60
   2  12   0  105.79    7.70
   2  12   0  107.59    7.90
   2  12   0   94.89    6.90
   2  12   0   96.59    6.90
   2  12   0  114.69    7.30
   2  12   0  107.49    6.50
   2  12   0  105.49    7.00
  -3 -12   0    4.60    2.10
  -3 -12   0   10.10    2.80
  -3 -12   0    4.10    2.00
  -3 -12   0   11.20    2.90
  -3 -12   0    5.30    1.70
  -3 -12   0    7.20    3.30
  -3 -12   0    4.50    1.80
  -3 -12   0    4.60    2.10
  -3 -12   0    5.20    1.80
   3  12   0    5.80    2.10
   3  12   0    1.90    1.80
   3  12   0    7.10    2.60
   3  12   0    4.90    1.80
   3  12   0   10.10    3.00
   3  12   0    6.90    3.40
   3  12   0    2.60    1.90
   3  12   0   14.00    4.60
  -4 -12   0   40.60    4.10
  -4 -12   0   40.00    4.70
  -4 -12   0   40.00    5.10
  -4 -12   0   42.30    4.20
  -4 -12   0   52.79    5.40
  -4 -12   0   47.80    4.60
  -4 -12   0   46.60    4.10
  -4 -12   0   44.70    4.80
  -4 -12   0   42.00    4.40
   4  12   0   46.40    5.10
   4  12   0   40.80    4.60
   4  12   0   47.20    4.40
   4  12   0   42.00    5.30
   4  12   0   55.79    5.40
   4  12   0   49.20    5.50
   4  12   0   42.30    4.80
   4  12   0   48.90    5.50
  -5 -12   0   55.99    5.90
  -5 -12   0   54.69    4.70
  -5 -12   0   41.30    4.90
  -5 -12   0   54.69    5.60
  -5 -12   0   50.59    4.60
  -5 -12   0   46.60    5.60
  -5 -12   0   60.69    5.50
  -5 -12   0   43.70    4.50
  -5 -12   0   51.79    4.70
  -5 -12   0   53.39    5.10
   5  12   0   60.29    5.30
   5  12   0   49.99    5.70
   5  12   0   46.40    4.50
   5  12   0   51.89    5.20
   5  12   0   55.39    6.00
   5  12   0   54.99    5.90
   5  12   0   45.60    4.90
   5  12   0   52.19    5.30
  -6 -12   0   47.70    4.70
  -6 -12   0   51.39    5.80
  -6 -12   0   48.30    5.40
  -6 -12   0   54.09    5.70
  -6 -12   0   52.99    5.00
  -6 -12   0   54.59    6.10
  -6 -12   0   58.89    5.30
  -6 -12   0   54.19    5.40
  -6 -12   0   44.30    4.60
   6  12   0   50.89    5.20
   6  12   0   51.09    5.30
   6  12   0   40.70    4.90
   6  12   0   51.39    5.80
   6  12   0   51.19    5.90
   6  12   0   48.10    5.20
   6  12   0   44.50    4.40
   6  12   0   50.09    5.80
  -7 -12   0  193.98    9.40
  -7 -12   0  208.68   10.40
  -7 -12   0  208.98   10.20
  -7 -12   0  198.88   10.80
  -7 -12   0  193.28   10.90
  -7 -12   0  177.88   10.70
  -7 -12   0  218.18   10.30
  -7 -12   0  199.28   11.30
   7  12   0  181.18   11.10
   7  12   0  213.78   12.00
   7  12   0  193.88   10.40
   7  12   0  210.98   10.60
   7  12   0  206.88   11.40
   7  12   0  201.28   10.10
   7  12   0  203.78    8.40
   7  12   0  206.28    9.40
   7  12   0  198.88   10.40
  -8 -12   0   -1.00    1.60
  -8 -12   0    1.70    1.70
  -8 -12   0   -1.10    1.20
  -8 -12   0    0.80    1.70
  -8 -12   0   -1.70    1.20
  -8 -12   0   -0.10    1.20
  -8 -12   0   -0.10    1.50
  -8 -12   0    2.50    1.80
   8  12   0   -1.70    1.10
   8  12   0   -1.30    0.90
   8  12   0    3.10    1.90
   8  12   0   -1.00    1.50
   8  12   0    1.80    1.80
   8  12   0   -0.10    1.40
   8  12   0   -0.90    1.40
   8  12   0    0.60    1.10
  -9 -12   0   38.60    5.40
  -9 -12   0   44.40    5.50
  -9 -12   0   32.60    4.30
  -9 -12   0   45.90    5.60
  -9 -12   0   34.00    6.00
  -9 -12   0   35.00    5.20
  -9 -12   0   41.30    4.60
  -9 -12   0   40.30    4.90
   9  12   0   44.20    3.30
   9  12   0   31.40    5.30
   9  12   0   39.40    6.10
   9  12   0   45.90    5.40
   9  12   0   36.80    5.30
   9  12   0   40.30    4.40
 -10 -12   0   10.80    3.40
 -10 -12   0   10.60    2.90
 -10 -12   0   11.00    3.10
 -10 -12   0   14.00    3.60
 -10 -12   0    8.10    3.90
 -10 -12   0   14.40    3.80
 -10 -12   0   14.10    3.70
 -10 -12   0   10.20    3.10
 -10 -12   0   23.60    4.30
  10  12   0    9.60    3.20
  10  12   0   12.40    4.50
  10  12   0   14.40    3.30
  10  12   0    6.10    3.00
  10  12   0   10.70    5.90
  10  12   0   11.10    3.20
  10  12   0   15.70    3.10
 -11 -12   0    6.70    2.80
 -11 -12   0    4.20    2.80
 -11 -12   0    6.30    3.00
 -11 -12   0    2.50    1.60
 -11 -12   0    8.40    3.10
 -11 -12   0    2.70    1.80
 -11 -12   0    7.30    2.70
 -11 -12   0    2.90    2.10
 -11 -12   0    3.50    2.10
  11  12   0    3.80    2.40
  11  12   0    0.30    1.90
  11  12   0    3.30    2.00
  11  12   0    6.40    2.70
  11  12   0    6.90    2.80
  11  12   0    0.80    1.90
  11  12   0    5.50    2.80
 -12 -12   0   62.99    7.10
 -12 -12   0   60.29    6.10
 -12 -12   0   72.39    6.60
 -12 -12   0   57.79    6.10
 -12 -12   0   69.19    7.30
 -12 -12   0   50.59    6.40
 -12 -12   0   57.89    6.10
 -12 -12   0   47.00    7.00
  12  12   0   66.59    7.70
  12  12   0   63.69    5.50
  12  12   0   57.29    5.00
  12  12   0   67.09    7.40
 -13 -12   0   -1.50    1.20
 -13 -12   0    0.30    1.40
 -13 -12   0   -1.70    1.80
 -13 -12   0    3.70    2.30
 -13 -12   0   -2.10    2.30
 -13 -12   0    4.60    2.60
 -13 -12   0    0.20    1.80
  13  12   0    2.10    2.10
  13  12   0    2.20    1.90
  13  12   0   -3.20    2.20
  13  12   0    2.50    2.00
 -14 -12   0   41.80    7.20
 -14 -12   0   19.60    6.10
 -14 -12   0   39.00    8.40
 -14 -12   0   30.60    6.30
 -14 -12   0   29.30    5.90
 -14 -12   0   33.80    5.40
  14  12   0   33.20    7.10
   8 -13   0   57.39    4.80
  -8  13   0   64.19    6.00
  -8  13   0   69.19    6.50
  -8  13   0   62.19    6.40
  -8  13   0   66.29    5.50
  -8  13   0   60.29   10.00
  -8  13   0   59.39    6.20
  -8  13   0   60.99    6.00
  -8  13   0   70.09    5.20
  -8  13   0   66.09    6.00
   7 -13   0    0.60    1.20
   7 -13   0    0.60    1.70
   7 -13   0   -1.60    1.10
   7 -13   0   -0.40    1.20
  -7  13   0    0.80    1.50
  -7  13   0    0.80    1.70
  -7  13   0   -1.00    1.10
  -7  13   0   -0.30    1.40
  -7  13   0   -0.90    1.30
  -7  13   0   -2.10    1.70
  -7  13   0    1.50    1.80
   6 -13   0   56.39    5.10
   6 -13   0   63.09    7.20
  -6  13   0   60.39    5.40
  -6  13   0   77.89    6.10
  -6  13   0   63.19    6.90
  -6  13   0   72.49    6.60
  -6  13   0   57.29    5.90
  -6  13   0   59.59    6.30
  -6  13   0   54.09    5.70
  -6  13   0   71.29    6.30
   5 -13   0   41.10    6.60
   5 -13   0   57.79    6.20
   5 -13   0   52.79    4.40
   5 -13   0   52.59    5.40
  -5  13   0   56.19    6.40
  -5  13   0   68.79    6.20
  -5  13   0   56.69    5.90
  -5  13   0   48.60    4.80
  -5  13   0   58.69    6.20
  -5  13   0   51.69    5.40
  -5  13   0   49.20    5.10
  -5  13   0   62.09    5.90
   4 -13   0    1.30    1.50
   4 -13   0    2.60    1.60
   4 -13   0   -1.70    1.10
   4 -13   0    1.40    0.80
   4 -13   0    0.90    1.00
  -4  13   0   -1.90    0.80
  -4  13   0    0.40    1.60
  -4  13   0   -0.30    1.10
  -4  13   0    1.60    1.90
  -4  13   0    0.20    1.20
  -4  13   0   -0.60    1.30
  -4  13   0    0.50    1.40
  -4  13   0    0.90    1.50
   3 -13   0   14.20    3.00
   3 -13   0   22.00    3.70
   3 -13   0   21.10    4.00
   3 -13   0   18.30    3.00
   3 -13   0   20.10    2.50
  -3  13   0   16.90    4.00
  -3  13   0   18.40    3.70
  -3  13   0   12.90    2.90
  -3  13   0   21.30    4.00
  -3  13   0   21.70    3.80
  -3  13   0   14.80    3.50
  -3  13   0   19.40    4.70
  -3  13   0   16.00    3.90
  -3  13   0   15.70    3.40
   2 -13   0   86.69    6.40
   2 -13   0   75.99    5.80
   2 -13   0   74.59    5.70
   2 -13   0   81.79    5.60
   2 -13   0   76.19    4.90
   2 -13   0   83.89    7.10
  -2  13   0   74.19    6.80
  -2  13   0   84.19    6.40
  -2  13   0   75.39    6.50
  -2  13   0   86.29    6.10
  -2  13   0   75.49    7.30
  -2  13   0   78.99    6.60
  -2  13   0   71.29    5.80
  -2  13   0   72.69    6.80
  -2  13   0   88.29    7.00
   1 -13   0  271.37   10.60
   1 -13   0  256.87   11.70
   1 -13   0  267.07   12.80
   1 -13   0  261.47   10.70
   1 -13   0  261.57   10.60
   1 -13   0  264.77   11.30
  -1  13   0  257.87   11.90
  -1  13   0  246.48   10.50
  -1  13   0  256.27   12.60
  -1  13   0  269.97   12.30
  -1  13   0  247.18   12.00
  -1  13   0  259.27   11.80
  -1  13   0  269.87   11.60
  -1  13   0  268.47   12.90
  -1  13   0  254.37   10.60
   0 -13   0  197.08    9.10
   0 -13   0  190.58    9.80
   0 -13   0  198.98    9.60
   0 -13   0  193.38    8.30
   0 -13   0  187.78    8.90
   0 -13   0  191.38   10.80
   0 -13   0  192.18    9.60
   0  13   0  187.88   10.00
   0  13   0  170.58   10.20
   0  13   0  192.68   10.60
   0  13   0  199.78   10.50
   0  13   0  186.98    9.70
   0  13   0  179.88   10.60
   0  13   0  182.58    8.90
   0  13   0  201.78   10.40
  -1 -13   0  118.59    7.10
  -1 -13   0  120.19    6.60
  -1 -13   0  123.09    7.80
  -1 -13   0  122.89    7.70
  -1 -13   0  124.99    8.00
  -1 -13   0  129.69    4.90
  -1 -13   0  115.59    8.50
  -1 -13   0  125.09    7.10
   1  13   0  122.49    8.10
   1  13   0  128.99    7.40
   1  13   0  132.09    9.00
   1  13   0  125.59    8.10
   1  13   0  127.19    8.10
   1  13   0  115.69    7.90
   1  13   0  124.79    8.60
  -2 -13   0  108.19    8.30
  -2 -13   0  110.19    7.90
  -2 -13   0  114.59    7.10
  -2 -13   0  102.49    7.30
  -2 -13   0   98.39    6.90
  -2 -13   0  105.39    6.60
  -2 -13   0   94.59    6.10
  -2 -13   0  111.69    5.30
   2  13   0  106.89    8.20
   2  13   0   96.79    7.20
   2  13   0  101.59    7.40
   2  13   0   93.69    7.00
   2  13   0   92.29    6.40
   2  13   0  103.59    7.40
   2  13   0  100.39    8.00
   2  13   0   98.39    7.90
  -3 -13   0    1.20    1.60
  -3 -13   0    1.10    1.60
  -3 -13   0    1.00    1.30
  -3 -13   0   -0.50    1.30
  -3 -13   0    0.90    1.70
  -3 -13   0    4.00    1.40
  -3 -13   0   -1.50    1.10
  -3 -13   0    1.90    1.40
  -3 -13   0    0.10    1.00
   3  13   0   -0.20    1.20
   3  13   0    0.60    1.40
   3  13   0    2.80    1.90
   3  13   0    4.10    2.10
   3  13   0    2.60    2.00
   3  13   0    1.10    1.60
   3  13   0    2.00    1.70
  -4 -13   0    2.40    1.50
  -4 -13   0    1.70    1.30
  -4 -13   0    5.80    2.40
  -4 -13   0    2.60    1.80
  -4 -13   0    2.60    1.60
  -4 -13   0    1.50    1.60
  -4 -13   0    2.50    1.30
  -4 -13   0    3.70    1.90
  -4 -13   0    2.70    1.90
   4  13   0    2.50    1.70
   4  13   0    3.10    2.30
   4  13   0    1.40    1.50
   4  13   0    1.60    1.80
   4  13   0    4.10    2.10
   4  13   0    1.80    1.80
   4  13   0    2.80    2.00
  -5 -13   0   57.19    4.90
  -5 -13   0   57.59    5.70
  -5 -13   0   60.69    6.00
  -5 -13   0   56.29    4.80
  -5 -13   0   60.09    5.40
  -5 -13   0   49.90    6.00
  -5 -13   0   67.59    7.50
  -5 -13   0   47.40    4.70
  -5 -13   0   59.29    5.40
   5  13   0   51.89    5.60
   5  13   0   51.19    5.20
   5  13   0   54.49    5.60
   5  13   0   59.19    5.20
   5  13   0   59.39    5.80
   5  13   0   57.99    6.40
   5  13   0   54.99    6.10
  -6 -13   0    0.90    1.30
  -6 -13   0    1.20    1.60
  -6 -13   0    2.10    1.50
  -6 -13   0    0.40    1.40
  -6 -13   0   -1.10    1.30
  -6 -13   0    1.80    1.30
  -6 -13   0    0.20    1.50
  -6 -13   0    1.20    1.80
   6  13   0    1.00    1.60
   6  13   0   -0.60    1.30
   6  13   0   -1.60    1.20
   6  13   0    0.30    1.20
   6  13   0    0.30    1.50
   6  13   0    0.70    1.50
  -7 -13   0   64.59    6.80
  -7 -13   0   65.69    6.00
  -7 -13   0   58.09    5.90
  -7 -13   0   61.29    6.40
  -7 -13   0   66.49    5.80
  -7 -13   0   59.29    5.60
  -7 -13   0   73.19    5.90
  -7 -13   0   67.09    6.50
  -7 -13   0   58.19    6.80
   7  13   0   60.69    5.40
   7  13   0   66.79    6.40
   7  13   0   62.69    6.60
   7  13   0   93.39   10.50
   7  13   0   64.49    6.20
   7  13   0   56.59    5.70
   7  13   0   62.49    6.10
   7  13   0   66.99    5.20
  -8 -13   0   55.99    5.70
  -8 -13   0   54.89    5.30
  -8 -13   0   48.20    5.90
  -8 -13   0   48.90    5.40
  -8 -13   0   51.19    6.20
  -8 -13   0   43.80    8.10
  -8 -13   0   51.89    5.70
   8  13   0   58.59    6.20
   8  13   0   51.19    4.30
   8  13   0   56.89    5.80
   8  13   0   56.49    6.80
   8  13   0   52.19    5.00
   8  13   0   44.40    5.30
   8  13   0   59.09    6.40
   8  13   0   48.30    5.90
  -9 -13   0   74.19    7.40
  -9 -13   0   78.69    7.40
  -9 -13   0   78.39    7.00
  -9 -13   0   91.99    8.10
  -9 -13   0   75.99    6.80
  -9 -13   0   64.19    6.00
  -9 -13   0   82.09   10.20
  -9 -13   0   70.59    7.40
   9  13   0   74.59    4.70
   9  13   0   80.49    6.10
   9  13   0   79.99    7.10
   9  13   0   81.59    7.30
   9  13   0   77.39    7.90
   9  13   0   79.29    8.00
   9  13   0   66.99    6.50
 -10 -13   0  231.08   13.20
 -10 -13   0  212.78   12.50
 -10 -13   0  223.98   11.20
 -10 -13   0  242.78   12.80
 -10 -13   0  223.38   11.00
 -10 -13   0  229.98   13.30
 -10 -13   0  231.18   13.00
 -10 -13   0  236.18   12.00
 -10 -13   0  233.88   11.90
  10  13   0  233.38   10.50
  10  13   0  214.68   11.80
  10  13   0  248.28   14.10
  10  13   0  206.88   11.80
  10  13   0  232.78   13.20
 -11 -13   0   31.00    6.30
 -11 -13   0   24.40    5.30
 -11 -13   0   14.30    3.60
 -11 -13   0   23.00    4.70
 -11 -13   0   30.70    5.30
 -11 -13   0   23.30    4.30
 -11 -13   0   19.90    5.10
 -11 -13   0   22.50    4.80
  11  13   0   28.80    6.20
  11  13   0   27.50    4.30
  11  13   0   21.00    5.00
  11  13   0   15.30    4.00
  11  13   0   29.20    5.40
  11  13   0   19.50    4.70
 -12 -13   0   30.10    5.30
 -12 -13   0   31.60    5.80
 -12 -13   0   52.79    6.00
 -12 -13   0   47.30    6.50
 -12 -13   0   33.40    6.50
 -12 -13   0   47.60    6.40
 -12 -13   0   32.00    5.40
  12  13   0   46.40    7.60
  12  13   0   49.70    6.90
  12  13   0   39.70    4.90
  12  13   0   45.00    4.70
 -13 -13   0    2.20    2.30
 -13 -13   0    4.80    3.00
 -13 -13   0    1.70    2.30
 -13 -13   0    5.10    3.60
 -13 -13   0    3.50    2.30
 -13 -13   0    8.90    4.00
  13  13   0   -0.90    1.90
  13  13   0    3.70    2.00
  13  13   0    8.20    2.80
  13  13   0    2.30    2.30
 -14 -13   0   -0.90    2.20
 -14 -13   0    7.90    3.10
 -14 -13   0    2.40    2.70
 -14 -13   0    3.30    2.10
 -14 -13   0    5.80    2.90
 -14 -13   0   -0.50    2.10
  14  13   0    7.40    3.90
  14  13   0    0.50    2.20
  14  13   0    4.00    2.30
   8 -14   0    1.60    2.00
   8 -14   0   -0.40    2.60
  -8  14   0    2.90    1.70
  -8  14   0    0.90    2.10
  -8  14   0   -1.30    2.20
  -8  14   0   -4.00    1.70
  -8  14   0   -1.40    1.60
  -8  14   0   -3.50    1.50
  -8  14   0    1.90    1.50
   7 -14   0   -1.00    1.50
   7 -14   0   -2.00    1.30
  -7  14   0   -0.60    1.70
  -7  14   0   -0.90    1.80
  -7  14   0    1.80    1.70
  -7  14   0    1.30    1.50
  -7  14   0   -0.70    1.30
  -7  14   0   -0.70    1.30
  -7  14   0   -1.00    2.20
  -7  14   0   -1.50    2.10
  -7  14   0    0.10    2.10
   6 -14   0   47.60    5.60
   6 -14   0   42.70    4.70
  -6  14   0   50.99    5.50
  -6  14   0   56.79    5.80
  -6  14   0   46.60    5.10
  -6  14   0   56.69    6.20
  -6  14   0   51.19    6.00
  -6  14   0   48.40    6.50
  -6  14   0   59.09    5.40
  -6  14   0   58.39    6.30
  -6  14   0   48.90    6.70
   5 -14   0   86.99    6.40
   5 -14   0   86.19   11.00
  -5  14   0   65.29    7.10
  -5  14   0   81.19    6.80
  -5  14   0   77.19    7.60
  -5  14   0   68.99    6.70
  -5  14   0   76.29    6.20
  -5  14   0   87.69    6.80
  -5  14   0   74.79    6.60
  -5  14   0   68.49    6.80
   4 -14   0    0.50    1.60
   4 -14   0    1.60    2.00
   4 -14   0    0.10    1.60
   4 -14   0    3.50    2.00
   4 -14   0    1.10    1.20
  -4  14   0    0.30    2.30
  -4  14   0    2.60    2.20
  -4  14   0    1.00    1.80
  -4  14   0    1.20    1.30
  -4  14   0    1.00    1.50
  -4  14   0    4.90    2.30
  -4  14   0    2.10    1.90
  -4  14   0    0.50    1.90
  -4  14   0   -1.00    1.70
   3 -14   0   62.29    6.90
   3 -14   0   76.49    6.90
   3 -14   0   66.49    5.40
   3 -14   0   58.49    4.10
   3 -14   0   58.69    5.50
   3 -14   0   67.79    4.90
  -3  14   0   59.69    6.00
  -3  14   0   63.19    6.80
  -3  14   0   65.19    6.60
  -3  14   0   55.89    6.10
  -3  14   0   69.59    6.90
  -3  14   0   60.09    5.70
  -3  14   0   68.09    5.90
  -3  14   0   56.29    5.90
   2 -14   0   76.99    6.30
   2 -14   0   67.59    5.40
   2 -14   0   81.39    6.70
   2 -14   0   74.29    5.00
   2 -14   0   68.49    5.80
   2 -14   0   73.39    7.00
  -2  14   0   77.39    6.50
  -2  14   0   69.79    6.80
  -2  14   0   75.49    7.10
  -2  14   0   66.89    6.40
  -2  14   0   70.99    6.70
  -2  14   0   81.49    6.30
  -2  14   0   75.69    6.10
  -2  14   0   65.39    6.50
  -2  14   0   56.19    6.50
   1 -14   0    0.80    1.60
   1 -14   0    1.50    1.50
   1 -14   0    1.00    1.30
   1 -14   0    5.70    2.30
   1 -14   0    3.60    1.80
   1 -14   0    4.40    1.70
   1 -14   0    1.30    1.70
   1 -14   0   -0.20    1.30
  -1  14   0    0.00    1.40
  -1  14   0    3.80    2.30
  -1  14   0    1.90    1.50
  -1  14   0    3.50    2.20
  -1  14   0    1.40    1.60
  -1  14   0    4.70    2.40
  -1  14   0    2.80    2.30
  -1  14   0    0.10    1.10
  -1  14   0    0.90    2.20
   0 -14   0    3.40    2.30
   0 -14   0    6.10    2.50
   0 -14   0    5.90    1.90
   0 -14   0    2.60    1.50
   0 -14   0    8.20    2.50
   0 -14   0    1.40    1.90
   0 -14   0    1.80    1.70
   0  14   0    2.10    2.10
   0  14   0    4.90    2.30
   0  14   0    0.20    1.70
   0  14   0    1.20    2.00
   0  14   0    8.10    2.90
   0  14   0    5.80    2.50
   0  14   0    4.10    1.90
   0  14   0    2.30    1.90
  -1 -14   0    0.40    1.40
  -1 -14   0    3.50    1.70
  -1 -14   0    3.50    1.80
  -1 -14   0    3.20    1.90
  -1 -14   0    0.70    1.20
  -1 -14   0    1.80    2.00
  -1 -14   0    2.30    1.30
   1  14   0   -0.90    1.30
   1  14   0    0.30    1.40
   1  14   0    1.20    1.30
   1  14   0   -1.00    1.30
   1  14   0   -1.10    1.30
   1  14   0   -2.80    1.40
   1  14   0    0.70    1.90
   1  14   0   -0.70    1.20
  -2 -14   0  160.58    8.80
  -2 -14   0  167.08    9.30
  -2 -14   0  172.28   10.80
  -2 -14   0  174.48    9.80
  -2 -14   0  168.28    6.50
  -2 -14   0  171.68    8.40
  -2 -14   0  151.58    9.10
  -2 -14   0  157.78    8.30
   2  14   0  166.68    9.70
   2  14   0  182.48   10.10
   2  14   0  152.18    9.60
   2  14   0  154.78   10.20
   2  14   0  165.98   10.60
   2  14   0  164.98    9.80
   2  14   0  164.28    8.80
   2  14   0  166.58   10.70
  -3 -14   0  154.98    7.00
  -3 -14   0  146.79    9.60
  -3 -14   0  154.18    8.30
  -3 -14   0  145.09    8.40
  -3 -14   0  154.58    8.80
  -3 -14   0  147.49    8.00
  -3 -14   0  159.98   10.60
  -3 -14   0  153.78    9.20
  -3 -14   0  149.39    9.30
   3  14   0  167.58   10.70
   3  14   0  159.28    8.70
   3  14   0  163.18    9.50
   3  14   0  161.18    9.70
   3  14   0  141.49   10.00
   3  14   0  154.58    9.60
   3  14   0  152.18   10.30
  -4 -14   0   10.60    3.10
  -4 -14   0   14.00    3.40
  -4 -14   0   15.40    3.60
  -4 -14   0   17.50    3.50
  -4 -14   0   13.60    3.70
  -4 -14   0   16.90    3.20
  -4 -14   0   20.30    4.70
  -4 -14   0   17.20    3.90
  -4 -14   0   14.70    3.00
   4  14   0   15.80    3.40
   4  14   0   12.60    3.80
   4  14   0    9.30    3.30
   4  14   0   15.50    3.80
   4  14   0   10.30    3.50
   4  14   0   11.80    3.40
   4  14   0   11.60    3.00
  -5 -14   0  173.48    9.40
  -5 -14   0  182.78    8.80
  -5 -14   0  181.78    9.80
  -5 -14   0  180.88   10.10
  -5 -14   0  164.68   11.00
  -5 -14   0  182.08   10.60
  -5 -14   0  179.68   10.80
  -5 -14   0  165.88    8.90
   5  14   0  167.28    9.10
   5  14   0  174.08    9.80
   5  14   0  164.18    9.90
   5  14   0  178.58   10.40
  -6 -14   0   -1.20    1.30
  -6 -14   0   -2.30    1.00
  -6 -14   0    4.00    2.00
  -6 -14   0   -0.10    1.40
  -6 -14   0    0.80    1.40
  -6 -14   0    0.90    1.50
  -6 -14   0    2.20    1.50
  -6 -14   0    3.10    2.70
   6  14   0    0.50    1.50
   6  14   0   -0.80    3.00
   6  14   0    2.30    1.70
   6  14   0   -0.70    2.10
   6  14   0    2.50    1.80
   6  14   0    3.00    2.00
  -7 -14   0   12.10    3.50
  -7 -14   0   14.80    3.10
  -7 -14   0   21.00    4.70
  -7 -14   0   12.80    3.60
  -7 -14   0   14.60    3.70
  -7 -14   0   12.50    3.20
  -7 -14   0   14.90    5.40
   7  14   0   13.90    3.70
   7  14   0   14.60    3.30
   7  14   0   15.20    3.90
   7  14   0   11.90    3.80
   7  14   0   12.20    3.80
   7  14   0   10.10    3.40
   7  14   0   14.00    3.60
   7  14   0    7.20    2.80
  -8 -14   0    1.40    2.00
  -8 -14   0    3.00    2.10
  -8 -14   0    1.10    1.30
  -8 -14   0    3.60    2.30
  -8 -14   0    1.40    2.00
  -8 -14   0    1.10    2.00
  -8 -14   0   -0.20    1.50
  -8 -14   0    7.10    2.80
  -8 -14   0    0.60    1.70
   8  14   0    2.20    2.50
   8  14   0    2.80    1.60
   8  14   0    3.90    2.20
   8  14   0    2.20    2.60
   8  14   0    1.70    1.50
   8  14   0    1.30    2.40
   8  14   0   -2.70    1.90
   8  14   0    1.90    4.00
   8  14   0    2.00    3.20
  -9 -14   0    8.30    2.80
  -9 -14   0    5.60    2.40
  -9 -14   0    9.10    2.70
  -9 -14   0    7.80    2.90
  -9 -14   0    7.00    3.00
  -9 -14   0    6.50    2.40
  -9 -14   0    7.30    3.30
  -9 -14   0    4.00    2.40
   9  14   0    4.30    2.80
   9  14   0   10.60    2.50
   9  14   0    7.70    3.40
   9  14   0   12.80    4.40
   9  14   0   11.40    3.50
   9  14   0    8.40    3.20
   9  14   0   13.00    3.90
   9  14   0    6.30    2.60
   9  14   0    4.70    2.30
 -10 -14   0   15.80    4.70
 -10 -14   0   15.20    4.60
 -10 -14   0    8.00    3.40
 -10 -14   0    8.90    3.20
 -10 -14   0   10.60    3.40
 -10 -14   0   10.70    3.20
 -10 -14   0   10.10    3.40
 -10 -14   0   21.20    4.30
  10  14   0   12.50    4.10
  10  14   0   10.00    4.50
  10  14   0   13.80    2.30
  10  14   0   13.00    2.30
  10  14   0   12.20    4.10
  10  14   0   13.20    3.70
  10  14   0   10.50    3.60
  10  14   0   14.60    3.30
  10  14   0   13.90    3.80
 -11 -14   0   14.30    3.90
 -11 -14   0   15.60    4.30
 -11 -14   0   17.90    4.20
 -11 -14   0   24.50    4.60
 -11 -14   0   13.70    3.60
 -11 -14   0   11.20    4.30
 -11 -14   0   19.30    4.90
  11  14   0   19.70    4.60
  11  14   0   18.50    4.50
  11  14   0   24.40    5.40
  11  14   0   14.90    4.00
  11  14   0   15.60    3.60
 -12 -14   0   16.70    4.00
 -12 -14   0   27.90    5.20
 -12 -14   0   25.40    5.40
 -12 -14   0   25.10    4.80
 -12 -14   0   21.90    4.50
 -12 -14   0   22.50    5.00
 -12 -14   0   22.70    4.80
  12  14   0   17.50    3.60
  12  14   0   24.30    5.20
  12  14   0   23.70    4.20
 -13 -14   0   30.10    5.60
 -13 -14   0   21.80    7.00
 -13 -14   0   27.30    5.20
 -13 -14   0   26.70    5.10
 -13 -14   0   33.20    5.80
 -13 -14   0   34.30    6.70
  13  14   0   30.40    6.70
  13  14   0   39.50    4.70
  -7  15   0   29.30    4.70
  -7  15   0   34.50    6.00
  -7  15   0   39.20    4.90
  -7  15   0   31.90    5.10
  -7  15   0   30.30    5.00
  -7  15   0   27.30    5.60
  -7  15   0   44.10    7.10
   6 -15   0    1.30    1.60
   6 -15   0   -3.70    1.40
  -6  15   0   -1.10    1.50
  -6  15   0    0.40    2.30
  -6  15   0    4.00    2.20
  -6  15   0    3.50    2.00
  -6  15   0   -0.10    2.20
  -6  15   0    3.90    3.60
   5 -15   0   32.20    5.80
  -5  15   0   17.40    3.80
  -5  15   0   22.40    4.40
  -5  15   0   23.60    4.70
  -5  15   0   13.20    4.10
  -5  15   0   14.90    3.50
  -5  15   0   13.00    3.60
  -5  15   0   15.50    3.90
  -5  15   0   18.90    3.80
  -5  15   0   19.20    4.30
   4 -15   0    3.60    1.90
   4 -15   0    0.30    1.20
   4 -15   0    6.10    2.30
  -4  15   0    1.40    1.40
  -4  15   0    3.90    2.90
  -4  15   0    3.40    2.00
  -4  15   0    6.90    3.00
  -4  15   0    0.30    2.00
  -4  15   0    1.10    2.00
  -4  15   0    5.70    2.50
  -4  15   0    0.60    2.40
  -4  15   0    5.30    2.20
   3 -15   0    3.10    2.10
   3 -15   0    1.90    1.80
   3 -15   0    2.80    1.40
   3 -15   0    5.80    1.80
   3 -15   0    5.60    2.30
  -3  15   0    2.60    1.80
  -3  15   0    2.80    2.10
  -3  15   0    7.10    3.20
  -3  15   0    5.90    3.10
  -3  15   0    9.90    4.00
  -3  15   0    5.10    2.60
  -3  15   0   11.10    3.10
  -3  15   0   11.90    3.40
  -3  15   0    9.20    3.00
   2 -15   0   88.69    6.20
   2 -15   0   84.99    6.90
   2 -15   0   99.59    6.80
   2 -15   0   85.99    5.50
   2 -15   0  100.29    8.40
   2 -15   0  100.09    7.80
  -2  15   0   94.39    8.00
  -2  15   0  100.89    7.80
  -2  15   0   99.79    8.30
  -2  15   0   90.49    9.20
  -2  15   0   95.69    8.60
  -2  15   0   87.79    6.80
  -2  15   0  114.49    8.80
  -2  15   0   91.89    8.10
   1 -15   0   11.10    3.10
   1 -15   0   20.40    4.10
   1 -15   0   19.50    4.30
   1 -15   0   16.00    3.50
   1 -15   0   13.80    2.90
   1 -15   0   10.00    2.90
   1 -15   0   13.70    3.30
  -1  15   0   14.00    3.90
  -1  15   0   13.00    3.20
  -1  15   0   14.20    3.70
  -1  15   0   14.60    4.30
  -1  15   0   16.40    4.30
  -1  15   0    9.90    3.30
  -1  15   0   17.80    4.20
   0 -15   0  380.46   16.70
   0 -15   0  356.36   15.30
   0 -15   0  321.77   12.90
   0 -15   0  357.56   14.60
   0 -15   0  347.77   20.90
   0 -15   0  376.46   14.30
   0 -15   0  379.16   12.50
   0 -15   0  359.96   15.80
   0  15   0  343.47   15.40
   0  15   0  384.86   16.60
   0  15   0  371.26   15.20
   0  15   0  370.76   16.70
   0  15   0  367.16   15.60
   0  15   0  365.66   15.50
   0  15   0  364.26   16.70
   0  15   0  376.06   14.20
  -1 -15   0   57.99    6.30
  -1 -15   0   67.29    6.50
  -1 -15   0   65.49    5.90
  -1 -15   0   72.89    5.40
  -1 -15   0   67.99    6.30
  -1 -15   0   71.79    5.90
  -1 -15   0   57.69    6.70
   1  15   0   65.09    6.80
   1  15   0   73.39    7.50
   1  15   0   62.99    6.40
   1  15   0   77.79   13.80
   1  15   0   62.89    6.90
   1  15   0   58.89    6.30
   1  15   0   64.39    6.90
   1  15   0   58.79    5.60
  -2 -15   0   14.40    2.40
  -2 -15   0   17.00    4.50
  -2 -15   0   10.70    3.20
  -2 -15   0   16.20    3.70
  -2 -15   0   16.40    3.60
  -2 -15   0   15.60    3.50
  -2 -15   0   13.00    2.80
  -2 -15   0   20.40    5.60
  -2 -15   0   16.40    3.20
   2  15   0   13.80    3.40
   2  15   0   21.00    4.40
   2  15   0   14.30    4.20
   2  15   0    7.70    3.30
   2  15   0   12.00    3.40
   2  15   0   18.60    4.50
   2  15   0   18.70    4.30
   2  15   0   16.80    4.40
  -3 -15   0   18.80    4.70
  -3 -15   0   16.70    3.60
  -3 -15   0   20.00    3.10
  -3 -15   0   19.10    4.10
  -3 -15   0   18.70    4.20
  -3 -15   0   24.00    4.60
  -3 -15   0   19.00    3.70
  -3 -15   0   21.10    5.00
   3  15   0   16.30    3.60
   3  15   0   20.40    4.90
   3  15   0   15.60    4.20
   3  15   0   18.90    5.60
   3  15   0   19.50    4.90
   3  15   0   23.60    4.80
   3  15   0   14.00    3.70
  -4 -15   0    7.20    3.70
  -4 -15   0    3.50    2.20
  -4 -15   0    4.80    2.40
  -4 -15   0   10.10    3.00
  -4 -15   0    2.80    1.80
  -4 -15   0    4.00    2.20
  -4 -15   0    9.40    2.50
  -4 -15   0    7.30    2.50
   4  15   0    5.00    2.40
   4  15   0    6.30    2.40
   4  15   0    7.40    3.30
   4  15   0    3.20    2.10
   4  15   0    7.50    2.80
   4  15   0    6.30    2.70
   4  15   0    8.30    2.90
  -5 -15   0    9.50    4.20
  -5 -15   0    6.50    2.60
  -5 -15   0   11.40    3.00
  -5 -15   0    9.40    3.30
  -5 -15   0   11.90    3.60
  -5 -15   0    6.60    2.90
  -5 -15   0   11.10    2.90
  -5 -15   0   10.00    2.80
   5  15   0    6.40    3.70
   5  15   0   12.40    3.10
   5  15   0   11.20    3.60
   5  15   0    8.00    3.10
   5  15   0    5.50    2.40
   5  15   0   11.80    3.30
   5  15   0   10.80    2.80
   5  15   0   10.60    3.40
  -6 -15   0   52.79    8.40
  -6 -15   0   55.19    6.40
  -6 -15   0   61.69    6.20
  -6 -15   0   54.09    6.30
  -6 -15   0   45.20    4.90
  -6 -15   0   48.50    8.10
  -6 -15   0   53.29    5.20
  -6 -15   0   52.49    5.60
   6  15   0   47.90    5.90
   6  15   0   53.79    9.50
   6  15   0   48.50    6.20
   6  15   0   44.10    5.70
   6  15   0   47.40    5.20
   6  15   0   62.29   15.10
   6  15   0   55.09   11.60
   6  15   0   54.49    6.30
  -7 -15   0   -0.80    1.50
  -7 -15   0   -0.80    1.30
  -7 -15   0   -2.20    1.30
  -7 -15   0   -0.30    1.40
  -7 -15   0    0.20    1.70
  -7 -15   0   -2.40    1.50
  -7 -15   0   -0.20    1.40
  -7 -15   0    2.70    2.00
   7  15   0    2.60    2.30
   7  15   0    0.80    2.50
   7  15   0   -1.90    1.20
   7  15   0   -0.80    2.10
   7  15   0    1.40    1.90
   7  15   0   -1.50    1.60
   7  15   0    1.20    1.30
  -8 -15   0   67.89    7.70
  -8 -15   0   72.19    7.60
  -8 -15   0   66.09    6.30
  -8 -15   0   59.79    6.50
  -8 -15   0   70.89    6.50
  -8 -15   0   67.99    6.60
  -8 -15   0   64.69    6.80
  -8 -15   0   67.19    7.40
  -8 -15   0   83.09    6.90
   8  15   0   80.49   10.50
   8  15   0   71.49    6.90
   8  15   0   74.09    7.30
   8  15   0   77.89    8.50
   8  15   0   73.29    6.30
   8  15   0   67.09    5.60
   8  15   0   69.29    7.40
   8  15   0   81.99    7.30
   8  15   0   74.69    7.80
  -9 -15   0   22.50    4.40
  -9 -15   0   16.50    4.30
  -9 -15   0   14.70    3.30
  -9 -15   0   14.70    4.50
  -9 -15   0   20.40    4.30
  -9 -15   0   19.50    4.40
  -9 -15   0   29.00    6.10
  -9 -15   0   11.30    3.80
   9  15   0    5.90    3.40
   9  15   0   19.70    5.40
   9  15   0   18.90    5.30
   9  15   0   12.20    5.20
   9  15   0   20.50    4.20
   9  15   0   14.40    4.00
   9  15   0   19.60    4.20
   9  15   0   18.90    4.10
   9  15   0   12.50    2.90
 -10 -15   0   23.50    5.10
 -10 -15   0   28.80    5.20
 -10 -15   0   26.20    5.50
 -10 -15   0   16.80    4.70
 -10 -15   0   23.70    5.70
 -10 -15   0   25.00    5.00
 -10 -15   0   20.80    4.20
  10  15   0   22.80    4.50
  10  15   0   29.50    5.80
  10  15   0   26.30    4.80
  10  15   0   22.90    3.50
  10  15   0   17.10    3.80
 -11 -15   0    2.50    1.90
 -11 -15   0   -1.30    1.70
 -11 -15   0   -1.80    2.00
 -11 -15   0    3.80    3.20
 -11 -15   0    0.00    1.50
 -11 -15   0    3.40    2.80
 -11 -15   0    0.00    2.10
  11  15   0    4.20    4.20
  11  15   0   -3.50    1.90
  11  15   0   -2.60    1.80
  11  15   0    1.30    2.00
 -12 -15   0    8.90    3.60
 -12 -15   0   14.50    5.20
 -12 -15   0   15.40    5.10
 -12 -15   0   16.30    4.60
 -12 -15   0    8.40    3.00
 -12 -15   0   12.60    4.40
 -12 -15   0    9.80    3.30
  12  15   0    8.60    3.00
  12  15   0    5.40    2.80
  12  15   0    5.50    3.70
 -13 -15   0   -1.30    2.70
 -13 -15   0   -0.20    2.50
 -13 -15   0    2.30    1.90
 -13 -15   0    2.30    2.50
 -13 -15   0    0.00    2.50
  13  15   0   10.60    3.80
  13  15   0    1.10    2.10
  13  15   0   -1.80    2.90
  13  15   0   -0.90    2.40
  -5  16   0   37.30    4.60
  -5  16   0   35.70    6.50
  -5  16   0   23.60    4.80
  -5  16   0   30.80    5.20
  -5  16   0   47.40    7.00
  -5  16   0   27.30    5.30
  -5  16   0   28.40    4.70
  -5  16   0   41.10    5.60
   4 -16   0   30.00    5.20
  -4  16   0   30.60    5.90
  -4  16   0   20.50    4.80
  -4  16   0   31.10    5.10
  -4  16   0   26.70    5.50
  -4  16   0   30.50    5.00
  -4  16   0   29.10    5.10
  -4  16   0   20.70    4.10
  -4  16   0   14.80    3.80
   3 -16   0    6.30    3.00
   3 -16   0    5.40    1.90
   3 -16   0    0.30    1.90
   3 -16   0    2.40    1.70
  -3  16   0    0.40    1.30
  -3  16   0    7.50    2.70
  -3  16   0    4.60    3.10
  -3  16   0    4.10    2.80
  -3  16   0    3.90    2.10
  -3  16   0    4.20    2.40
  -3  16   0    3.10    1.90
  -3  16   0    7.70    2.70
   2 -16   0   84.69    5.40
   2 -16   0   85.69    7.90
   2 -16   0   86.69   11.10
   2 -16   0   93.59    6.40
  -2  16   0   77.69    7.60
  -2  16   0  102.59    8.70
  -2  16   0   93.59    8.20
  -2  16   0   74.69    7.20
  -2  16   0   87.59    7.00
  -2  16   0   90.39    8.30
  -2  16   0   90.09    7.60
  -2  16   0   84.19    7.00
  -2  16   0   83.39    8.40
   1 -16   0   19.60    5.90
   1 -16   0   16.70    3.00
   1 -16   0   20.80    3.90
   1 -16   0   16.20    3.60
   1 -16   0   10.30    3.30
   1 -16   0   20.60    4.10
  -1  16   0   17.00    4.40
  -1  16   0   16.40    4.20
  -1  16   0   19.90    5.20
  -1  16   0   18.40    4.00
  -1  16   0   18.00    4.20
  -1  16   0   21.60    4.90
  -1  16   0   20.60    4.50
  -1  16   0   11.80    3.00
   0 -16   0   33.50    4.40
   0 -16   0   22.50    3.80
   0 -16   0   30.90    5.80
   0 -16   0   20.10    3.70
   0 -16   0   25.60    4.70
   0 -16   0   30.80    5.20
   0 -16   0   26.40    4.70
   0 -16   0   32.10    5.70
   0  16   0   33.60    6.10
   0  16   0   27.70    5.50
   0  16   0   31.20    5.50
   0  16   0   23.70    4.50
   0  16   0   27.00    5.10
   0  16   0   25.40    5.40
   0  16   0   21.40    5.00
   0  16   0   28.70    5.50
  -1 -16   0    0.20    1.60
  -1 -16   0    0.40    1.90
  -1 -16   0    0.70    1.80
  -1 -16   0    0.50    2.50
  -1 -16   0    1.20    2.10
  -1 -16   0    1.70    1.30
  -1 -16   0    3.90    2.20
   1  16   0   -0.80    1.60
   1  16   0    2.70    2.60
   1  16   0    1.50    2.60
   1  16   0    6.40    2.40
   1  16   0    0.50    1.90
   1  16   0   -0.40    1.60
   1  16   0    5.60    2.50
  -2 -16   0    0.60    1.80
  -2 -16   0   -1.00    1.60
  -2 -16   0    1.10    1.90
  -2 -16   0    2.00    2.60
  -2 -16   0    0.60    1.00
  -2 -16   0   -0.60    1.30
  -2 -16   0    0.20    1.60
   2  16   0    1.40    2.10
   2  16   0   -1.10    1.50
   2  16   0   -2.90    1.80
   2  16   0   -0.80    1.70
   2  16   0    0.60    2.20
   2  16   0   -1.90    2.30
   2  16   0    1.70    1.90
   2  16   0   -1.90    1.30
  -3 -16   0  189.28    9.60
  -3 -16   0  196.98    7.90
  -3 -16   0  186.98   12.40
  -3 -16   0  187.68   11.10
  -3 -16   0  185.98   11.50
  -3 -16   0  202.08   13.10
  -3 -16   0  184.78   11.00
  -3 -16   0  195.38   10.50
  -3 -16   0  175.68   11.50
   3  16   0  180.18   12.10
   3  16   0  187.98   10.30
   3  16   0  194.78   12.70
   3  16   0  191.38   12.40
   3  16   0  177.48   11.60
   3  16   0  199.88   11.40
   3  16   0  191.98   17.90
   3  16   0  183.08   11.40
  -4 -16   0   61.49    6.80
  -4 -16   0   70.59    7.10
  -4 -16   0   67.09   10.20
  -4 -16   0   96.59   11.60
  -4 -16   0   53.29    4.70
  -4 -16   0   62.59    5.80
  -4 -16   0   56.89   10.00
  -4 -16   0   61.79    6.50
  -4 -16   0   69.19    6.60
   4  16   0   62.79    6.80
   4  16   0   93.19   11.40
   4  16   0   55.29    5.70
   4  16   0   58.29    7.00
   4  16   0   65.09    6.70
   4  16   0   55.29    7.20
   4  16   0   74.79    7.20
   4  16   0   91.09   10.30
  -5 -16   0   90.79    8.40
  -5 -16   0   91.69    6.40
  -5 -16   0   90.99    6.90
  -5 -16   0   93.09    7.00
  -5 -16   0   89.39    9.10
  -5 -16   0   89.39    7.40
  -5 -16   0   96.29    8.40
  -5 -16   0   87.99    7.70
  -5 -16   0  112.99    9.60
   5  16   0   93.89    9.00
   5  16   0   79.29    8.40
   5  16   0   97.89    9.20
   5  16   0   97.29    8.20
   5  16   0  101.79    8.80
   5  16   0   86.59    8.10
   5  16   0   88.49    7.70
   5  16   0  100.09    7.50
  -6 -16   0   14.50    4.50
  -6 -16   0   12.60    3.40
  -6 -16   0    5.50    4.90
  -6 -16   0   14.90    4.40
  -6 -16   0   15.00    3.60
  -6 -16   0   11.70    3.40
  -6 -16   0   18.70    4.30
  -6 -16   0   14.60    6.10
  -6 -16   0   17.80    4.40
   6  16   0   13.20    3.40
   6  16   0   11.40    4.20
   6  16   0   14.30    4.00
   6  16   0   17.70    4.70
   6  16   0   18.80    4.20
   6  16   0   16.00    4.40
   6  16   0    7.00    3.10
   6  16   0   14.70    4.50
  -7 -16   0   -0.90    1.70
  -7 -16   0    0.00    2.20
  -7 -16   0   -0.50    1.90
  -7 -16   0   -1.10    1.30
  -7 -16   0    0.70    2.00
  -7 -16   0   -0.20    1.60
  -7 -16   0   -1.60    1.60
  -7 -16   0   -1.30    1.50
  -7 -16   0    0.00    1.60
   7  16   0   -0.60    1.80
   7  16   0    0.20    1.50
   7  16   0    0.80    2.20
   7  16   0    0.20    2.20
   7  16   0    3.40    1.70
   7  16   0    5.10    2.30
   7  16   0   -0.20    1.50
   7  16   0   -0.30    3.80
   7  16   0    0.60    2.00
  -8 -16   0    2.60    2.50
  -8 -16   0    1.00    2.50
  -8 -16   0    5.70    2.80
  -8 -16   0    3.30    2.50
  -8 -16   0    9.50    3.20
  -8 -16   0    7.00    3.10
  -8 -16   0    6.30    3.00
  -8 -16   0    5.00    2.40
   8  16   0    2.60    2.20
   8  16   0    1.20    3.50
   8  16   0    4.10    2.40
   8  16   0    4.90    2.90
   8  16   0    4.70    3.10
   8  16   0    1.60    2.00
   8  16   0    6.80    2.40
  -9 -16   0    3.80    2.50
  -9 -16   0   -1.40    1.70
  -9 -16   0   -3.20    1.70
  -9 -16   0    0.60    2.30
  -9 -16   0   -3.00    1.70
  -9 -16   0   -1.60    1.70
   9  16   0   -0.50    2.40
   9  16   0    2.80    1.80
   9  16   0    1.30    2.30
   9  16   0   -1.60    2.30
   9  16   0   -0.70    1.30
   9  16   0    3.10    1.80
   9  16   0    5.90    3.00
 -10 -16   0    2.90    2.20
 -10 -16   0    9.20    3.30
 -10 -16   0    3.40    2.60
 -10 -16   0    4.10    2.50
 -10 -16   0    5.50    2.90
 -10 -16   0   -1.20    2.20
  10  16   0    5.60    1.80
  10  16   0    6.00    3.10
  10  16   0    7.10    3.30
  10  16   0    4.90    2.60
  10  16   0    2.80    1.60
  10  16   0    4.50    2.50
 -11 -16   0   19.60    4.30
 -11 -16   0   14.50    4.40
 -11 -16   0   17.40    5.30
 -11 -16   0   20.70    4.80
 -11 -16   0   22.50    5.80
 -11 -16   0   17.40    4.50
  11  16   0   21.00    4.10
  11  16   0   19.40    4.90
 -12 -16   0    7.50    2.70
 -12 -16   0    2.60    2.50
 -12 -16   0    0.70    2.40
 -12 -16   0    4.00    2.20
 -12 -16   0    0.40    3.70
 -12 -16   0   -0.30    2.40
  12  16   0   -2.80    1.90
  12  16   0    0.60    2.70
  12  16   0    4.10    2.90
   4 -17   0    4.50    2.10
  -4  17   0   10.00    4.30
  -4  17   0   18.00    4.50
  -4  17   0   11.70    3.40
  -4  17   0    8.60    3.70
  -4  17   0    6.10    2.00
  -4  17   0   10.80    3.20
  -4  17   0    7.50    3.50
  -4  17   0    6.90    2.60
   3 -17   0   -0.70    1.40
   3 -17   0    1.00    1.50
   3 -17   0    0.10    1.40
   3 -17   0   -1.40    1.90
  -3  17   0   -4.90    2.50
  -3  17   0    9.90    3.50
  -3  17   0    2.90    2.40
  -3  17   0    6.90    3.20
  -3  17   0    8.10    2.80
  -3  17   0    5.40    2.20
  -3  17   0   -0.50    3.10
  -3  17   0   13.70    3.70
   2 -17   0    5.20    2.70
   2 -17   0    6.10    2.30
   2 -17   0    2.20    1.80
   2 -17   0    8.00    2.70
   2 -17   0   -0.20    1.70
  -2  17   0    3.10    1.80
  -2  17   0    0.90    2.80
  -2  17   0   -3.70    2.70
  -2  17   0    5.80    2.60
  -2  17   0    0.20    1.80
  -2  17   0    5.90    2.60
  -2  17   0    5.20    2.50
   1 -17   0   55.39    4.80
   1 -17   0   50.29    5.90
   1 -17   0   47.40    6.70
   1 -17   0   52.09    5.20
  -1  17   0   49.90    8.40
  -1  17   0   51.29    5.60
  -1  17   0   48.30    6.20
  -1  17   0   55.29    7.00
  -1  17   0   46.70    7.80
  -1  17   0   49.60    6.70
  -1  17   0   55.69    6.60
   0 -17   0    4.30    2.60
   0 -17   0    6.60    3.10
   0 -17   0    0.70    1.70
   0 -17   0   -1.70    1.70
   0  17   0    2.70    1.90
   0  17   0    5.90    2.40
   0  17   0    4.20    3.50
   0  17   0   -3.00    2.10
   0  17   0    1.20    2.90
   0  17   0    1.10    1.60
   0  17   0    4.30    2.40
  -1 -17   0  105.59    7.40
  -1 -17   0  110.99    9.70
  -1 -17   0  111.59    7.80
  -1 -17   0  109.99    8.50
  -1 -17   0  106.59    8.30
   1  17   0   99.09    9.30
   1  17   0   89.79    9.60
   1  17   0  114.99    8.90
   1  17   0  101.69    8.60
   1  17   0  110.29    8.00
   1  17   0  109.09    9.20
   1  17   0  116.49   10.10
  -2 -17   0    3.10    2.40
  -2 -17   0    4.20    2.90
  -2 -17   0    6.40    3.00
  -2 -17   0    6.40    3.00
  -2 -17   0    3.20    2.50
  -2 -17   0    7.70    3.00
  -2 -17   0    6.50    2.70
   2  17   0    5.00    2.50
   2  17   0    4.20    2.20
   2  17   0    4.60    6.30
   2  17   0    6.90    3.10
   2  17   0   10.00    4.70
   2  17   0    3.50    2.40
   2  17   0    8.10    2.60
  -3 -17   0   11.70    3.30
  -3 -17   0    9.10    2.70
  -3 -17   0   10.60    7.10
  -3 -17   0   11.20    2.30
  -3 -17   0   13.80    3.40
  -3 -17   0    8.20    3.10
  -3 -17   0    8.40    3.20
  -3 -17   0   11.40    3.40
   3  17   0    9.70    3.30
   3  17   0    8.80    3.30
   3  17   0    3.40    2.50
   3  17   0   11.90    3.70
   3  17   0   11.70    3.90
   3  17   0   12.80    3.20
   3  17   0   12.20    5.30
  -4 -17   0    4.30    2.20
  -4 -17   0    4.90    3.20
  -4 -17   0    5.90    2.20
  -4 -17   0    4.10    2.60
  -4 -17   0    3.90    2.40
  -4 -17   0    7.50    3.10
  -4 -17   0    6.20    2.90
  -4 -17   0    5.20    2.10
   4  17   0    3.30    2.10
   4  17   0    4.00    3.70
   4  17   0    4.60    4.40
   4  17   0    1.70    1.90
   4  17   0    3.20    2.80
   4  17   0    5.50    2.80
   4  17   0    8.50    3.50
  -5 -17   0   -0.80    1.60
  -5 -17   0    2.20    2.50
  -5 -17   0    1.50    2.20
  -5 -17   0    1.90    1.90
  -5 -17   0   -0.20    1.40
  -5 -17   0    0.80    2.60
  -5 -17   0    6.20    4.40
  -5 -17   0   -0.90    1.30
  -5 -17   0    0.30    1.90
   5  17   0   -1.40    1.30
   5  17   0    0.80    2.30
   5  17   0    3.90    3.10
   5  17   0    1.30    2.50
   5  17   0    2.20    3.90
   5  17   0   -1.90    2.20
  -6 -17   0   45.60    5.40
  -6 -17   0   55.99    7.50
  -6 -17   0   53.49    6.60
  -6 -17   0   55.59    6.90
  -6 -17   0   63.19    7.00
  -6 -17   0   60.59    5.60
  -6 -17   0   60.49    6.40
  -6 -17   0   38.20    7.20
   6  17   0   51.19    7.80
   6  17   0   57.59    7.00
   6  17   0   44.00    7.70
   6  17   0   53.19    6.20
   6  17   0   69.39   11.40
   6  17   0   53.89    5.60
  -7 -17   0   12.90    6.20
  -7 -17   0    3.80    2.10
  -7 -17   0   16.00    4.60
  -7 -17   0    9.10    3.20
  -7 -17   0    9.50    3.80
  -7 -17   0   18.80    7.90
  -7 -17   0   12.30    4.10
  -7 -17   0    7.00    2.90
   7  17   0    8.50    3.90
   7  17   0   15.60    3.80
   7  17   0   11.50    3.90
   7  17   0   11.80    4.10
   7  17   0   10.70    3.20
   7  17   0   14.40    3.70
  -8 -17   0   -0.30    3.00
  -8 -17   0    4.60    2.60
  -8 -17   0   14.40    4.20
  -8 -17   0    8.20    3.10
  -8 -17   0   14.40    3.70
  -8 -17   0   11.90    4.50
   8  17   0    9.70    3.00
   8  17   0    9.50    4.10
   8  17   0   10.50    3.60
   8  17   0    7.20    3.00
   8  17   0    8.00    3.10
   8  17   0   10.10    4.30
  -9 -17   0   54.59    6.50
  -9 -17   0   60.39    6.80
  -9 -17   0   66.99    7.50
  -9 -17   0   49.99    7.50
  -9 -17   0   60.29    7.80
   9  17   0   50.09    5.40
   9  17   0   49.20    8.00
   9  17   0   32.90    6.10
   9  17   0   57.09    6.00
   9  17   0   52.89    9.30
 -10 -17   0   -3.60    2.00
 -10 -17   0   -4.70    1.90
 -10 -17   0   -0.90    2.80
 -10 -17   0   -3.40    1.70
 -10 -17   0    4.00    3.10
  10  17   0   -2.10    1.60
  10  17   0    0.10    2.90
  10  17   0   -1.10    1.30
  10  17   0    5.10    3.50
  10  17   0   -0.20    2.00
 -11 -17   0    3.00    2.70
 -11 -17   0    0.50    2.50
 -11 -17   0    3.10    2.70
 -11 -17   0   -0.40    2.40
 -11 -17   0   -1.60    2.20
  11  17   0    2.60    2.20
  11  17   0   -1.80    1.60
  11  17   0   -4.10    2.50
  11  17   0    1.30    1.60
  11  17   0   -3.10    2.60
   2 -18   0    3.20    2.10
   2 -18   0   -0.80    1.60
   2 -18   0   -0.90    2.30
   2 -18   0    0.90    2.00
  -2  18   0    4.90    2.90
  -2  18   0    4.70    3.10
  -2  18   0    3.90    2.60
  -2  18   0   -1.70    1.80
  -2  18   0    1.90    2.00
  -2  18   0    5.00    2.30
   1 -18   0    6.80    2.90
   1 -18   0    0.20    2.20
   1 -18   0    1.40    2.10
  -1  18   0    3.10    2.70
  -1  18   0   -3.00    2.40
  -1  18   0   -2.40    1.60
  -1  18   0    2.80    2.50
  -1  18   0    2.80    2.90
  -1  18   0    4.50    2.50
   0 -18   0   -0.10    1.90
   0 -18   0   -2.30    1.90
   0 -18   0   -0.20    1.90
   0 -18   0    2.20    2.10
   0  18   0    3.30    2.20
   0  18   0   -0.60    1.90
   0  18   0   -0.60    2.70
   0  18   0   -2.60    1.50
   0  18   0    0.80    1.80
   0  18   0    1.50    2.20
  -1 -18   0   38.40    5.90
  -1 -18   0   30.50    5.90
  -1 -18   0   44.20    6.90
  -1 -18   0   58.79    5.80
   1  18   0   53.09    7.80
   1  18   0   31.90    6.30
   1  18   0   39.70    6.60
   1  18   0   41.60    7.40
   1  18   0   38.50    7.40
   1  18   0   38.60    5.80
  -2 -18   0   49.10    5.40
  -2 -18   0   51.69    6.20
  -2 -18   0   52.09    6.50
  -2 -18   0   49.60    6.80
  -2 -18   0   43.00    5.50
   2  18   0   51.39    7.10
   2  18   0   50.69    6.50
   2  18   0   47.90    8.90
   2  18   0   45.40    7.30
   2  18   0   47.00    6.80
   2  18   0   53.09    5.80
  -3 -18   0   38.20    7.30
  -3 -18   0   28.80    4.70
  -3 -18   0   27.90    2.80
  -3 -18   0   35.90    5.10
  -3 -18   0   35.70    6.10
  -3 -18   0   35.30    5.90
   3  18   0   41.40    6.80
   3  18   0   26.70    5.00
   3  18   0   39.50    6.90
   3  18   0   34.70    6.80
   3  18   0   34.30    5.70
   3  18   0   44.40    7.00
  -4 -18   0  133.89    7.00
  -4 -18   0  103.69    8.60
  -4 -18   0  110.39    8.20
  -4 -18   0  130.69    9.80
  -4 -18   0  120.69    9.70
  -4 -18   0  133.99   11.20
   4  18   0  123.89   10.70
   4  18   0  134.09   11.40
   4  18   0  129.79   10.00
   4  18   0  136.09   10.40
   4  18   0  120.89    9.70
   4  18   0  109.59    8.60
  -5 -18   0   10.90    3.70
  -5 -18   0   15.50    4.60
  -5 -18   0   11.60    3.80
  -5 -18   0    8.60    3.70
  -5 -18   0    9.20    3.50
  -5 -18   0   13.50    3.10
   5  18   0    7.70    3.30
   5  18   0   13.80    4.70
   5  18   0   13.50    4.20
   5  18   0    5.20    2.30
   5  18   0    9.40    3.20
  -6 -18   0   45.60    7.00
  -6 -18   0   59.59    7.10
  -6 -18   0   44.80    6.70
  -6 -18   0   54.79    5.40
  -6 -18   0   41.30    7.10
   6  18   0   43.90    7.30
   6  18   0   60.29    7.00
   6  18   0   50.79    8.10
   6  18   0   52.39    5.70
   6  18   0   44.20    7.80
  -7 -18   0    2.40    2.50
  -7 -18   0    9.00    3.10
  -7 -18   0    7.50    3.00
  -7 -18   0    5.00    2.20
  -7 -18   0   -0.80    1.80
   7  18   0    2.80    1.90
   7  18   0    1.80    2.50
   7  18   0    2.30    2.20
   7  18   0    0.80    2.20
   7  18   0    0.80    1.90
   7  18   0    0.50    2.80
  -8 -18   0    1.00    2.50
  -8 -18   0    2.80    2.80
  -8 -18   0    3.80    2.30
  -8 -18   0    6.50    3.10
  -8 -18   0    3.20    2.70
   8  18   0    1.30    3.80
   8  18   0    1.10    1.90
   8  18   0   -2.00    4.90
   8  18   0    3.80    3.30
   8  18   0   -1.80    1.90
   8  18   0    2.40    2.30
  -9 -18   0   12.60    4.30
  -9 -18   0    8.50    3.70
  -9 -18   0    9.00    3.00
  -9 -18   0    8.90    3.80
   9  18   0    9.10    4.10
   9  18   0    3.90    3.40
   9  18   0    7.50    3.00
   9  18   0    6.80    2.90
   9  18   0    2.90    2.80
 -10 -18   0   -3.40    2.20
 -10 -18   0    4.50    3.60
 -10 -18   0    5.40    2.80
 -10 -18   0    0.10    2.80
 -10 -18   0   -3.50    3.50
  10  18   0    0.00    1.80
  10  18   0    3.20    2.70
  10  18   0    0.10    1.90
  10  18   0   -1.70    2.80
  10  18   0    3.70    2.70
  10  18   0   -3.40    2.20
   0 -19   0   10.70    3.70
   0 -19   0    8.20    3.20
   0 -19   0    7.40    3.40
   0  19   0    5.90    2.60
   0  19   0   -0.40    3.40
   0  19   0    6.10    3.00
   0  19   0    1.20    2.60
   0  19   0    9.00    4.60
  -1 -19   0    7.20    2.50
  -1 -19   0    2.50    2.20
  -1 -19   0    2.10    3.20
  -1 -19   0    1.40    2.40
   1  19   0   -2.30    2.90
   1  19   0   -3.00    1.80
   1  19   0    3.80    3.20
   1  19   0    8.80    3.00
   1  19   0    0.30    2.60
  -2 -19   0    4.80    2.80
  -2 -19   0    2.00    3.00
  -2 -19   0    5.50    2.70
   2  19   0   10.10    3.90
   2  19   0    4.90    3.30
   2  19   0    2.10    4.20
   2  19   0    2.10    2.30
   2  19   0    6.70    3.50
  -3 -19   0   -2.00    2.00
  -3 -19   0   -2.60    2.30
  -3 -19   0    4.00    2.70
   3  19   0    3.60    2.90
   3  19   0    1.20    2.70
   3  19   0    2.70    2.70
   3  19   0    3.10    2.90
   3  19   0    0.70    2.90
  -4 -19   0   -0.90    2.00
  -4 -19   0    0.80    2.80
  -4 -19   0   -0.40    2.10
  -4 -19   0    0.30    1.20
   4  19   0    1.40    2.60
   4  19   0    1.70    2.20
   4  19   0    3.10    3.50
   4  19   0    0.50    3.10
   4  19   0    0.60    1.90
  -5 -19   0   23.60    4.80
  -5 -19   0    9.50    4.10
  -5 -19   0   26.60    4.10
  -5 -19   0   16.60    4.40
   5  19   0   19.80    5.40
   5  19   0   20.20    4.60
   5  19   0   19.80    5.20
   5  19   0   17.50    5.30
  -6 -19   0   30.30    5.80
  -6 -19   0   24.90    5.50
  -6 -19   0   37.20    6.40
  -6 -19   0   22.90    4.40
   6  19   0   18.40    5.00
   6  19   0   37.10    9.30
   6  19   0   21.20    5.00
   6  19   0   27.40    6.10
   6  19   0   38.10    7.20
  -7 -19   0   72.39    9.20
  -7 -19   0   64.09   12.90
  -7 -19   0   58.99    6.00
  -7 -19   0   82.49    8.30
   7  19   0   82.19    9.10
   7  19   0   70.19    8.50
   7  19   0   62.29    7.60
   7  19   0   79.89    9.00
   7  19   0   66.59    7.40
   7  19   0   69.89    7.10
  -8 -19   0   -1.20    2.90
  -8 -19   0    7.10    3.30
  -8 -19   0    8.10    3.80
  -8 -19   0   -8.80    4.40
  -8 -19   0    3.70    2.90
   8  19   0    1.10    2.40
   8  19   0   -1.60    3.20
   8  19   0   12.30    5.30
   8  19   0    3.90    2.90
   8  19   0    5.80    3.60
   7  19  -1   -0.20    2.60
   7  19  -1   -5.20    2.40
   7  19  -1    0.80    2.30
   7  19  -1    0.00    1.70
   7  19  -1   11.90    4.00
  -7 -19   1    8.90    3.30
  -7 -19   1   -0.40    2.10
  -7 -19   1    1.40    2.10
  -7 -19   1    3.70    2.30
   6  19  -1   13.50    3.80
   6  19  -1    7.10    3.60
   6  19  -1    6.30    3.10
   6  19  -1    4.10    4.10
   6  19  -1   11.40    3.90
   6  19  -1    6.90    4.20
  -6 -19   1    7.80    3.70
  -6 -19   1    8.10    2.90
  -6 -19   1   11.20    4.20
   5  19  -1   -0.80    3.20
   5  19  -1   -0.20    2.00
   5  19  -1    3.60    2.90
   5  19  -1    2.20    2.50
   5  19  -1    2.40    2.30
   5  19  -1    0.90    2.30
  -5 -19   1    1.80    1.60
  -5 -19   1    4.70    2.80
  -5 -19   1    4.50    2.80
  -5 -19   1    6.70    2.30
   4  19  -1   -1.80    2.40
   4  19  -1   -2.20    2.00
   4  19  -1   -1.40    1.70
   4  19  -1   -0.10    3.60
   4  19  -1    4.20    3.10
  -4 -19   1   -2.80    2.20
  -4 -19   1    2.70    2.60
  -4 -19   1    0.30    1.40
  -4 -19   1    4.70    3.10
   3  19  -1   18.80    4.20
   3  19  -1   16.40    4.90
   3  19  -1   23.10    5.40
   3  19  -1   28.50    5.80
   3  19  -1   23.90    7.60
  -3 -19   1   34.90    6.80
  -3 -19   1   27.90    5.40
   2  19  -1    3.00    2.30
   2  19  -1    5.30    2.90
   2  19  -1    0.80    5.60
   2  19  -1    4.70    2.50
   2  19  -1    0.90    2.00
   2  19  -1    3.50    3.30
  -2 -19   1    1.60    2.70
  -2 -19   1    3.30    2.50
  -2 -19   1   -2.20    2.30
   1  19  -1   85.79    9.70
   1  19  -1   92.39    9.10
   1  19  -1  100.19    8.20
   1  19  -1   89.89    9.00
   1  19  -1   83.09   10.20
   1  19  -1   84.29    9.20
  -1 -19   1   92.19    9.90
  -1 -19   1   81.49    7.20
  -1 -19   1   90.69    7.90
   9  18  -1   -0.30    2.10
   9  18  -1    3.40    3.00
   9  18  -1    9.50    4.20
   9  18  -1    1.80    2.30
   9  18  -1    0.30    2.20
  -9 -18   1    0.90    2.60
  -9 -18   1    3.80    3.30
  -9 -18   1    3.20    2.40
  -9 -18   1   -2.00    2.40
  -9 -18   1    0.10    2.30
   8  18  -1   -1.60    2.10
   8  18  -1   -0.70    1.90
   8  18  -1    0.10    2.50
   8  18  -1    1.60    2.30
   8  18  -1    1.10    2.10
  -8 -18   1    2.50    2.60
  -8 -18   1    0.20    2.40
  -8 -18   1   -0.50    2.80
  -8 -18   1   -5.90    2.20
  -8 -18   1    0.20    1.80
   7  18  -1   10.40    3.90
   7  18  -1   22.50    5.80
   7  18  -1   20.20    4.60
   7  18  -1    9.70    3.40
   7  18  -1   16.30    3.50
  -7 -18   1   19.20    5.00
  -7 -18   1   10.80    3.80
  -7 -18   1   12.90    3.90
  -7 -18   1   19.50    7.30
  -7 -18   1   13.80    3.30
   6  18  -1   12.70    4.50
   6  18  -1   21.10    5.30
   6  18  -1   23.00    4.90
   6  18  -1   17.20    4.00
   6  18  -1   11.60    4.00
   6  18  -1   12.10    3.60
  -6 -18   1   16.60    5.00
  -6 -18   1   11.00    3.70
  -6 -18   1   19.60    3.90
  -6 -18   1   10.80    4.10
  -6 -18   1   10.60    3.80
   5  18  -1   93.29    8.80
   5  18  -1  104.09    9.70
   5  18  -1  114.89    8.60
   5  18  -1  106.79    9.30
   5  18  -1  139.09   15.20
   5  18  -1   88.89    9.00
  -5 -18   1   98.49    9.00
  -5 -18   1  108.09    9.40
  -5 -18   1  101.79    6.70
  -5 -18   1  110.69   10.40
   4  18  -1   -3.40    3.40
   4  18  -1    0.80    2.80
   4  18  -1    2.30    2.00
   4  18  -1    3.10    2.20
   4  18  -1    1.90    1.90
   4  18  -1    6.30    3.30
  -4 -18   1    9.90    3.40
  -4 -18   1    3.50    1.80
  -4 -18   1    0.90    2.70
  -4 -18   1    1.50    2.60
  -4 -18   1    8.30    3.60
   3  18  -1   17.80    4.60
   3  18  -1   15.90    4.40
   3  18  -1   21.40    4.30
   3  18  -1   30.10    6.10
   3  18  -1   19.00    4.90
   3  18  -1   27.00    5.40
  -3 -18   1   22.20    5.00
  -3 -18   1   25.80    5.10
  -3 -18   1   37.40    6.20
  -3 -18   1   22.00    5.60
  -3 -18   1   20.80    4.90
   2  18  -1    6.80    3.40
   2  18  -1   -5.70    2.30
   2  18  -1    3.00    2.10
   2  18  -1    2.70    1.90
   2  18  -1    0.10    1.80
   2  18  -1    0.80    2.20
  -2 -18   1    1.40    2.20
  -2 -18   1   -1.60    1.60
  -2 -18   1    4.40    1.80
  -2 -18   1   -1.50    1.80
  -2 -18   1   -3.40    1.70
   1  18  -1    1.90    2.80
   1  18  -1   -2.30    1.70
   1  18  -1    2.20    2.30
   1  18  -1   -3.70    1.70
   1  18  -1    1.30    1.80
   1  18  -1   -0.70    6.20
  -1 -18   1    2.10    2.20
  -1 -18   1    3.20    2.20
  -1 -18   1    1.80    1.70
  -1 -18   1   -1.70    4.00
  -1 -18   1    1.20    1.60
   0  18  -1    6.40    4.90
   0  18  -1    6.00    2.90
   0  18  -1    4.70    2.30
   0  18  -1    1.70    2.20
   0  18  -1    4.40    3.70
   0  18  -1    7.00    3.40
   0 -18   1    6.50    2.50
   0 -18   1    1.70    2.80
   0 -18   1    3.20    1.70
   0 -18   1    8.70    3.50
   0 -18   1    7.60    2.80
  -1  18  -1   11.60    3.90
  -1  18  -1    8.70    3.50
  -1  18  -1   11.20    4.10
  -1  18  -1    0.70    3.50
  -1  18  -1    7.60    3.90
  -1  18  -1   11.40    3.10
   1 -18   1    4.60    3.10
   1 -18   1   15.80    3.10
   1 -18   1   20.40    3.90
  -2  18  -1   33.20    6.30
  -2  18  -1   37.30    6.90
  -2  18  -1   35.70    6.50
  -2  18  -1   41.90    7.60
  10  17  -1   52.09    9.30
  10  17  -1   30.20    6.60
  10  17  -1   37.40    6.00
 -10 -17   1   39.80    6.60
 -10 -17   1   40.90    6.70
 -10 -17   1   46.30    7.30
 -10 -17   1   35.90    9.10
 -10 -17   1   46.00    7.10
   9  17  -1   -1.50    1.90
   9  17  -1    0.80    2.80
   9  17  -1   -1.70    2.30
   9  17  -1    0.80    1.90
   9  17  -1    2.20    2.00
  -9 -17   1   -2.90    2.30
  -9 -17   1    3.80    2.40
  -9 -17   1    2.00    2.30
  -9 -17   1   -0.10    2.30
  -9 -17   1   -1.40    2.50
   8  17  -1   10.90    4.40
   8  17  -1    6.10    3.30
   8  17  -1   13.70    3.40
   8  17  -1    3.30    3.30
   8  17  -1    5.10    2.70
   8  17  -1   11.20    3.50
  -8 -17   1    6.80    3.40
  -8 -17   1   10.80    3.40
  -8 -17   1   12.40    4.10
  -8 -17   1   13.00    3.40
  -8 -17   1   17.90    4.50
   7  17  -1   14.50    3.60
   7  17  -1    7.00    3.20
   7  17  -1   10.40    4.10
   7  17  -1    6.40    2.70
   7  17  -1    5.20    5.50
  -7 -17   1   17.70    6.50
  -7 -17   1   15.30    5.50
  -7 -17   1   10.30    4.00
  -7 -17   1    9.80    3.60
   6  17  -1    7.10    3.00
   6  17  -1    6.80    4.40
   6  17  -1    7.10    3.10
   6  17  -1    1.10    2.00
   6  17  -1    3.00    1.80
   6  17  -1    1.30    2.20
   6  17  -1    1.20    1.80
  -6 -17   1   -0.90    2.00
  -6 -17   1    0.80    2.00
  -6 -17   1    3.30    2.10
  -6 -17   1    2.20    1.70
  -6 -17   1    2.80    2.10
  -6 -17   1    1.20    2.20
   5  17  -1   -0.30    2.20
   5  17  -1   -1.70    2.00
   5  17  -1    4.00    2.50
   5  17  -1    0.40    2.20
   5  17  -1    0.10    1.50
   5  17  -1    3.10    2.10
  -5 -17   1    2.60    1.90
  -5 -17   1    1.50    2.20
  -5 -17   1   -1.20    1.40
  -5 -17   1    2.80    2.60
  -5 -17   1    0.20    2.20
  -5 -17   1   -1.80    1.10
   4  17  -1    7.00    3.30
   4  17  -1   15.30    4.00
   4  17  -1   23.10    5.10
   4  17  -1   14.30    4.50
   4  17  -1   22.90    4.60
   4  17  -1   26.50    6.30
  -4 -17   1   24.10    3.80
  -4 -17   1   17.80    3.70
  -4 -17   1   20.60    4.40
  -4 -17   1   19.30    5.20
  -4 -17   1   21.70    4.70
  -4 -17   1   14.30    4.00
  -4 -17   1   15.30    4.20
   3  17  -1    8.70    3.10
   3  17  -1   19.00    6.50
   3  17  -1   15.90    4.40
   3  17  -1   14.60    3.70
   3  17  -1    7.70    3.10
   3  17  -1   11.30    4.10
  -3 -17   1   13.00    3.50
  -3 -17   1   12.50    3.80
  -3 -17   1   13.40    2.60
  -3 -17   1    8.20    3.20
  -3 -17   1    9.10    2.70
  -3 -17   1    7.30    3.00
  -3 -17   1    9.70    3.80
   2  17  -1   90.09    8.20
   2  17  -1   83.29    8.40
   2  17  -1   90.39    9.20
   2  17  -1   82.59    7.10
   2  17  -1   89.69    8.30
  -2 -17   1   90.99    7.80
  -2 -17   1   88.59    6.90
  -2 -17   1   94.39    8.10
  -2 -17   1   77.89    8.00
  -2 -17   1   85.39    8.70
   1  17  -1    3.60    2.60
   1  17  -1    2.20    2.90
   1  17  -1    6.30    3.20
   1  17  -1    4.20    2.70
   1  17  -1    9.90    3.20
   1  17  -1    5.50    2.40
  -1 -17   1    6.20    2.60
  -1 -17   1    2.90    1.80
  -1 -17   1    3.00    2.50
  -1 -17   1    2.20    2.20
  -1 -17   1    8.70    2.60
   0  17  -1   60.49    6.10
   0  17  -1   61.09    7.40
   0  17  -1   66.59    7.80
   0  17  -1   49.60   12.00
   0  17  -1   70.79    7.30
   0  17  -1   67.99    7.10
   0  17  -1   51.49    7.10
   0 -17   1   56.59    5.70
   0 -17   1   69.49    7.70
  -1  17  -1    6.10    3.40
  -1  17  -1    3.60    1.90
  -1  17  -1    6.50    2.80
  -1  17  -1    0.50    3.00
  -1  17  -1    5.10    2.50
  -1  17  -1    2.60    2.00
  -1  17  -1    5.80    3.00
   1 -17   1    5.30    2.30
   1 -17   1    4.10    3.20
   1 -17   1    1.00    1.90
   1 -17   1    7.00    2.50
   1 -17   1    2.50    2.00
  -2  17  -1   -0.80    1.50
  -2  17  -1    9.10    2.70
  -2  17  -1    7.70    3.40
  -2  17  -1    1.50    2.20
  -2  17  -1    0.70    1.90
  -2  17  -1    1.70    2.30
  -2  17  -1   -3.60    2.30
   2 -17   1    1.80    2.00
   2 -17   1   -1.00    1.40
   2 -17   1    7.80    3.20
   2 -17   1    0.50    1.90
   2 -17   1    4.90    2.20
  -3  17  -1    0.10    2.10
  -3  17  -1    2.60    2.30
  -3  17  -1   -2.20    2.20
  -3  17  -1    1.90    2.30
  -3  17  -1    1.80    3.00
  -3  17  -1   -1.90    1.60
  -3  17  -1    2.70    2.00
   3 -17   1   -1.10    1.70
   3 -17   1   -4.70    1.80
  11  16  -1   -2.20    2.70
  11  16  -1    1.40    2.30
  11  16  -1    2.60    1.60
  11  16  -1    4.70    1.70
  11  16  -1   -2.50    1.60
 -11 -16   1   -0.10    1.80
 -11 -16   1    2.80    2.60
 -11 -16   1   -3.40    2.50
 -11 -16   1    0.60    2.20
  10  16  -1    1.00    2.50
  10  16  -1   -1.00    1.20
  10  16  -1    3.00    2.30
  10  16  -1    2.80    1.90
 -10 -16   1    4.90    2.80
 -10 -16   1    1.70    2.30
 -10 -16   1    4.70    2.80
 -10 -16   1    2.10    2.30
   9  16  -1   -0.30    2.10
   9  16  -1   -0.80    1.60
   9  16  -1   -0.40    2.30
   9  16  -1    1.10    2.10
   9  16  -1    0.70    1.50
   9  16  -1    1.50    1.90
  -9 -16   1   -0.30    1.90
  -9 -16   1   -3.50    2.10
  -9 -16   1    1.40    2.20
  -9 -16   1   -1.30    1.90
  -9 -16   1   -1.00    1.80
  -9 -16   1    0.10    2.20
   8  16  -1   25.90    4.70
   8  16  -1   15.50    4.20
   8  16  -1   26.60    6.30
   8  16  -1   13.90    4.20
   8  16  -1   18.50    3.90
   8  16  -1   17.40    4.80
  -8 -16   1   22.80    4.60
  -8 -16   1   29.20    8.00
  -8 -16   1   14.10    4.00
  -8 -16   1   18.40    4.40
  -8 -16   1   20.20    4.40
  -8 -16   1   14.90    4.00
  -8 -16   1   15.70    4.30
  -8 -16   1   18.20    4.50
   7  16  -1   40.70    6.10
   7  16  -1   47.70    8.20
   7  16  -1   46.10    7.50
   7  16  -1   53.19    7.30
   7  16  -1   49.99    6.10
   7  16  -1   33.30    6.00
   7  16  -1   55.59    5.90
  -7 -16   1   45.40    6.30
  -7 -16   1   38.30    5.20
  -7 -16   1   42.70    7.80
  -7 -16   1   40.30    5.10
  -7 -16   1   32.20    5.70
  -7 -16   1   59.29    6.70
  -7 -16   1   53.09    5.90
  -7 -16   1   44.00    5.60
   6  16  -1    1.80    2.80
   6  16  -1    4.30    1.80
   6  16  -1   -0.30    1.50
   6  16  -1    5.40    2.70
   6  16  -1    0.20    1.90
   6  16  -1    1.00    1.70
   6  16  -1    1.80    1.70
   6  16  -1   -0.70    1.80
  -6 -16   1   -1.10    2.00
  -6 -16   1    0.70    1.80
  -6 -16   1    3.80    2.40
  -6 -16   1   -1.80    2.00
  -6 -16   1    0.00    1.90
  -6 -16   1    0.10    1.20
  -6 -16   1    0.00    1.60
  -6 -16   1    2.30    2.00
  -6 -16   1    2.40    1.70
   5  16  -1  124.69    9.30
   5  16  -1  120.29   10.60
   5  16  -1  120.59    9.60
   5  16  -1  128.29    8.70
   5  16  -1  118.29   10.40
   5  16  -1  112.99   12.60
   5  16  -1  129.69    9.90
   5  16  -1  124.99    9.60
  -5 -16   1  134.39    9.30
  -5 -16   1  153.28   10.20
  -5 -16   1  141.89    8.90
  -5 -16   1  132.69    9.00
  -5 -16   1  133.29    7.60
  -5 -16   1  111.19    7.90
  -5 -16   1  166.58   13.30
  -5 -16   1  119.19    9.40
  -5 -16   1  138.69   10.50
   4  16  -1   64.39    7.50
   4  16  -1   74.39    8.20
   4  16  -1   58.89    7.40
   4  16  -1   53.89    6.40
   4  16  -1   63.39    7.20
   4  16  -1   53.99    5.80
   4  16  -1   56.59    6.40
   4  16  -1   48.70    8.00
  -4 -16   1   51.89    4.50
  -4 -16   1   65.59    6.40
  -4 -16   1   55.29    5.50
  -4 -16   1   63.49    6.60
  -4 -16   1   47.90    5.70
  -4 -16   1   47.50   10.20
  -4 -16   1   49.70    7.20
  -4 -16   1   51.19    5.40
   3  16  -1    7.70    3.20
   3  16  -1   12.10    4.40
   3  16  -1   15.90    4.00
   3  16  -1   15.50    3.80
   3  16  -1    8.40    2.90
   3  16  -1    7.40    3.20
   3  16  -1   10.80    4.00
   3  16  -1    5.70    3.00
  -3 -16   1    8.80    2.80
  -3 -16   1   12.60    2.40
  -3 -16   1    3.60    2.50
  -3 -16   1   12.60    3.30
  -3 -16   1    4.00    3.50
  -3 -16   1   10.60    4.20
  -3 -16   1   13.50    3.60
  -3 -16   1    4.40    2.20
  -3 -16   1   16.90    4.60
   2  16  -1    0.50    1.90
   2  16  -1    3.40    2.60
   2  16  -1   -1.40    1.60
   2  16  -1   -1.40    2.20
   2  16  -1    2.70    2.30
   2  16  -1    1.00    2.10
   2  16  -1    3.30    2.50
  -2 -16   1   -0.60    1.80
  -2 -16   1   -0.50    1.50
  -2 -16   1   -1.30    1.80
  -2 -16   1    3.80    2.00
  -2 -16   1    0.00    2.00
  -2 -16   1    0.30    0.80
  -2 -16   1    0.50    1.60
  -2 -16   1    1.30    2.30
  -2 -16   1    0.30    1.80
   1  16  -1    9.10    3.10
   1  16  -1    9.60    3.50
   1  16  -1    1.50    2.50
   1  16  -1    8.40    2.90
   1  16  -1   13.10    4.00
   1  16  -1    3.40    2.40
   1  16  -1    5.20    3.20
   1  16  -1    7.60    3.40
  -1 -16   1    7.60    3.00
  -1 -16   1   11.20    3.90
  -1 -16   1    2.20    2.30
  -1 -16   1    4.80    2.50
  -1 -16   1   10.80    3.40
  -1 -16   1    7.80    2.80
  -1 -16   1    8.20    2.80
   0  16  -1   76.29    7.50
   0  16  -1   66.69    7.90
   0  16  -1   87.59    7.80
   0  16  -1   95.19    8.50
   0  16  -1   77.59    7.60
   0  16  -1   83.69    7.80
   0  16  -1   74.09    6.70
   0  16  -1   76.39    8.10
   0 -16   1   79.39    6.60
   0 -16   1   81.09    8.00
   0 -16   1   94.29    6.80
   0 -16   1   84.89    9.60
   0 -16   1   83.29    5.90
   0 -16   1   87.49    7.30
  -1  16  -1   63.39    7.20
  -1  16  -1   61.39    6.10
  -1  16  -1   49.50    6.50
  -1  16  -1   42.20    8.60
  -1  16  -1   48.80    6.60
  -1  16  -1   54.59    6.30
  -1  16  -1   58.19    6.80
  -1  16  -1   46.70    6.00
   1 -16   1   53.19    4.60
   1 -16   1   57.19    6.70
   1 -16   1   53.79    5.30
   1 -16   1   46.20    5.40
  -2  16  -1   57.79    6.90
  -2  16  -1   47.80    5.50
  -2  16  -1   57.19    7.10
  -2  16  -1   48.40    6.10
  -2  16  -1   55.59    6.80
  -2  16  -1   65.29    7.70
  -2  16  -1   58.09    6.30
   2 -16   1   44.40    4.10
   2 -16   1   49.99    6.20
   2 -16   1   69.29   11.10
   2 -16   1   58.19    4.80
  -3  16  -1   75.09    7.80
  -3  16  -1   72.09    6.90
  -3  16  -1   68.79    7.80
  -3  16  -1   72.59    7.50
  -3  16  -1   65.89    7.20
  -3  16  -1   69.59    6.50
  -3  16  -1   70.99    6.50
  -3  16  -1   81.59    7.80
   3 -16   1   68.49    6.30
   3 -16   1   71.99    7.40
  -4  16  -1    0.50    1.80
  -4  16  -1   -4.80    2.30
  -4  16  -1    0.10    2.40
  -4  16  -1    0.60    1.50
  -4  16  -1    6.30    2.40
  -4  16  -1    1.40    1.80
  -4  16  -1    0.80    2.20
   4 -16   1   -2.80    1.40
   4 -16   1   -0.80    1.40
   4 -16   1   -0.70    1.50
  -5  16  -1   36.70    5.60
  -5  16  -1   30.00    5.40
  -5  16  -1   16.90    6.60
  -5  16  -1   42.00    6.70
  -5  16  -1   38.60    7.00
  -5  16  -1   28.10    4.70
  -5  16  -1   25.70    4.70
  -5  16  -1   33.60    7.00
  12  15  -1   29.40    4.70
  12  15  -1   32.00    6.50
  12  15  -1   32.00    5.80
 -12 -15   1   41.50    8.30
 -12 -15   1   30.50    5.50
 -12 -15   1   27.50    5.60
 -12 -15   1   37.60    6.90
 -12 -15   1   31.80    5.40
  11  15  -1   -2.80    2.10
  11  15  -1    4.70    2.60
  11  15  -1   -1.20    2.40
  11  15  -1    0.50    1.90
 -11 -15   1    0.80    2.20
 -11 -15   1    0.90    2.30
 -11 -15   1    1.30    2.30
 -11 -15   1   -3.30    1.50
 -11 -15   1    0.30    1.80
 -11 -15   1    1.60    3.10
  10  15  -1   59.09    7.40
  10  15  -1   59.19    6.80
  10  15  -1   64.39    8.20
  10  15  -1   65.89    6.20
  10  15  -1   64.69    4.80
 -10 -15   1   61.49    6.60
 -10 -15   1   70.59    8.40
 -10 -15   1   61.29    6.70
 -10 -15   1   60.09    6.70
 -10 -15   1   50.29    6.10
 -10 -15   1   65.39    7.60
 -10 -15   1   63.39    7.30
   9  15  -1    1.20    2.10
   9  15  -1    7.50    2.70
   9  15  -1    3.20    2.40
   9  15  -1    6.60    2.30
   9  15  -1    3.40    2.40
   9  15  -1    5.70    2.50
   9  15  -1    6.90    3.10
  -9 -15   1    4.10    2.60
  -9 -15   1    4.90    2.60
  -9 -15   1    9.10    3.10
  -9 -15   1    6.50    3.10
  -9 -15   1    5.60    2.50
  -9 -15   1    1.30    2.50
  -9 -15   1    6.40    2.70
  -9 -15   1    8.80    3.30
   8  15  -1   22.60    4.80
   8  15  -1   19.20    5.30
   8  15  -1   14.80    4.60
   8  15  -1   20.00    5.60
   8  15  -1   17.00    3.90
   8  15  -1   15.80    3.60
   8  15  -1   17.40    3.80
   8  15  -1   19.30    4.80
   8  15  -1   15.20    3.80
  -8 -15   1   12.20    3.90
  -8 -15   1   18.90    4.50
  -8 -15   1   24.80    5.90
  -8 -15   1   20.10    4.30
  -8 -15   1   20.20    4.40
  -8 -15   1   21.00    5.30
  -8 -15   1   25.90    5.10
  -8 -15   1   15.00    5.40
  -8 -15   1   13.90    3.50
   7  15  -1   32.70    6.70
   7  15  -1   41.00    4.80
   7  15  -1   32.20    6.10
   7  15  -1   27.20    5.20
   7  15  -1   39.90    7.60
   7  15  -1   41.00    6.80
   7  15  -1   38.90    4.80
   7  15  -1   40.50    5.50
   7  15  -1   50.19   10.20
  -7 -15   1   36.80    4.70
  -7 -15   1   40.00    5.90
  -7 -15   1   40.70    7.30
  -7 -15   1   35.00    5.20
  -7 -15   1   30.80    6.20
  -7 -15   1   35.00    6.00
  -7 -15   1   35.60    6.30
  -7 -15   1   28.30    5.80
   6  15  -1    3.60    2.10
   6  15  -1    0.00    1.80
   6  15  -1    0.10    1.60
   6  15  -1    3.80    2.20
   6  15  -1    1.10    1.80
   6  15  -1   -0.50    1.50
   6  15  -1    1.40    2.00
   6  15  -1    2.70    1.70
   6  15  -1    3.40    2.80
  -6 -15   1   -0.80    1.10
  -6 -15   1   -1.40    2.60
  -6 -15   1    0.50    1.50
  -6 -15   1    0.90    1.60
  -6 -15   1   -1.50    1.70
  -6 -15   1   -1.70    1.30
  -6 -15   1   -0.30    1.60
  -6 -15   1    1.30    2.20
  -6 -15   1   -3.30    1.20
   5  15  -1   -0.60    2.10
   5  15  -1    1.90    1.70
   5  15  -1    0.60    1.50
   5  15  -1   -1.20    1.30
   5  15  -1    1.40    2.10
   5  15  -1    0.80    1.70
   5  15  -1    2.60    1.80
   5  15  -1   -1.90    1.60
  -5 -15   1   -0.30    1.90
  -5 -15   1   -0.20    1.90
  -5 -15   1    0.20    1.70
  -5 -15   1    4.90    2.70
  -5 -15   1   -2.10    1.30
  -5 -15   1    0.60    1.80
  -5 -15   1   -1.60    0.90
  -5 -15   1    1.80    1.80
   4  15  -1  102.39    8.40
   4  15  -1  109.99    7.70
   4  15  -1  118.59    8.80
   4  15  -1  117.49   10.50
   4  15  -1  123.79   10.10
   4  15  -1  110.59    8.70
   4  15  -1   97.59   10.50
   4  15  -1  111.89    9.60
  -4 -15   1   74.59   13.80
  -4 -15   1  102.39    7.70
  -4 -15   1  115.09    7.50
  -4 -15   1  122.39    8.70
  -4 -15   1  123.09    9.80
  -4 -15   1  126.79    9.10
  -4 -15   1  107.89    6.40
  -4 -15   1  121.69    8.50
   3  15  -1    1.20    1.60
   3  15  -1   -2.40    1.50
   3  15  -1    1.20    1.50
   3  15  -1   -1.50    1.70
   3  15  -1    1.50    1.90
   3  15  -1   -0.80    1.40
   3  15  -1    2.80    1.70
   3  15  -1   -2.00    1.70
  -3 -15   1    0.60    1.60
  -3 -15   1   -0.70    1.00
  -3 -15   1   -1.40    1.20
  -3 -15   1    0.60    2.00
  -3 -15   1   -1.10    1.40
  -3 -15   1   -0.50    1.60
  -3 -15   1    1.80    1.40
   2  15  -1  290.17   13.90
   2  15  -1  281.17   14.70
   2  15  -1  303.27   15.40
   2  15  -1  302.97   14.30
   2  15  -1  256.07   15.50
   2  15  -1  284.67   14.80
   2  15  -1  291.07   12.60
  -2 -15   1  300.77   14.30
  -2 -15   1  317.17   13.80
  -2 -15   1  293.17   11.80
  -2 -15   1  314.17   15.50
  -2 -15   1  307.97   18.90
  -2 -15   1  309.67   13.00
  -2 -15   1  315.97   13.80
  -2 -15   1  293.97    8.60
   1  15  -1  115.89    8.50
   1  15  -1  111.59    7.80
   1  15  -1  106.59    9.10
   1  15  -1  125.09    9.20
   1  15  -1  120.39    9.50
   1  15  -1  106.49    8.90
   1  15  -1  107.19    9.00
   1  15  -1  130.89    9.20
  -1 -15   1  109.99    6.90
  -1 -15   1  110.79    9.30
  -1 -15   1  121.19    8.40
  -1 -15   1  123.09   12.10
  -1 -15   1  110.49    8.00
  -1 -15   1  100.59    6.80
  -1 -15   1  117.09    8.50
  -1 -15   1  102.49    8.20
   0  15  -1  108.69    9.30
   0  15  -1  118.49    8.70
   0  15  -1  130.09    8.30
   0  15  -1  114.79    9.30
   0  15  -1  110.79    8.70
   0  15  -1  116.09    8.90
   0  15  -1  124.79    9.60
   0  15  -1  106.69    8.60
   0 -15   1  113.29    9.20
   0 -15   1  108.69    8.30
   0 -15   1  129.99    8.20
   0 -15   1  125.49    8.80
   0 -15   1  113.99    6.70
   0 -15   1  115.19    8.10
   0 -15   1  124.99    7.90
  -1  15  -1   40.50    6.60
  -1  15  -1   41.70    7.00
  -1  15  -1   44.10    7.00
  -1  15  -1   43.60    5.60
  -1  15  -1   43.90    5.40
  -1  15  -1   37.90    6.70
  -1  15  -1   30.40    5.30
  -1  15  -1   30.60    4.70
   1 -15   1   34.80    5.10
   1 -15   1   35.20    5.60
   1 -15   1   23.70    4.20
   1 -15   1   37.50    5.20
   1 -15   1   42.70    5.00
   1 -15   1   36.90    3.80
   1 -15   1   47.60    6.10
  -2  15  -1    3.10    1.90
  -2  15  -1    3.00    2.30
  -2  15  -1   -0.40    2.10
  -2  15  -1    2.00    1.70
  -2  15  -1   -1.80    1.80
  -2  15  -1    2.10    2.00
  -2  15  -1   -0.90    1.70
  -2  15  -1   -4.50    1.60
   2 -15   1    3.70    2.60
   2 -15   1    0.90    1.50
   2 -15   1   -0.10    1.50
  -3  15  -1   62.59    5.80
  -3  15  -1   53.69    6.60
  -3  15  -1   58.29    6.10
  -3  15  -1   58.79    6.70
  -3  15  -1   50.69    5.30
  -3  15  -1   52.39    6.30
  -3  15  -1   55.89   13.00
  -3  15  -1   47.90    6.90
  -3  15  -1   52.09    5.60
   3 -15   1   51.59    3.60
   3 -15   1   58.19    4.20
   3 -15   1   63.99    7.90
   3 -15   1   62.79    5.70
   3 -15   1   61.79    6.60
  -4  15  -1   15.60    4.10
  -4  15  -1   14.00    3.80
  -4  15  -1    7.50    2.80
  -4  15  -1   17.60    3.70
  -4  15  -1   13.10    3.30
  -4  15  -1   15.10    3.90
  -4  15  -1   10.10    3.00
  -4  15  -1   16.50    4.20
  -4  15  -1   17.30    4.10
   4 -15   1   13.50    3.30
  -5  15  -1    2.40    2.30
  -5  15  -1    1.70    1.90
  -5  15  -1    3.20    2.30
  -5  15  -1   -2.40    1.50
  -5  15  -1    5.30    2.40
  -5  15  -1   -1.80    2.30
  -5  15  -1    0.70    1.80
  -5  15  -1    3.70    1.90
   5 -15   1   -2.30    1.50
   5 -15   1   -3.20    1.40
   5 -15   1    5.50    2.20
  -6  15  -1   60.89    6.50
  -6  15  -1   58.19    7.20
  -6  15  -1   62.09    6.20
  -6  15  -1   48.20    5.80
  -6  15  -1   53.09    6.60
  -6  15  -1   69.39    6.50
  -6  15  -1   57.69    5.70
  -6  15  -1   46.90    5.50
  13  14  -1   -3.70    2.30
  13  14  -1    5.60    4.00
  13  14  -1    6.90    2.10
  13  14  -1   -5.20    2.70
 -13 -14   1   -3.80    2.20
 -13 -14   1    0.20    2.60
 -13 -14   1   -0.70    2.30
 -13 -14   1   -2.60    2.20
 -13 -14   1    0.60    2.00
  12  14  -1    3.30    2.30
  12  14  -1    8.80    3.00
  12  14  -1   13.60    3.70
 -12 -14   1    8.60    3.50
 -12 -14   1   16.60    5.60
 -12 -14   1   10.60    3.20
 -12 -14   1   10.90    3.40
 -12 -14   1   10.60    3.20
  11  14  -1    2.60    2.60
  11  14  -1   -1.00    2.00
  11  14  -1   -0.40    1.80
  11  14  -1    2.70    2.50
 -11 -14   1    0.40    1.90
 -11 -14   1    3.50    2.60
 -11 -14   1    1.50    2.50
 -11 -14   1    1.90    1.80
 -11 -14   1    2.30    1.60
 -11 -14   1   -2.90    1.90
 -11 -14   1    2.20    1.90
  10  14  -1   19.80    4.80
  10  14  -1   26.00    4.60
  10  14  -1   28.90    5.70
  10  14  -1   26.00    5.70
  10  14  -1   20.80    5.00
  10  14  -1   22.80    5.00
 -10 -14   1   15.70    3.90
 -10 -14   1   35.10    5.60
 -10 -14   1   27.00    5.30
 -10 -14   1   29.90    5.40
 -10 -14   1   28.40    5.20
 -10 -14   1   18.60    4.90
 -10 -14   1   33.10    5.00
   9  14  -1   14.10    3.60
   9  14  -1   14.50    4.00
   9  14  -1   16.50    3.90
   9  14  -1   13.60    3.80
   9  14  -1   23.80    3.60
   9  14  -1   32.50    7.00
   9  14  -1   17.40    4.60
  -9 -14   1   20.30    4.50
  -9 -14   1   39.90    9.10
  -9 -14   1   14.30    3.80
  -9 -14   1   19.90    3.90
  -9 -14   1   18.40    4.30
  -9 -14   1   24.50    5.50
  -9 -14   1   19.00    4.40
  -9 -14   1   20.20    4.40
   8  14  -1    0.30    2.00
   8  14  -1    2.70    2.20
   8  14  -1    2.90    2.30
   8  14  -1    4.20    2.60
   8  14  -1    3.10    2.10
   8  14  -1    0.60    1.30
   8  14  -1    2.60    2.30
   8  14  -1    1.00    1.60
   8  14  -1    2.40    2.30
  -8 -14   1    6.00    3.00
  -8 -14   1    3.20    2.10
  -8 -14   1    0.30    1.50
  -8 -14   1    0.70    1.90
  -8 -14   1    0.80    1.60
  -8 -14   1    4.20    2.20
  -8 -14   1    4.10    2.60
  -8 -14   1   -0.10    1.70
  -8 -14   1    0.40    1.80
   7  14  -1   95.59    8.60
   7  14  -1   99.49    8.20
   7  14  -1  104.89    8.60
   7  14  -1  108.79    9.40
   7  14  -1  102.29    8.40
   7  14  -1  114.69    8.60
   7  14  -1  105.19    7.10
   7  14  -1   99.39    7.30
   7  14  -1   83.49   10.90
  -7 -14   1  107.59    8.90
  -7 -14   1  113.29    8.90
  -7 -14   1  101.49    9.00
  -7 -14   1  108.09    7.90
  -7 -14   1  112.79    7.80
  -7 -14   1   95.79   10.00
  -7 -14   1  108.59   10.20
  -7 -14   1  106.79    7.70
  -7 -14   1  109.39    8.20
   6  14  -1   26.70    4.90
   6  14  -1   38.40    7.00
   6  14  -1   37.20    6.20
   6  14  -1   27.80    5.90
   6  14  -1   40.20    4.60
   6  14  -1   35.70    5.90
   6  14  -1   32.70    4.50
   6  14  -1   39.20    6.30
  -6 -14   1   25.20    4.30
  -6 -14   1   34.80    5.40
  -6 -14   1   35.50    4.70
  -6 -14   1   36.80    6.10
  -6 -14   1   36.80    4.40
  -6 -14   1   35.40    5.50
  -6 -14   1   37.80    6.10
  -6 -14   1   31.00    5.70
   5  14  -1   67.79    6.50
   5  14  -1   72.19    6.90
   5  14  -1   79.29    7.20
   5  14  -1   73.29    6.10
   5  14  -1   66.29    6.60
   5  14  -1   75.59    7.60
   5  14  -1   73.39    7.60
  -5 -14   1   81.39    6.60
  -5 -14   1   77.39    6.40
  -5 -14   1  101.49    9.30
  -5 -14   1   76.89    6.80
  -5 -14   1   79.09    7.80
  -5 -14   1   84.69    6.40
  -5 -14   1   81.09    5.80
   4  14  -1   81.39   14.10
   4  14  -1   79.09    7.20
   4  14  -1   54.49    5.90
   4  14  -1   62.89    6.90
   4  14  -1   62.49    7.00
   4  14  -1   62.99    7.00
   4  14  -1   71.39    6.70
  -4 -14   1   64.39    4.90
  -4 -14   1   62.79    6.20
  -4 -14   1   59.99    5.30
  -4 -14   1   58.79    6.30
  -4 -14   1   69.89    6.70
  -4 -14   1   65.39    6.10
  -4 -14   1   59.99    5.90
  -4 -14   1   72.59    7.40
   3  14  -1    7.30    3.30
   3  14  -1    6.20    2.70
   3  14  -1   11.50    3.30
   3  14  -1    8.10    3.20
   3  14  -1    6.40    2.60
   3  14  -1    8.90    3.10
  -3 -14   1    3.20    2.10
  -3 -14   1    3.60    1.60
  -3 -14   1    1.00    1.70
  -3 -14   1    5.20    2.50
  -3 -14   1    5.80    2.50
  -3 -14   1    3.70    2.30
  -3 -14   1    5.90    2.40
  -3 -14   1    3.50    1.90
  -3 -14   1    4.70    1.90
   2  14  -1   -0.90    1.50
   2  14  -1    0.30    1.60
   2  14  -1    4.00    2.00
   2  14  -1   -1.60    1.70
   2  14  -1    0.90    1.70
   2  14  -1    2.90    2.20
   2  14  -1    1.50    1.80
   2  14  -1   -2.70    1.40
  -2 -14   1   -0.40    1.00
  -2 -14   1   -1.60    1.30
  -2 -14   1    4.20    2.00
  -2 -14   1    0.40    1.20
  -2 -14   1    1.90    1.10
  -2 -14   1   -2.50    0.90
  -2 -14   1   -0.80    1.10
  -2 -14   1   -0.80    1.40
   1  14  -1   57.59    6.50
   1  14  -1   50.29    6.00
   1  14  -1   49.40    6.20
   1  14  -1   45.80    5.50
   1  14  -1   55.59    5.90
   1  14  -1   50.09    5.60
   1  14  -1   40.00    5.50
   1  14  -1   53.19    9.60
  -1 -14   1   42.90    5.70
  -1 -14   1   54.09    5.10
  -1 -14   1   50.89    5.50
  -1 -14   1   49.70    5.20
  -1 -14   1   46.60    5.30
  -1 -14   1   47.50    4.40
  -1 -14   1   51.49    4.80
   0  14  -1    1.70    3.40
   0  14  -1    4.30    2.70
   0  14  -1    4.00    2.70
   0  14  -1    3.20    1.90
   0  14  -1    2.00    1.80
   0  14  -1    2.10    1.80
   0  14  -1    1.00    1.90
   0  14  -1    3.60    2.10
   0 -14   1    7.50    3.10
   0 -14   1    2.00    1.40
   0 -14   1    3.40    2.20
   0 -14   1    0.90    1.30
   0 -14   1    4.00    2.10
   0 -14   1    5.60    2.20
   0 -14   1    3.20    2.00
   0 -14   1    1.50    1.80
  -1  14  -1  339.07   15.40
  -1  14  -1  307.47   13.40
  -1  14  -1  304.87   13.90
  -1  14  -1  329.17   14.30
  -1  14  -1  321.47   14.80
  -1  14  -1  314.97   14.40
   1 -14   1  327.77   14.90
   1 -14   1  352.26   19.00
   1 -14   1  320.27   14.90
   1 -14   1  337.37   12.50
   1 -14   1  312.47   12.90
   1 -14   1  327.27   12.30
   1 -14   1  323.07   10.80
  -2  14  -1   62.69    6.80
  -2  14  -1   61.59    6.10
  -2  14  -1   61.79    6.30
  -2  14  -1   66.79    6.90
  -2  14  -1   65.09    6.70
  -2  14  -1   63.69    6.60
  -2  14  -1   61.99    5.50
  -2  14  -1   62.39    7.10
  -2  14  -1   71.79    6.90
   2 -14   1   66.99    5.20
   2 -14   1   68.19    4.70
   2 -14   1   61.19    6.40
   2 -14   1   73.09    7.10
   2 -14   1   59.39    5.40
   2 -14   1   62.39    5.10
   2 -14   1   69.29    6.00
  -3  14  -1   62.69    6.60
  -3  14  -1   59.49    5.90
  -3  14  -1   47.40    5.70
  -3  14  -1   55.39    5.40
  -3  14  -1   56.59    6.30
  -3  14  -1   45.90    5.80
  -3  14  -1   65.19    6.50
  -3  14  -1   48.50    5.10
   3 -14   1   52.59    5.50
   3 -14   1   53.69    4.00
   3 -14   1   53.79    4.80
   3 -14   1   52.39    3.70
   3 -14   1   55.69    6.00
  -4  14  -1   35.30    5.50
  -4  14  -1   39.80    6.70
  -4  14  -1   32.90    5.40
  -4  14  -1   34.70    5.50
  -4  14  -1   39.40    4.80
  -4  14  -1   40.70    4.60
  -4  14  -1   25.00    5.00
  -4  14  -1   36.30    6.40
   4 -14   1   40.10    4.60
   4 -14   1   25.70    5.60
  -5  14  -1    2.70    1.90
  -5  14  -1    1.30    2.20
  -5  14  -1    4.50    2.30
  -5  14  -1    2.30    1.90
  -5  14  -1    2.10    1.80
  -5  14  -1    1.30    2.30
  -5  14  -1    0.90    1.40
  -5  14  -1    3.10    2.20
  -5  14  -1    3.20    1.80
   5 -14   1    2.80    2.10
   5 -14   1    1.60    1.40
   5 -14   1   -1.50    1.30
   5 -14   1    1.20    2.10
  -6  14  -1    2.10    1.80
  -6  14  -1   -0.90    1.60
  -6  14  -1    3.50    2.00
  -6  14  -1    2.40    2.00
  -6  14  -1    2.10    2.50
  -6  14  -1    0.70    1.50
  -6  14  -1   -1.60    1.60
  -6  14  -1   -0.70    2.20
  -6  14  -1    4.70    2.00
   6 -14   1   -1.40    1.30
   6 -14   1    0.20    1.60
   6 -14   1    2.00    1.70
  -7  14  -1    6.10    2.60
  -7  14  -1    8.70    2.90
  -7  14  -1    9.80    2.80
  -7  14  -1    8.30    2.80
  -7  14  -1    1.90    1.80
  -7  14  -1    8.40    3.20
  -7  14  -1   15.90    4.60
  -7  14  -1    6.90    2.70
  -7  14  -1    1.40    2.30
  14  13  -1    6.50    3.40
  14  13  -1   -2.80    2.60
  14  13  -1    1.10    2.90
 -14 -13   1    2.50    3.00
 -14 -13   1    2.10    3.40
 -14 -13   1    4.90    2.50
 -14 -13   1    4.20    2.60
 -14 -13   1   -1.00    3.10
 -14 -13   1    5.10    3.00
  13  13  -1   15.50    4.30
  13  13  -1   11.20    3.20
 -13 -13   1   15.70    3.80
 -13 -13   1   13.40    4.30
 -13 -13   1   13.30    4.10
 -13 -13   1   12.10    3.40
 -13 -13   1   14.00    4.10
 -13 -13   1   11.00    4.40
  12  13  -1   14.70    4.50
  12  13  -1    9.20    2.70
  12  13  -1    8.70    3.80
  12  13  -1    2.90    3.10
 -12 -13   1    6.60    3.20
 -12 -13   1    4.30    3.10
 -12 -13   1   13.40    3.80
 -12 -13   1    5.30    3.00
 -12 -13   1    7.20    3.00
 -12 -13   1    7.20    3.40
 -12 -13   1    8.50    3.40
  11  13  -1   97.89   15.50
  11  13  -1   88.89    9.20
  11  13  -1   79.49    8.50
  11  13  -1   80.59    7.90
  11  13  -1   84.39    6.50
  11  13  -1   82.79    8.10
 -11 -13   1   73.89    8.30
 -11 -13   1   82.19    7.30
 -11 -13   1   72.99    8.10
 -11 -13   1   94.79    8.40
 -11 -13   1   94.99    8.50
 -11 -13   1   90.39    7.50
 -11 -13   1   79.39    7.40
  10  13  -1    0.30    2.20
  10  13  -1    1.90    1.70
  10  13  -1    1.20    3.70
  10  13  -1   -0.40    1.80
  10  13  -1    0.50    1.90
  10  13  -1    3.70    2.20
  10  13  -1    0.70    2.40
  10  13  -1    3.20    1.40
 -10 -13   1   -1.80    1.10
 -10 -13   1    1.70    1.90
 -10 -13   1    0.50    2.30
 -10 -13   1    0.90    1.70
 -10 -13   1    1.00    1.80
 -10 -13   1   -2.20    2.10
 -10 -13   1    1.20    2.20
 -10 -13   1    0.80    1.70
   9  13  -1   70.59    7.20
   9  13  -1   73.49    7.50
   9  13  -1   77.39    5.10
   9  13  -1   77.69    8.10
   9  13  -1   68.89   12.40
   9  13  -1   69.49    6.80
   9  13  -1   81.09    6.60
  -9 -13   1   75.59    7.00
  -9 -13   1   74.59    6.30
  -9 -13   1   68.09    7.30
  -9 -13   1   77.89    7.30
  -9 -13   1   71.99    7.70
  -9 -13   1   73.99    7.30
  -9 -13   1   71.59    6.50
   8  13  -1    4.20    2.20
   8  13  -1    6.90    3.00
   8  13  -1   14.00    4.00
   8  13  -1    4.20    1.90
   8  13  -1    3.40    2.60
   8  13  -1    4.40    2.50
   8  13  -1   11.20    3.70
  -8 -13   1    7.10    2.80
  -8 -13   1   10.60    3.60
  -8 -13   1    7.60    2.90
  -8 -13   1   12.60    3.40
  -8 -13   1    4.30    2.70
  -8 -13   1    6.10    3.10
  -8 -13   1    6.10    2.80
   7  13  -1    4.40    2.10
   7  13  -1    1.80    2.10
   7  13  -1    1.20    1.40
   7  13  -1    2.20    3.90
   7  13  -1    3.30    1.90
   7  13  -1    2.10    1.70
   7  13  -1    3.80    2.10
   7  13  -1    4.40    2.60
  -7 -13   1    9.20    3.20
  -7 -13   1    6.00    2.60
  -7 -13   1    5.00    2.10
  -7 -13   1    2.90    2.10
  -7 -13   1    5.70    2.30
  -7 -13   1    5.00    2.20
  -7 -13   1    1.80    2.00
  -7 -13   1    9.80    4.40
   6  13  -1    2.80    2.00
   6  13  -1    1.40    1.40
   6  13  -1    1.60    2.00
   6  13  -1   -0.90    1.00
   6  13  -1   -0.90    2.80
   6  13  -1    1.40    1.60
  -6 -13   1    2.80    2.10
  -6 -13   1    1.90    1.70
  -6 -13   1    1.40    1.30
  -6 -13   1   -0.80    1.30
  -6 -13   1    2.70    2.00
  -6 -13   1   -2.30    1.20
  -6 -13   1    1.60    1.70
  -6 -13   1    0.30    1.30
   5  13  -1    1.80    1.90
   5  13  -1   -0.70    1.40
   5  13  -1    1.70    1.60
   5  13  -1   -0.60    1.20
   5  13  -1   -1.60    1.30
   5  13  -1    0.10    1.00
   5  13  -1    3.00    2.10
  -5 -13   1    1.20    1.70
  -5 -13   1    0.90    1.30
  -5 -13   1    2.40    1.40
  -5 -13   1    0.50    1.10
  -5 -13   1    2.10    1.60
  -5 -13   1    1.70    1.60
  -5 -13   1   -0.80    1.30
  -5 -13   1    1.70    1.90
  -5 -13   1    3.90    2.40
   4  13  -1   68.79    6.30
   4  13  -1   82.39    6.20
   4  13  -1   72.29    6.50
   4  13  -1  111.59   10.20
   4  13  -1   77.39    7.30
   4  13  -1   82.69    7.50
   4  13  -1   78.69    6.90
  -4 -13   1   80.59    6.00
  -4 -13   1   78.29    6.30
  -4 -13   1   77.09    7.20
  -4 -13   1   78.69    6.30
  -4 -13   1   79.49    7.00
  -4 -13   1   68.69    6.60
  -4 -13   1   74.29    5.70
  -4 -13   1   87.39    5.50
  -4 -13   1   89.99    7.00
   3  13  -1   63.89    6.70
   3  13  -1   73.79    7.00
   3  13  -1   67.89    6.30
   3  13  -1   70.39    5.80
   3  13  -1   81.89    6.70
   3  13  -1   75.49    6.50
   3  13  -1   60.09    6.50
  -3 -13   1   73.19    5.60
  -3 -13   1   64.59    6.20
  -3 -13   1   68.89    5.30
  -3 -13   1   67.69    6.90
  -3 -13   1   77.29    6.30
  -3 -13   1   79.39    4.90
  -3 -13   1   73.09    6.30
  -3 -13   1   71.39    6.40
  -3 -13   1   69.39    5.80
   2  13  -1   30.20    5.70
   2  13  -1   23.00    4.10
   2  13  -1   23.30    4.80
   2  13  -1   25.40    4.50
   2  13  -1   24.30    4.00
   2  13  -1   27.40    5.30
   2  13  -1   26.80    4.90
   2  13  -1   30.40    5.20
  -2 -13   1   26.30    4.50
  -2 -13   1   26.70    3.50
  -2 -13   1   20.10    3.40
  -2 -13   1   26.30    4.50
  -2 -13   1   26.00    2.80
  -2 -13   1   26.80    4.30
  -2 -13   1   26.80    4.60
  -2 -13   1   27.90    7.40
   1  13  -1  229.98   12.20
   1  13  -1  243.08   12.50
   1  13  -1  239.88   11.50
   1  13  -1  230.68   10.20
   1  13  -1  232.18   11.60
   1  13  -1  250.37   12.80
   1  13  -1  250.37   11.50
   1  13  -1  237.68   11.30
  -1 -13   1  244.88   11.00
  -1 -13   1  237.28   11.10
  -1 -13   1  239.58    9.50
  -1 -13   1  244.58   11.10
  -1 -13   1  243.88   10.00
  -1 -13   1  233.88   10.30
  -1 -13   1  237.88   12.40
   0  13  -1    9.70    3.10
   0  13  -1   11.20    3.00
   0  13  -1   11.30    2.90
   0  13  -1    8.00    2.90
   0  13  -1   10.80    3.10
   0  13  -1    6.10    2.40
   0  13  -1    7.90    2.80
   0  13  -1    9.00    2.90
   0 -13   1   13.30    3.20
   0 -13   1   13.80    3.20
   0 -13   1   12.70    3.20
   0 -13   1    9.10    2.60
   0 -13   1    6.50    2.10
   0 -13   1    7.40    2.70
   0 -13   1   13.70    3.20
  -1  13  -1    5.90    2.50
  -1  13  -1    3.80    2.10
  -1  13  -1    4.70    1.90
  -1  13  -1    4.70    2.70
  -1  13  -1    5.80    2.20
  -1  13  -1   10.00    3.40
  -1  13  -1    3.60    2.40
  -1  13  -1    6.50    2.40
  -1  13  -1    7.10    2.60
   1 -13   1    7.00    2.30
   1 -13   1    8.00    2.80
   1 -13   1    3.90    2.30
   1 -13   1    9.60    3.40
   1 -13   1    9.70    3.30
   1 -13   1    8.10    2.50
   1 -13   1    5.10    2.20
  -2  13  -1    7.10    2.40
  -2  13  -1    1.70    2.20
  -2  13  -1    5.40    2.40
  -2  13  -1    2.90    2.00
  -2  13  -1    2.40    1.60
  -2  13  -1    4.40    2.10
  -2  13  -1    0.50    1.90
  -2  13  -1    5.40    2.40
  -2  13  -1    1.70    1.80
   2 -13   1    2.20    1.90
   2 -13   1    2.80    2.10
   2 -13   1    5.20    2.00
   2 -13   1    5.80    2.20
   2 -13   1    4.60    1.70
  -3  13  -1   48.60    4.90
  -3  13  -1   50.79    5.30
  -3  13  -1   48.40    4.90
  -3  13  -1   56.69    6.00
  -3  13  -1   37.30    5.60
  -3  13  -1   47.00    5.70
  -3  13  -1   52.59    5.80
  -3  13  -1   53.99    6.00
  -3  13  -1   49.30    5.20
   3 -13   1   47.60    5.60
   3 -13   1   52.89    4.90
   3 -13   1   50.89    5.10
   3 -13   1   48.30    3.40
   3 -13   1   45.70    3.80
   3 -13   1   44.90    7.30
  -4  13  -1  124.49    8.70
  -4  13  -1  132.89    8.80
  -4  13  -1  141.99    9.40
  -4  13  -1  145.59    8.60
  -4  13  -1  125.89    8.50
  -4  13  -1  150.78    8.50
  -4  13  -1  134.89    9.70
  -4  13  -1  129.49    8.60
  -4  13  -1  134.69    7.80
   4 -13   1  145.79    7.40
   4 -13   1  137.79    7.70
   4 -13   1  139.09    8.00
   4 -13   1  143.19    8.40
   4 -13   1  145.79    8.90
  -5  13  -1    4.60    3.00
  -5  13  -1    4.20    1.80
  -5  13  -1    2.40    1.70
  -5  13  -1    6.40    2.30
  -5  13  -1    6.20    2.30
  -5  13  -1    1.70    2.00
  -5  13  -1    3.30    2.80
  -5  13  -1    6.70    2.30
  -5  13  -1    4.20    2.20
   5 -13   1    4.10    1.90
   5 -13   1    4.60    1.70
   5 -13   1    2.40    1.60
  -6  13  -1   61.29    5.70
  -6  13  -1   54.09    5.80
  -6  13  -1   47.80    5.50
  -6  13  -1   51.89    5.20
  -6  13  -1   57.59    5.90
  -6  13  -1   47.50    5.10
  -6  13  -1   50.89    5.80
  -6  13  -1   44.60    6.00
  -6  13  -1   46.00    5.50
   6 -13   1   54.09    4.90
   6 -13   1   58.49    5.80
  -7  13  -1   31.50    4.10
  -7  13  -1   34.60    4.80
  -7  13  -1   39.50    4.70
  -7  13  -1   33.10    5.10
  -7  13  -1   24.40    4.50
  -7  13  -1   26.50    5.70
  -7  13  -1   36.00    5.10
  -7  13  -1   36.70    4.80
  -7  13  -1   31.60    5.00
   7 -13   1   34.70    3.90
   7 -13   1   32.90    5.50
  -8  13  -1    0.30    1.60
  -8  13  -1    3.90    1.70
  -8  13  -1    3.10    1.90
  -8  13  -1    3.10    2.00
  -8  13  -1   -2.40    1.60
  -8  13  -1    4.00    2.80
  -8  13  -1    3.90    2.10
  -8  13  -1    1.00    1.90
  -8  13  -1   -4.20    1.90
   8 -13   1   -2.00    1.20
   8 -13   1   -0.10    1.30
  14  12  -1    8.30    2.70
  14  12  -1    5.30    3.20
  14  12  -1    2.80    2.30
 -14 -12   1    9.10    3.40
 -14 -12   1    8.10    3.10
 -14 -12   1   11.40    4.30
 -14 -12   1   11.00    3.50
 -14 -12   1   11.00    3.20
 -14 -12   1    6.70    2.80
  13  12  -1   41.60    7.90
  13  12  -1   41.40    6.80
  13  12  -1   40.40    5.00
 -13 -12   1   34.80    6.70
 -13 -12   1   30.90    5.90
 -13 -12   1   35.20    5.60
 -13 -12   1   34.60    6.50
 -13 -12   1   32.50    5.30
 -13 -12   1   34.90    6.00
 -13 -12   1   30.70    5.90
  12  12  -1   -5.80    2.50
  12  12  -1    3.30    1.60
  12  12  -1    4.40    2.60
  12  12  -1    1.50    2.10
  12  12  -1   -0.30    1.90
 -12 -12   1    1.30    2.00
 -12 -12   1   -0.70    2.30
 -12 -12   1    0.50    1.70
 -12 -12   1   -0.50    1.70
 -12 -12   1    2.60    1.90
 -12 -12   1    1.10    1.60
 -12 -12   1   -0.90    1.40
  11  12  -1    3.60    2.60
  11  12  -1    4.10    2.30
  11  12  -1   -0.20    1.50
  11  12  -1    7.60    3.20
  11  12  -1    3.90    2.20
 -11 -12   1    6.00    2.60
 -11 -12   1   -0.10    1.80
 -11 -12   1   -2.60    1.60
 -11 -12   1    0.80    2.40
 -11 -12   1    3.30    1.90
 -11 -12   1    1.90    2.00
 -11 -12   1    1.40    2.20
 -11 -12   1    3.30    2.30
  10  12  -1   34.40    4.30
  10  12  -1   40.50    5.40
  10  12  -1   33.80    5.90
  10  12  -1   24.90    4.40
  10  12  -1   31.20    5.50
  10  12  -1   26.30    5.50
 -10 -12   1   37.20    5.80
 -10 -12   1   45.90    7.60
 -10 -12   1   36.50    6.10
 -10 -12   1   37.80    5.80
 -10 -12   1   29.40    5.00
 -10 -12   1   26.40    5.40
 -10 -12   1   43.70    7.70
 -10 -12   1   36.40    4.50
   9  12  -1   31.40    3.10
   9  12  -1   28.10    5.20
   9  12  -1   22.40    5.00
   9  12  -1   17.00    3.70
   9  12  -1   25.60    4.40
  -9 -12   1   24.40    5.20
  -9 -12   1   24.10    4.00
  -9 -12   1   32.70    5.20
  -9 -12   1   26.90    5.30
  -9 -12   1   27.30    4.60
  -9 -12   1   23.50    4.80
  -9 -12   1   24.80    4.50
  -9 -12   1   24.90    4.90
   8  12  -1  190.58    9.30
   8  12  -1  200.88   10.70
   8  12  -1  198.68   11.00
   8  12  -1  191.78   11.40
   8  12  -1  188.08   10.30
   8  12  -1  207.08    8.30
   8  12  -1  182.48   11.70
  -8 -12   1  200.98   10.60
  -8 -12   1  209.78   10.60
  -8 -12   1  207.68   11.70
  -8 -12   1  209.38   10.30
  -8 -12   1  195.58   11.80
  -8 -12   1  205.38   10.70
  -8 -12   1  189.18   14.40
   7  12  -1    5.20    2.30
   7  12  -1    2.40    1.80
   7  12  -1    6.10    2.80
   7  12  -1    7.40    2.70
   7  12  -1    3.60    1.90
   7  12  -1    1.70    1.40
   7  12  -1    2.70    2.20
   7  12  -1    6.40    2.50
  -7 -12   1    4.40    2.70
  -7 -12   1    7.40    3.10
  -7 -12   1    5.70    2.60
  -7 -12   1    3.30    2.20
  -7 -12   1    5.50    2.20
  -7 -12   1    2.50    1.70
  -7 -12   1    5.90    2.40
   6  12  -1  247.08   11.40
   6  12  -1  249.58   11.90
   6  12  -1  255.27   10.60
   6  12  -1  263.77   13.40
   6  12  -1  260.57   12.90
   6  12  -1  247.88   12.80
   6  12  -1  256.77   10.40
   6  12  -1  243.08   11.70
  -6 -12   1  253.37   13.00
  -6 -12   1  264.17   11.80
  -6 -12   1  259.37   10.80
  -6 -12   1  238.88   11.00
  -6 -12   1  253.27   10.80
  -6 -12   1  264.17   12.80
  -6 -12   1  240.78   12.00
  -6 -12   1  222.38   10.40
   5  12  -1    0.80    1.20
   5  12  -1    3.10    2.20
   5  12  -1   -0.20    1.60
   5  12  -1    0.70    1.70
   5  12  -1    2.20    2.70
   5  12  -1    0.60    1.50
   5  12  -1    0.30    1.70
  -5 -12   1    1.70    1.90
  -5 -12   1    1.00    1.50
  -5 -12   1   -0.10    1.00
  -5 -12   1    3.00    2.70
  -5 -12   1    1.50    1.50
  -5 -12   1    2.40    1.90
  -5 -12   1    0.60    1.40
  -5 -12   1   -1.20    1.00
  -5 -12   1    1.70    1.50
   4  12  -1   28.80    4.80
   4  12  -1   23.60    4.20
   4  12  -1   32.10    4.80
   4  12  -1   35.70    4.10
   4  12  -1   47.30    8.60
   4  12  -1   40.20    5.10
   4  12  -1   32.00    6.00
   4  12  -1   33.00    5.00
  -4 -12   1   26.80    4.40
  -4 -12   1   35.20    4.10
  -4 -12   1   35.70    3.90
  -4 -12   1   29.70    3.70
  -4 -12   1   39.10    4.60
  -4 -12   1   34.10    3.70
  -4 -12   1   33.50    4.80
  -4 -12   1   29.20    5.50
  -4 -12   1   29.90    4.60
   3  12  -1    1.70    2.50
   3  12  -1    1.40    1.50
   3  12  -1    2.10    2.20
   3  12  -1    3.30    2.20
   3  12  -1    0.40    1.40
   3  12  -1   -0.70    0.90
   3  12  -1    1.50    1.40
   3  12  -1   -1.40    1.30
  -3 -12   1    0.00    0.90
  -3 -12   1    2.00    1.30
  -3 -12   1    2.50    1.70
  -3 -12   1    2.10    1.40
  -3 -12   1    0.50    1.20
  -3 -12   1    1.20    1.30
  -3 -12   1    2.10    1.70
  -3 -12   1    2.20    1.30
  -3 -12   1    0.50    1.40
   2  12  -1    3.20    2.40
   2  12  -1    7.50    2.30
   2  12  -1    3.90    2.00
   2  12  -1    6.60    2.60
   2  12  -1    6.20    2.90
   2  12  -1    6.70    2.60
   2  12  -1    7.20    2.60
   2  12  -1    7.30    2.70
  -2 -12   1    6.50    2.40
  -2 -12   1   11.70    3.00
  -2 -12   1    5.70    2.50
  -2 -12   1    4.00    2.10
  -2 -12   1    9.80    2.00
  -2 -12   1    4.20    2.00
  -2 -12   1    5.20    1.80
  -2 -12   1   10.10    2.60
  -2 -12   1    5.40    2.00
   1  12  -1   23.30    4.30
   1  12  -1   19.00    3.80
   1  12  -1   23.30    4.90
   1  12  -1   19.70    3.80
   1  12  -1   19.10    3.70
   1  12  -1   13.30    3.70
   1  12  -1   14.10    3.10
   1  12  -1   22.40    3.90
  -1 -12   1   16.10    3.40
  -1 -12   1   21.50    3.90
  -1 -12   1   14.60    3.70
  -1 -12   1   25.20    4.80
  -1 -12   1   19.50    3.30
  -1 -12   1   14.40    2.80
  -1 -12   1   24.50    2.20
  -1 -12   1   14.50    2.80
  -1 -12   1   18.30    3.20
   0  12  -1    3.20    2.10
   0  12  -1   -1.70    1.00
   0  12  -1   -1.00    1.10
   0  12  -1    0.50    1.50
   0  12  -1    1.90    1.70
   0  12  -1    3.40    1.70
   0  12  -1    0.80    1.20
   0  12  -1    1.10    1.50
   0 -12   1    0.60    1.50
   0 -12   1    0.30    1.30
   0 -12   1   -0.60    1.30
   0 -12   1    1.50    1.30
   0 -12   1    3.70    2.60
   0 -12   1    2.60    1.60
   0 -12   1   -0.30    1.10
   0 -12   1   -0.60    1.20
  -1  12  -1    5.90    2.70
  -1  12  -1    5.00    2.30
  -1  12  -1    0.90    1.50
  -1  12  -1    6.00    2.30
  -1  12  -1    9.80    2.50
  -1  12  -1    7.10    2.70
  -1  12  -1    6.10    2.30
  -1  12  -1    5.80    2.50
  -1  12  -1    3.40    1.90
   1 -12   1    6.00    2.40
   1 -12   1    1.90    1.90
   1 -12   1    3.40    1.50
   1 -12   1    3.90    1.80
   1 -12   1    6.80    2.20
   1 -12   1    5.10    2.20
   1 -12   1    3.00    1.70
   1 -12   1    7.20    2.50
  -2  12  -1  503.55   17.20
  -2  12  -1  500.25   14.80
  -2  12  -1  464.55   14.40
  -2  12  -1  483.75   16.20
  -2  12  -1  490.45   16.70
  -2  12  -1  488.55   16.00
  -2  12  -1  481.25   15.40
  -2  12  -1  470.85   16.90
  -2  12  -1  480.85   16.90
   2 -12   1  503.05   17.70
   2 -12   1  473.45   15.60
   2 -12   1  478.95   14.40
   2 -12   1  476.25   13.60
   2 -12   1  515.05   15.40
   2 -12   1  490.05   12.40
  -3  12  -1   25.40    4.50
  -3  12  -1   18.60    3.80
  -3  12  -1   21.70    4.30
  -3  12  -1   27.90    4.50
  -3  12  -1   27.10    7.50
  -3  12  -1   27.40    4.10
  -3  12  -1   37.30    4.50
  -3  12  -1   17.60    6.00
  -3  12  -1   20.40    3.60
   3 -12   1   24.50    4.30
   3 -12   1   25.10    2.90
   3 -12   1   16.80    3.50
   3 -12   1   27.30    2.70
   3 -12   1   30.70    3.80
  -4  12  -1   42.00    6.60
  -4  12  -1   34.30    4.30
  -4  12  -1   39.50    4.60
  -4  12  -1   39.20    4.80
  -4  12  -1   39.50    4.90
  -4  12  -1   39.30    4.40
  -4  12  -1   34.50    4.00
  -4  12  -1   40.30    5.90
   4 -12   1   37.40    3.90
   4 -12   1   35.50    4.50
   4 -12   1   34.90    4.10
   4 -12   1   37.60    4.10
  -5  12  -1   -2.00    1.10
  -5  12  -1   -0.10    1.50
  -5  12  -1    1.80    1.80
  -5  12  -1    0.40    1.20
  -5  12  -1   -2.30    1.20
  -5  12  -1    2.50    1.50
  -5  12  -1    0.10    1.20
  -5  12  -1    1.40    1.70
  -5  12  -1   -1.80    1.20
   5 -12   1    1.40    1.40
   5 -12   1    0.20    1.20
   5 -12   1    2.30    1.20
   5 -12   1   -2.10    0.90
  -6  12  -1   10.70    3.50
  -6  12  -1   13.00    3.00
  -6  12  -1    7.80    2.40
  -6  12  -1   17.70    3.30
  -6  12  -1   15.20    3.60
  -6  12  -1   15.70    3.70
  -6  12  -1   14.50    3.50
  -6  12  -1   13.60    3.10
  -6  12  -1   15.90    3.70
   6 -12   1   11.80    2.50
   6 -12   1   10.50    2.70
   6 -12   1   10.60    2.30
   6 -12   1   12.90    2.70
  -7  12  -1   34.50    5.40
  -7  12  -1   34.30    5.20
  -7  12  -1   28.80    5.30
  -7  12  -1   34.60    4.50
  -7  12  -1   35.80    5.60
  -7  12  -1   28.20    4.20
  -7  12  -1   31.50    4.30
  -7  12  -1   40.60    4.60
  -7  12  -1   36.40    4.10
   7 -12   1   35.80    6.30
   7 -12   1   30.20    3.80
  -8  12  -1    2.20    1.80
  -8  12  -1    0.20    1.80
  -8  12  -1    2.00    1.60
  -8  12  -1   -0.20    1.00
  -8  12  -1   -0.20    1.60
  -8  12  -1    0.20    1.60
  -8  12  -1   -2.00    1.70
  -8  12  -1    1.80    1.60
   8 -12   1   -0.90    1.10
   8 -12   1   -2.20    1.50
   8 -12   1   -1.80    0.90
  -9  12  -1   16.50    4.00
  -9  12  -1   15.70    3.10
  -9  12  -1   12.40    3.20
  -9  12  -1   17.90    3.90
  -9  12  -1   19.70    3.60
  -9  12  -1   15.90    3.20
  14  11  -1    2.80    2.70
  14  11  -1   14.10    4.30
  14  11  -1    7.00    2.20
 -14 -11   1    8.40    4.20
 -14 -11   1    8.30    3.40
 -14 -11   1    6.90    2.70
 -14 -11   1   12.20    5.00
 -14 -11   1    7.70    3.10
  13  11  -1   23.80    3.90
  13  11  -1   19.70    5.10
  13  11  -1   23.00    5.60
 -13 -11   1   20.00    4.30
 -13 -11   1   18.10    4.10
 -13 -11   1   19.40    4.40
 -13 -11   1   20.80    5.00
 -13 -11   1   14.20    3.60
 -13 -11   1   22.50    5.30
 -13 -11   1   15.50    3.90
  12  11  -1    3.40    2.00
  12  11  -1    2.80    2.60
  12  11  -1   -2.10    1.50
  12  11  -1    6.20    2.40
  12  11  -1    0.70    2.00
 -12 -11   1    6.70    3.20
 -12 -11   1    3.00    2.40
 -12 -11   1    3.90    2.10
 -12 -11   1    2.30    1.90
 -12 -11   1    1.30    1.70
 -12 -11   1    5.10    2.00
 -12 -11   1    2.10    2.10
 -12 -11   1    4.10    2.20
  11  11  -1   75.29    7.90
  11  11  -1   85.69    8.00
  11  11  -1   78.59    5.90
  11  11  -1   64.99   12.30
  11  11  -1   72.09    7.00
  11  11  -1   73.39    6.90
  11  11  -1   81.49    7.20
  11  11  -1   73.29    6.20
 -11 -11   1   79.89    6.90
 -11 -11   1   70.99    6.10
 -11 -11   1   79.29    7.50
 -11 -11   1   74.69    7.50
 -11 -11   1   79.99    7.00
 -11 -11   1   70.19    6.50
 -11 -11   1   80.99    7.70
 -11 -11   1   64.19    6.80
  10  11  -1  131.29    9.00
  10  11  -1  139.09    9.10
  10  11  -1  140.69   10.30
  10  11  -1  145.09    8.60
  10  11  -1  138.09    7.70
  10  11  -1  140.19    9.70
 -10 -11   1  138.09    9.90
 -10 -11   1  142.29    9.70
 -10 -11   1  136.79    8.80
 -10 -11   1  146.29    8.50
 -10 -11   1  134.79    8.60
 -10 -11   1  127.89    9.10
 -10 -11   1  137.59    9.50
 -10 -11   1  134.89    9.40
   9  11  -1   14.80    3.50
   9  11  -1   15.90    3.70
   9  11  -1   15.60    4.00
   9  11  -1   12.30    3.50
   9  11  -1   19.30    4.20
   9  11  -1   13.20    3.70
   9  11  -1   15.00    3.30
   9  11  -1   16.00    2.50
  -9 -11   1   19.60    3.90
  -9 -11   1   15.70    4.10
  -9 -11   1   17.70    3.70
  -9 -11   1   12.70    3.50
  -9 -11   1   12.40    2.90
  -9 -11   1   14.20    3.40
  -9 -11   1   13.10    3.50
   8  11  -1   24.70    4.50
   8  11  -1   22.20    3.70
   8  11  -1   11.90    3.20
   8  11  -1   20.10    3.70
   8  11  -1   22.40    2.90
   8  11  -1   18.60    3.80
   8  11  -1   24.20    5.20
   8  11  -1   23.70    4.20
   8  11  -1   17.80    4.00
  -8 -11   1   26.70    5.00
  -8 -11   1   22.60    5.00
  -8 -11   1   27.30    4.20
  -8 -11   1   23.00    3.90
  -8 -11   1   23.40    4.40
  -8 -11   1   24.70    4.40
  -8 -11   1   23.10    4.70
  -8 -11   1   23.60    4.40
   7  11  -1    9.20    2.90
   7  11  -1   10.10    3.10
   7  11  -1   13.80    3.90
   7  11  -1   19.10    3.60
   7  11  -1   10.90    2.50
   7  11  -1   14.50    3.60
   7  11  -1   12.30    3.10
   7  11  -1   12.00    3.60
   7  11  -1   14.00    3.60
   7  11  -1   11.40    3.50
  -7 -11   1   14.90    3.70
  -7 -11   1   15.70    3.50
  -7 -11   1   15.60    3.70
  -7 -11   1   11.60    3.20
  -7 -11   1   13.40    3.30
  -7 -11   1   14.60    3.40
  -7 -11   1    8.80    2.80
  -7 -11   1   14.30    3.10
   6  11  -1   12.80    3.20
   6  11  -1   11.60    3.00
   6  11  -1   11.30    2.60
   6  11  -1    9.80    2.80
   6  11  -1    9.30    2.90
   6  11  -1   10.60    3.00
   6  11  -1    6.20    2.40
   6  11  -1   11.60    3.50
   6  11  -1   14.00    3.50
   6  11  -1    9.50    2.50
  -6 -11   1   10.80    3.00
  -6 -11   1   17.10    5.70
  -6 -11   1   12.60    3.20
  -6 -11   1    6.30    2.20
  -6 -11   1   12.20    3.20
  -6 -11   1    8.30    2.70
  -6 -11   1   12.00    2.90
  -6 -11   1    5.00    1.90
   5  11  -1   31.50    4.80
   5  11  -1   33.10    5.40
   5  11  -1   32.50    3.70
   5  11  -1   28.30    5.00
   5  11  -1   53.29    8.50
   5  11  -1   35.70    4.40
   5  11  -1   34.10    4.30
  -5 -11   1   21.50    3.90
  -5 -11   1   27.10    4.30
  -5 -11   1   32.30    3.70
  -5 -11   1   34.70    5.70
  -5 -11   1   33.60    4.10
  -5 -11   1   39.30    4.70
  -5 -11   1   27.50    4.50
  -5 -11   1   28.50    3.50
  -5 -11   1   32.80    3.70
   4  11  -1   33.10    3.70
   4  11  -1   36.50    5.80
   4  11  -1   40.60    4.50
   4  11  -1   49.00    5.00
   4  11  -1   44.00    4.70
   4  11  -1   43.10    5.00
   4  11  -1   39.10    5.10
   4  11  -1   43.20    4.70
  -4 -11   1   49.00    4.80
  -4 -11   1   46.60    4.50
  -4 -11   1   39.50    4.80
  -4 -11   1   51.89    5.60
  -4 -11   1   45.60    4.10
  -4 -11   1   42.40    4.10
  -4 -11   1   44.00    4.40
  -4 -11   1   42.00    4.10
  -4 -11   1   40.80    4.60
   3  11  -1  132.09    7.10
   3  11  -1  132.69    8.60
   3  11  -1  135.29    7.80
   3  11  -1  119.29    7.60
   3  11  -1  131.49    7.80
   3  11  -1  126.69    7.60
   3  11  -1  121.49    8.10
   3  11  -1  133.29    8.50
  -3 -11   1  130.19    6.80
  -3 -11   1  132.79    8.00
  -3 -11   1  123.09    7.90
  -3 -11   1  121.79    6.60
  -3 -11   1  130.89    8.50
  -3 -11   1  134.99    7.90
  -3 -11   1  131.69    7.20
  -3 -11   1  131.49    7.40
  -3 -11   1  136.89    6.30
   2  11  -1   31.20    4.00
   2  11  -1   31.60    5.50
   2  11  -1   35.80    4.50
   2  11  -1   28.20    4.80
   2  11  -1   23.70    4.00
   2  11  -1   32.20    4.00
   2  11  -1   29.60    3.50
   2  11  -1   32.90    4.00
  -2 -11   1   29.20    3.70
  -2 -11   1   27.40    3.50
  -2 -11   1   26.90    4.50
  -2 -11   1   30.50    2.80
  -2 -11   1   29.40    3.40
  -2 -11   1   28.40    3.30
  -2 -11   1   30.40    4.20
  -2 -11   1   35.50    4.20
  -2 -11   1   35.00    4.10
   1  11  -1  134.59    7.70
   1  11  -1  134.39    8.30
   1  11  -1  119.99    7.50
   1  11  -1  135.89    7.00
   1  11  -1  133.39    7.80
   1  11  -1  123.29    7.40
   1  11  -1  118.99    8.00
   1  11  -1  126.49    8.20
  -1 -11   1  127.59    7.40
  -1 -11   1  127.79    4.80
  -1 -11   1  123.79    7.60
  -1 -11   1  130.69    7.50
  -1 -11   1  120.69    6.30
  -1 -11   1  129.19    6.50
  -1 -11   1  133.99    7.60
  -1 -11   1  125.29    6.90
  -1 -11   1  126.19    8.10
   0  11  -1  177.28    8.90
   0  11  -1  190.58    9.50
   0  11  -1  172.08    9.00
   0  11  -1  184.88    9.80
   0  11  -1  190.48    9.10
   0  11  -1  184.78    9.80
   0  11  -1  187.38    9.70
   0  11  -1  174.28    8.00
   0 -11   1  172.98    9.00
   0 -11   1  188.78    9.10
   0 -11   1  188.38    8.60
   0 -11   1  173.88    7.30
   0 -11   1  184.98    8.70
   0 -11   1  182.68    7.90
   0 -11   1  168.68    7.90
   0 -11   1  176.68    9.60
  -1  11  -1    8.90    2.60
  -1  11  -1    6.60    2.30
  -1  11  -1    8.20    2.70
  -1  11  -1    7.70    2.30
  -1  11  -1    6.10    2.10
  -1  11  -1    9.40    2.90
  -1  11  -1    8.30    2.60
  -1  11  -1    5.20    1.70
  -1  11  -1    9.80    2.50
   1 -11   1    6.10    1.80
   1 -11   1    5.90    2.20
   1 -11   1    7.70    2.30
   1 -11   1    7.10    2.40
   1 -11   1    7.10    2.30
   1 -11   1    9.30    2.60
   1 -11   1    8.80    2.10
   1 -11   1    5.20    1.90
  -2  11  -1    1.50    1.40
  -2  11  -1    0.70    1.30
  -2  11  -1    1.40    1.20
  -2  11  -1   -1.60    1.10
  -2  11  -1   -0.40    0.80
  -2  11  -1   -1.60    1.20
  -2  11  -1    2.10    1.90
  -2  11  -1    0.40    1.30
  -2  11  -1    1.70    1.60
   2 -11   1    2.10    1.70
   2 -11   1    0.50    1.00
   2 -11   1    0.90    1.30
   2 -11   1    0.70    1.30
   2 -11   1    0.80    1.40
   2 -11   1    0.40    1.20
   2 -11   1    0.70    1.20
   2 -11   1    1.10    1.10
  -3  11  -1   20.30    4.20
  -3  11  -1   19.00    4.00
  -3  11  -1   14.40    3.50
  -3  11  -1   14.70    3.00
  -3  11  -1   14.90    3.20
  -3  11  -1   14.40    3.00
  -3  11  -1   14.00    3.60
  -3  11  -1   11.20    2.90
  -3  11  -1   12.30    2.60
   3 -11   1   13.70    3.10
   3 -11   1   11.50    2.70
   3 -11   1   12.40    2.90
   3 -11   1   17.00    2.40
  -4  11  -1   57.09    4.70
  -4  11  -1   51.09    5.00
  -4  11  -1   53.19    5.70
  -4  11  -1   58.59    5.00
  -4  11  -1   48.90    4.70
  -4  11  -1   43.50    4.60
  -4  11  -1   52.59    5.30
  -4  11  -1   43.90    4.90
   4 -11   1   48.20    4.30
   4 -11   1   49.40    4.50
   4 -11   1   56.69    5.30
   4 -11   1   48.40    4.50
  -5  11  -1  184.28   10.00
  -5  11  -1  193.48    9.70
  -5  11  -1  199.88   11.00
  -5  11  -1  209.58    9.00
  -5  11  -1  213.58   10.10
  -5  11  -1  191.48    9.60
  -5  11  -1  204.38    9.20
  -5  11  -1  200.38   10.00
  -5  11  -1  205.88    9.50
   5 -11   1  211.38    9.80
   5 -11   1  209.18    8.70
   5 -11   1  203.98    8.90
   5 -11   1  203.98    7.90
   5 -11   1  195.98    9.40
  -6  11  -1   14.50    3.00
  -6  11  -1   11.00    3.20
  -6  11  -1   16.10    3.10
  -6  11  -1   14.60    3.20
  -6  11  -1   13.30    3.50
  -6  11  -1   17.00    3.60
  -6  11  -1   16.10    2.90
  -6  11  -1   16.70    3.30
   6 -11   1   10.60    2.70
   6 -11   1   12.30    2.90
   6 -11   1   17.50    3.80
   6 -11   1   12.10    2.40
   6 -11   1   12.80    2.70
  -7  11  -1   72.59    5.50
  -7  11  -1   68.89    5.90
  -7  11  -1   82.29    6.20
  -7  11  -1   69.89    6.10
  -7  11  -1   82.59    5.80
  -7  11  -1   88.49    7.80
  -7  11  -1   74.19    6.30
  -7  11  -1   74.89    5.40
   7 -11   1   69.89    4.70
   7 -11   1   80.49    4.70
  -8  11  -1   42.70    5.20
  -8  11  -1   52.49    5.10
  -8  11  -1   43.70    4.30
  -8  11  -1   47.40    4.40
  -8  11  -1   46.00    4.50
  -8  11  -1   52.59    6.10
  -8  11  -1   58.39    5.80
  -8  11  -1   49.00    5.90
  -8  11  -1   54.49    5.10
   8 -11   1   48.60    3.80
   8 -11   1   69.09    7.40
   8 -11   1   46.30    3.40
  -9  11  -1   11.90    2.90
  -9  11  -1   17.20    4.30
  -9  11  -1   13.10    3.20
  -9  11  -1   14.70    2.60
  -9  11  -1   15.30    3.60
  -9  11  -1   10.20    2.50
  -9  11  -1   15.20    3.50
  -9  11  -1   15.10    3.10
  -9  11  -1    8.70    2.20
   9 -11   1   12.70    2.00
   9 -11   1   14.30    3.80
 -10  11  -1    2.80    2.40
 -10  11  -1    0.80    1.60
 -10  11  -1   -0.90    1.30
 -10  11  -1    5.30    1.80
 -10  11  -1   -0.40    3.20
 -10  11  -1    0.10    1.70
 -10  11  -1    0.10    1.60
  15  10  -1   12.00    4.40
 -15 -10   1    9.70    3.70
 -15 -10   1   25.30    5.30
 -15 -10   1   13.50    3.40
 -15 -10   1   15.40    3.60
 -15 -10   1   11.40    3.70
  14  10  -1    0.00    2.10
  14  10  -1    4.20    2.30
 -14 -10   1    5.30    2.70
 -14 -10   1    3.40    2.00
 -14 -10   1   -1.10    2.80
 -14 -10   1    9.20    3.40
 -14 -10   1   -0.50    1.60
 -14 -10   1    2.20    1.80
 -14 -10   1    1.10    1.90
  13  10  -1   23.70    3.50
  13  10  -1   29.90    5.40
  13  10  -1   21.30    4.80
 -13 -10   1   26.10    5.30
 -13 -10   1   20.70    4.50
 -13 -10   1   11.50    4.40
 -13 -10   1   24.60    4.50
 -13 -10   1   18.30    4.70
 -13 -10   1   24.60    5.00
 -13 -10   1   28.40    4.50
 -13 -10   1   24.70    4.70
  12  10  -1    4.00    2.50
  12  10  -1    3.80    1.90
  12  10  -1    6.40    3.00
  12  10  -1    2.40    2.10
  12  10  -1    1.60    1.90
 -12 -10   1    6.80    2.70
 -12 -10   1    4.20    2.20
 -12 -10   1    5.90    2.20
 -12 -10   1    4.60    2.40
 -12 -10   1    4.60    2.50
 -12 -10   1    1.90    2.30
 -12 -10   1    2.60    2.40
 -12 -10   1    6.30    2.70
  11  10  -1    2.20    2.70
  11  10  -1    3.50    1.90
  11  10  -1   -1.40    1.30
  11  10  -1   -1.00    1.60
  11  10  -1   -1.90    1.10
  11  10  -1    5.30    2.40
 -11 -10   1    2.70    2.10
 -11 -10   1   -0.70    1.60
 -11 -10   1   -2.20    1.40
 -11 -10   1    1.00    1.70
 -11 -10   1   -0.10    1.50
 -11 -10   1    0.40    1.50
 -11 -10   1    4.50    2.50
 -11 -10   1    0.40    1.60
  10  10  -1  136.09    8.60
  10  10  -1  136.49    8.10
  10  10  -1  120.89    9.00
  10  10  -1  145.49    7.50
  10  10  -1  128.49    9.10
  10  10  -1  137.49    9.00
  10  10  -1  137.29   10.00
 -10 -10   1  138.19    8.00
 -10 -10   1  123.29   11.70
 -10 -10   1  129.99    9.20
 -10 -10   1  139.99    8.50
 -10 -10   1  145.19    8.60
 -10 -10   1  144.79    8.60
 -10 -10   1  133.19    9.10
 -10 -10   1  131.09    9.30
 -10 -10   1  147.59    9.40
   9  10  -1    6.90    2.90
   9  10  -1    5.80    2.10
   9  10  -1    5.30    2.50
   9  10  -1    1.90    1.70
   9  10  -1    6.60    2.60
   9  10  -1    5.20    2.40
   9  10  -1    4.80    2.10
  -9 -10   1    5.40    2.40
  -9 -10   1    5.00    2.30
  -9 -10   1    3.70    2.10
  -9 -10   1    6.60    3.10
  -9 -10   1    4.30    2.30
  -9 -10   1    3.70    2.20
  -9 -10   1    9.60    3.10
  -9 -10   1    3.60    2.10
  -9 -10   1    5.80    2.10
   8  10  -1  397.06   14.80
   8  10  -1  402.06   10.40
   8  10  -1  384.36   14.10
   8  10  -1  384.96   15.90
   8  10  -1  427.86   14.80
   8  10  -1  408.66   15.00
   8  10  -1  392.26   12.70
   8  10  -1  396.96   15.80
  -8 -10   1  410.86   14.30
  -8 -10   1  396.86   15.10
  -8 -10   1  431.96   15.30
  -8 -10   1  415.96   15.60
  -8 -10   1  408.16   14.30
  -8 -10   1  423.06   14.10
  -8 -10   1  408.46   13.50
  -8 -10   1  422.96   16.20
   7  10  -1  114.19    7.40
   7  10  -1  117.09    5.70
   7  10  -1  122.39    8.40
   7  10  -1  128.79    7.90
   7  10  -1  115.79    7.40
   7  10  -1  120.09    6.70
   7  10  -1  110.29    7.30
   7  10  -1  122.19    7.60
   7  10  -1  114.19    8.30
  -7 -10   1  116.89    7.50
  -7 -10   1  103.99    7.90
  -7 -10   1  122.99    7.40
  -7 -10   1  119.39    7.20
  -7 -10   1  115.79    7.30
  -7 -10   1  111.29    7.90
  -7 -10   1  121.69    6.90
  -7 -10   1  108.79    9.70
  -7 -10   1  112.19    7.80
   6  10  -1   33.70    4.30
   6  10  -1   42.70    4.70
   6  10  -1   41.40    4.50
   6  10  -1   36.00    4.50
   6  10  -1   35.00    4.60
   6  10  -1   40.10    5.00
   6  10  -1   40.00    4.50
   6  10  -1   38.90    4.00
  -6 -10   1   37.60    4.30
  -6 -10   1   33.50    3.70
  -6 -10   1   38.60    4.60
  -6 -10   1   37.20    4.80
  -6 -10   1   40.00    5.10
  -6 -10   1   40.60    4.40
  -6 -10   1   33.50    4.10
  -6 -10   1   39.60    4.80
  -6 -10   1   31.30    3.80
   5  10  -1   25.00    4.00
   5  10  -1   35.30    4.60
   5  10  -1   25.80    4.20
   5  10  -1   32.20    3.50
   5  10  -1   25.70    4.70
   5  10  -1   30.50    4.00
   5  10  -1   30.50    3.50
   5  10  -1   26.70    4.10
  -5 -10   1   29.50    4.40
  -5 -10   1   31.20    4.30
  -5 -10   1   26.30    3.90
  -5 -10   1   31.60    3.90
  -5 -10   1   26.10    4.10
  -5 -10   1   26.10    3.40
  -5 -10   1   46.90    7.40
   4  10  -1   12.10    2.90
   4  10  -1   11.20    2.90
   4  10  -1   13.20    3.00
   4  10  -1   16.90    4.40
   4  10  -1   16.60    4.10
   4  10  -1   10.40    2.50
   4  10  -1   12.10    3.00
   4  10  -1   10.20    2.60
  -4 -10   1   12.40    2.70
  -4 -10   1   10.10    2.70
  -4 -10   1   16.50    3.00
  -4 -10   1   14.00    2.60
  -4 -10   1   10.30    2.80
  -4 -10   1   15.10    3.90
  -4 -10   1   14.80    2.80
  -4 -10   1   12.30    3.50
  -4 -10   1   11.80    2.50
   3  10  -1    0.40    1.10
   3  10  -1    2.30    1.30
   3  10  -1    0.70    1.10
   3  10  -1    0.30    1.20
   3  10  -1    0.30    1.10
   3  10  -1    0.40    1.10
   3  10  -1    1.60    1.50
   3  10  -1    1.00    1.30
  -3 -10   1    2.70    2.50
  -3 -10   1    0.70    1.10
  -3 -10   1    0.90    1.00
  -3 -10   1   -0.90    1.00
  -3 -10   1   -0.60    0.80
  -3 -10   1    1.10    1.10
  -3 -10   1   -0.50    0.90
   2  10  -1   35.00    3.90
   2  10  -1   35.30    4.30
   2  10  -1   40.70    3.80
   2  10  -1   41.30    4.20
   2  10  -1   37.40    5.60
   2  10  -1   37.10    4.30
   2  10  -1   37.60    4.10
  -2 -10   1   37.60    4.00
  -2 -10   1   34.50    4.10
  -2 -10   1   38.40    3.50
  -2 -10   1   38.50    3.00
  -2 -10   1   38.10    4.60
  -2 -10   1   38.20    3.50
  -2 -10   1   31.40    4.10
  -2 -10   1   28.60    3.50
  -2 -10   1   37.30    3.70
   1  10  -1   68.69    5.70
   1  10  -1   64.79    5.10
   1  10  -1   58.99    4.90
   1  10  -1   67.79    4.70
   1  10  -1   64.89    5.60
   1  10  -1   59.59    5.40
   1  10  -1   64.39    5.20
  -1 -10   1   65.09    4.40
  -1 -10   1   64.89    5.50
  -1 -10   1   68.19    3.40
  -1 -10   1   61.49    5.40
  -1 -10   1   65.99    4.50
  -1 -10   1   61.29    4.60
  -1 -10   1   61.79    4.90
  -1 -10   1   64.09    5.30
  -1 -10   1   68.09    5.10
   0  10  -1  250.47   13.30
   0  10  -1  284.17   11.00
   0  10  -1  295.77   11.70
   0  10  -1  248.08   11.00
   0  10  -1  286.97    9.60
   0  10  -1  283.17   10.60
   0  10  -1  271.47   10.60
   0  10  -1  271.07    9.50
   0  10  -1  271.77   11.40
   0 -10   1  276.77   10.30
   0 -10   1  260.67   13.60
   0 -10   1  271.07   10.10
   0 -10   1  262.07    8.70
   0 -10   1  283.87    9.90
   0 -10   1  285.37    9.40
   0 -10   1  278.47   10.60
   0 -10   1  263.37   10.70
  -1  10  -1  170.38    8.90
  -1  10  -1  151.58    9.50
  -1  10  -1  173.78    8.00
  -1  10  -1  175.68    8.90
  -1  10  -1  170.88    7.40
  -1  10  -1  164.08    7.40
  -1  10  -1  176.88    8.80
  -1  10  -1  170.58    8.20
  -1  10  -1  162.88    8.70
   1 -10   1  182.88    9.10
   1 -10   1  176.18    7.50
   1 -10   1  163.58    7.40
   1 -10   1  164.78    7.80
   1 -10   1  159.98    6.40
   1 -10   1  172.18    7.40
   1 -10   1  168.18    8.40
   1 -10   1  185.98    8.60
  -2  10  -1  346.37   12.90
  -2  10  -1  342.97   11.60
  -2  10  -1  335.17   10.80
  -2  10  -1  326.77   18.10
  -2  10  -1  340.17   12.80
  -2  10  -1  332.57   12.50
  -2  10  -1  361.96   12.80
  -2  10  -1  335.47   11.90
  -2  10  -1  351.16   11.20
   2 -10   1  340.87   12.40
   2 -10   1  356.66    9.50
   2 -10   1  352.96   11.50
   2 -10   1  353.36   12.80
   2 -10   1  341.17   10.90
   2 -10   1  357.76   12.10
   2 -10   1  348.67   10.70
   2 -10   1  343.67   10.50
  -3  10  -1  117.99   11.10
  -3  10  -1  114.19    6.10
  -3  10  -1  118.09    7.40
  -3  10  -1  118.59    6.60
  -3  10  -1  113.89    7.00
  -3  10  -1  119.99    7.30
  -3  10  -1  103.49    6.60
  -3  10  -1  118.09    7.60
  -3  10  -1  114.99    6.40
   3 -10   1  108.79    6.50
   3 -10   1  114.89    4.70
   3 -10   1  114.49    5.80
   3 -10   1  120.19    6.70
   3 -10   1  110.09    6.90
   3 -10   1  114.89    5.30
  -4  10  -1   63.09    5.20
  -4  10  -1   73.09    5.30
  -4  10  -1   65.39    5.20
  -4  10  -1   60.59    4.90
  -4  10  -1   67.89    5.40
  -4  10  -1   74.09    5.80
  -4  10  -1   74.59    6.00
  -4  10  -1   78.89    6.40
  -4  10  -1   69.89    4.80
   4 -10   1   60.99    4.20
   4 -10   1   68.29    5.40
   4 -10   1   66.59    4.90
   4 -10   1   63.39    4.70
   4 -10   1   75.19    5.30
  -5  10  -1    1.40    1.50
  -5  10  -1   -0.80    1.20
  -5  10  -1    1.00    1.10
  -5  10  -1   -0.40    1.00
  -5  10  -1   -0.70    1.10
  -5  10  -1    0.00    1.00
  -5  10  -1    0.10    1.20
  -5  10  -1   -1.40    1.00
  -5  10  -1    1.10    1.30
   5 -10   1   -0.40    0.80
   5 -10   1    1.00    1.10
   5 -10   1   -0.10    1.00
   5 -10   1    0.30    0.90
   5 -10   1    1.00    1.00
  -6  10  -1   25.40    3.70
  -6  10  -1   19.40    3.40
  -6  10  -1   25.00    4.40
  -6  10  -1   25.00    4.20
  -6  10  -1   29.50    3.60
  -6  10  -1   26.70    5.10
  -6  10  -1   19.90    3.40
  -6  10  -1   18.00    3.60
  -6  10  -1   18.70    3.10
   6 -10   1   23.00    3.60
   6 -10   1   23.70    4.20
   6 -10   1   19.10    3.40
   6 -10   1   19.30    2.90
  -7  10  -1   79.29    6.20
  -7  10  -1   66.69    4.90
  -7  10  -1   74.89    5.30
  -7  10  -1   75.39    6.90
  -7  10  -1   82.59    6.00
  -7  10  -1   70.79    5.70
  -7  10  -1   78.39    5.40
  -7  10  -1   82.49    6.00
  -7  10  -1   74.09    6.00
   7 -10   1   77.59    4.40
   7 -10   1   87.79    5.00
   7 -10   1   76.39    5.90
   7 -10   1   70.19    4.70
   7 -10   1   77.29    5.70
  -8  10  -1   76.09    6.10
  -8  10  -1   80.09    6.40
  -8  10  -1   73.79    5.70
  -8  10  -1   74.29    4.90
  -8  10  -1   74.49    5.30
  -8  10  -1   75.89    5.70
  -8  10  -1   76.99    6.00
  -8  10  -1   79.59    5.50
  -8  10  -1   80.49    7.50
   8 -10   1   74.29    6.40
   8 -10   1   85.29    4.20
   8 -10   1   83.79    4.80
   8 -10   1   78.99    4.50
  -9  10  -1   29.50    4.60
  -9  10  -1   27.30    3.20
  -9  10  -1   34.30    4.80
  -9  10  -1   27.00    4.60
  -9  10  -1   26.80    4.00
  -9  10  -1   30.40    4.70
  -9  10  -1   28.90    3.50
  -9  10  -1   26.80    3.90
   9 -10   1   31.70    4.90
   9 -10   1   26.70    2.60
   9 -10   1   27.70    2.30
   9 -10   1   30.00    2.70
 -10  10  -1   60.59    5.00
 -10  10  -1   56.39    4.90
 -10  10  -1   57.69    5.10
 -10  10  -1   56.49    4.80
 -10  10  -1   65.19    6.20
 -10  10  -1   52.69    4.10
 -10  10  -1   61.19    6.60
 -10  10  -1   67.19    5.90
  15   9  -1   -0.50    4.00
  15   9  -1   21.10    4.80
 -15  -9   1    9.10    3.20
 -15  -9   1   15.70    3.70
 -15  -9   1    8.70    3.40
 -15  -9   1   25.20    7.30
 -15  -9   1   13.80    3.90
 -15  -9   1    8.60    3.20
 -15  -9   1   10.90    3.50
  14   9  -1   -1.50    1.70
  14   9  -1   -3.10    1.50
 -14  -9   1    9.80    3.30
 -14  -9   1   -3.60    1.60
 -14  -9   1    2.90    1.70
 -14  -9   1   -1.80    2.20
 -14  -9   1    3.20    2.70
 -14  -9   1    3.20    2.30
 -14  -9   1   -0.10    1.40
  13   9  -1   33.70    3.40
  13   9  -1   38.80    3.60
  13   9  -1   29.80    5.50
  13   9  -1   22.50    5.30
 -13  -9   1   46.40    5.60
 -13  -9   1   31.40    5.10
 -13  -9   1   40.60    5.80
 -13  -9   1   45.90    7.40
 -13  -9   1   26.30    4.70
 -13  -9   1   54.39    9.90
 -13  -9   1   29.80    4.90
  12   9  -1   24.50    4.20
  12   9  -1   21.60    3.50
  12   9  -1   18.70    4.10
  12   9  -1   23.90    3.60
  12   9  -1   20.80    4.30
  12   9  -1   21.90    4.40
  12   9  -1   23.40    4.40
 -12  -9   1   19.10    4.20
 -12  -9   1   22.70    4.30
 -12  -9   1   16.30    3.60
 -12  -9   1   20.20    4.30
 -12  -9   1   19.50    4.40
 -12  -9   1   21.60    4.00
 -12  -9   1   25.10    4.40
 -12  -9   1   29.20    5.60
  11   9  -1   11.70    3.70
  11   9  -1   12.20    3.20
  11   9  -1   10.60    3.20
  11   9  -1   19.80    5.30
  11   9  -1    9.80    3.30
  11   9  -1   12.70    2.70
  11   9  -1   12.50    3.30
 -11  -9   1    9.90    2.60
 -11  -9   1   10.80    3.00
 -11  -9   1   10.50    3.70
 -11  -9   1   12.40    3.40
 -11  -9   1   16.30    3.40
 -11  -9   1    8.40    2.50
 -11  -9   1   12.50    3.30
 -11  -9   1   12.20    3.20
  10   9  -1  106.89    6.80
  10   9  -1  103.19    7.10
  10   9  -1  100.59    7.90
  10   9  -1  106.59    7.60
  10   9  -1  121.49    8.50
  10   9  -1  111.59    6.30
  10   9  -1  114.39    8.70
 -10  -9   1  110.19    8.30
 -10  -9   1  106.79    7.80
 -10  -9   1  101.59    7.80
 -10  -9   1  108.69    8.00
 -10  -9   1  104.49    6.70
 -10  -9   1  112.59    8.00
 -10  -9   1  106.99    7.40
 -10  -9   1  108.79    7.40
 -10  -9   1   90.69    6.80
   9   9  -1    0.70    1.50
   9   9  -1    2.00    2.10
   9   9  -1    2.50    1.60
   9   9  -1    2.80    1.60
   9   9  -1    1.60    1.70
   9   9  -1    1.50    1.80
   9   9  -1    1.70    2.00
   9   9  -1   -0.30    1.50
  -9  -9   1    1.80    1.70
  -9  -9   1    3.00    1.90
  -9  -9   1    1.60    2.10
  -9  -9   1    3.30    2.00
  -9  -9   1    2.00    1.70
  -9  -9   1    2.40    1.60
  -9  -9   1    1.40    1.60
  -9  -9   1    0.00    1.20
  -9  -9   1   -0.40    1.20
   8   9  -1    3.50    1.90
   8   9  -1    0.80    1.40
   8   9  -1    5.80    2.60
   8   9  -1    3.10    1.20
   8   9  -1    0.80    1.60
   8   9  -1    4.90    2.30
   8   9  -1    4.70    2.30
   8   9  -1    2.80    2.20
   8   9  -1    1.20    1.30
  -8  -9   1    2.00    1.60
  -8  -9   1    5.00    2.20
  -8  -9   1    2.70    1.90
  -8  -9   1    4.40    2.20
  -8  -9   1    2.40    1.80
  -8  -9   1    0.70    1.30
  -8  -9   1    3.80    2.50
  -8  -9   1    3.20    1.50
  -8  -9   1   -1.00    1.10
   7   9  -1  135.09    7.80
   7   9  -1  137.29    8.70
   7   9  -1  146.99    9.10
   7   9  -1  140.79    5.80
   7   9  -1  137.09    8.00
   7   9  -1  146.69    8.20
   7   9  -1  144.69    7.00
   7   9  -1  130.09    8.30
   7   9  -1  143.99    9.50
   7   9  -1  143.09    7.90
  -7  -9   1  136.99    8.20
  -7  -9   1  147.59    8.20
  -7  -9   1  140.99    7.70
  -7  -9   1  146.89    7.80
  -7  -9   1  139.89    8.50
  -7  -9   1  152.08    8.70
  -7  -9   1  114.89    9.80
  -7  -9   1  141.89    7.30
  -7  -9   1  137.99    8.60
   6   9  -1    6.30    1.80
   6   9  -1    8.30    2.80
   6   9  -1    7.60    2.70
   6   9  -1    3.20    1.80
   6   9  -1    2.90    1.60
   6   9  -1    8.90    2.70
   6   9  -1    4.30    2.00
   6   9  -1    4.50    1.80
   6   9  -1    7.20    2.70
   6   9  -1    3.10    1.70
  -6  -9   1    2.60    1.60
  -6  -9   1    2.70    1.70
  -6  -9   1    4.10    1.70
  -6  -9   1    3.00    1.60
  -6  -9   1    5.50    1.90
  -6  -9   1    4.40    2.10
  -6  -9   1    2.80    1.90
  -6  -9   1    3.30    2.00
  -6  -9   1    5.10    2.30
   5   9  -1 1248.38   26.00
   5   9  -1 1296.17   25.90
   5   9  -1 1295.97   28.80
   5   9  -1 1231.88   31.10
   5   9  -1 1244.58   25.00
   5   9  -1 1259.77   26.50
   5   9  -1 1305.47   28.90
   5   9  -1 1259.37   24.30
   5   9  -1 1275.27   26.40
  -5  -9   1 1276.97   25.20
  -5  -9   1 1251.67   25.10
  -5  -9   1 1273.17   28.20
  -5  -9   1 1184.98   25.00
  -5  -9   1 1230.98   27.30
  -5  -9   1 1234.28   27.40
  -5  -9   1 1305.57   26.10
  -5  -9   1 1262.77   27.00
   4   9  -1  325.87   11.50
   4   9  -1  330.97   11.60
   4   9  -1  338.07   12.00
   4   9  -1  332.67   10.60
   4   9  -1  352.06   11.60
   4   9  -1  316.27   10.40
   4   9  -1  334.97   12.90
   4   9  -1  333.27   12.70
  -4  -9   1  342.77   10.70
  -4  -9   1  345.87   10.70
  -4  -9   1  347.57   12.60
  -4  -9   1  328.87   11.90
  -4  -9   1  335.37   11.40
  -4  -9   1  308.77   12.10
  -4  -9   1  331.47   11.20
  -4  -9   1  318.57   10.40
  -4  -9   1  333.27   11.10
   3   9  -1  648.14   16.70
   3   9  -1  628.94   16.40
   3   9  -1  636.24   15.30
   3   9  -1  604.24   17.50
   3   9  -1  632.74   16.90
   3   9  -1  619.84   17.90
   3   9  -1  604.84   17.20
   3   9  -1  616.84   14.30
   3   9  -1  631.34   16.30
  -3  -9   1  625.24   16.70
  -3  -9   1  600.54   14.50
  -3  -9   1  620.34   16.10
  -3  -9   1  629.64   17.80
  -3  -9   1  621.94   15.60
  -3  -9   1  600.14   14.70
  -3  -9   1  628.34   17.30
  -3  -9   1  636.34   15.90
  -3  -9   1  618.24   14.20
   2   9  -1  155.28    8.30
   2   9  -1  166.58    7.10
   2   9  -1  159.98    8.30
   2   9  -1  155.38    7.70
   2   9  -1  153.48    7.50
   2   9  -1  160.08    7.60
   2   9  -1  164.78    7.70
   2   9  -1  161.78    8.30
  -2  -9   1  159.08    8.40
  -2  -9   1  144.39    7.70
  -2  -9   1  164.78    7.60
  -2  -9   1  158.98    7.20
  -2  -9   1  158.78    6.70
  -2  -9   1  152.08    6.60
  -2  -9   1  164.28    6.00
  -2  -9   1  153.68    7.60
  -2  -9   1  151.68    7.20
   1   9  -1   17.30    3.40
   1   9  -1   16.30    3.50
   1   9  -1   18.10    3.30
   1   9  -1   11.30    2.50
   1   9  -1   15.00    2.60
   1   9  -1   21.40    3.70
   1   9  -1   15.50    3.40
   1   9  -1   13.20    2.60
  -1  -9   1   19.30    2.40
  -1  -9   1   15.80    2.70
  -1  -9   1   19.80    3.50
  -1  -9   1   21.00    3.20
  -1  -9   1   12.80    2.20
  -1  -9   1   14.20    2.60
  -1  -9   1   17.20    2.90
  -1  -9   1   19.00    1.90
  -1  -9   1   13.10    3.40
   0   9  -1   66.99    5.20
   0   9  -1   61.39    4.20
   0   9  -1   48.70    4.40
   0   9  -1   57.99    4.90
   0   9  -1   59.39    4.50
   0   9  -1   66.49    4.90
   0   9  -1   71.29    5.20
   0   9  -1   65.09    4.20
   0   9  -1   54.69    4.90
   0  -9   1   59.19    4.10
   0  -9   1   65.79    4.70
   0  -9   1   59.69    5.10
   0  -9   1   62.39    4.90
   0  -9   1   60.59    4.30
   0  -9   1   63.49    4.80
   0  -9   1   59.79    4.50
   0  -9   1   59.09    3.90
  -1   9  -1    2.60    1.30
  -1   9  -1    0.10    0.70
  -1   9  -1    0.10    1.00
  -1   9  -1    0.00    0.70
  -1   9  -1   -0.20    0.90
  -1   9  -1    0.40    1.00
  -1   9  -1    2.00    1.40
  -1   9  -1    0.90    1.00
   1  -9   1    0.90    0.90
   1  -9   1    0.70    1.00
   1  -9   1   -0.50    0.70
   1  -9   1    0.20    0.80
   1  -9   1    0.60    1.10
   1  -9   1    1.60    1.20
   1  -9   1    1.40    0.90
   1  -9   1   -1.20    0.60
  -2   9  -1    0.10    1.30
  -2   9  -1    0.50    1.00
  -2   9  -1   -0.40    0.70
  -2   9  -1    0.80    1.10
  -2   9  -1    1.30    1.10
  -2   9  -1    1.00    1.00
  -2   9  -1    1.50    1.40
  -2   9  -1    0.20    1.00
  -2   9  -1    1.30    1.20
   2  -9   1    0.60    0.90
   2  -9   1    0.20    0.90
   2  -9   1    0.70    0.80
   2  -9   1   -1.30    0.80
   2  -9   1   -0.50    0.80
   2  -9   1   -0.10    0.80
   2  -9   1   -0.40    0.70
  -3   9  -1  263.57   10.60
  -3   9  -1  273.77   10.60
  -3   9  -1  268.87   10.00
  -3   9  -1  272.77   11.10
  -3   9  -1  280.37    9.70
  -3   9  -1  261.57    9.00
  -3   9  -1  276.07   10.50
  -3   9  -1  284.07    9.60
  -3   9  -1  268.57   10.00
   3  -9   1  275.47   10.70
   3  -9   1  286.07    7.40
   3  -9   1  285.17   10.00
   3  -9   1  283.07    8.10
   3  -9   1  266.77    8.60
   3  -9   1  279.37    9.60
  -4   9  -1   52.59    4.80
  -4   9  -1   53.69    4.60
  -4   9  -1   59.39    4.80
  -4   9  -1   58.39    4.10
  -4   9  -1   52.49    5.10
  -4   9  -1   55.49    4.50
  -4   9  -1   61.79    4.80
  -4   9  -1   62.19    4.90
  -4   9  -1   52.69    4.20
   4  -9   1   54.09    4.20
   4  -9   1   54.79    3.70
   4  -9   1   54.39    4.20
   4  -9   1   57.09    4.50
   4  -9   1   48.40    4.50
  -5   9  -1  313.77   11.10
  -5   9  -1  321.17   10.10
  -5   9  -1  302.87   11.10
  -5   9  -1  295.47   10.60
  -5   9  -1  305.67   12.60
  -5   9  -1  311.47   11.00
  -5   9  -1  305.97   11.60
  -5   9  -1  327.17   10.40
  -5   9  -1  302.97   11.00
   5  -9   1  304.17   10.10
   5  -9   1  314.77    9.00
   5  -9   1  316.27   11.20
   5  -9   1  312.57    9.90
   5  -9   1  316.87   11.20
  -6   9  -1   68.89    4.70
  -6   9  -1   82.09    5.80
  -6   9  -1   72.09    4.70
  -6   9  -1   75.39    6.50
  -6   9  -1   82.99    5.90
  -6   9  -1   69.79    4.90
  -6   9  -1   72.39    5.30
  -6   9  -1   81.79    5.70
  -6   9  -1   80.29    5.60
   6  -9   1   70.69    4.50
   6  -9   1   69.79    5.00
   6  -9   1   70.99    4.60
   6  -9   1   77.99    5.60
   6  -9   1   73.79    4.10
  -7   9  -1  123.59    7.50
  -7   9  -1  120.79    6.30
  -7   9  -1  125.59    6.40
  -7   9  -1  132.19    6.50
  -7   9  -1  128.79    7.20
  -7   9  -1  130.79    7.10
  -7   9  -1  124.39    7.00
  -7   9  -1  131.69    8.20
  -7   9  -1  128.99    8.70
   7  -9   1  126.59    7.60
   7  -9   1  127.39    5.80
   7  -9   1  132.29    6.10
  -8   9  -1   35.90    4.10
  -8   9  -1   36.20    4.30
  -8   9  -1   36.10    3.60
  -8   9  -1   30.00    3.30
  -8   9  -1   32.10    3.20
  -8   9  -1   29.40    3.70
  -8   9  -1   30.20    3.80
  -8   9  -1   32.90    3.60
  -8   9  -1   37.00    6.00
   8  -9   1   36.60    2.70
   8  -9   1   34.00    3.20
   8  -9   1   36.00    3.00
   8  -9   1   31.20    2.90
  -9   9  -1   23.30    3.50
  -9   9  -1   27.00    3.20
  -9   9  -1   27.10    4.20
  -9   9  -1   23.50    4.60
  -9   9  -1   17.80    3.20
  -9   9  -1   18.50    3.50
  -9   9  -1   17.90    2.90
  -9   9  -1   20.70    4.60
   9  -9   1   16.30    2.00
   9  -9   1   21.90    2.30
 -10   9  -1   23.00    3.70
 -10   9  -1   14.60    3.50
 -10   9  -1   14.20    3.00
 -10   9  -1   13.50    3.20
 -10   9  -1   19.40    3.10
 -10   9  -1   25.40    3.70
 -10   9  -1   15.50    2.90
 -10   9  -1   17.00    2.80
 -11   9  -1   72.09    4.70
 -11   9  -1   68.59    5.20
 -11   9  -1   67.89    4.90
 -11   9  -1   62.79    5.70
 -11   9  -1   69.59    4.30
 -11   9  -1   69.29    7.10
 -11   9  -1   68.49    4.70
 -11   9  -1   58.09    6.20
  15   8  -1   23.40    5.40
 -15  -8   1   24.40    4.40
 -15  -8   1   21.70    4.60
 -15  -8   1   29.20    4.70
 -15  -8   1   32.40    5.60
 -15  -8   1   21.50    4.70
 -15  -8   1   32.50    5.90
 -15  -8   1   27.40    5.30
  14   8  -1   -1.90    1.70
  14   8  -1    0.00    2.00
  14   8  -1   -0.30    1.70
 -14  -8   1    3.60    2.20
 -14  -8   1   -0.70    1.50
 -14  -8   1   -2.80    1.40
 -14  -8   1    3.30    1.70
 -14  -8   1    0.70    2.00
 -14  -8   1    0.00    2.40
 -14  -8   1    5.20    2.40
 -14  -8   1    5.30    2.20
  13   8  -1   13.40    3.80
  13   8  -1   12.00    3.60
 -13  -8   1   11.50    3.60
 -13  -8   1   11.90    3.20
 -13  -8   1   11.30    3.80
 -13  -8   1   13.70    3.80
 -13  -8   1    7.60    3.40
 -13  -8   1   16.90    4.30
 -13  -8   1   13.70    3.20
 -13  -8   1   19.70    3.80
  12   8  -1   -0.70    1.20
  12   8  -1   -1.90    1.40
  12   8  -1   -1.80    1.10
  12   8  -1    0.00    1.10
  12   8  -1    0.50    1.60
  12   8  -1   -1.90    1.20
  12   8  -1    2.40    1.70
 -12  -8   1    0.80    1.30
 -12  -8   1   -1.30    1.30
 -12  -8   1    1.20    1.60
 -12  -8   1   -1.50    1.30
 -12  -8   1    5.10    2.40
 -12  -8   1    0.50    1.40
 -12  -8   1    2.20    1.60
  11   8  -1    0.20    1.20
  11   8  -1    0.20    1.70
  11   8  -1    0.10    1.30
  11   8  -1    0.70    1.60
 -11  -8   1   -0.20    1.60
 -11  -8   1   -1.00    1.20
 -11  -8   1    0.90    1.60
 -11  -8   1    0.00    1.40
 -11  -8   1   -1.90    1.10
 -11  -8   1   -0.70    1.20
 -11  -8   1   -1.10    1.10
 -11  -8   1   -1.80    1.60
 -11  -8   1    1.00    1.30
  10   8  -1   50.19    5.80
  10   8  -1   60.69    5.80
  10   8  -1   59.59    5.60
  10   8  -1   65.79    4.50
  10   8  -1   67.29    6.10
  10   8  -1   60.59    5.50
  10   8  -1   66.09    5.10
 -10  -8   1   60.19    5.50
 -10  -8   1   62.59    5.50
 -10  -8   1   56.99    5.10
 -10  -8   1   68.79    6.50
 -10  -8   1   59.99    5.00
 -10  -8   1   53.49    5.40
 -10  -8   1   56.29    5.70
 -10  -8   1   58.29    5.90
 -10  -8   1   57.09    5.60
   9   8  -1   63.59    6.20
   9   8  -1   52.69    5.10
   9   8  -1   59.29    5.80
   9   8  -1   61.39    4.60
   9   8  -1   59.39    5.90
   9   8  -1   62.89    5.00
   9   8  -1   56.89    5.80
   9   8  -1   61.19    5.60
  -9  -8   1   57.39    5.60
  -9  -8   1   60.19    5.80
  -9  -8   1   59.89    4.80
  -9  -8   1   65.99    5.80
  -9  -8   1   58.59    5.20
  -9  -8   1   61.29    5.20
  -9  -8   1   50.59    5.50
  -9  -8   1   62.59    5.40
  -9  -8   1   49.99    5.10
   8   8  -1   46.70    4.50
   8   8  -1   45.20    5.00
   8   8  -1   47.00    4.80
   8   8  -1   47.70    4.80
   8   8  -1   45.30    3.90
   8   8  -1   49.00    5.00
   8   8  -1   41.00    5.00
   8   8  -1   44.70    5.20
  -8  -8   1   46.10    5.20
  -8  -8   1   51.29    5.20
  -8  -8   1   44.10    5.00
  -8  -8   1   56.09    5.30
  -8  -8   1   50.39    4.70
  -8  -8   1   45.60    4.60
  -8  -8   1   46.20    4.90
  -8  -8   1   45.40    5.10
  -8  -8   1   38.50    3.80
   7   8  -1  202.88    6.30
   7   8  -1  193.28    7.80
   7   8  -1  197.78   10.00
   7   8  -1  197.08    9.40
   7   8  -1  188.18    9.00
   7   8  -1  204.38   10.10
   7   8  -1  192.18    8.80
   7   8  -1  201.08    9.90
   7   8  -1  180.68   11.70
  -7  -8   1  199.08    9.90
  -7  -8   1  204.98    9.50
  -7  -8   1  200.28    8.80
  -7  -8   1  204.68    9.80
  -7  -8   1  199.68    8.90
  -7  -8   1  192.78    8.10
  -7  -8   1  204.28    9.90
  -7  -8   1  190.48    8.60
  -7  -8   1  193.58    9.40
   6   8  -1   36.10    3.90
   6   8  -1   28.80    3.50
   6   8  -1   31.80    4.10
   6   8  -1   29.80    4.00
   6   8  -1   33.30    2.80
   6   8  -1   29.90    3.60
   6   8  -1   32.50    3.30
   6   8  -1   51.69    6.60
   6   8  -1   27.90    3.60
   6   8  -1   23.60    3.50
  -6  -8   1   27.60    4.00
  -6  -8   1   29.70    3.20
  -6  -8   1   31.70    3.60
  -6  -8   1   33.10    4.20
  -6  -8   1   24.00    3.70
  -6  -8   1   30.80    3.50
  -6  -8   1   29.80    3.60
  -6  -8   1   29.80    3.70
   5   8  -1    6.50    1.80
   5   8  -1    3.00    1.60
   5   8  -1    4.20    2.00
   5   8  -1    3.20    1.70
   5   8  -1    6.50    2.10
   5   8  -1    3.20    1.60
   5   8  -1    5.60    2.30
   5   8  -1    5.00    1.80
   5   8  -1    5.80    1.60
   5   8  -1    5.30    2.00
  -5  -8   1    6.60    2.50
  -5  -8   1    6.40    1.90
  -5  -8   1    3.80    1.60
  -5  -8   1    4.40    1.60
  -5  -8   1    3.60    1.50
  -5  -8   1    5.30    1.70
  -5  -8   1    4.70    1.90
  -5  -8   1    5.10    2.10
  -5  -8   1    6.00    1.80
   4   8  -1   51.69    3.90
   4   8  -1   43.50    3.70
   4   8  -1   44.20    4.10
   4   8  -1   45.20    4.60
   4   8  -1   47.10    4.20
   4   8  -1   46.20    4.20
   4   8  -1   47.50    4.50
   4   8  -1   48.60    4.70
   4   8  -1   46.00    4.10
  -4  -8   1   52.39    4.80
  -4  -8   1   47.80    4.10
  -4  -8   1   56.59    4.70
  -4  -8   1   48.90    4.50
  -4  -8   1   50.29    4.10
  -4  -8   1   45.70    4.50
  -4  -8   1   49.40    3.70
  -4  -8   1   45.00    3.80
   3   8  -1  113.79    6.30
   3   8  -1  120.19    7.10
   3   8  -1  120.29    5.80
   3   8  -1  115.29    6.30
   3   8  -1  114.89    6.10
   3   8  -1  119.99    5.50
   3   8  -1  118.59    6.90
   3   8  -1  115.49    6.40
  -3  -8   1  121.79    7.00
  -3  -8   1  107.99    5.30
  -3  -8   1  118.09    6.00
  -3  -8   1  107.49    5.40
  -3  -8   1  131.19    5.90
  -3  -8   1  119.69    6.30
  -3  -8   1  125.69    6.90
  -3  -8   1  122.09    6.60
  -3  -8   1  116.79    6.10
   2   8  -1  195.38    8.00
   2   8  -1  205.68    7.50
   2   8  -1  202.38    8.90
   2   8  -1  201.78    8.40
   2   8  -1  205.88    9.00
   2   8  -1  207.88    8.30
   2   8  -1  193.28    8.00
   2   8  -1  199.58    8.80
  -2  -8   1  191.18    8.50
  -2  -8   1  208.58   11.30
  -2  -8   1  205.48    6.60
  -2  -8   1  194.68    7.70
  -2  -8   1  200.78    7.90
  -2  -8   1  191.08    7.20
  -2  -8   1  210.68    8.20
  -2  -8   1  189.08    8.10
  -2  -8   1  201.58    7.20
   1   8  -1   70.49    4.30
   1   8  -1   61.59    4.50
   1   8  -1   69.29    5.10
   1   8  -1   68.99    5.10
   1   8  -1   77.89    5.40
   1   8  -1   77.39    5.10
   1   8  -1   71.39    4.80
   1   8  -1   78.69    5.00
  -1  -8   1   73.39    4.20
  -1  -8   1   72.99    4.50
  -1  -8   1   72.69    5.40
  -1  -8   1   68.49    4.70
  -1  -8   1   65.79    4.60
  -1  -8   1   76.09    3.40
  -1  -8   1   77.99    4.90
  -1  -8   1   72.19    5.00
  -1  -8   1   75.29    4.20
   0   8  -1  343.97   10.50
   0   8  -1  340.47   11.00
   0   8  -1  342.67   11.50
   0   8  -1  347.57    9.90
   0   8  -1  338.27   11.50
   0   8  -1  340.87   11.50
   0   8  -1  348.77   11.10
   0   8  -1  345.47   10.70
   0   8  -1  359.66   10.00
   0  -8   1  333.07   11.50
   0  -8   1  342.27   10.50
   0  -8   1  340.27   10.80
   0  -8   1  348.17   10.00
   0  -8   1  337.97    9.20
   0  -8   1  361.66    9.70
   0  -8   1  328.07   10.90
   0  -8   1  359.66   10.70
   0  -8   1  356.66    6.90
  -1   8  -1  387.86   11.50
  -1   8  -1  410.36   10.80
  -1   8  -1  403.06   11.90
  -1   8  -1  414.96   12.50
  -1   8  -1  392.76   12.30
  -1   8  -1  400.86   11.30
  -1   8  -1  395.26   12.40
  -1   8  -1  413.56   12.50
  -1   8  -1  398.26   10.70
   1  -8   1  387.76   11.70
   1  -8   1  393.66   12.00
   1  -8   1  392.46   12.40
   1  -8   1  419.26   10.70
   1  -8   1  398.56    9.70
   1  -8   1  398.76   11.00
   1  -8   1  401.46   11.30
   1  -8   1  408.06   10.70
  -2   8  -1   22.00    2.40
  -2   8  -1   22.70    3.40
  -2   8  -1   23.10    3.00
  -2   8  -1   21.50    2.70
  -2   8  -1   22.40    2.80
  -2   8  -1   22.40    3.10
  -2   8  -1   25.00    3.20
  -2   8  -1   27.50    2.80
  -2   8  -1   21.90    3.30
   2  -8   1   24.90    2.60
   2  -8   1   23.30    2.80
   2  -8   1   22.10    2.40
   2  -8   1   19.50    3.10
   2  -8   1   24.30    2.80
   2  -8   1   25.00    2.70
   2  -8   1   16.00    2.60
   2  -8   1   20.60    2.00
  -3   8  -1  150.38    7.50
  -3   8  -1  149.69    7.10
  -3   8  -1  146.79    6.50
  -3   8  -1  139.99    7.40
  -3   8  -1  144.09    7.10
  -3   8  -1  157.08    7.10
  -3   8  -1  149.59    6.90
  -3   8  -1  150.18    6.60
  -3   8  -1  159.48    6.30
   3  -8   1  151.88    6.70
   3  -8   1  145.99    4.80
   3  -8   1  148.99    5.30
   3  -8   1  146.09    6.40
   3  -8   1  143.09    6.90
   3  -8   1  155.38    7.40
  -4   8  -1    8.60    1.90
  -4   8  -1   11.30    2.50
  -4   8  -1   12.10    2.60
  -4   8  -1    7.50    2.10
  -4   8  -1    9.80    2.40
  -4   8  -1    9.30    2.10
  -4   8  -1    8.90    2.10
  -4   8  -1    7.90    2.00
  -4   8  -1   15.70    3.30
   4  -8   1    8.10    1.90
   4  -8   1   10.30    2.40
   4  -8   1   10.80    2.30
   4  -8   1    8.70    1.80
   4  -8   1   10.30    2.10
  -5   8  -1    5.20    1.90
  -5   8  -1    8.20    2.60
  -5   8  -1    5.20    1.80
  -5   8  -1    6.50    2.00
  -5   8  -1    8.60    2.00
  -5   8  -1    7.00    2.10
  -5   8  -1    8.60    1.90
  -5   8  -1    5.90    1.90
  -5   8  -1    8.10    2.20
   5  -8   1    6.50    2.10
   5  -8   1    9.30    1.80
   5  -8   1    5.20    1.60
   5  -8   1    7.90    2.40
   5  -8   1    8.40    2.10
  -6   8  -1  189.78    7.40
  -6   8  -1  198.48   10.10
  -6   8  -1  192.98    9.90
  -6   8  -1  198.08    7.40
  -6   8  -1  200.78    8.40
  -6   8  -1  187.48    8.10
  -6   8  -1  193.28    7.80
  -6   8  -1  187.28    8.10
  -6   8  -1  207.48    8.90
   6  -8   1  199.48    6.50
   6  -8   1  197.18    8.80
   6  -8   1  204.58    7.50
   6  -8   1  199.38    8.00
   6  -8   1  203.08    7.20
  -7   8  -1   -1.00    1.00
  -7   8  -1    1.30    1.20
  -7   8  -1   -0.30    1.30
  -7   8  -1    1.00    0.90
  -7   8  -1   -0.60    0.80
  -7   8  -1    1.20    1.30
  -7   8  -1    0.30    0.90
  -7   8  -1   -0.50    1.00
   7  -8   1    1.10    0.90
   7  -8   1    1.20    1.20
   7  -8   1    1.10    1.00
   7  -8   1    1.70    1.40
  -8   8  -1  190.98    7.40
  -8   8  -1  191.58    7.10
  -8   8  -1  196.78   10.80
  -8   8  -1  197.48    8.60
  -8   8  -1  196.48    8.30
  -8   8  -1  209.68    8.60
  -8   8  -1  191.98    7.60
  -8   8  -1  192.58    9.60
  -8   8  -1  189.88    8.60
   8  -8   1  185.08    9.40
   8  -8   1  195.28    6.80
   8  -8   1  205.08    7.30
   8  -8   1  191.68    6.30
  -9   8  -1   39.70    3.50
  -9   8  -1   46.20    8.70
  -9   8  -1   40.90    3.70
  -9   8  -1   42.60    4.20
  -9   8  -1   43.70    5.40
  -9   8  -1   35.50    3.70
  -9   8  -1   41.30    3.70
  -9   8  -1   46.40    4.20
   9  -8   1   40.00    2.70
   9  -8   1   37.20    2.70
 -10   8  -1   49.70    4.20
 -10   8  -1   53.99    4.50
 -10   8  -1   58.39    6.40
 -10   8  -1   46.80    4.00
 -10   8  -1   55.89    4.90
 -10   8  -1   57.79    5.80
 -10   8  -1   55.29    4.30
 -10   8  -1   47.20    3.60
 -11   8  -1   37.80    6.40
 -11   8  -1   40.30    4.50
 -11   8  -1   45.80    3.70
 -11   8  -1   32.80    5.20
 -11   8  -1   43.20    5.10
 -11   8  -1   30.00    3.30
 -11   8  -1   48.40    4.20
 -11   8  -1   41.80    3.30
 -12   8  -1    0.30    1.20
 -12   8  -1    2.20    1.30
 -12   8  -1   -2.10    1.50
 -12   8  -1    0.20    1.90
 -12   8  -1   -1.90    1.70
 -12   8  -1    0.00    0.90
  15   7  -1    0.70    1.80
  15   7  -1    3.70    2.20
 -15  -7   1   10.00    3.30
 -15  -7   1    6.40    3.10
 -15  -7   1    8.50    3.10
 -15  -7   1    9.90    3.30
 -15  -7   1    5.20    3.80
 -15  -7   1    4.90    2.40
  14   7  -1   14.50    3.70
 -14  -7   1   16.00    4.20
 -14  -7   1   14.90    3.30
 -14  -7   1   16.40    4.20
 -14  -7   1    8.80    2.90
 -14  -7   1   11.30    3.00
 -14  -7   1   12.20    3.80
 -14  -7   1    8.80    3.30
 -14  -7   1    8.90    2.90
 -14  -7   1   12.50    3.50
  13   7  -1    3.80    1.90
  13   7  -1   -1.80    1.40
  13   7  -1    0.00    2.30
  13   7  -1    0.10    1.50
  13   7  -1    1.70    1.80
 -13  -7   1   -0.30    1.60
 -13  -7   1    2.50    2.10
 -13  -7   1   -0.10    1.70
 -13  -7   1    1.00    1.70
 -13  -7   1    0.20    1.60
 -13  -7   1    1.30    1.60
 -13  -7   1    0.70    1.70
 -13  -7   1    0.40    1.70
  12   7  -1   18.70    3.40
  12   7  -1   23.00    4.60
  12   7  -1   20.80    3.90
  12   7  -1   20.00    2.70
  12   7  -1   18.70    4.10
  12   7  -1   18.40    3.70
 -12  -7   1   17.30    3.50
 -12  -7   1   19.00    3.60
 -12  -7   1   19.90    3.70
 -12  -7   1   18.30    3.70
 -12  -7   1   17.70    4.00
 -12  -7   1   18.70    4.70
 -12  -7   1   17.10    4.00
 -12  -7   1   23.90    4.30
  11   7  -1   29.80    3.30
  11   7  -1   33.90    6.00
  11   7  -1   41.30    6.10
  11   7  -1   32.40    3.20
  11   7  -1   36.90    4.50
 -11  -7   1   39.20    4.80
 -11  -7   1   31.00    6.50
 -11  -7   1   36.80    4.30
 -11  -7   1   44.00    5.20
 -11  -7   1   41.20    4.10
 -11  -7   1   42.60    5.00
 -11  -7   1   37.50    4.40
 -11  -7   1   39.20    4.70
  10   7  -1    2.20    1.70
  10   7  -1    5.30    3.70
  10   7  -1    2.20    1.70
  10   7  -1    3.30    2.00
  10   7  -1    3.60    1.50
 -10  -7   1    3.10    1.80
 -10  -7   1    5.20    2.10
 -10  -7   1    2.80    1.90
 -10  -7   1    4.80    1.90
 -10  -7   1    3.30    2.00
 -10  -7   1    8.00    2.70
 -10  -7   1    4.10    2.00
 -10  -7   1    3.90    2.20
 -10  -7   1    1.50    1.30
   9   7  -1  144.19    7.20
   9   7  -1  151.48    8.10
   9   7  -1  158.88    8.00
   9   7  -1  151.08    6.70
   9   7  -1  152.88    8.80
   9   7  -1  138.69    8.20
   9   7  -1  136.39    8.50
  -9  -7   1  146.89    7.90
  -9  -7   1  146.99    8.60
  -9  -7   1  155.98    8.80
  -9  -7   1  144.19    8.70
  -9  -7   1  141.89    8.20
  -9  -7   1  142.99    8.10
  -9  -7   1  133.79    7.00
  -9  -7   1  153.08    7.70
  -9  -7   1  148.89    7.90
   8   7  -1    5.50    1.90
   8   7  -1    7.20    2.10
   8   7  -1   11.20    2.30
   8   7  -1    9.40    2.60
   8   7  -1    5.50    1.90
   8   7  -1   13.00    3.40
   8   7  -1   11.40    2.80
  -8  -7   1    9.20    2.40
  -8  -7   1    8.30    2.30
  -8  -7   1   10.80    2.80
  -8  -7   1    8.40    2.80
  -8  -7   1    6.10    2.40
  -8  -7   1    7.80    2.40
  -8  -7   1   12.10    2.70
  -8  -7   1    7.40    2.30
  -8  -7   1    9.80    2.20
   7   7  -1    0.80    0.70
   7   7  -1    0.80    1.40
   7   7  -1   -0.10    1.00
   7   7  -1    1.00    1.20
   7   7  -1    0.90    1.40
   7   7  -1    1.10    1.30
   7   7  -1    0.30    2.30
   7   7  -1    0.50    1.00
   7   7  -1    0.10    1.10
  -7  -7   1   -0.50    1.10
  -7  -7   1   -0.70    0.90
  -7  -7   1   -1.50    0.90
  -7  -7   1    1.30    1.20
  -7  -7   1    0.50    1.10
  -7  -7   1    0.10    0.80
  -7  -7   1    1.50    1.50
  -7  -7   1   -1.20    0.90
  -7  -7   1    1.90    1.30
   6   7  -1  225.88    9.90
   6   7  -1  223.58   12.40
   6   7  -1  232.48    9.00
   6   7  -1  239.98    9.30
   6   7  -1  231.08    9.10
   6   7  -1  227.78    6.60
   6   7  -1  232.18    9.40
   6   7  -1  217.68    9.60
   6   7  -1  246.38    9.50
   6   7  -1  229.48    8.00
  -6  -7   1  215.98    8.10
  -6  -7   1  228.18    9.90
  -6  -7   1  249.68   10.00
  -6  -7   1  230.28   10.00
  -6  -7   1  232.28    8.90
  -6  -7   1  229.58    9.50
  -6  -7   1  238.18    9.00
  -6  -7   1  226.18    8.90
  -6  -7   1  245.38    9.60
   5   7  -1  143.59    9.30
   5   7  -1  153.18    7.30
   5   7  -1  168.48    8.40
   5   7  -1  170.28    7.50
   5   7  -1  162.08    7.50
   5   7  -1  160.58    7.30
   5   7  -1  167.58    7.50
   5   7  -1  167.28    6.70
   5   7  -1  161.28    5.90
  -5  -7   1  160.58    7.00
  -5  -7   1  160.18    8.00
  -5  -7   1  154.78    7.50
  -5  -7   1  168.78    8.00
  -5  -7   1  170.18    7.40
  -5  -7   1  157.98    7.90
  -5  -7   1  161.08    7.20
  -5  -7   1  169.48    6.80
  -5  -7   1  158.08    7.20
   4   7  -1 1291.57   22.80
   4   7  -1 1263.27   24.20
   4   7  -1 1339.37   24.80
   4   7  -1 1253.87   25.60
   4   7  -1 1303.27   26.40
   4   7  -1 1264.77   23.60
   4   7  -1 1330.57   24.30
   4   7  -1 1286.97   26.70
   4   7  -1 1266.47   24.70
  -4  -7   1 1314.97   26.30
  -4  -7   1 1304.07   25.90
  -4  -7   1 1342.37   24.40
  -4  -7   1 1276.67   25.00
  -4  -7   1 1274.47   24.00
  -4  -7   1 1307.07   25.80
  -4  -7   1 1303.67   23.70
  -4  -7   1 1205.18   29.40
  -4  -7   1 1282.67   23.00
   3   7  -1    2.50    1.30
   3   7  -1    1.50    1.30
   3   7  -1    2.10    1.50
   3   7  -1    2.00    1.40
   3   7  -1    1.10    1.20
   3   7  -1    1.90    1.20
   3   7  -1    1.50    1.40
   3   7  -1    2.30    1.40
   3   7  -1    0.30    1.20
  -3  -7   1    2.00    1.60
  -3  -7   1    0.70    0.90
  -3  -7   1    1.60    1.30
  -3  -7   1    0.50    1.10
  -3  -7   1    2.90    1.60
  -3  -7   1    3.40    1.60
  -3  -7   1    1.10    1.10
  -3  -7   1    1.50    1.50
  -3  -7   1    1.00    1.30
   2   7  -1  520.55   14.20
   2   7  -1  506.25   11.10
   2   7  -1  533.45   13.30
   2   7  -1  511.55   12.90
   2   7  -1  506.95   13.40
   2   7  -1  525.85   13.20
   2   7  -1  518.75   14.30
   2   7  -1  517.65   12.20
  -2  -7   1  513.15   11.80
  -2  -7   1  503.85   11.90
  -2  -7   1  515.25   12.80
  -2  -7   1  512.55   11.20
  -2  -7   1  502.55   13.70
  -2  -7   1  518.15   13.40
  -2  -7   1  512.15   12.90
  -2  -7   1  528.55   12.80
   1   7  -1   47.70    5.30
   1   7  -1   36.60    3.40
   1   7  -1   26.10    3.00
   1   7  -1   31.70    3.50
   1   7  -1   31.00    2.80
   1   7  -1   27.60    3.20
   1   7  -1   30.60    3.20
  -1  -7   1   32.30    2.70
  -1  -7   1   29.20    3.00
  -1  -7   1   27.50    3.10
  -1  -7   1   37.80    3.30
  -1  -7   1   29.70    2.20
  -1  -7   1   31.00    3.40
  -1  -7   1   29.00    2.80
  -1  -7   1   27.20    2.50
   0   7  -1  126.49    6.00
   0   7  -1  140.39    6.40
   0   7  -1  124.49    6.20
   0   7  -1  142.39    5.50
   0   7  -1  128.09    6.40
   0   7  -1  129.89    6.50
   0   7  -1  137.39    6.00
   0   7  -1  126.79    6.10
   0   7  -1  127.59    6.50
   0  -7   1  132.79    6.10
   0  -7   1  139.29    5.70
   0  -7   1  141.89    6.10
   0  -7   1  128.29    6.50
   0  -7   1  125.19    6.10
   0  -7   1  134.09    5.20
   0  -7   1  134.89    5.30
   0  -7   1  138.89    6.00
  -1   7  -1  192.98    7.80
  -1   7  -1  198.68    7.40
  -1   7  -1  199.48    7.20
  -1   7  -1  196.28    7.80
  -1   7  -1  199.28    6.80
  -1   7  -1  188.78    7.40
  -1   7  -1  195.88    7.90
  -1   7  -1  184.58    7.70
   1  -7   1  192.18    6.60
   1  -7   1  199.08    7.20
   1  -7   1  185.38    5.90
   1  -7   1  184.58    7.30
   1  -7   1  200.68    7.70
   1  -7   1  192.58    6.90
   1  -7   1  197.28    8.00
   1  -7   1  195.08    6.70
  -2   7  -1   23.10    3.30
  -2   7  -1   28.40    2.90
  -2   7  -1   28.20    2.80
  -2   7  -1   27.60    3.10
  -2   7  -1   29.70    3.10
  -2   7  -1   30.00    3.10
  -2   7  -1   28.30    3.00
   2  -7   1   20.50    2.70
   2  -7   1   29.20    2.90
   2  -7   1   28.90    2.70
   2  -7   1   24.20    2.00
   2  -7   1   27.10    3.00
   2  -7   1   23.40    2.30
   2  -7   1   34.00    2.70
  -3   7  -1   22.90    2.90
  -3   7  -1   21.60    3.40
  -3   7  -1   25.00    2.80
  -3   7  -1   22.00    3.50
  -3   7  -1   22.30    2.50
  -3   7  -1   27.40    2.80
  -3   7  -1   24.00    2.80
  -3   7  -1   27.60    3.00
  -3   7  -1   20.80    3.00
   3  -7   1   22.30    2.70
   3  -7   1   21.90    1.70
   3  -7   1   21.80    2.50
   3  -7   1   23.80    2.00
   3  -7   1   25.80    2.70
   3  -7   1   18.70    2.10
   3  -7   1   22.40    2.20
  -4   7  -1  459.95   12.10
  -4   7  -1  447.76   12.30
  -4   7  -1  469.25   12.20
  -4   7  -1  447.96   11.10
  -4   7  -1  457.35   13.80
  -4   7  -1  434.16   11.70
  -4   7  -1  432.26   12.50
  -4   7  -1  445.56   11.90
   4  -7   1  435.76   12.20
   4  -7   1  457.95   10.70
   4  -7   1  455.15   11.20
   4  -7   1  452.25   12.10
   4  -7   1  467.55   11.60
  -5   7  -1   67.89    4.00
  -5   7  -1   67.19    4.60
  -5   7  -1   66.49    4.70
  -5   7  -1   65.89    4.40
  -5   7  -1   65.69    4.70
  -5   7  -1   66.29    4.50
  -5   7  -1   71.99    5.60
  -5   7  -1   63.69    4.20
  -5   7  -1   65.99    4.00
   5  -7   1   65.79    3.90
   5  -7   1   65.59    3.50
   5  -7   1   62.99    4.30
   5  -7   1   69.29    4.80
   5  -7   1   69.79    4.10
  -6   7  -1   98.19    4.80
  -6   7  -1   98.79    6.00
  -6   7  -1   90.99    5.30
  -6   7  -1   95.79    5.30
  -6   7  -1   96.09    5.70
  -6   7  -1   89.59    5.20
  -6   7  -1  102.49    6.90
  -6   7  -1   88.39    4.80
  -6   7  -1   95.29    4.70
   6  -7   1   94.09    4.60
   6  -7   1  102.19    4.30
   6  -7   1   89.29    7.20
   6  -7   1   98.29    4.80
  -7   7  -1   20.00    2.60
  -7   7  -1   15.50    2.50
  -7   7  -1   16.30    3.60
  -7   7  -1   19.60    3.20
  -7   7  -1   18.90    3.10
  -7   7  -1   16.50    2.50
  -7   7  -1   21.00    3.10
  -7   7  -1   18.20    2.60
  -7   7  -1   22.50    3.70
   7  -7   1   15.00    2.40
   7  -7   1   18.30    1.90
   7  -7   1   16.60    3.00
   7  -7   1   19.50    2.80
   7  -7   1   18.40    2.40
  -8   7  -1   12.40    2.50
  -8   7  -1   12.10    2.30
  -8   7  -1   14.90    2.40
  -8   7  -1   11.10    2.10
  -8   7  -1   13.60    2.60
  -8   7  -1   14.90    3.20
  -8   7  -1   11.10    2.40
  -8   7  -1   12.10    3.50
  -8   7  -1   13.60    2.70
   8  -7   1   11.90    2.20
   8  -7   1   13.20    1.60
   8  -7   1   13.30    2.40
   8  -7   1   12.60    2.90
   8  -7   1   13.40    1.90
  -9   7  -1   58.89    5.50
  -9   7  -1   53.89    4.40
  -9   7  -1   54.99    4.30
  -9   7  -1   59.99    3.80
  -9   7  -1   56.69    4.50
  -9   7  -1   56.29    6.00
  -9   7  -1   60.59    4.20
  -9   7  -1   54.19    3.90
   9  -7   1   60.09    2.60
 -10   7  -1   -0.20    1.00
 -10   7  -1   -1.40    0.80
 -10   7  -1    2.40    1.50
 -10   7  -1    0.30    0.90
 -10   7  -1   -2.40    1.00
 -10   7  -1   -0.60    0.90
 -10   7  -1   -0.60    1.00
 -10   7  -1   -0.10    1.00
 -10   7  -1    1.30    1.90
 -11   7  -1   36.80    3.90
 -11   7  -1   29.80    3.10
 -11   7  -1   32.10    3.40
 -11   7  -1   41.50    3.10
 -11   7  -1   44.80    5.30
 -11   7  -1   42.80    3.20
 -11   7  -1   33.40    3.20
 -11   7  -1   32.20    5.40
 -11   7  -1   37.50    3.20
 -12   7  -1    2.80    1.40
 -12   7  -1   -0.80    2.00
 -12   7  -1    2.70    1.90
 -12   7  -1    7.20    1.60
 -12   7  -1    6.60    2.60
 -12   7  -1    5.80    1.30
 -12   7  -1    6.30    2.60
 -15  -6   1   10.60    2.70
 -15  -6   1    9.00    3.40
 -15  -6   1   14.90    3.90
 -15  -6   1   14.60    4.20
 -15  -6   1   14.70    3.90
 -15  -6   1    7.60    3.20
 -15  -6   1   21.10    6.60
 -15  -6   1   12.80    3.70
  14   6  -1    8.00    3.00
 -14  -6   1    3.30    2.70
 -14  -6   1    4.70    1.90
 -14  -6   1    6.60    2.50
 -14  -6   1    2.80    2.20
 -14  -6   1    9.40    3.40
 -14  -6   1    6.60    2.60
 -14  -6   1    6.10    2.40
 -14  -6   1    8.00    2.60
  13   6  -1    9.30    3.40
  13   6  -1   11.50    3.20
  13   6  -1    6.20    2.10
  13   6  -1    8.30    2.90
 -13  -6   1   15.60    3.60
 -13  -6   1    5.50    2.20
 -13  -6   1    5.10    2.40
 -13  -6   1   14.80    3.00
 -13  -6   1   10.30    2.70
 -13  -6   1    6.60    2.50
 -13  -6   1    5.00    2.80
 -13  -6   1   10.50    3.10
 -13  -6   1    8.60    2.90
  12   6  -1   -0.10    1.30
  12   6  -1   -0.10    1.40
  12   6  -1    3.40    2.10
  12   6  -1   -6.60    2.50
 -12  -6   1    0.80    1.40
 -12  -6   1    1.00    1.70
 -12  -6   1    0.80    1.30
 -12  -6   1    0.00    1.60
 -12  -6   1    4.30    1.90
 -12  -6   1    1.20    1.50
 -12  -6   1    4.80    1.80
 -12  -6   1   -0.30    1.20
  11   6  -1    1.60    1.40
  11   6  -1    0.00    1.60
  11   6  -1   -0.70    0.90
  11   6  -1   -1.10    0.90
  11   6  -1   -0.70    1.00
 -11  -6   1    0.20    1.40
 -11  -6   1   -0.40    1.40
 -11  -6   1    1.40    1.50
 -11  -6   1   -1.90    1.10
 -11  -6   1   -0.90    1.10
 -11  -6   1    2.00    1.40
 -11  -6   1    0.50    1.30
 -11  -6   1   -0.40    1.10
 -11  -6   1    3.40    1.70
  10   6  -1   22.20    3.10
  10   6  -1   24.20    4.10
  10   6  -1   24.00    4.30
  10   6  -1   17.90    2.80
  10   6  -1   21.80    7.40
  10   6  -1   20.70    3.90
  10   6  -1   14.70    3.40
 -10  -6   1   22.00    4.10
 -10  -6   1   22.20    3.70
 -10  -6   1   18.20    3.20
 -10  -6   1   17.30    3.50
 -10  -6   1   20.20    3.70
 -10  -6   1   21.20    3.70
 -10  -6   1   16.00    3.20
 -10  -6   1   18.00    3.30
 -10  -6   1   21.30    3.40
   9   6  -1    1.10    1.40
   9   6  -1    2.90    1.60
   9   6  -1    2.10    2.20
   9   6  -1    0.50    1.10
   9   6  -1    1.80    1.40
   9   6  -1    4.20    2.00
   9   6  -1    3.80    1.50
   9   6  -1    2.80    1.70
  -9  -6   1    2.60    1.60
  -9  -6   1    2.10    1.50
  -9  -6   1    4.60    1.90
  -9  -6   1    1.10    1.60
  -9  -6   1    2.40    1.90
  -9  -6   1    1.00    1.30
  -9  -6   1    1.20    1.20
  -9  -6   1    3.50    1.80
  -9  -6   1    2.10    1.40
   8   6  -1  106.79    5.80
   8   6  -1   93.79    6.60
   8   6  -1  106.29    6.10
   8   6  -1  108.29    5.20
   8   6  -1  108.29    6.70
   8   6  -1   90.09    5.90
   8   6  -1  100.09    6.60
   8   6  -1   96.29    6.70
  -8  -6   1  104.59    6.40
  -8  -6   1  105.09    6.80
  -8  -6   1   96.79    5.40
  -8  -6   1  106.49    6.30
  -8  -6   1   93.99    6.40
  -8  -6   1  100.99    6.20
  -8  -6   1   95.99    6.20
  -8  -6   1   96.29    5.70
  -8  -6   1  108.99    7.00
   7   6  -1    4.10    1.40
   7   6  -1    1.30    1.10
   7   6  -1    3.90    1.90
   7   6  -1    1.90    1.40
   7   6  -1    4.80    2.00
   7   6  -1    3.90    1.50
   7   6  -1    2.50    1.50
   7   6  -1    4.20    1.60
  -7  -6   1    2.40    1.40
  -7  -6   1    1.90    1.20
  -7  -6   1    3.00    1.70
  -7  -6   1    1.10    1.40
  -7  -6   1    2.80    1.30
  -7  -6   1    1.50    1.20
  -7  -6   1    0.70    1.10
  -7  -6   1    1.90    1.30
  -7  -6   1    2.60    1.50
   6   6  -1  317.37    9.10
   6   6  -1  300.07   11.00
   6   6  -1  310.97   10.10
   6   6  -1  291.57   10.60
   6   6  -1  302.17    7.00
   6   6  -1  302.67   10.70
   6   6  -1  313.67   10.10
   6   6  -1  294.97   10.10
   6   6  -1  305.17   11.20
  -6  -6   1  302.67   10.50
  -6  -6   1  325.17   10.90
  -6  -6   1  296.87    9.20
  -6  -6   1  322.87   10.90
  -6  -6   1  294.47    9.80
  -6  -6   1  299.37    9.70
  -6  -6   1  304.37   11.10
  -6  -6   1  304.67   10.10
  -6  -6   1  307.27   11.00
   5   6  -1   61.49    5.60
   5   6  -1   44.60    3.80
   5   6  -1   49.10    4.00
   5   6  -1   39.50    3.70
   5   6  -1   40.90    3.20
   5   6  -1   45.50    3.90
   5   6  -1   40.50    3.90
   5   6  -1   43.80    4.30
   5   6  -1   41.40    2.70
   5   6  -1   49.99    3.90
  -5  -6   1   43.40    3.70
  -5  -6   1   47.70    3.70
  -5  -6   1   39.90    3.20
  -5  -6   1   41.80    3.60
  -5  -6   1   47.00    4.00
  -5  -6   1   47.20    3.90
  -5  -6   1   41.30    3.90
  -5  -6   1   42.50    4.10
   4   6  -1   60.19    3.80
   4   6  -1   56.79    4.60
   4   6  -1   57.79    4.30
   4   6  -1   52.89    3.90
   4   6  -1   59.89    4.10
   4   6  -1   60.49    4.30
   4   6  -1   57.79    4.50
   4   6  -1   66.79    4.50
  -4  -6   1   59.69    3.80
  -4  -6   1   58.89    4.50
  -4  -6   1   59.39    4.40
  -4  -6   1   54.89    3.90
  -4  -6   1   54.69    4.00
  -4  -6   1   62.29    4.20
  -4  -6   1   56.69    4.10
  -4  -6   1   56.89    4.50
  -4  -6   1   60.69    4.60
   3   6  -1    2.20    1.40
   3   6  -1    3.00    2.00
   3   6  -1    3.50    1.50
   3   6  -1    2.60    1.40
   3   6  -1    1.10    1.10
   3   6  -1    4.10    1.60
   3   6  -1    1.10    1.20
   3   6  -1    3.00    1.50
   3   6  -1    3.50    1.40
  -3  -6   1    1.60    1.60
  -3  -6   1    2.60    2.30
  -3  -6   1    3.10    1.30
  -3  -6   1    2.70    1.40
  -3  -6   1    1.50    1.20
  -3  -6   1    3.40    1.30
  -3  -6   1    3.40    1.50
  -3  -6   1    4.10    1.40
   2   6  -1  700.63   16.40
   2   6  -1  733.13   15.90
   2   6  -1  737.63   15.50
   2   6  -1  733.63   13.90
   2   6  -1  699.23   15.10
   2   6  -1  738.63   15.30
   2   6  -1  719.63   14.40
   2   6  -1  712.13   16.70
  -2  -6   1  737.83   15.80
  -2  -6   1  703.83   14.80
  -2  -6   1  723.83   14.30
  -2  -6   1  718.93   15.00
  -2  -6   1  741.73   13.80
  -2  -6   1  751.52   16.80
  -2  -6   1  704.03   16.10
  -2  -6   1  734.43   16.40
  -2  -6   1  745.13   14.20
  -2  -6   1  741.73   15.30
   1   6  -1  644.34   11.60
   1   6  -1  671.93   15.30
   1   6  -1  641.04   14.50
   1   6  -1  666.63   14.30
   1   6  -1  658.73   13.30
   1   6  -1  636.94   15.10
   1   6  -1  626.94   14.00
   1   6  -1  697.83   14.40
  -1  -6   1  660.53   13.00
  -1  -6   1  651.33   13.60
  -1  -6   1  653.53   14.90
  -1  -6   1  664.53   14.20
  -1  -6   1  656.83   11.70
  -1  -6   1  639.24   14.20
  -1  -6   1  664.13   14.10
  -1  -6   1  656.33   12.80
  -1  -6   1  649.93   15.30
   0   6  -1   18.30    2.00
   0   6  -1   17.90    2.00
   0   6  -1   21.70    2.60
   0   6  -1   18.00    2.90
   0   6  -1   18.20    2.50
   0   6  -1   23.10    2.50
   0   6  -1   17.90    2.50
   0   6  -1   19.60    2.90
   0   6  -1   17.90    2.60
   0  -6   1   23.60    2.50
   0  -6   1   21.20    1.50
   0  -6   1   18.70    2.60
   0  -6   1   20.30    2.30
   0  -6   1   20.40    2.50
   0  -6   1   18.70    2.00
   0  -6   1   22.20    2.60
   0  -6   1   22.60    2.50
   0  -6   1   23.60    2.20
  -1   6  -1  510.65   12.60
  -1   6  -1  526.15   11.20
  -1   6  -1  502.85   12.10
  -1   6  -1  508.15   12.10
  -1   6  -1  538.35   15.40
  -1   6  -1  532.05   12.90
  -1   6  -1  522.15   12.80
  -1   6  -1  528.15   11.20
  -1   6  -1  508.35   11.90
   1  -6   1  505.85   12.20
   1  -6   1  527.05   11.90
   1  -6   1  538.55   11.30
   1  -6   1  525.35   11.30
   1  -6   1  508.95   12.90
   1  -6   1  506.55   12.40
   1  -6   1  515.05   11.50
   1  -6   1  516.95   10.40
  -2   6  -1  396.16    9.50
  -2   6  -1  414.16   10.50
  -2   6  -1  418.06   10.10
  -2   6  -1  421.06   11.10
  -2   6  -1  404.66   11.40
  -2   6  -1  430.56   11.40
  -2   6  -1  413.36   10.50
  -2   6  -1  424.36   10.20
  -2   6  -1  420.36   11.10
   2  -6   1  412.86   11.20
   2  -6   1  409.76    9.50
   2  -6   1  398.06    9.90
   2  -6   1  424.96    8.60
   2  -6   1  406.36    9.30
   2  -6   1  412.56   10.50
  -3   6  -1    0.50    0.80
  -3   6  -1    0.70    0.90
  -3   6  -1    1.50    0.90
  -3   6  -1    1.60    0.90
  -3   6  -1    0.80    0.80
  -3   6  -1    1.90    0.90
  -3   6  -1   -0.10    0.80
  -3   6  -1    0.70    0.80
  -3   6  -1    2.10    1.10
   3  -6   1    1.40    1.00
   3  -6   1    0.80    0.80
   3  -6   1    0.90    0.90
   3  -6   1    1.70    0.80
   3  -6   1    0.40    0.70
   3  -6   1    2.30    1.00
  -4   6  -1   74.49    4.40
  -4   6  -1   64.19    4.10
  -4   6  -1   65.99    3.90
  -4   6  -1   66.79    3.70
  -4   6  -1   68.19    4.40
  -4   6  -1   70.19    4.20
  -4   6  -1   68.59    4.90
  -4   6  -1   65.79    3.50
  -4   6  -1   68.89    4.10
   4  -6   1   62.89    4.00
   4  -6   1   66.89    3.80
   4  -6   1   67.79    3.40
   4  -6   1   71.39    4.40
   4  -6   1   68.89    3.70
  -5   6  -1   22.60    2.30
  -5   6  -1   26.80    2.90
  -5   6  -1   21.00    3.40
  -5   6  -1   27.10    2.70
  -5   6  -1   23.60    2.70
  -5   6  -1   27.60    2.70
  -5   6  -1   23.30    2.20
  -5   6  -1   18.60    2.30
  -5   6  -1   25.20    3.00
   5  -6   1   23.30    2.90
   5  -6   1   25.40    2.40
   5  -6   1   23.30    2.50
   5  -6   1   20.60    2.20
   5  -6   1   27.20    2.20
  -6   6  -1  155.98    5.70
  -6   6  -1  159.88    6.90
  -6   6  -1  150.28    7.10
  -6   6  -1  158.98    8.10
  -6   6  -1  150.48    6.40
  -6   6  -1  150.88    6.00
  -6   6  -1  161.18    6.50
  -6   6  -1  141.79    6.10
  -6   6  -1  156.78    5.70
   6  -6   1  146.09    5.30
   6  -6   1  152.58    4.90
   6  -6   1  159.58    7.40
   6  -6   1  150.38    5.60
  -7   6  -1   21.40    2.70
  -7   6  -1   14.70    2.10
  -7   6  -1   24.90    4.10
  -7   6  -1   16.90    1.80
  -7   6  -1   18.50    2.80
  -7   6  -1   24.30    2.60
  -7   6  -1   15.70    2.00
  -7   6  -1   21.00    3.00
  -7   6  -1   21.10    3.80
   7  -6   1   17.10    2.00
   7  -6   1   15.60    1.70
   7  -6   1   23.20    3.60
   7  -6   1   16.80    2.10
   7  -6   1   16.10    1.90
  -8   6  -1   26.70    2.50
  -8   6  -1   31.20    3.80
  -8   6  -1   30.00    2.70
  -8   6  -1   31.30    2.80
  -8   6  -1   28.70    2.50
  -8   6  -1   27.50    2.80
  -8   6  -1   31.00    3.10
  -8   6  -1   26.40    3.00
  -8   6  -1   27.20    2.40
  -8   6  -1   27.60    3.00
  -8   6  -1   32.00    4.20
   8  -6   1   25.50    2.10
   8  -6   1   28.30    2.30
   8  -6   1   28.80    2.10
  -9   6  -1  114.59    5.90
  -9   6  -1  124.49    8.30
  -9   6  -1  116.99    6.00
  -9   6  -1  105.69    7.10
  -9   6  -1  120.89    5.60
  -9   6  -1  107.99    8.00
  -9   6  -1  110.59    5.90
  -9   6  -1  114.89    5.00
  -9   6  -1  115.19    5.40
   9  -6   1  111.99    3.40
 -10   6  -1    2.20    1.50
 -10   6  -1    2.30    1.30
 -10   6  -1    3.20    1.30
 -10   6  -1    4.60    1.60
 -10   6  -1    5.50    2.30
 -10   6  -1    1.60    1.80
 -10   6  -1    4.90    1.50
 -10   6  -1    2.40    1.20
 -10   6  -1    4.00    1.60
 -11   6  -1    8.10    1.70
 -11   6  -1    8.10    2.60
 -11   6  -1    7.20    2.20
 -11   6  -1   10.50    2.30
 -11   6  -1   12.30    2.40
 -11   6  -1    7.90    1.90
 -11   6  -1   10.10    2.00
 -11   6  -1   10.20    1.90
 -11   6  -1    4.50    2.40
 -12   6  -1    0.20    1.20
 -12   6  -1   -0.40    1.10
 -12   6  -1   -0.90    1.00
 -12   6  -1    1.10    1.60
 -12   6  -1    3.10    1.70
 -12   6  -1    1.10    1.00
 -12   6  -1    3.60    1.20
 -12   6  -1    2.90    1.10
 -13   6  -1    6.10    2.10
 -13   6  -1    5.90    2.00
 -13   6  -1   10.60    3.10
 -13   6  -1    3.40    2.40
 -13   6  -1    3.80    3.20
 -13   6  -1    3.80    2.30
  15   5  -1    2.00    2.00
 -15  -5   1   13.20    3.30
 -15  -5   1    9.90    3.60
 -15  -5   1   12.30    2.80
 -15  -5   1    9.80    3.00
 -15  -5   1   11.20    2.50
 -15  -5   1    6.30    3.70
 -15  -5   1    7.90    2.50
 -15  -5   1    7.70    2.70
  14   5  -1   75.99    5.90
 -14  -5   1   70.59    6.60
 -14  -5   1   79.19    6.20
 -14  -5   1   76.69    6.10
 -14  -5   1   76.19    7.10
 -14  -5   1   74.39    5.60
 -14  -5   1   78.59    7.60
 -14  -5   1   69.19    7.10
 -14  -5   1   82.79    7.40
 -14  -5   1   70.79    6.30
  13   5  -1  108.69    8.90
  13   5  -1   98.39    7.40
  13   5  -1  109.19    7.00
  13   5  -1  113.69    6.80
  13   5  -1  106.69    7.30
 -13  -5   1  107.29    7.10
 -13  -5   1  111.99    7.70
 -13  -5   1  112.29    7.90
 -13  -5   1  105.99    8.80
 -13  -5   1  104.89    6.60
 -13  -5   1  107.79    7.30
 -13  -5   1  111.69    8.50
 -13  -5   1  106.69    6.60
  12   5  -1    5.50    1.90
  12   5  -1    5.60    2.20
  12   5  -1    6.00    2.30
  12   5  -1    8.10    3.10
 -12  -5   1    6.30    2.30
 -12  -5   1    4.70    2.50
 -12  -5   1    5.70    2.20
 -12  -5   1    9.40    2.90
 -12  -5   1    1.50    1.60
 -12  -5   1    2.90    1.80
 -12  -5   1    3.70    1.90
 -12  -5   1    4.00    2.00
  11   5  -1  118.99    7.10
  11   5  -1  121.29    7.90
  11   5  -1  115.39    7.00
  11   5  -1  116.69    7.40
 -11  -5   1  118.89    6.80
 -11  -5   1  109.69    7.20
 -11  -5   1  125.29    6.70
 -11  -5   1  123.09    7.80
 -11  -5   1  113.89    6.90
 -11  -5   1  117.19    7.80
 -11  -5   1  117.69    7.40
 -11  -5   1  120.39    6.70
 -11  -5   1  124.59    8.60
  10   5  -1   82.29    4.30
  10   5  -1   74.39    5.80
  10   5  -1   80.49    5.80
  10   5  -1   73.59    6.00
  10   5  -1   77.09    4.10
  10   5  -1   74.99    6.50
 -10  -5   1   75.89    6.00
 -10  -5   1   69.99    4.90
 -10  -5   1   78.59    5.50
 -10  -5   1   72.99    5.10
 -10  -5   1   75.39    5.70
 -10  -5   1   79.69    6.10
 -10  -5   1   71.59    6.30
 -10  -5   1   73.19    5.70
 -10  -5   1   74.39    5.40
   9   5  -1   39.40    3.80
   9   5  -1   41.30    4.40
   9   5  -1   40.20    4.30
   9   5  -1   50.79    5.10
   9   5  -1   46.50    3.50
   9   5  -1   51.09    4.90
   9   5  -1   41.80    4.80
   9   5  -1   40.20    3.30
  -9  -5   1   51.79    4.40
  -9  -5   1   41.60    3.70
  -9  -5   1   43.60    4.10
  -9  -5   1   50.89    4.20
  -9  -5   1   47.10    5.00
  -9  -5   1   43.90    4.60
  -9  -5   1   34.00    7.00
  -9  -5   1   39.10    4.10
  -9  -5   1   43.10    4.40
   8   5  -1   24.70    3.40
   8   5  -1   19.70    3.10
   8   5  -1   25.00    3.20
   8   5  -1   30.40    6.20
   8   5  -1   26.20    3.30
   8   5  -1   26.20    3.00
   8   5  -1   26.40    2.80
  -8  -5   1   34.00    3.60
  -8  -5   1   30.10    3.80
  -8  -5   1   25.90    2.80
  -8  -5   1   29.40    3.50
  -8  -5   1   24.40    3.00
  -8  -5   1   25.80    3.20
  -8  -5   1   26.20    3.40
  -8  -5   1   29.50    3.40
  -8  -5   1   26.80    3.30
   7   5  -1   43.60    4.20
   7   5  -1   44.70    3.70
   7   5  -1   38.80    3.90
   7   5  -1   41.80    3.80
   7   5  -1   43.20    4.30
   7   5  -1   50.89    3.80
   7   5  -1   45.20    4.10
  -7  -5   1   45.00    3.90
  -7  -5   1   45.60    4.00
  -7  -5   1   54.39    4.60
  -7  -5   1   40.00    3.70
  -7  -5   1   40.70    3.30
  -7  -5   1   47.00    4.20
  -7  -5   1   44.50    4.20
  -7  -5   1   39.40    3.50
  -7  -5   1   45.20    3.90
   6   5  -1  346.37   10.20
   6   5  -1  364.56   11.50
   6   5  -1  359.86   10.40
   6   5  -1  359.76   10.70
   6   5  -1  338.97   11.20
   6   5  -1  352.66   11.10
   6   5  -1  329.37   10.80
   6   5  -1  345.17   11.50
  -6  -5   1  345.37    9.60
  -6  -5   1  340.97   10.80
  -6  -5   1  371.06   11.20
  -6  -5   1  349.27   11.30
  -6  -5   1  352.56   10.60
  -6  -5   1  378.36   13.60
  -6  -5   1  350.56   10.10
  -6  -5   1  356.16   11.40
  -6  -5   1  388.06   12.00
   5   5  -1   27.60    2.90
   5   5  -1   20.90    1.80
   5   5  -1   27.40    3.00
   5   5  -1   24.70    3.00
   5   5  -1   21.90    3.00
   5   5  -1   22.90    2.80
   5   5  -1   22.40    2.90
   5   5  -1   21.20    2.30
   5   5  -1   22.70    3.10
  -5  -5   1   17.70    2.70
  -5  -5   1   25.60    2.80
  -5  -5   1   23.00    2.90
  -5  -5   1   21.90    2.40
  -5  -5   1   27.10    3.10
  -5  -5   1   24.40    4.00
  -5  -5   1   24.90    2.90
  -5  -5   1   23.00    2.70
  -5  -5   1   24.80    3.00
   4   5  -1  152.88    6.40
   4   5  -1  155.58    6.80
   4   5  -1  149.88    4.90
   4   5  -1  151.68    7.00
   4   5  -1  150.28    6.20
   4   5  -1  157.28    6.40
   4   5  -1  161.18    6.30
   4   5  -1  145.79    6.70
   4   5  -1  153.08    6.20
   4   5  -1  151.78    5.60
  -4  -5   1  155.58    6.50
  -4  -5   1  158.88    6.30
  -4  -5   1  157.08    6.70
  -4  -5   1  138.69    6.60
  -4  -5   1  149.19    6.00
  -4  -5   1  155.98    6.40
  -4  -5   1  153.18    5.70
   3   5  -1  410.26   11.50
   3   5  -1  392.86   11.00
   3   5  -1  432.36   10.60
   3   5  -1  398.16   10.40
   3   5  -1  411.46   10.80
   3   5  -1  432.36   10.50
   3   5  -1  434.26   11.70
   3   5  -1  416.66    9.70
   3   5  -1  415.16   10.20
  -3  -5   1  428.06   10.30
  -3  -5   1  430.36   10.30
  -3  -5   1  411.46   11.30
  -3  -5   1  414.46   11.40
  -3  -5   1  405.06   10.80
  -3  -5   1  397.16   10.20
  -3  -5   1  393.66   10.10
  -3  -5   1  398.26   11.00
   2   5  -1   72.79    4.50
   2   5  -1   79.69    4.70
   2   5  -1   76.89    4.10
   2   5  -1   73.19    4.40
   2   5  -1   72.79    3.60
   2   5  -1   80.09    4.30
   2   5  -1   76.39    4.10
   2   5  -1   75.99    4.10
   2   5  -1   77.29    3.60
  -2  -5   1   78.39    4.60
  -2  -5   1   82.49    4.10
  -2  -5   1   81.79    4.10
  -2  -5   1   75.89    4.20
  -2  -5   1   73.79    4.00
  -2  -5   1   75.89    3.60
  -2  -5   1   74.79    3.60
   1   5  -1  119.79    5.00
   1   5  -1  127.09    4.70
   1   5  -1  126.79    4.10
   1   5  -1  125.79    5.10
   1   5  -1  127.29    5.70
   1   5  -1  126.19    5.70
   1   5  -1  123.09    5.30
  -1  -5   1  125.29    4.50
  -1  -5   1  125.49    5.60
  -1  -5   1  130.59    5.50
  -1  -5   1  127.39    5.10
  -1  -5   1  126.09    4.00
  -1  -5   1  133.59    5.30
  -1  -5   1  123.29    4.50
  -1  -5   1  122.99    4.90
   0   5  -1   76.79    3.40
   0   5  -1   67.89    3.90
   0   5  -1   73.79    4.00
   0   5  -1   78.09    4.30
   0   5  -1   76.99    4.20
   0   5  -1   72.19    3.40
   0  -5   1   75.39    3.40
   0  -5   1   76.29    2.40
   0  -5   1   75.89    4.30
   0  -5   1   61.99    3.70
   0  -5   1   72.79    3.30
   0  -5   1   77.49    3.90
   0  -5   1   77.19    3.70
   0  -5   1   76.79    3.90
  -1   5  -1  543.25   12.30
  -1   5  -1  539.25   11.70
  -1   5  -1  531.35   10.60
  -1   5  -1  528.85   12.00
  -1   5  -1  545.05   11.60
  -1   5  -1  553.74   10.80
  -1   5  -1  537.35   12.30
  -1   5  -1  550.24   12.40
  -1   5  -1  530.45   11.20
   1  -5   1  539.55   12.40
   1  -5   1  555.84   10.90
   1  -5   1  553.04   11.90
   1  -5   1  529.85   10.00
   1  -5   1  533.45   10.70
   1  -5   1  560.24   11.40
   1  -5   1  534.95   11.00
   1  -5   1  550.44   12.20
  -2   5  -1  393.96    9.50
  -2   5  -1  390.76    9.50
  -2   5  -1  423.26   12.50
  -2   5  -1  390.86    9.50
  -2   5  -1  393.46   10.60
  -2   5  -1  392.76    8.60
  -2   5  -1  405.06    9.30
  -2   5  -1  400.46   10.10
  -2   5  -1  390.06    9.90
   2  -5   1  395.96    9.20
   2  -5   1  393.56   10.30
   2  -5   1  390.26    8.40
   2  -5   1  405.76    8.70
   2  -5   1  394.06    7.70
   2  -5   1  409.96    9.60
   2  -5   1  402.76   10.20
  -3   5  -1    5.30    1.30
  -3   5  -1    6.50    1.50
  -3   5  -1    3.40    1.20
  -3   5  -1    5.60    1.40
  -3   5  -1    3.90    1.50
  -3   5  -1    5.30    1.50
  -3   5  -1    5.00    1.50
  -3   5  -1    8.00    1.40
   3  -5   1    6.40    1.40
   3  -5   1    4.90    1.30
   3  -5   1    5.20    1.30
   3  -5   1    6.10    1.30
   3  -5   1    5.70    1.50
  -4   5  -1 1133.99   19.70
  -4   5  -1 1136.09   19.50
  -4   5  -1 1128.69   18.30
  -4   5  -1 1133.89   20.20
  -4   5  -1 1133.89   22.00
  -4   5  -1 1111.79   23.90
  -4   5  -1 1110.19   19.10
  -4   5  -1 1108.59   17.90
   4  -5   1 1110.09   20.30
   4  -5   1 1112.39   18.60
   4  -5   1 1032.40   21.80
   4  -5   1 1131.29   17.50
  -5   5  -1  430.86   10.20
  -5   5  -1  441.96    9.40
  -5   5  -1  421.86   11.40
  -5   5  -1  418.56   10.90
  -5   5  -1  428.76   10.40
  -5   5  -1  425.26   12.60
  -5   5  -1  430.46    9.50
  -5   5  -1  434.46   10.60
   5  -5   1  438.76   11.70
   5  -5   1  437.36    9.40
   5  -5   1  444.06    9.70
   5  -5   1  448.36    8.80
  -6   5  -1   12.00    1.80
  -6   5  -1    7.50    2.00
  -6   5  -1   10.90    2.30
  -6   5  -1   12.30    2.10
  -6   5  -1    9.70    2.20
  -6   5  -1    9.50    1.80
  -6   5  -1   12.40    1.70
  -6   5  -1   13.70    1.70
  -6   5  -1   12.40    2.20
   6  -5   1   10.60    1.40
   6  -5   1   10.70    2.10
   6  -5   1   10.50    1.70
   6  -5   1    8.80    1.60
  -7   5  -1    1.00    1.20
  -7   5  -1    0.10    0.80
  -7   5  -1   -0.10    0.70
  -7   5  -1    0.10    1.00
  -7   5  -1    0.00    0.70
  -7   5  -1   -0.30    0.70
  -7   5  -1    0.20    0.80
  -7   5  -1    1.50    0.90
  -7   5  -1   -0.20    1.00
  -7   5  -1   -0.50    0.80
   7  -5   1    0.20    0.70
   7  -5   1   -1.90    1.10
   7  -5   1    1.80    0.80
   7  -5   1   -0.10    0.70
  -8   5  -1   17.70    2.10
  -8   5  -1   16.90    2.00
  -8   5  -1   20.00    2.20
  -8   5  -1   15.00    2.10
  -8   5  -1   20.80    2.50
  -8   5  -1   27.50    4.40
  -8   5  -1   18.10    3.80
  -8   5  -1   19.20    2.50
  -8   5  -1   22.10    2.50
  -8   5  -1   15.60    1.80
  -8   5  -1   18.20    2.40
   8  -5   1   20.00    1.90
   8  -5   1   17.40    1.60
   8  -5   1   20.90    1.90
   8  -5   1   21.10    1.80
  -9   5  -1   64.49    5.50
  -9   5  -1   55.89    4.00
  -9   5  -1   61.99    5.70
  -9   5  -1   62.89    3.80
  -9   5  -1   64.79    4.30
  -9   5  -1   67.79    3.90
  -9   5  -1   64.49    3.50
  -9   5  -1   63.69    4.20
 -10   5  -1   61.89    4.10
 -10   5  -1   67.99    5.90
 -10   5  -1   68.49    4.00
 -10   5  -1   62.59    4.40
 -10   5  -1   67.19    4.50
 -10   5  -1   70.59    4.20
 -10   5  -1   68.29    6.60
 -10   5  -1   70.49    4.10
 -10   5  -1   65.29    3.60
 -11   5  -1   21.50    2.20
 -11   5  -1   17.40    2.20
 -11   5  -1   23.80    3.50
 -11   5  -1   22.70    3.00
 -11   5  -1   23.80    4.60
 -11   5  -1   22.30    4.90
 -11   5  -1   22.90    2.40
 -11   5  -1   26.50    3.10
 -11   5  -1   18.40    2.30
 -12   5  -1   26.00    4.70
 -12   5  -1   18.60    3.30
 -12   5  -1   13.00    2.70
 -12   5  -1   16.90    2.10
 -12   5  -1   13.30    2.50
 -12   5  -1   15.20    3.70
 -12   5  -1   18.10    1.90
 -13   5  -1   -0.60    1.20
 -13   5  -1    2.00    3.10
 -13   5  -1   -1.30    1.50
 -13   5  -1    1.30    1.80
 -13   5  -1    2.40    2.00
  15   4  -1   -1.30    1.90
 -15  -4   1    1.50    2.10
 -15  -4   1    1.80    2.10
 -15  -4   1    3.00    2.10
 -15  -4   1    5.20    2.30
 -15  -4   1    9.30    2.00
 -15  -4   1    1.20    2.00
 -15  -4   1    8.60    3.40
 -15  -4   1    5.70    1.90
  14   4  -1   29.30    5.60
 -14  -4   1   27.40    4.90
 -14  -4   1   33.60    5.10
 -14  -4   1   19.20    4.40
 -14  -4   1   21.00    3.40
 -14  -4   1   23.90    5.00
 -14  -4   1   25.20    4.30
 -14  -4   1   35.20    5.90
 -14  -4   1   21.50    3.70
 -14  -4   1   27.70    4.50
  13   4  -1    8.90    2.70
  13   4  -1   12.70    2.80
  13   4  -1   15.10    3.00
  13   4  -1   11.00    3.50
  13   4  -1   16.70    3.40
  13   4  -1   12.20    3.10
 -13  -4   1   14.30    3.40
 -13  -4   1   15.00    3.10
 -13  -4   1    7.30    2.70
 -13  -4   1   12.10    3.00
 -13  -4   1   20.40    4.70
 -13  -4   1   12.80    3.30
 -13  -4   1   11.60    2.60
 -13  -4   1   11.20    3.00
 -13  -4   1   18.60    4.60
  12   4  -1   15.90    3.10
  12   4  -1    5.30    2.70
  12   4  -1   15.40    2.80
  12   4  -1   14.40    3.50
  12   4  -1   23.80    3.80
  12   4  -1   13.30    3.00
 -12  -4   1   16.60    3.10
 -12  -4   1   13.60    3.50
 -12  -4   1   13.60    3.20
 -12  -4   1   12.90    3.20
 -12  -4   1   12.20    3.10
 -12  -4   1   11.40    3.00
 -12  -4   1   11.70    3.30
 -12  -4   1   13.60    2.80
 -12  -4   1   12.80    2.80
  11   4  -1  299.37   12.00
  11   4  -1  297.07   13.40
  11   4  -1  290.67   11.50
  11   4  -1  301.17   10.90
  11   4  -1  295.77   14.20
 -11  -4   1  305.97   10.40
 -11  -4   1  307.17   12.80
 -11  -4   1  287.87   10.30
 -11  -4   1  323.87   12.00
 -11  -4   1  292.17   11.40
 -11  -4   1  318.17   10.60
 -11  -4   1  312.37   13.40
 -11  -4   1  310.47   13.00
 -11  -4   1  304.57   12.20
 -11  -4   1  300.97   11.10
  10   4  -1   75.49    5.60
  10   4  -1   72.09    4.90
  10   4  -1   75.69    6.40
  10   4  -1   73.39    5.20
  10   4  -1   70.19    5.10
  10   4  -1   72.49    5.70
 -10  -4   1   71.89    5.10
 -10  -4   1   72.39    4.90
 -10  -4   1   79.09    6.60
 -10  -4   1   67.09    5.70
 -10  -4   1   75.39    5.00
 -10  -4   1   76.79    5.60
 -10  -4   1   70.09    6.00
 -10  -4   1   73.39    5.40
 -10  -4   1   70.79    5.60
   9   4  -1   87.19    5.60
   9   4  -1   78.29    5.70
   9   4  -1   80.09    6.20
   9   4  -1   88.89    5.20
   9   4  -1   82.79    4.10
   9   4  -1   89.59    4.10
   9   4  -1   86.19    5.70
  -9  -4   1   84.99    6.40
  -9  -4   1   79.49    5.20
  -9  -4   1   75.49    4.90
  -9  -4   1   85.89    5.60
  -9  -4   1   86.79    6.30
  -9  -4   1   77.89    5.70
  -9  -4   1   77.29    5.00
  -9  -4   1   78.89    4.70
  -9  -4   1   83.49    5.60
   8   4  -1  156.38    7.50
   8   4  -1  164.28    7.90
   8   4  -1  155.28    6.00
   8   4  -1  158.18   13.20
   8   4  -1  167.08    5.90
   8   4  -1  159.08    7.30
  -8  -4   1  152.78    7.60
  -8  -4   1  155.58    6.70
  -8  -4   1  163.38    8.30
  -8  -4   1  151.98    6.90
  -8  -4   1  148.19    7.40
  -8  -4   1  146.09    6.20
  -8  -4   1  166.08    7.40
  -8  -4   1  158.28    7.50
   7   4  -1   40.70    3.40
   7   4  -1   44.80    4.00
   7   4  -1   42.60    3.80
   7   4  -1   50.09    3.50
   7   4  -1   50.09    4.30
   7   4  -1   49.30    3.90
   7   4  -1   49.30    3.10
  -7  -4   1   49.30    4.20
  -7  -4   1   47.60    3.60
  -7  -4   1   42.40    3.70
  -7  -4   1   49.30    3.90
  -7  -4   1   47.70    3.80
  -7  -4   1   47.90    4.40
  -7  -4   1   49.50    4.10
  -7  -4   1   46.20    3.40
  -7  -4   1   41.50    3.80
   6   4  -1  144.39    5.30
   6   4  -1  139.39    6.20
   6   4  -1  158.78    6.80
   6   4  -1  145.39    7.00
   6   4  -1  152.18    6.10
   6   4  -1  150.78    7.10
   6   4  -1  152.68    6.10
   6   4  -1  152.08    6.90
  -6  -4   1  136.19    6.30
  -6  -4   1  150.78    5.70
  -6  -4   1  134.59    6.70
  -6  -4   1  146.49    6.70
  -6  -4   1  145.39    6.00
  -6  -4   1  147.39    6.30
  -6  -4   1  146.69    6.80
  -6  -4   1  149.99    6.40
   5   4  -1    8.60    1.90
   5   4  -1   10.50    2.00
   5   4  -1   16.80    2.50
   5   4  -1   12.40    2.40
   5   4  -1   16.70    2.50
   5   4  -1   13.50    2.80
   5   4  -1   13.40    2.00
   5   4  -1    9.20    1.80
   5   4  -1   14.70    1.40
  -5  -4   1   14.10    2.10
  -5  -4   1   12.00    2.00
  -5  -4   1    7.30    2.10
  -5  -4   1   12.10    2.20
  -5  -4   1   14.40    2.80
  -5  -4   1   14.80    2.70
  -5  -4   1   13.60    2.40
  -5  -4   1   13.20    2.40
  -5  -4   1   11.80    2.10
   4   4  -1  150.98    6.10
   4   4  -1  150.08    4.30
   4   4  -1  152.98    6.00
   4   4  -1  148.39    5.70
   4   4  -1  151.48    5.20
   4   4  -1  153.18    5.90
   4   4  -1  151.28    6.20
   4   4  -1  149.19    6.50
   4   4  -1  159.18    6.10
   4   4  -1  141.49    6.20
  -4  -4   1  149.49    5.60
  -4  -4   1  151.58    6.10
  -4  -4   1  162.58    6.60
  -4  -4   1  144.99    6.90
  -4  -4   1  159.78    6.20
  -4  -4   1  152.78    5.30
  -4  -4   1  153.28    6.40
  -4  -4   1  156.78    5.90
  -4  -4   1  160.18    6.30
   3   4  -1  738.33   15.50
   3   4  -1  731.43   15.30
   3   4  -1  747.63   14.30
   3   4  -1  755.72   14.80
   3   4  -1  736.13   14.20
   3   4  -1  731.33   14.30
   3   4  -1  751.22   14.50
   3   4  -1  717.93   14.90
   3   4  -1  726.13   12.60
   3   4  -1  727.33   13.30
  -3  -4   1  733.23   14.30
  -3  -4   1  751.52   14.40
  -3  -4   1  748.33   14.20
  -3  -4   1  719.53   13.40
  -3  -4   1  752.42   15.50
  -3  -4   1  743.93   14.80
  -3  -4   1  735.63   14.00
  -3  -4   1  714.93   14.80
  -3  -4   1  728.33   15.30
   2   4  -1  407.86    9.40
   2   4  -1  417.56    9.60
   2   4  -1  403.46   10.10
   2   4  -1  405.86   10.30
   2   4  -1  421.96    9.50
   2   4  -1  423.96    9.90
   2   4  -1  408.26    8.80
   2   4  -1  410.46    8.90
  -2  -4   1  395.76    9.10
  -2  -4   1  405.06    9.70
  -2  -4   1  398.06    8.80
  -2  -4   1  407.76    8.80
  -2  -4   1  415.66   10.10
  -2  -4   1  407.56    9.30
  -2  -4   1  414.96   10.40
  -2  -4   1  410.76   10.20
  -2  -4   1  403.66    9.40
   1   4  -1 1273.77   21.40
   1   4  -1 1331.97   21.20
   1   4  -1 1347.27   20.90
   1   4  -1 1287.67   20.70
   1   4  -1 1285.47   19.00
   1   4  -1 1291.97   19.80
   1   4  -1 1329.07   22.10
   1   4  -1 1286.07   21.70
  -1  -4   1 1325.57   19.00
  -1  -4   1 1302.47   21.80
  -1  -4   1 1259.07   20.80
  -1  -4   1 1305.37   19.40
  -1  -4   1 1304.97   20.60
  -1  -4   1 1312.97   20.60
  -1  -4   1 1295.27   20.40
  -1  -4   1 1331.77   19.80
   0   4  -1  278.37    7.10
   0   4  -1  271.67    5.10
   0   4  -1  265.57    6.40
   0   4  -1  274.27    7.60
   0   4  -1  273.57    7.60
   0   4  -1  270.07    6.90
   0   4  -1  276.77    6.30
   0   4  -1  272.87    7.20
   0  -4   1  276.77    5.00
   0  -4   1  278.57    6.80
   0  -4   1  279.07    7.00
   0  -4   1  260.67    6.20
   0  -4   1  274.07    7.40
   0  -4   1  270.57    6.20
   0  -4   1  274.67    7.00
   0  -4   1  268.77    7.20
   0  -4   1  264.67    7.50
  -1   4  -1  189.48    6.10
  -1   4  -1  189.38    6.10
  -1   4  -1  194.98    5.30
  -1   4  -1  197.98    5.50
  -1   4  -1  205.18    6.30
  -1   4  -1  197.88    5.80
  -1   4  -1  192.48    5.10
  -1   4  -1  188.28    5.60
  -1   4  -1  194.48    6.00
   1  -4   1  193.78    6.10
   1  -4   1  198.08    4.80
   1  -4   1  191.88    5.20
   1  -4   1  192.88    5.80
   1  -4   1  205.38    5.50
   1  -4   1  198.98    5.30
   1  -4   1  199.88    6.20
  -2   4  -1  296.47    6.90
  -2   4  -1  289.57    7.70
  -2   4  -1  294.57    6.50
  -2   4  -1  299.17    7.20
  -2   4  -1  283.27    8.10
  -2   4  -1  288.77    7.20
  -2   4  -1  305.67    7.30
  -2   4  -1  300.57    7.60
   2  -4   1  273.37    6.90
   2  -4   1  301.57    7.80
   2  -4   1  307.77    6.70
   2  -4   1  298.17    8.20
   2  -4   1  294.97    6.20
   2  -4   1  301.97    7.30
   2  -4   1  295.17    7.20
  -3   4  -1   24.40    2.00
  -3   4  -1   26.60    2.40
  -3   4  -1   24.40    2.40
  -3   4  -1   27.70    2.30
  -3   4  -1   25.70    2.10
  -3   4  -1   26.70    2.80
  -3   4  -1   23.10    2.10
  -3   4  -1   24.70    1.80
   3  -4   1   28.10    2.40
   3  -4   1   19.80    1.90
   3  -4   1   25.60    2.00
   3  -4   1   28.50    1.90
  -4   4  -1   13.40    2.20
  -4   4  -1   13.30    1.90
  -4   4  -1   14.30    2.00
  -4   4  -1   13.10    2.00
  -4   4  -1   11.80    1.50
  -4   4  -1    9.70    1.10
  -4   4  -1   12.10    1.70
  -4   4  -1   12.40    1.90
  -4   4  -1   12.50    1.40
   4  -4   1   10.80    1.30
   4  -4   1   12.50    1.70
   4  -4   1   13.00    2.20
   4  -4   1   13.30    1.80
  -5   4  -1  125.39    5.10
  -5   4  -1  128.09    4.30
  -5   4  -1  124.99    4.60
  -5   4  -1  130.29    4.20
  -5   4  -1  132.59    4.30
  -5   4  -1  123.19    5.60
  -5   4  -1  133.19    6.30
  -5   4  -1  128.29    4.90
   5  -4   1  120.49    4.20
   5  -4   1  125.89    3.80
   5  -4   1  132.09    5.90
  -6   4  -1   16.00    1.70
  -6   4  -1   15.50    2.10
  -6   4  -1   17.60    1.70
  -6   4  -1   20.40    3.10
  -6   4  -1   15.10    1.80
  -6   4  -1   18.50    3.20
  -6   4  -1   16.80    2.10
  -6   4  -1   13.20    1.70
  -6   4  -1   15.40    1.80
   6  -4   1   14.90    1.40
   6  -4   1   15.40    1.60
   6  -4   1   15.10    2.80
   6  -4   1   14.40    1.50
  -7   4  -1  179.58    5.40
  -7   4  -1  184.48    8.00
  -7   4  -1  188.08    6.30
  -7   4  -1  183.08    6.60
  -7   4  -1  188.28    6.20
  -7   4  -1  190.48    6.60
  -7   4  -1  189.68    6.20
  -7   4  -1  194.78    6.20
  -7   4  -1  181.18    5.60
  -7   4  -1  190.88    8.60
   7  -4   1  189.18    5.30
   7  -4   1  192.68    4.80
  -8   4  -1  494.25   15.20
  -8   4  -1  503.65   14.60
  -8   4  -1  483.85   11.90
  -8   4  -1  501.35   11.30
  -8   4  -1  484.05   11.40
  -8   4  -1  486.75   11.10
  -8   4  -1  499.25   10.20
  -8   4  -1  492.05   10.80
   8  -4   1  492.35    8.80
   8  -4   1  493.15    9.40
   8  -4   1  511.15    8.80
  -9   4  -1   12.90    1.80
  -9   4  -1   13.40    2.50
  -9   4  -1   14.80    2.30
  -9   4  -1   13.50    3.10
  -9   4  -1   13.00    3.30
  -9   4  -1   14.80    2.50
  -9   4  -1   17.90    2.30
  -9   4  -1   17.50    2.10
  -9   4  -1   15.00    1.90
 -10   4  -1   76.49    4.00
 -10   4  -1   80.09    3.70
 -10   4  -1   74.59    6.30
 -10   4  -1   75.69    4.10
 -10   4  -1   69.79    4.30
 -10   4  -1   80.99    6.30
 -10   4  -1   73.29    4.50
 -10   4  -1   82.29    5.30
 -10   4  -1   75.39    4.30
 -11   4  -1    8.00    2.30
 -11   4  -1   10.60    1.80
 -11   4  -1    7.70    2.00
 -11   4  -1    3.30    2.10
 -11   4  -1    7.30    1.70
 -11   4  -1   10.50    3.10
 -11   4  -1    7.40    1.50
 -11   4  -1    8.10    1.60
 -11   4  -1   11.00    2.10
 -12   4  -1    7.10    1.30
 -12   4  -1    5.80    1.40
 -12   4  -1    9.50    2.70
 -12   4  -1    6.00    1.60
 -12   4  -1    6.50    2.80
 -12   4  -1    7.90    2.80
 -12   4  -1    5.10    1.40
 -12   4  -1    9.90    3.10
 -13   4  -1   30.40    5.50
 -13   4  -1   31.30    4.60
 -13   4  -1   41.20    3.90
 -13   4  -1   26.00    5.00
 -13   4  -1   27.10    3.20
 -13   4  -1   25.80    5.10
 -14   4  -1   18.50    3.80
 -14   4  -1   17.80    3.10
 -14   4  -1   17.80    3.20
 -14   4  -1   16.40    4.10
 -14   4  -1   21.40    4.90
 -14   4  -1   13.80    3.60
 -15  -3   1   21.60    4.10
 -15  -3   1   21.90    3.90
 -15  -3   1   12.90    3.50
 -15  -3   1   18.70    3.00
 -15  -3   1   25.00    4.10
 -15  -3   1   12.80    4.30
 -15  -3   1   16.40    4.00
  14   3  -1   -0.10    1.40
  14   3  -1    5.90    2.00
 -14  -3   1    5.70    2.30
 -14  -3   1    3.30    2.00
 -14  -3   1    4.80    1.70
 -14  -3   1    3.70    2.60
 -14  -3   1    9.20    2.80
 -14  -3   1    2.80    1.80
 -14  -3   1    7.80    2.70
 -14  -3   1    2.60    2.10
 -14  -3   1    6.90    3.10
  13   3  -1  198.68    9.10
  13   3  -1  219.18   12.30
  13   3  -1  208.68    8.50
 -13  -3   1  203.28   11.60
 -13  -3   1  207.18    9.30
 -13  -3   1  202.78    9.00
 -13  -3   1  206.18   10.00
 -13  -3   1  203.28    9.50
 -13  -3   1  206.18    8.50
 -13  -3   1  202.08   10.10
 -13  -3   1  205.88   11.50
  12   3  -1   19.50    3.30
  12   3  -1   18.00    3.20
  12   3  -1    8.60    3.90
  12   3  -1   15.10    2.80
  12   3  -1   17.00    3.20
  12   3  -1   19.50    3.60
 -12  -3   1   13.40    2.80
 -12  -3   1   15.80    3.30
 -12  -3   1   22.10    3.60
 -12  -3   1   10.90    3.90
 -12  -3   1   15.50    3.40
 -12  -3   1   12.70    3.00
 -12  -3   1   11.30    2.90
 -12  -3   1   15.20    2.80
  11   3  -1  172.88    8.30
  11   3  -1  173.08   10.00
  11   3  -1  153.18    7.30
  11   3  -1  170.78    8.00
  11   3  -1  168.38    7.40
  11   3  -1  165.88    8.50
 -11  -3   1  172.48    8.80
 -11  -3   1  167.58    7.90
 -11  -3   1  174.98    9.90
 -11  -3   1  177.68    7.60
 -11  -3   1  162.28    7.30
 -11  -3   1  167.68    8.30
 -11  -3   1  161.08    8.10
 -11  -3   1  161.18    9.20
  10   3  -1   13.90    3.00
  10   3  -1   14.40    2.90
  10   3  -1   11.00    3.00
  10   3  -1   13.10    2.90
  10   3  -1   14.20    2.80
  10   3  -1   14.60    2.60
 -10  -3   1   12.90    2.80
 -10  -3   1   17.60    3.20
 -10  -3   1   11.50    2.50
 -10  -3   1   14.20    2.60
 -10  -3   1   13.70    2.60
 -10  -3   1   19.30    3.50
 -10  -3   1   13.90    2.80
 -10  -3   1   18.10    3.70
 -10  -3   1   16.50    3.80
   9   3  -1   14.70    2.40
   9   3  -1   15.20    2.70
   9   3  -1    7.90    2.20
   9   3  -1   11.40    2.50
   9   3  -1   14.70    3.50
   9   3  -1   15.30    2.90
  -9  -3   1   14.50    2.40
  -9  -3   1   16.00    3.00
  -9  -3   1   12.50    2.30
  -9  -3   1    9.70    2.20
  -9  -3   1   11.90    2.50
  -9  -3   1   13.80    3.30
  -9  -3   1   12.80    2.40
  -9  -3   1   13.40    2.70
   8   3  -1  229.88    6.40
   8   3  -1  224.88    8.80
   8   3  -1  209.68    8.70
   8   3  -1  224.58    8.10
   8   3  -1  228.08    6.70
   8   3  -1  231.18    9.80
   8   3  -1  213.38    8.50
  -8  -3   1  227.58    9.70
  -8  -3   1  225.88    8.60
  -8  -3   1  223.28    7.70
  -8  -3   1  227.88    9.10
  -8  -3   1  222.18    7.50
  -8  -3   1  226.18    7.80
  -8  -3   1  219.28    8.40
  -8  -3   1  213.88    8.00
   7   3  -1  186.28    6.80
   7   3  -1  185.88    5.90
   7   3  -1  194.68    7.70
   7   3  -1  193.58    8.00
   7   3  -1  199.18    6.40
   7   3  -1  192.08    7.20
   7   3  -1  189.88    8.40
  -7  -3   1  186.38    6.80
  -7  -3   1  188.08    6.50
  -7  -3   1  187.18    6.90
  -7  -3   1  190.38    7.20
  -7  -3   1  194.08    7.70
  -7  -3   1  188.48    7.90
  -7  -3   1  204.48    8.60
   6   3  -1   12.50    2.20
   6   3  -1   11.70    2.40
   6   3  -1   12.90    2.50
   6   3  -1   14.80    2.50
   6   3  -1   12.10    2.00
   6   3  -1   15.00    2.90
   6   3  -1   12.80    2.10
  -6  -3   1   11.20    2.10
  -6  -3   1   15.60    2.40
  -6  -3   1   13.60    2.70
  -6  -3   1   12.20    2.20
  -6  -3   1   10.20    1.90
  -6  -3   1   13.20    2.20
  -6  -3   1   11.30    2.10
  -6  -3   1   13.00    2.30
  -6  -3   1   11.30    1.80
   5   3  -1  391.96   10.60
   5   3  -1  388.36   10.80
   5   3  -1  374.36    9.40
   5   3  -1  384.26    9.50
   5   3  -1  385.56    9.90
   5   3  -1  398.66    8.80
   5   3  -1  383.46   10.80
   5   3  -1  368.56    9.80
  -5  -3   1  396.76    9.50
  -5  -3   1  388.56   10.70
  -5  -3   1  389.36   10.30
  -5  -3   1  383.66    9.00
  -5  -3   1  392.16   10.50
  -5  -3   1  373.16   10.60
  -5  -3   1  385.06   10.00
  -5  -3   1  394.86    9.90
  -5  -3   1  375.76    9.70
   4   3  -1   55.99    2.20
   4   3  -1   60.29    3.70
   4   3  -1   60.59    3.80
   4   3  -1   59.39    3.70
   4   3  -1   60.69    3.40
   4   3  -1   55.19    3.20
   4   3  -1   59.69    3.50
   4   3  -1   54.59    3.40
   4   3  -1   59.29    3.00
  -4  -3   1   58.59    3.50
  -4  -3   1   54.39    3.40
  -4  -3   1   54.09    3.60
  -4  -3   1   57.89    3.40
  -4  -3   1   54.79    3.60
  -4  -3   1   54.59    2.90
  -4  -3   1   61.89    3.50
  -4  -3   1   56.39    3.20
   3   3  -1  133.39    4.90
   3   3  -1  131.89    5.20
   3   3  -1  130.29    5.00
   3   3  -1  132.39    4.90
   3   3  -1  137.39    5.10
   3   3  -1  138.99    5.50
   3   3  -1  134.39    3.70
   3   3  -1  141.09    4.40
   3   3  -1  144.89    4.90
  -3  -3   1  141.29    5.40
  -3  -3   1  133.19    5.00
  -3  -3   1  131.99    4.70
  -3  -3   1  141.29    5.20
  -3  -3   1  132.69    5.00
  -3  -3   1  139.79    4.90
  -3  -3   1  132.49    4.80
  -3  -3   1  132.69    4.40
   2   3  -1    3.60    1.00
   2   3  -1    4.40    1.10
   2   3  -1    3.30    0.90
   2   3  -1    5.00    1.10
   2   3  -1    3.70    0.80
   2   3  -1    7.50    2.00
   2   3  -1    5.40    1.40
   2   3  -1    4.40    1.00
   2   3  -1    2.60    0.90
  -2  -3   1    2.80    0.90
  -2  -3   1    3.30    0.90
  -2  -3   1    4.30    1.40
  -2  -3   1    4.20    1.00
  -2  -3   1    5.30    1.80
  -2  -3   1    2.90    0.80
  -2  -3   1    3.60    1.10
  -2  -3   1    4.20    0.90
  -2  -3   1    3.40    1.10
   1   3  -1   12.10    1.70
   1   3  -1   10.40    1.20
   1   3  -1   12.80    1.60
   1   3  -1   10.40    1.50
   1   3  -1   12.50    1.50
   1   3  -1    9.20    1.50
   1   3  -1   10.80    1.60
   1   3  -1   19.00    2.60
   1   3  -1   15.20    2.30
  -1  -3   1   12.40    1.40
  -1  -3   1    9.90    1.30
  -1  -3   1   11.00    1.40
  -1  -3   1   12.10    1.50
  -1  -3   1   12.40    1.60
  -1  -3   1   11.20    1.60
  -1  -3   1   11.60    1.20
  -1  -3   1   11.10    1.40
   0   3  -1    8.40    1.30
   0   3  -1    9.30    1.40
   0   3  -1    7.10    1.30
   0   3  -1   10.20    1.30
   0   3  -1    7.80    1.30
   0   3  -1    8.90    0.80
   0   3  -1    9.10    1.30
   0   3  -1    8.20    1.30
   0   3  -1    6.60    1.20
   0   3  -1    9.90    1.10
   0  -3   1    8.60    1.00
   0  -3   1   10.60    1.30
   0  -3   1    6.60    1.20
   0  -3   1   10.00    1.70
   0  -3   1    7.80    1.30
   0  -3   1    8.70    1.20
   0  -3   1    8.60    1.20
   0  -3   1    8.00    0.80
   0  -3   1    9.70    1.40
  -1   3  -1   28.00    1.90
  -1   3  -1   27.00    2.10
  -1   3  -1   31.60    2.00
  -1   3  -1   27.40    1.60
  -1   3  -1   26.60    1.70
  -1   3  -1   29.70    1.90
  -1   3  -1   28.50    2.00
  -1   3  -1   29.90    2.00
   1  -3   1   27.50    1.70
   1  -3   1   30.00    2.10
   1  -3   1   29.70    1.80
   1  -3   1   27.60    2.10
   1  -3   1   25.00    1.60
   1  -3   1   27.70    1.60
   1  -3   1   26.90    1.90
  -2   3  -1   33.00    1.90
  -2   3  -1   32.30    2.10
  -2   3  -1   34.50    2.50
  -2   3  -1   32.20    2.10
  -2   3  -1   33.10    2.10
  -2   3  -1   31.30    1.60
  -2   3  -1   35.20    2.10
   2  -3   1   31.80    2.10
   2  -3   1   34.90    2.00
   2  -3   1   31.50    1.70
   2  -3   1   33.50    2.10
   2  -3   1   34.50    2.50
   2  -3   1   32.70    1.90
  -3   3  -1  302.47    8.20
  -3   3  -1  301.77    6.20
  -3   3  -1  299.47    5.90
  -3   3  -1  308.77    7.60
  -3   3  -1  306.67    6.90
  -3   3  -1  302.57    6.80
  -3   3  -1  309.97    5.70
  -3   3  -1  300.97    7.10
  -3   3  -1  297.57    6.40
   3  -3   1  297.47    5.80
   3  -3   1  312.17    7.60
   3  -3   1  302.07    6.40
   3  -3   1  294.07    6.40
  -4   3  -1   66.79    3.70
  -4   3  -1   65.79    4.00
  -4   3  -1   62.09    3.10
  -4   3  -1   62.69    2.90
  -4   3  -1   65.49    2.60
  -4   3  -1   63.89    2.70
  -4   3  -1   63.29    2.70
  -4   3  -1   60.39    3.10
  -4   3  -1   64.59    2.50
   4  -3   1   67.09    2.40
   4  -3   1   69.19    3.80
   4  -3   1   64.49    2.70
   4  -3   1   61.99    2.60
  -5   3  -1  240.88    6.40
  -5   3  -1  244.88    5.50
  -5   3  -1  234.98    6.60
  -5   3  -1  237.88    5.60
  -5   3  -1  236.18    5.80
  -5   3  -1  242.38    6.40
  -5   3  -1  239.58    6.20
  -5   3  -1  236.78    8.20
   5  -3   1  217.78    5.70
   5  -3   1  237.78    7.80
   5  -3   1  238.88    5.10
   5  -3   1  238.48    5.50
   5  -3   1  244.18    6.70
   5  -3   1  240.08    5.70
  -6   3  -1    1.00    0.70
  -6   3  -1    1.20    0.90
  -6   3  -1    1.70    0.80
  -6   3  -1    1.50    0.80
  -6   3  -1    0.30    0.80
  -6   3  -1    0.70    0.80
  -6   3  -1    1.60    1.20
  -6   3  -1    1.80    1.20
  -6   3  -1    2.20    0.80
   6  -3   1    1.30    0.70
   6  -3   1    1.20    0.60
   6  -3   1    0.30    0.50
   6  -3   1    1.10    0.70
   6  -3   1    1.60    1.00
  -7   3  -1   37.00    2.40
  -7   3  -1   40.60    2.70
  -7   3  -1   45.80    3.10
  -7   3  -1   38.60    3.70
  -7   3  -1   44.40    2.40
  -7   3  -1   39.80    2.60
  -7   3  -1   39.20    2.70
  -7   3  -1   39.60    3.10
  -7   3  -1   41.80    2.70
   7  -3   1   39.30    2.20
   7  -3   1   37.80    2.20
   7  -3   1   36.90    2.10
   7  -3   1   40.90    2.00
  -8   3  -1   37.20    2.80
  -8   3  -1   35.40    3.80
  -8   3  -1   36.00    2.90
  -8   3  -1   36.60    3.40
  -8   3  -1   35.80    2.60
  -8   3  -1   35.60    2.60
  -8   3  -1   37.90    2.40
  -8   3  -1   36.90    2.80
   8  -3   1   36.00    1.80
  -9   3  -1    0.40    0.80
  -9   3  -1    2.00    1.30
  -9   3  -1    0.30    0.70
  -9   3  -1   -0.70    0.80
  -9   3  -1    0.70    0.90
  -9   3  -1    0.50    0.90
  -9   3  -1    2.00    1.00
  -9   3  -1    2.20    1.50
 -10   3  -1  357.66    8.40
 -10   3  -1  356.86    9.20
 -10   3  -1  371.66    9.30
 -10   3  -1  365.36   10.00
 -10   3  -1  383.16   10.30
 -10   3  -1  360.46   13.30
 -10   3  -1  360.96   11.90
 -10   3  -1  355.86   13.70
 -11   3  -1   87.19    4.10
 -11   3  -1  103.99   10.80
 -11   3  -1   87.39    4.80
 -11   3  -1   82.79    9.80
 -11   3  -1   80.09    5.70
 -11   3  -1   82.19    3.70
 -11   3  -1   87.39    5.00
 -11   3  -1   83.29    4.50
 -11   3  -1   88.39    4.30
 -12   3  -1  114.59    4.30
 -12   3  -1  126.59    8.70
 -12   3  -1  117.89    5.80
 -12   3  -1  114.99    5.10
 -12   3  -1  113.99    4.80
 -12   3  -1  118.69    8.40
 -12   3  -1  117.99    7.70
 -12   3  -1  120.09    4.90
 -12   3  -1  116.79    7.30
 -12   3  -1  108.89    5.90
 -13   3  -1   35.20    2.30
 -13   3  -1   33.70    5.70
 -13   3  -1   41.30    5.80
 -13   3  -1   36.70    6.00
 -13   3  -1   36.10    4.30
 -13   3  -1   30.50    3.30
 -13   3  -1   36.30    2.60
 -14   3  -1   21.30    3.90
 -14   3  -1   14.40    3.30
 -14   3  -1   15.30    3.90
 -14   3  -1   14.70    3.30
 -14   3  -1   13.90    3.80
 -14   3  -1   16.70    2.80
 -15  -2   1    8.90    3.10
 -15  -2   1   14.60    2.60
 -15  -2   1   19.30    3.30
 -15  -2   1   14.40    4.00
 -15  -2   1    9.20    2.80
 -15  -2   1   17.90    5.30
 -15  -2   1    7.20    2.40
 -15  -2   1    9.10    2.90
  14   2  -1    4.40    1.90
  14   2  -1    2.40    2.00
  14   2  -1    1.10    1.70
  14   2  -1    0.20    1.00
 -14  -2   1    2.40    1.90
 -14  -2   1    2.90    1.70
 -14  -2   1    0.90    1.70
 -14  -2   1    0.30    1.50
 -14  -2   1    5.40    1.70
 -14  -2   1    1.50    1.90
 -14  -2   1    3.50    1.70
 -14  -2   1    3.30    1.90
  13   2  -1   -0.70    1.10
  13   2  -1    2.20    1.60
  13   2  -1   -0.50    1.60
 -13  -2   1    1.90    1.30
 -13  -2   1   -0.50    1.00
 -13  -2   1    2.20    1.80
 -13  -2   1   -1.30    1.30
 -13  -2   1   -0.50    1.30
 -13  -2   1    0.20    1.40
 -13  -2   1   -0.30    1.10
 -13  -2   1    1.90    2.10
  12   2  -1   38.60    4.10
  12   2  -1   34.50    3.40
  12   2  -1   39.00    3.90
  12   2  -1   41.10    4.00
 -12  -2   1   40.70    4.50
 -12  -2   1   40.50    3.90
 -12  -2   1   38.50    3.60
 -12  -2   1   37.10    3.80
 -12  -2   1   30.60    5.40
 -12  -2   1   41.60    4.20
 -12  -2   1   41.40    4.20
 -12  -2   1   44.10    5.20
  11   2  -1  129.79    6.70
  11   2  -1  120.09    5.90
  11   2  -1  123.69    7.00
  11   2  -1  121.19    8.30
  11   2  -1  127.59    5.70
  11   2  -1  118.69    6.50
 -11  -2   1  127.49    6.90
 -11  -2   1  112.79    7.90
 -11  -2   1  122.59    6.00
 -11  -2   1  127.69    7.00
 -11  -2   1  126.19    8.10
 -11  -2   1  124.19    7.20
 -11  -2   1  120.39    6.50
  10   2  -1  268.07   10.20
  10   2  -1  259.07    9.40
  10   2  -1  273.27    8.70
  10   2  -1  260.17   11.60
  10   2  -1  269.37    9.80
  10   2  -1  270.77    8.80
 -10  -2   1  254.77    8.80
 -10  -2   1  273.07    8.30
 -10  -2   1  264.57   11.20
 -10  -2   1  272.37    9.60
 -10  -2   1  266.47    9.80
 -10  -2   1  278.07   11.70
 -10  -2   1  287.07   10.70
 -10  -2   1  265.17    8.70
 -10  -2   1  278.17   10.00
   9   2  -1   97.89    6.70
   9   2  -1  111.79    5.30
   9   2  -1  100.29    5.10
   9   2  -1  107.49    5.70
   9   2  -1  101.59    5.70
   9   2  -1  100.79    6.00
  -9  -2   1   97.69    5.60
  -9  -2   1  101.89    5.70
  -9  -2   1  105.69    6.70
  -9  -2   1  100.69    6.70
  -9  -2   1  107.09    5.00
  -9  -2   1   94.39    5.00
  -9  -2   1   99.09    6.10
  -9  -2   1  105.99    5.20
  -9  -2   1  106.49    5.70
   8   2  -1  110.89    5.20
   8   2  -1  105.29    5.60
   8   2  -1  112.09    6.00
   8   2  -1  112.29    5.20
   8   2  -1  104.39    6.50
   8   2  -1  110.19    5.50
  -8  -2   1  116.69    5.80
  -8  -2   1  107.19    3.90
  -8  -2   1  115.29    6.50
  -8  -2   1  105.39    6.00
  -8  -2   1  112.09    6.70
  -8  -2   1  111.79    5.00
  -8  -2   1  106.29    4.80
  -8  -2   1  113.19    5.10
  -8  -2   1  105.29    5.50
  -8  -2   1  111.89    5.50
   7   2  -1  332.37    9.10
   7   2  -1  326.47    9.90
   7   2  -1  334.47    8.90
   7   2  -1  335.57   10.30
   7   2  -1  327.57    7.40
   7   2  -1  309.07    9.10
   7   2  -1  326.47   11.10
   7   2  -1  325.77    7.70
  -7  -2   1  327.07    8.70
  -7  -2   1  329.37   10.30
  -7  -2   1  327.37    9.70
  -7  -2   1  327.37    8.80
  -7  -2   1  315.27    8.40
  -7  -2   1  325.27    9.40
  -7  -2   1  330.37    9.60
  -7  -2   1  327.97   10.90
   6   2  -1    0.60    1.00
   6   2  -1    0.20    1.10
   6   2  -1    0.80    0.80
   6   2  -1    1.40    1.10
   6   2  -1    0.00    0.80
   6   2  -1    1.20    0.80
   6   2  -1   -0.40    0.60
  -6  -2   1    1.60    1.10
  -6  -2   1    0.70    1.10
  -6  -2   1    1.10    0.90
  -6  -2   1    1.60    1.00
  -6  -2   1    0.90    0.90
  -6  -2   1    2.40    1.20
  -6  -2   1   -0.20    0.70
  -6  -2   1   -0.40    0.60
   5   2  -1   31.10    2.50
   5   2  -1   34.80    3.00
   5   2  -1   34.90    3.10
   5   2  -1   35.20    2.70
   5   2  -1   39.50    2.70
   5   2  -1   34.30    2.80
  -5  -2   1   35.10    2.90
  -5  -2   1   35.50    2.40
  -5  -2   1   35.90    2.70
  -5  -2   1   36.70    2.60
  -5  -2   1   34.30    2.70
  -5  -2   1   35.00    2.80
  -5  -2   1   32.70    3.10
  -5  -2   1   34.50    1.70
  -5  -2   1   37.10    3.10
   4   2  -1   10.30    1.40
   4   2  -1   10.20    1.00
   4   2  -1   10.80    1.80
   4   2  -1    9.40    1.80
   4   2  -1   10.90    1.70
   4   2  -1    7.90    1.50
   4   2  -1    9.00    1.70
   4   2  -1   11.10    1.90
   4   2  -1    8.30    1.50
  -4  -2   1    9.10    1.40
  -4  -2   1    9.20    1.50
  -4  -2   1    7.80    1.50
  -4  -2   1    6.70    1.50
  -4  -2   1   10.10    1.80
  -4  -2   1    7.40    1.40
  -4  -2   1    9.70    1.60
  -4  -2   1    8.50    0.90
  -4  -2   1    8.60    1.60
   3   2  -1  128.89    4.50
   3   2  -1  124.59    4.40
   3   2  -1  134.39    4.40
   3   2  -1  132.69    3.30
   3   2  -1  131.19    4.50
   3   2  -1  137.29    4.00
   3   2  -1  128.89    4.80
   3   2  -1  137.49    5.10
  -3  -2   1  129.09    4.40
  -3  -2   1  132.59    4.50
  -3  -2   1  129.99    3.10
  -3  -2   1  126.49    4.70
  -3  -2   1  130.99    4.00
  -3  -2   1  132.29    4.30
  -3  -2   1  135.99    4.80
  -3  -2   1  141.19    4.70
  -3  -2   1  130.19    5.00
  -3  -2   1  135.09    4.70
   2   2  -1 1939.41   27.70
   2   2  -1 2004.70   27.90
   2   2  -1 1982.80   27.40
   2   2  -1 1971.60   27.90
   2   2  -1 1981.30   27.70
  -2  -2   1 2042.20   27.50
  -2  -2   1 1992.60   28.00
  -2  -2   1 2054.39   27.80
  -2  -2   1 1968.30   28.40
  -2  -2   1 2035.20   29.30
  -2  -2   1 2014.60   28.00
  -2  -2   1 1992.60   27.80
   1   2  -1  778.42   13.00
   1   2  -1  772.82   12.40
   1   2  -1  785.82   12.60
   1   2  -1  798.32   12.10
   1   2  -1  823.42   13.00
  -1  -2   1  791.92   13.20
  -1  -2   1  823.82   12.70
  -1  -2   1  795.22   12.90
  -1  -2   1  788.22   12.00
  -1  -2   1  807.12   12.50
  -1  -2   1  787.02   12.00
  -1  -2   1  768.62   13.60
   0   2  -1 2343.57   30.80
  -2   2  -1    6.40    0.90
  -2   2  -1    5.10    0.60
  -2   2  -1    6.20    0.70
  -2   2  -1    5.70    0.80
  -2   2  -1    6.60    1.00
  -2   2  -1    6.20    1.00
  -2   2  -1    6.30    0.80
  -2   2  -1    7.20    1.10
  -2   2  -1    4.60    1.00
   2  -2   1    5.30    0.70
   2  -2   1    5.30    0.80
   2  -2   1    6.60    1.20
   2  -2   1    5.70    0.80
  -3   2  -1   82.09    3.40
  -3   2  -1   85.99    3.00
  -3   2  -1   81.69    2.80
  -3   2  -1   81.49    2.80
  -3   2  -1   86.19    2.50
  -3   2  -1   84.89    3.80
  -3   2  -1   84.79    2.80
   3  -2   1   83.99    2.50
   3  -2   1   87.29    3.50
   3  -2   1   84.99    2.60
   3  -2   1   83.59    2.30
   3  -2   1   84.89    2.90
  -4   2  -1    5.20    1.30
  -4   2  -1    5.50    1.10
  -4   2  -1    6.20    1.30
  -4   2  -1    5.00    1.00
  -4   2  -1    5.70    0.80
  -4   2  -1    6.50    1.00
   4  -2   1    4.00    1.00
   4  -2   1    4.90    0.90
   4  -2   1    6.00    1.40
   4  -2   1    6.10    1.00
   4  -2   1    4.80    0.70
   4  -2   1    5.80    1.00
  -5   2  -1  372.96    8.10
  -5   2  -1  372.06    9.80
  -5   2  -1  368.96    7.50
  -5   2  -1  374.46    8.30
  -5   2  -1  392.56    9.00
  -5   2  -1  373.96    7.80
  -5   2  -1  374.96    8.00
   5  -2   1  376.66    6.50
   5  -2   1  373.46    6.90
   5  -2   1  377.36    9.00
   5  -2   1  382.36    7.40
   5  -2   1  383.96    7.10
  -6   2  -1  289.27    7.20
[truncated: 5,711,068 more chars]
